# Supplementary material for: Linking photoelectron circular dichroism to the asymmetric total photoemission yield measured in aerosol nanoparticles of tyrosine
Source: Nat Commun. 2026 Mar 24;17:2792. doi: 10.1038/s41467-026-70997-w (PMC13018607; doi:10.1038/s41467-026-70997-w)
Supplement: Supplementary file 4 — Source Data [file 41467_2026_70997_MOESM4_ESM.zip]

Archive with 32 entries (27 files):
- source_data/
- source_data/Fig3.dat
- source_data/Fig7.dat
- source_data/Figure2/
- source_data/Figure2/Fig2a_bot.txt
- source_data/Figure2/Fig2a_mid.txt
- source_data/Figure2/Fig2a_top.txt
- source_data/Figure2/Fig2b_bot.txt
- source_data/Figure2/Fig2b_mid.txt
- source_data/Figure2/Fig2b_top.txt
- source_data/Figure2/Image_2a_bot_DLTYR_RCP_8p5eV.txt
- source_data/Figure2/Image_2a_mid_LTYR_normdiff_binned_8p5eV.txt
- source_data/Figure2/Image_2b_bot_LTYR_LCP_10p2eV.txt
- source_data/Figure2/Image_2b_mid_LTYR_normdiff_binned_10p2eV.txt
- source_data/Figure4/
- source_data/Figure4/Fig4a.dat
- source_data/Figure4/Fig4bcd_X.dat
- source_data/Figure4/Fig4bcd_Y.dat
- source_data/Figure4/Fig4b_Z.dat
- source_data/Figure4/Fig4c_Z.dat
- source_data/Figure4/Fig4d_Z.dat
- source_data/Figure5/
- source_data/Figure5/Fig5a_b1_0p0125.dat
- source_data/Figure5/Fig5a_b1_0p025.dat
- source_data/Figure5/Fig5a_b1_0p05.dat
- source_data/Figure5/Fig5b_b1_0p0125.dat
- source_data/Figure5/Fig5b_b1_0p025.dat
- source_data/Figure5/Fig5b_b1_0p05.dat
- source_data/FigureS2/
- source_data/FigureS2/FigS2_formula.dat
- source_data/FigureS2/FigS2_hv10p2eV.dat
- source_data/FigureS2/FigS2_hv8p5eV.dat
