# Supplementary material for: Linking photoelectron circular dichroism to the asymmetric total photoemission yield measured in aerosol nanoparticles of tyrosine
Source: Nat Commun. 2026 Mar 24;17:2792. doi: 10.1038/s41467-026-70997-w (PMC13018607; doi:10.1038/s41467-026-70997-w)
Supplement: Supplementary file 4 — Source Data [file 41467_2026_70997_MOESM4_ESM.zip › source_data/Fig3.dat]

	alpha	Yplus	Minus	g_E1
   2.5000000e-01   9.7643806e-01   1.0235619e+00   4.7123890e-02
   3.0000000e-01   9.7885466e-01   1.0211453e+00   4.2290670e-02
   3.5000000e-01   9.8109227e-01   1.0189077e+00   3.7815467e-02
   4.0000000e-01   9.8317004e-01   1.0168300e+00   3.3659921e-02
   4.5000000e-01   9.8510452e-01   1.0148955e+00   2.9790965e-02
   5.0000000e-01   9.8691003e-01   1.0130900e+00   2.6179939e-02
   5.5000000e-01   9.8859906e-01   1.0114009e+00   2.2801882e-02
   6.0000000e-01   9.9018252e-01   1.0098175e+00   1.9634954e-02
   6.5000000e-01   9.9167002e-01   1.0083300e+00   1.6659961e-02
   7.0000000e-01   9.9307002e-01   1.0069300e+00   1.3859968e-02
   7.5000000e-01   9.9439001e-01   1.0056100e+00   1.1219974e-02
   8.0000000e-01   9.9563668e-01   1.0043633e+00   8.7266463e-03
   8.5000000e-01   9.9681595e-01   1.0031840e+00   6.3680932e-03
   9.0000000e-01   9.9793316e-01   1.0020668e+00   4.1336745e-03
   9.5000000e-01   9.9899308e-01   1.0010069e+00   2.0138414e-03
   1.0000000e+00   1.0000000e+00   1.0000000e+00   0.0000000e+00
