# Supplementary material for: Linking photoelectron circular dichroism to the asymmetric total photoemission yield measured in aerosol nanoparticles of tyrosine
Source: Nat Commun. 2026 Mar 24;17:2792. doi: 10.1038/s41467-026-70997-w (PMC13018607; doi:10.1038/s41467-026-70997-w)
Supplement: Supplementary file 4 — Source Data [file 41467_2026_70997_MOESM4_ESM.zip › source_data/Fig7.dat]

b1(%)	gs=0.1(%)	gs=0.01(%)
0.5	0.77411	0.97486\
0.6	0.80815	0.979\
0.7	0.83327	0.98197\
0.8	0.85258	0.98421\
0.9	0.86787	0.98595\
1	0.8803	0.98735\
1.1	0.89058	0.98849\
1.2	0.89924	0.98945\
1.3	0.90663	0.99025\
1.4	0.91301	0.99095\
1.5	0.91857	0.99155\
1.6	0.92347	0.99207\
1.7	0.92781	0.99254\
1.8	0.93168	0.99295\
1.9	0.93516	0.99332\
2	0.9383	0.99365\
2.1	0.94115	0.99396\
2.2	0.94375	0.99423\
2.3	0.94613	0.99448\
2.4	0.94832	0.99471\
2.5	0.95034	0.99492}
