# Supplementary material for: Linking photoelectron circular dichroism to the asymmetric total photoemission yield measured in aerosol nanoparticles of tyrosine
Source: Nat Commun. 2026 Mar 24;17:2792. doi: 10.1038/s41467-026-70997-w (PMC13018607; doi:10.1038/s41467-026-70997-w)
Supplement: Supplementary file 4 — Source Data [file 41467_2026_70997_MOESM4_ESM.zip › source_data/Figure2/Fig2a_bot.txt]

L_ele_BG_ene	L_ele_BG_alpha	L_ele_BG_dalpha	R_ele_BG_ene	R_ele_BG_alpha	R_ele_BG_dalpha
8.5	1.64027181570208	0.08486811732541168	8.5	1.615651357709966	0.0910307405918567
8.475506841030331	-2.588681628188129	1.59288732045035	8.475506841030331	37.61596566721399	226.1829499466809
8.451013682060662	-4.733438543021915	9.316027065472683	8.451013682060662	-1.92469142760901	3.994404271018609
8.426520523090993	0.8383216642755212	0.08160811709961423	8.426520523090993	0.669523271338084	0.08066128949837334
8.402027364121324	0.6203313387723632	0.04473719254812211	8.402027364121324	0.6467410602035365	0.04838662184108361
8.377534205151653	0.6163483352476243	0.03695795925612422	8.377534205151653	0.6001241339699476	0.03952473541063363
8.353041046181984	0.6278155814667111	0.04420280418167973	8.353041046181984	0.5886073678111512	0.0459991133604323
8.328547887212315	0.7960080356832882	0.06818652484441587	8.328547887212315	0.7606116260841008	0.07190440426471151
8.304054728242646	1.377388721016892	0.08433717756054164	8.304054728242646	1.372083259776641	0.09430302850255937
8.279561569272976	1.022995221333562	0.04769141468080457	8.279561569272976	1.098844290059536	0.04846830632788884
8.255068410303307	0.8577918074595284	0.03685385138107618	8.255068410303307	0.9410584152637532	0.03661672525291841
8.230575251333638	0.7999209720127503	0.03105169095063125	8.230575251333638	0.8408907377382466	0.03179007710917676
8.206082092363969	0.7661726737471137	0.02268843543023244	8.206082092363969	0.7659982351832682	0.02360923817358845
8.1815889333943	0.7428429458968278	0.0222681828180333	8.1815889333943	0.7147969117358114	0.02325180684915072
8.157095774424631	0.7285628299364874	0.01787205639795973	8.157095774424631	0.6960112970586442	0.01830706747715014
8.13260261545496	0.7173038804537198	0.01938503233844696	8.13260261545496	0.6935533456593469	0.01959803652367112
8.108109456485291	0.7064289038623227	0.01603170310350132	8.108109456485291	0.7134507383583719	0.0163446046361353
8.083616297515622	0.6960108609093254	0.01765677975150261	8.083616297515622	0.7251329524214677	0.01813713712855968
8.059123138545953	0.6835474791859588	0.01489823613873467	8.059123138545953	0.7062301821736836	0.01522771226309546
8.034629979576284	0.6755602963198868	0.01669057488364451	8.034629979576284	0.6842792502828464	0.01692785445278647
8.010136820606615	0.6846183157636327	0.01461211779550238	8.010136820606615	0.6779114875219121	0.01473513317092924
7.985643661636946	0.7011406200525452	0.01541752172597686	7.985643661636946	0.6766519452420433	0.0154572485323756
7.961150502667277	0.708357131941581	0.01481280019460152	7.961150502667277	0.6730923539062191	0.01477135236551568
7.936657343697608	0.7092985521287374	0.01340371999213443	7.936657343697608	0.6680290794933877	0.01328646688465359
7.912164184727938	0.707050128817768	0.01445055298525847	7.912164184727938	0.675927240549275	0.01433102623527125
7.887671025758269	0.7009497842109683	0.01212725219154828	7.887671025758269	0.7105740254890707	0.01217110006806946
7.863177866788599	0.6973938137970453	0.01278051036791166	7.863177866788599	0.7501448286668048	0.01300032405699021
7.838684707818929	0.7087121194323286	0.01238254277154277	7.838684707818929	0.7584355901286824	0.01260453704575604
7.81419154884926	0.7371679346118414	0.01096906151610969	7.81419154884926	0.7423091818730673	0.01106008103670051
7.789698389879591	0.7605170239638799	0.01218531559248527	7.789698389879591	0.7296333361603011	0.01220268166637447
7.765205230909922	0.7672860117760306	0.01100104701616054	7.765205230909922	0.7339990805948555	0.01105410012892569
7.740712071940253	0.7665091321927133	0.01028971174022334	7.740712071940253	0.7496496995388985	0.01044167844152042
7.716218912970583	0.7687071457294042	0.01117882248635206	7.716218912970583	0.7632349178335546	0.01141858835523229
7.691725754000914	0.7800397342708987	0.009871831254520127	7.691725754000914	0.7739791714357216	0.01009121113283565
7.667232595031245	0.7970241148556869	0.009554885276669397	7.667232595031245	0.7852515139132242	0.009745138410099087
7.642739436061576	0.8070617620229845	0.01034534147454389	7.642739436061576	0.7956481791331725	0.01052149070187833
7.618246277091906	0.8074269460185389	0.009194764748929506	7.618246277091906	0.8085642685229998	0.0093163860183068
7.593753118122238	0.8028859402909887	0.008827295495206047	7.593753118122238	0.8230459772768324	0.008903803343339147
7.569259959152568	0.7987319091656871	0.009678173358133374	7.569259959152568	0.827149712276778	0.009729766030514755
7.544766800182899	0.7956743205020841	0.008931452278551367	7.544766800182899	0.8133778622696285	0.008961215703718292
7.52027364121323	0.7923384420816855	0.008434641359546181	7.52027364121323	0.7863631464521923	0.008450672342669484
7.495780482243561	0.7881890056127185	0.009468272655416542	7.495780482243561	0.7646367400006077	0.009477606380631351
7.471287323273891	0.7814453699039664	0.009202483371477048	7.471287323273891	0.7567124117294228	0.009205901618539266
7.446794164304221	0.7709678769664277	0.008269262802580659	7.446794164304221	0.7581851018444488	0.008267707613421181
7.422301005334553	0.7625420936290557	0.009036909329761577	7.422301005334553	0.7636305837976888	0.009033273060557723
7.397807846364883	0.7637328025381575	0.00940996862542666	7.397807846364883	0.7714926859238759	0.009413488430718795
7.373314687395213	0.7769497913470926	0.008436846668569252	7.373314687395213	0.784247161289884	0.008458309560604936
7.348821528425544	0.796540189453065	0.008459128568133077	7.348821528425544	0.7994261040794591	0.008502188914180248
7.324328369455875	0.810262639298152	0.009380655435714598	7.324328369455875	0.8074285376789213	0.009432852274625168
7.299835210486206	0.8136749056775116	0.00903408785810912	7.299835210486206	0.8030271734516137	0.009053222492422614
7.275342051516537	0.8097583248792412	0.008298448581016533	7.275342051516537	0.7883665236857054	0.008256363969576311
7.250848892546868	0.8039812800054148	0.009110589394695721	7.250848892546868	0.7737132554586068	0.009002271468709591
7.226355733577198	0.8005548877513244	0.009714288432954483	7.226355733577198	0.7692326562083425	0.009580105809559527
7.201862574607529	0.7998371176584119	0.008947640606997338	7.201862574607529	0.7773225993280907	0.008860535624225913
7.17736941563786	0.8004632297328195	0.008534187815104644	7.17736941563786	0.7938424754211747	0.008521280589100603
7.152876256668191	0.8005222182703408	0.009485322035128136	7.152876256668191	0.8073381947839356	0.00953794662993724
7.128383097698522	0.7982753506034327	0.009755056624816724	7.128383097698522	0.808492673718632	0.009828194418986162
7.103889938728852	0.7927094454489796	0.008926809648884581	7.103889938728852	0.7958520676478573	0.008963841014286576
7.079396779759183	0.7849933729550697	0.008906923183383373	7.079396779759183	0.7755622365252478	0.00888734758580537
7.054903620789513	0.7785622331396237	0.01000330235067541	7.054903620789513	0.758932028389249	0.009923162496309585
7.030410461819844	0.7749911515239845	0.01022744561655273	7.030410461819844	0.7510372104154974	0.01010428370103898
7.005917302850175	0.7733936616338895	0.009467953427804369	7.005917302850175	0.7500683490144768	0.009323502212571921
6.981424143880506	0.7726055841737286	0.009645088431363257	6.981424143880506	0.7528972701120418	0.009471348612412401
6.956930984910837	0.7718094578734561	0.01092341537744797	6.956930984910837	0.7568924595709888	0.01071379423954554
6.932437825941167	0.7703326701426733	0.01127301121490712	6.932437825941167	0.7614896732135396	0.01107596038934303
6.907944666971497	0.767681666137331	0.01049552439099195	6.907944666971497	0.7677505142711204	0.010367713702715
6.883451508001828	0.7643320891567841	0.01050444284772606	6.883451508001828	0.7753327332551462	0.01045826944472285
6.85895834903216	0.7620899983554859	0.01186009048461892	6.85895834903216	0.7810356662238267	0.01188607188782362
6.83446519006249	0.7626387681385713	0.01251680571446067	6.83446519006249	0.7818338671772969	0.0125761673091664
6.809972031092821	0.7667320280077944	0.01188066197877129	6.809972031092821	0.7768252001724376	0.01191538235412975
6.785478872123152	0.7736603089461227	0.01161143431047387	6.785478872123152	0.7674768261719842	0.01158854587319072
6.760985713153483	0.7802175218512365	0.01303799375179442	6.760985713153483	0.7583465588288438	0.01294452672109973
6.736492554183814	0.7828037555237654	0.01427371807953256	6.736492554183814	0.753838938300104	0.01412835652587247
6.711999395214145	0.779860226207122	0.01399750076391507	6.711999395214145	0.7553306919387563	0.01385253107925712
6.687506236244475	0.771777780106	0.0133100793460857	6.687506236244475	0.7621007526836016	0.01320120059495024
6.663013077274805	0.7616143979296947	0.01437821578861464	6.663013077274805	0.7711078836443578	0.01430656013701831
6.638519918305136	0.7537068760061999	0.01625146940622403	6.638519918305136	0.777975967152706	0.01621154268729755
6.614026759335467	0.7499189754725166	0.01674279548731785	6.614026759335467	0.780429388436941	0.01671979348482348
6.589533600365797	0.7497379530688745	0.01588274798434784	6.589533600365797	0.7786115432776475	0.01585743655845347
6.565040441396128	0.7520253304681731	0.0159254766644885	6.565040441396128	0.774083041534531	0.01588443012989161
6.540547282426459	0.7556158257453338	0.01797815757721602	6.540547282426459	0.7696655462105111	0.01791214157188278
6.51605412345679	0.7601747088098788	0.01963039803509291	6.51605412345679	0.7679118581058352	0.0195466630750905
6.491560964487121	0.7666743987737634	0.01938271767081589	6.491560964487121	0.7699107933969638	0.01930363353885702
6.467067805517452	0.7760349666530886	0.01843857336070505	6.467067805517452	0.7755258087417014	0.01837990090150255
6.442574646547782	0.7868251885514798	0.01950569465330763	6.442574646547782	0.7828922591782704	0.01946743335115515
6.418081487578113	0.7954653196347664	0.02209563887469737	6.418081487578113	0.7887826766652898	0.02207307645883005
6.393588328608444	0.7995592079070204	0.02340526985119994	6.393588328608444	0.7909851413765363	0.02338684853098446
6.369095169638774	0.7989513969736515	0.02280522299908767	6.369095169638774	0.7890298889277964	0.02277297234771216
6.344602010669105	0.7947348082069745	0.02249068962734926	6.344602010669105	0.7836031693246293	0.02242624548636324
6.320108851699436	0.7891865457281787	0.02501498670479207	6.320108851699436	0.7767347289600858	0.02489858357244376
6.295615692729767	0.7850157046418066	0.02846090546354129	6.295615692729767	0.7708794490337718	0.02828579939598094
6.271122533760097	0.7837327581944576	0.02979209648584833	6.271122533760097	0.7670126019542802	0.0295761910631257
6.246629374790428	0.7855903218967411	0.02886422592543323	6.246629374790428	0.764701517694969	0.02862956273300492
6.222136215820759	0.790075675162865	0.02862470251673162	6.222136215820759	0.7633709272758107	0.02836935547583995
6.19764305685109	0.7958029447546695	0.03182239425507247	6.19764305685109	0.7630136151892547	0.03152460723801175
6.17314989788142	0.8012894134110923	0.03586470038445964	6.17314989788142	0.7642098559957851	0.03554578222121301
6.148656738911751	0.8063185483539961	0.03725805830685891	6.148656738911751	0.7679145039283011	0.0369997348927058
6.124163579942082	0.8117599148563731	0.03589149719942696	6.124163579942082	0.775176490687506	0.03578473737660226
6.099670420972412	0.8182186532645175	0.03518612778503125	6.099670420972412	0.7861709622981067	0.03528455147785346
6.075177262002743	0.8251141316373035	0.0384661631835978	6.075177262002743	0.7991006207491578	0.03880160023526194
6.050684103033074	0.8314530146091182	0.04308720688392847	6.050684103033074	0.8115718214199157	0.0436189281741606
6.026190944063405	0.8372990251932416	0.04502848077530686	6.026190944063405	0.8234204223559067	0.04556730294054871
6.001697785093736	0.843695847579367	0.04385135804165019	6.001697785093736	0.8366566099439792	0.04415934845216033
5.977204626124066	0.8512458667743795	0.04304378443075611	5.977204626124066	0.8527263492938445	0.04297174603938543
5.952711467154397	0.8587505592099426	0.0468396889756905	5.952711467154397	0.8701309204833383	0.04632075932243448
5.928218308184729	0.8635572582184687	0.05302327760653258	5.928218308184729	0.885634661264281	0.05213265974483939
5.903725149215058	0.8633621047261045	0.05635114311281337	5.903725149215058	0.8979358392222652	0.05548681528688784
5.879231990245389	0.8570410387602133	0.05522545285590547	5.879231990245389	0.9084219505856054	0.05496799304426168
5.85473883127572	0.8450373048544103	0.05268596831090234	5.85473883127572	0.9187965029634702	0.05350254238645567
5.830245672306051	0.8305458747799018	0.05438799656195392	5.830245672306051	0.9284717368811908	0.05662942758476251
5.805752513336381	0.8189687354734674	0.06058658239755705	5.805752513336381	0.9337859372479101	0.06445022077062144
5.781259354366711	0.8148502608958339	0.06568991388380177	5.781259354366711	0.9298770255314349	0.07059103460865253
5.756766195397043	0.8206220752754881	0.06648164887004414	5.756766195397043	0.9128164150528463	0.071102910059201
5.732273036427374	0.8373343409181347	0.06442105657097259	5.732273036427374	0.8814639028230378	0.06755679168396356
5.707779877457704	0.8634696465342517	0.06519665989260813	5.707779877457704	0.8409641028618811	0.06633313957068808
5.683286718488034	0.8926747160914741	0.07267999208233576	5.683286718488034	0.8033456630395454	0.07168600636720247
5.658793559518365	0.9160559124288445	0.0817801472855173	5.658793559518365	0.7805851361022471	0.0790076160060864
5.634300400548696	0.9279212565467364	0.08578312179992634	5.634300400548696	0.7791525352633388	0.08260266719611245
5.609807241579027	0.9274518501445589	0.08335531043154364	5.609807241579027	0.8020074293508709	0.08162227726516093
5.585314082609358	0.9172140826614011	0.07928649480649412	5.585314082609358	0.8497232442468751	0.08044762707705112
5.560820923639689	0.9025318526478114	0.08121787883912544	5.560820923639689	0.9148345823153816	0.08633628479980819
5.53632776467002	0.8899550394602777	0.08935563920231618	5.53632776467002	0.976839969635684	0.09916752142861095
5.511834605700349	0.8842869038425892	0.09665228628500271	5.511834605700349	1.010219304383305	0.109925984326829
5.487341446730682	0.8878578608522696	0.09887259189438385	5.487341446730682	0.9985192859948466	0.112124209740943
5.462848287761011	0.9017312723568078	0.09730889877121743	5.462848287761011	0.9405220697102931	0.1070112513902737
5.438355128791342	0.9251417190042578	0.09867530717465806	5.438355128791342	0.8522648472245196	0.1031303668276697
5.413861969821673	0.9526625273702949	0.1098327371179437	5.413861969821673	0.7632103830881167	0.1084390419661175
5.389368810852003	0.9736671210230473	0.1262608559664044	5.389368810852003	0.7003525398725194	0.1189864844941764
5.364875651882334	0.9772116964168833	0.1366905157550799	5.364875651882334	0.6768386027954527	0.1257574528877206
5.340382492912665	0.9573302709950622	0.1355756574399639	5.340382492912665	0.6966960001623914	0.1250965604165824
5.315889333942996	0.9156261896902507	0.1266821266774051	5.315889333942996	0.7616271429857259	0.1201825284132921
5.291396174973325	0.862720053059843	0.1211227695927789	5.291396174973325	0.8671322180991877	0.1202816693208978
5.266903016003658	0.8146223951172988	0.1260506822371228	5.266903016003658	0.9921145483603038	0.1320879242161323
5.242409857033988	0.7838698763762414	0.1354666006161772	5.242409857033988	1.100393546125922	0.1492710910165064
5.217916698064319	0.7758600649732427	0.1409303846110584	5.217916698064319	1.159828775308619	0.1607329942242788
5.193423539094649	0.7926393498040738	0.1400216468112516	5.193423539094649	1.156307673777096	0.1615777581606588
5.16893038012498	0.8358663132272052	0.1368299051126042	5.16893038012498	1.093639582922804	0.1566977818931947
5.144437221155312	0.9038878462061832	0.1411955015146302	5.144437221155312	0.9926249461284132	0.1589850063697028
5.119944062185642	0.9859014665002103	0.1590106841274747	5.119944062185642	0.8872036288489281	0.1757074454174982
5.095450903215973	1.063071656575785	0.1816170633561641	5.095450903215973	0.8089546490682089	0.196908283143351
5.070957744246302	1.119483728027155	0.1958551187828085	5.070957744246302	0.7742571815551854	0.2084470629036575
5.046464585276635	1.149920948993758	0.1960538456964276	5.046464585276635	0.7867963930896541	0.2051228671490329
5.021971426306964	1.157795989696803	0.1870887120727594	5.021971426306964	0.8436700252622819	0.1928258144821642
4.997478267337296	1.150693110833173	0.1827598947275745	4.997478267337296	0.9338284446580918	0.1863370586688474
4.972985108367626	1.137544189855077	0.1924852552600981	4.972985108367626	1.035076961541938	0.1957449332193247
4.948491949397956	1.125784547858627	0.2083721814595425	4.948491949397956	1.12180632223751	0.2135537832451769
4.923998790428287	1.119408077493355	0.217461907401295	4.923998790428287	1.178046830418051	0.2266557846711353
4.899505631458618	1.119543453144408	0.2144306443945597	4.899505631458618	1.200316234304992	0.2291618663449843
4.875012472488949	1.125820910896953	0.2030176280233757	4.875012472488949	1.192036030448383	0.2245466217038751
4.85051931351928	1.136668786499664	0.1953179932492295	4.85051931351928	1.160518426144867	0.2256481521606141
4.82602615454961	1.149160464004103	0.2027128329003829	4.82602615454961	1.118190155482291	0.2455106037270312
4.801532995579941	1.159953214883456	0.2209156180189228	4.801532995579941	1.081500041123135	0.2784411569917151
4.777039836610271	1.166833026106434	0.2366502942649285	4.777039836610271	1.065209628199232	0.3047952257687961
4.752546677640602	1.169093190750587	0.2424265828138097	4.752546677640602	1.07844232369263	0.3113860606930364
4.728053518670933	1.166903707868223	0.2395957924712194	4.728053518670933	1.12473863530192	0.2994226345087637
4.703560359701263	1.161072935981362	0.2383875030699401	4.703560359701263	1.200956583580592	0.2845941062800902
4.679067200731595	1.153626780552884	0.2535445861814206	4.679067200731595	1.294704073378782	0.2879192902317359
4.654574041761926	1.14826529111495	0.2863333843461515	4.654574041761926	1.387827230742624	0.313211816974701
4.630080882792255	1.149626496360032	0.3185896154058725	4.630080882792255	1.467044503535793	0.3442766407247199
4.605587723822586	1.161871671927468	0.3321611691561691	4.605587723822586	1.530560578312815	0.3663669219439107
4.581094564852918	1.187481090424482	0.3221351592069299	4.581094564852918	1.585276180993933	0.3765805264834504
4.556601405883249	1.225630442332083	0.2986990765340962	4.556601405883249	1.640240656549201	0.3849633252692378
4.53210824691358	1.270481078618523	0.2827650267183771	4.53210824691358	1.700413464691527	0.4148766438446984
4.507615087943911	1.312425264166759	0.288132425702458	4.507615087943911	1.761200857643903	0.4867561663890395
4.483121928974241	1.342767858457554	0.3070762060743029	4.483121928974241	1.80671984122789	0.5864021998411388
4.458628770004571	1.356779677374268	0.3248731015782059	4.458628770004571	1.815029047746383	0.6704741272528959
4.434135611034903	1.352361225571217	0.3349617648555124	4.434135611034903	1.765956081807449	0.7043766577417517
4.409642452065234	1.327382294608588	0.3406919659581241	4.409642452065234	1.646326611998196	0.6892701969986588
4.385149293095563	1.279240203783846	0.3565419649655265	4.385149293095563	1.456717936580899	0.6694792474384897
4.360656134125895	1.208025326815512	0.4071575600611822	4.360656134125895	1.221620895994372	0.7119602549794178
4.336162975156226	1.121912277459287	0.5080721582292288	4.336162975156226	0.9899251932671767	0.8508528017631065
4.311669816186556	1.039238152519286	0.6451682973440882	4.311669816186556	0.8166724572980543	1.055480226947791
4.287176657216887	0.9830283433739703	0.7870628381412283	4.287176657216887	0.7478505843778696	1.271954832375473
4.262683498247217	0.9747100872072541	0.9143014842605143	4.262683498247217	0.8416340772795514	1.485556155615454
4.238190339277549	1.03799566655706	1.046241489049726	4.238190339277549	1.283266878802649	1.854967561016947
4.21369718030788	1.216763493917433	1.279233145727228	4.21369718030788	3.334266074436553	8.571961442685694
4.189204021338211	1.616693114955179	1.953037604677064	4.189204021338211	-10.93690857262199	136.450316515074
4.16471086236854	2.5343279099236	5.134674198190827	4.16471086236854	-2.804216475926707	11.64761881617229
4.140217703398872	5.071934785124393	27.94225945596207	4.140217703398872	-1.923747451287819	6.423603839940168
4.115724544429202	17.69131733831589	427.3467674270209	4.115724544429202	-1.625879522260963	5.080027248293554
4.091231385459533	-45.79596565149814	3043.132443886579	4.091231385459533	-1.496523701268413	4.66311228011187
4.066738226489862	-20.07561905199833	547.1291819809425	4.066738226489862	-1.438061867719588	4.773887876600501
4.042245067520194	-21.48695702378738	562.8300588995584	4.042245067520194	-1.419211527910439	5.631453102155008
4.017751908550524	-32.87933920960664	1237.987983735821	4.017751908550524	-1.435046002992222	8.016621676043862
3.993258749580855	-71.33079437681175	5810.83998891812	3.993258749580855	-1.50617430507691	13.55984294190675
3.968765590611187	-293.3135278436266	100446.9988185357	3.968765590611187	-1.702685477571569	25.53851274594891
3.944272431641516	-1547.3080748318	2863738.386906452	3.944272431641516	-2.147383747344245	47.31990592265475
3.919779272671847	-151.5376429406784	28221.23862085827	3.919779272671847	-2.690917376574616	62.33855779338031
3.895286113702179	-44.81741497130584	2600.215282696239	3.895286113702179	-2.842375518872652	48.37801366022141
3.870792954732511	-20.60623164454146	620.6906528659032	3.870792954732511	-2.748239234545796	31.37889488201441
3.84629979576284	-12.0526254489945	265.7871237705445	3.84629979576284	-2.66789936134743	22.91898186072852
3.821806636793171	-8.660061241240719	182.1763795103419	3.821806636793171	-2.66411767405957	19.94796128394141
3.797313477823501	-8.080355583420838	201.604937720304	3.797313477823501	-2.760110207262961	19.90455159348188
