# Supplementary material for: Linking photoelectron circular dichroism to the asymmetric total photoemission yield measured in aerosol nanoparticles of tyrosine
Source: Nat Commun. 2026 Mar 24;17:2792. doi: 10.1038/s41467-026-70997-w (PMC13018607; doi:10.1038/s41467-026-70997-w)
Supplement: Supplementary file 4 — Source Data [file 41467_2026_70997_MOESM4_ESM.zip › source_data/Figure2/Fig2a_mid.txt]

LTYR_ene	LTYR_PECD	LTYR_dPECD	DTYR_ene	DTYR_PECD	DTYR_dPECD	DLTYR_ene	DLTYR_PECD	DLTYR_dPECD
8.5	0.1352467177492835	0.02673277022879978	8.5	0.3962370168275878	0.3980550030575175	8.5	0	0
8.45923429693983	0.02474427078808997	0.03432672545442024	8.45923429693983	-0.8264163457532554	0.2497553179776178	8.45923429693983	0	0
8.418468593879659	-0.009970128412596009	0.01096965838035743	8.418468593879659	0.07591110433853068	0.02570136746596824	8.418468593879659	0.01694908778982839	0.02707876391571854
8.377702890819489	0.01654729145279852	0.007348307736369774	8.377702890819489	-0.003820041275002279	0.01448180602127176	8.377702890819489	0.0201822702374334	0.01634807991550875
8.336937187759318	0.01306314511036036	0.01049478874594167	8.336937187759318	0.007426470545319778	0.02377974815406805	8.336937187759318	-0.04836315934927274	0.02612702513981826
8.296171484699148	-0.06222280060084492	0.008729289703943297	8.296171484699148	-0.03343880629873607	0.02000973924517817	8.296171484699148	-0.02203148441414736	0.0199100953467542
8.255405781638977	-0.04628228956906347	0.006455071721077111	8.255405781638977	-0.03470244762756078	0.01359319332465999	8.255405781638977	-0.01120467369042293	0.0132628844521553
8.214640078578807	-0.002249200915873826	0.005182652858152021	8.214640078578807	-0.01743818358605587	0.01008963285535141	8.214640078578807	-0.01064634132760805	0.00998552618887665
8.173874375518636	-0.004513547310151841	0.003859843385497123	8.173874375518636	-0.000417616327393472	0.007148026575810872	8.173874375518636	0.007178982831172021	0.007189097559589543
8.133108672458466	-0.01065498787608106	0.003995179201697099	8.133108672458466	0.008619486650796579	0.007200030545472519	8.133108672458466	0.01690004361070735	0.007252836246224721
8.092342969398295	-0.00323500189076639	0.003260797580624948	8.092342969398295	7.291522703620303e-05	0.005943071561878119	8.092342969398295	2.576117859143585e-05	0.005772144012538396
8.051577266338127	0.004654000512548766	0.003574599846915471	8.051577266338127	-0.009256750307407408	0.006606156301289107	8.051577266338127	-0.01410672696658148	0.00620253808704492
8.010811563277956	0.004446158930302997	0.003046237381692382	8.010811563277956	-0.008347066573978948	0.005593824243051138	8.010811563277956	-0.005154843773529179	0.005240145171072287
7.970045860217785	0.001430597490470362	0.00321335537794535	7.970045860217785	-0.005391892596215104	0.005821307272905525	7.970045860217785	0.00998738345934041	0.005499531195389874
7.929280157157615	-0.0003762997834047727	0.003006655041727372	7.929280157157615	-0.009633722051716372	0.00537204151959814	7.929280157157615	0.01181341109791711	0.005104307498609111
7.888514454097445	-0.001312379381247114	0.002685536033440534	7.888514454097445	-0.01951307971612487	0.004727550941705734	7.888514454097445	0.004798446487668358	0.004509247282409737
7.847748751037274	-0.0001736060445127888	0.002878448790520055	7.847748751037274	-0.02416040239765464	0.005016183100828258	7.847748751037274	0.0002588354655226231	0.004785584400319975
7.806983047977104	0.004640053256926789	0.002451012871729429	7.806983047977104	-0.02094991862455361	0.004249825728925978	7.806983047977104	0.0003106775985557042	0.004032355785430029
7.766217344916933	0.01071837465389694	0.00248556901692665	7.766217344916933	-0.01507301756188176	0.004297358629238028	7.766217344916933	0.002234036270249053	0.004045075472359373
7.725451641856763	0.01385894930758311	0.002528860936279784	7.725451641856763	-0.01194283261277405	0.004357245359299726	7.725451641856763	0.004507080715491888	0.004079634379078727
7.684685938796592	0.014739734449691	0.002128530134404651	7.684685938796592	-0.01109195144805772	0.003652896747585315	7.684685938796592	0.007644961504760176	0.003403367355212838
7.643920235736423	0.01489977632142767	0.0022004953854861	7.643920235736423	-0.01093204100986351	0.003762699595112693	7.643920235736423	0.01011675339440339	0.003491457121020659
7.603154532676252	0.0150307379124344	0.002232983331449253	7.603154532676252	-0.01068626732601044	0.003804992496736494	7.603154532676252	0.009463959978592803	0.003529412914250245
7.562388829616081	0.01537217522270757	0.001940115191356894	7.562388829616081	-0.01018580651973891	0.003294839303549773	7.562388829616081	0.005266909952616093	0.003063663577845176
7.521623126555911	0.01605922224364516	0.002011894061213816	7.521623126555911	-0.01002575402492041	0.003406570448736167	7.521623126555911	0.0003245295936094374	0.003178425576171165
7.480857423495741	0.01749567370907186	0.002141489926665794	7.480857423495741	-0.01146341177236891	0.003615777681154687	7.480857423495741	-0.001316622773759158	0.003387489170896614
7.440091720435571	0.02044005879220316	0.001924881871436222	7.440091720435571	-0.01559182449087151	0.003242088598388779	7.440091720435571	0.001253334425385011	0.003053288967438394
7.3993260173754	0.02437701718892581	0.00186788978194688	7.3993260173754	-0.02142346986284127	0.003139537089581755	7.3993260173754	0.006163596095614832	0.002974891634137585
7.35856031431523	0.02702617149695934	0.002070518201166692	7.35856031431523	-0.02557607763077795	0.003470698616866658	7.35856031431523	0.009744687047836173	0.00331112194683855
7.31779461125506	0.02740444404557466	0.00200319218971013	7.31779461125506	-0.02678672607339132	0.003345165058089726	7.31779461125506	0.0104780279222076	0.003218216488048645
7.27702890819489	0.02613841525027254	0.001803283807964118	7.27702890819489	-0.02599095181342493	0.002996172978158633	7.27702890819489	0.00906935773319007	0.002915208755127117
7.236263205134718	0.02481204911245656	0.001931952434137541	7.236263205134718	-0.02472717683241766	0.003192486123398013	7.236263205134718	0.00715534192901641	0.003144444137890746
7.195497502074549	0.02513927003427101	0.00206994924510573	7.195497502074549	-0.02423746113846142	0.003401947407529405	7.195497502074549	0.006218397116186091	0.003389585241370322
7.154731799014378	0.02798832687081118	0.001929526464689466	7.154731799014378	-0.02484813480452779	0.003151349149101294	7.154731799014378	0.006584348937119944	0.003180855367604446
7.113966095954208	0.03287901236950471	0.001816509629783033	7.113966095954208	-0.02627809139244016	0.002944257270788485	7.113966095954208	0.007869873000093458	0.003019511785736628
7.073200392894037	0.03734812816048547	0.002010828561645862	7.073200392894037	-0.02777669062142333	0.003233253016606511	7.073200392894037	0.009208019012435375	0.003370509844203511
7.032434689833867	0.03934600983600966	0.002131452940233589	7.032434689833867	-0.02890198904865991	0.003399429870768363	7.032434689833867	0.009950270277048411	0.003599381940598003
6.991668986773696	0.03873694118823388	0.002007582602657671	6.991668986773696	-0.02986951636366481	0.003169353810832738	6.991668986773696	0.01006875431792228	0.003418726234602152
6.950903283713526	0.03637254004770023	0.001949966403517213	6.950903283713526	-0.03093459520811628	0.003038752171793019	6.950903283713526	0.009723346323193785	0.003355753327484084
6.910137580653355	0.03383905503403423	0.002195553605749897	6.910137580653355	-0.03207214013727201	0.003377337627365755	6.910137580653355	0.009011670967992777	0.003819565090823979
6.869371877593185	0.03240701032653379	0.002375238207712752	6.869371877593185	-0.03335829179557979	0.003614831412528221	6.869371877593185	0.007775751973394681	0.004172096127752135
6.828606174533015	0.03227206804632808	0.002292676798896446	6.828606174533015	-0.03518853181264584	0.00345474452080968	6.828606174533015	0.00555148992117065	0.004068283670493274
6.787840471472845	0.0331210393487892	0.002209434726168076	6.787840471472845	-0.03772863157706852	0.003292624291529274	6.787840471472845	0.002166509273995742	0.003970316081127525
6.747074768412675	0.03444635408828076	0.002456912275432088	6.747074768412675	-0.04030400604857193	0.003619693693800009	6.747074768412675	-0.001389535097820277	0.004473718152375359
6.706309065352504	0.03588922879258735	0.00275073508214184	6.706309065352504	-0.04201292285098416	0.004011168297383906	6.706309065352504	-0.003603630416690567	0.005062042696576589
6.665543362292333	0.03763304459830054	0.002780727259799369	6.665543362292333	-0.04263961106427946	0.004014643761385215	6.665543362292333	-0.003824623045399404	0.005157947572695967
6.624777659232163	0.04005992832081431	0.002673631656701122	6.624777659232163	-0.04243329248620968	0.003813838104863152	6.624777659232163	-0.002188288895255556	0.004995781625145647
6.584011956171993	0.04296197035164769	0.002859384994506475	6.584011956171993	-0.04180416791462734	0.004021881316081238	6.584011956171993	0.0005199986926642312	0.005383280469438105
6.543246253111823	0.04537482794659262	0.003318272945902499	6.543246253111823	-0.04124536996200932	0.004605314092689933	6.543246253111823	0.002875438111661662	0.006288298764143531
6.502480550051652	0.04653134849248047	0.003583440188293363	6.502480550051652	-0.04108862706762564	0.004917804429058551	6.502480550051652	0.003756313079664166	0.006822490813650939
6.461714846991481	0.04633525785233877	0.00352962109918903	6.461714846991481	-0.04141776408224782	0.00479170069176697	6.461714846991481	0.002843370915696725	0.00674221598964181
6.420949143931312	0.04512551240544684	0.003508735311818872	6.420949143931312	-0.04209869429097984	0.004704789650667448	6.420949143931312	0.0004587715508857832	0.00672104845307795
6.380183440871141	0.04372477885709353	0.003949487596346331	6.380183440871141	-0.04266847210861427	0.005226962439548493	6.380183440871141	-0.002196804200882606	0.007582968664047871
6.339417737810972	0.04328836463402575	0.004549257868281809	6.339417737810972	-0.04240760067429129	0.005952549932799447	6.339417737810972	-0.00330714287162162	0.008745406777990967
6.2986520347508	0.044798401183967	0.00482368432886519	6.2986520347508	-0.0405935552468237	0.00625405331501035	6.2986520347508	-0.001368018440013165	0.009269548249762959
6.25788633169063	0.04889715999927743	0.004776052577673734	6.25788633169063	-0.03665520920815685	0.006138911029532308	6.25788633169063	0.004510848018264547	0.009157366207633936
6.217120628630459	0.05539746248316959	0.00492090172633781	6.217120628630459	-0.0307896859966403	0.00626500394747107	6.217120628630459	0.01394803978438885	0.009397222161083909
6.176354925570289	0.06229858850061453	0.005693986453524574	6.176354925570289	-0.02489517404525499	0.007179706022911214	6.176354925570289	0.0239449095261242	0.01081947200864381
6.135589222510118	0.0663839188008806	0.00659741943775107	6.135589222510118	-0.02195192208653175	0.00825646001482285	6.135589222510118	0.02987011821958449	0.0124755829911081
6.09482351944995	0.06519821005317597	0.007006415064954535	6.09482351944995	-0.02430765334777978	0.008731517282742355	6.09482351944995	0.02831479759235052	0.0131905710864666
6.054057816389778	0.05765386149138864	0.006927358158510003	6.054057816389778	-0.03319463931735298	0.008623016854424459	6.054057816389778	0.01788121307500218	0.01298136257344486
6.013292113329607	0.04443854989318908	0.007026037367532835	6.013292113329607	-0.04806828982767711	0.008754845553039061	6.013292113329607	-0.0002833873555101971	0.01309609840108372
5.972526410269437	0.0291966579477848	0.007928146754577049	5.972526410269437	-0.06510059881702723	0.009899583545493992	5.972526410269437	-0.02093649313333282	0.01469484260409135
5.931760707209266	0.01715048409236031	0.009112701719125007	5.931760707209266	-0.07859607244184984	0.01140226500974742	5.931760707209266	-0.03680949559346386	0.01680771140184911
5.890995004149097	0.01157522268008738	0.009764120370447849	5.890995004149097	-0.08491712631843819	0.01223624952912829	5.890995004149097	-0.04338455096553441	0.01794109857939146
5.850229301088926	0.0131122724692618	0.009757620349810392	5.850229301088926	-0.08332849218859983	0.01224148019607623	5.850229301088926	-0.0396688539079659	0.0178738474845321
5.809463598028756	0.02090171807722988	0.009756636642896405	5.809463598028756	-0.07473610033661292	0.01225195860006713	5.809463598028756	-0.02680253805816771	0.01781978507388619
5.768697894968587	0.03244991623405658	0.01073123964610849	5.768697894968587	-0.06176164397065528	0.0134916791350215	5.768697894968587	-0.00859278673471364	0.01954380896589734
5.727932191908415	0.04382027200464301	0.01246590110970821	5.727932191908415	-0.04847963371409223	0.0157012408494417	5.727932191908415	0.00875885939834195	0.02264824753823782
5.687166488848245	0.0518744970480689	0.01379590217837821	5.687166488848245	-0.03792431063798592	0.01743171943535018	5.687166488848245	0.02020200701309752	0.0250275081119269
5.646400785788074	0.05571394821117732	0.01414609002475017	5.646400785788074	-0.03051308301357418	0.01797365254052821	5.646400785788074	0.02405614855325302	0.02565361920493349
5.605635082727904	0.05585927638838455	0.01393692239192871	5.605635082727904	-0.02517582092156092	0.01786688599075419	5.605635082727904	0.02085390381974621	0.02529348806915487
5.564869379667734	0.05331113130595831	0.01442833734612308	5.564869379667734	-0.02103168942510771	0.01872728092935627	5.564869379667734	0.01232575832250225	0.02623178435422887
5.524103676607563	0.04930347523045746	0.01632716537593557	5.524103676607563	-0.01820819185187845	0.0214938194058082	5.524103676607563	0.001395923080473692	0.02975943868446564
5.483337973547393	0.04486832956962002	0.01851906786600584	5.483337973547393	-0.01768052306627075	0.02471696895711269	5.483337973547393	-0.008920759804115837	0.0338637753208999
5.442572270487222	0.04022737112094418	0.01966520811029372	5.442572270487222	-0.02066907646614729	0.02658832629891437	5.442572270487222	-0.01731596095966666	0.03611706406476974
5.401806567427053	0.03488700772983083	0.01950768603462943	5.401806567427053	-0.02825705492731227	0.02673842954204152	5.401806567427053	-0.0242642221184411	0.03605630008486425
5.361040864366882	0.02846393635670622	0.01898963803710223	5.361040864366882	-0.04077913561043008	0.02645368233054628	5.361040864366882	-0.0306225330412191	0.03541495644242402
5.320275161306712	0.02162542459965123	0.01973955043377103	5.320275161306712	-0.05653862918584311	0.02801950468271541	5.320275161306712	-0.03629698711285249	0.03722278480530337
5.279509458246542	0.01625870776886864	0.02202505943587755	5.279509458246542	-0.07140681739218359	0.03187424922148418	5.279509458246542	-0.03983776403397005	0.04200960198200658
5.238743755186371	0.01453437338255068	0.02425425918710997	5.238743755186371	-0.08083418769431897	0.0357461623971005	5.238743755186371	-0.03910509482544119	0.04674544804355731
5.197978052126199	0.01808946664980182	0.02513323498814899	5.197978052126199	-0.08196109821013603	0.03771100830558198	5.197978052126199	-0.03200734322564165	0.04890632915409238
5.157212349066031	0.02794320370124199	0.02461459834624272	5.157212349066031	-0.07359928879414075	0.03768931109752314	5.157212349066031	-0.01683676818984993	0.04838367023607196
5.11644664600586	0.04403455898542946	0.0239032350393627	5.11644664600586	-0.05595518977676781	0.03752188896821654	5.11644664600586	0.006648780227895401	0.0475404514194285
5.075680942945691	0.06414769145354517	0.02480618223086481	5.075680942945691	-0.03169263574629722	0.04007751832200655	5.075680942945691	0.03518654887020739	0.04998278651472132
5.034915239885519	0.08419541256544684	0.02748769462228343	5.034915239885519	-0.006281558954018862	0.04571859363932292	5.034915239885519	0.06179514854783927	0.0560750358180172
4.994149536825349	0.1007537403456402	0.03011143428704701	4.994149536825349	0.01468019016785958	0.05139087257024417	4.994149536825349	0.07923181865038384	0.06203258711488902
4.953383833765177	0.1129600683235778	0.03117839590899879	4.953383833765177	0.02850975161097789	0.0544087833092227	4.953383833765177	0.0832545155106905	0.06465985203186921
4.912618130705008	0.1218516755376024	0.03053946162064556	4.912618130705008	0.03541384891184907	0.05443151370968611	4.912618130705008	0.07262284531232267	0.06359600791901174
4.871852427644837	0.1286924883403568	0.0294079468042413	4.871852427644837	0.03677418834653956	0.05361174903743101	4.871852427644837	0.04854783725645158	0.06140100797236425
4.831086724584667	0.133820754127599	0.02984324629544962	4.831086724584667	0.03407719534315948	0.05574934649426605	4.831086724584667	0.01556674194507226	0.06244870595686561
4.790321021524496	0.1363841572358246	0.03251914754557799	4.790321021524496	0.02854414653413331	0.06222153474959519	4.790321021524496	-0.01882479540894018	0.068238452414881
4.749555318464325	0.1347799297611053	0.03570906080109318	4.749555318464325	0.02067238211923829	0.06976802447677574	4.749555318464325	-0.0478729002643069	0.07526000426060032
4.708789615404157	0.1271106397262225	0.03757073843517354	4.708789615404157	0.009756265960568933	0.07468283607777379	4.708789615404157	-0.06890763920132081	0.07975608356933249
4.668023912343986	0.111381252807669	0.03757915247963865	4.668023912343986	-0.005992770298151674	0.07583995428022092	4.668023912343986	-0.08289307355572564	0.08070410938678799
4.627258209283815	0.0862064218977832	0.03660827557163213	4.627258209283815	-0.02845159559802945	0.07501286996596539	4.627258209283815	-0.09208888215398346	0.07999194524653477
4.586492506223646	0.0525728782218995	0.03680153863135322	4.586492506223646	-0.05780661695279243	0.07665848559174218	4.586492506223646	-0.09837598720577076	0.0822783332710581
4.545726803163475	0.01519698964537637	0.03998193999576682	4.545726803163475	-0.09109286324661713	0.08470794198129411	4.545726803163475	-0.1026401627056966	0.09173667156585268
4.504961100103305	-0.01917682190639107	0.04534469495031019	4.504961100103305	-0.1232437608711492	0.09758350687415814	4.504961100103305	-0.1048245353913678	0.1066606051744856
4.464195397043133	-0.0456966933486923	0.05070998946912813	4.464195397043133	-0.1505169402937203	0.1105677761001735	4.464195397043133	-0.1042602333305612	0.1218122326211893
4.423429693982964	-0.06323415568937901	0.05502192901232195	4.423429693982964	-0.1727414359198167	0.1212899497532607	4.423429693982964	-0.09979091586127463	0.1344617394698414
4.382663990922794	-0.07305246350887404	0.059052486687107	4.382663990922794	-0.1928288834596912	0.1315632466437202	4.382663990922794	-0.08943863387361926	0.1466187178350699
4.341898287862622	-0.07682375490241149	0.06585420670091988	4.341898287862622	-0.2154294035761863	0.1486436610572454	4.341898287862622	-0.06975958362129414	0.1665713211909587
4.301132584802452	-0.07561232195179396	0.0814642221211887	4.301132584802452	-0.2460638021073526	0.1874242383339648	4.301132584802452	-0.03520253771328921	0.2116306306350926
4.260366881742282	-0.06984246602059266	0.1126594884648859	4.260366881742282	-0.2899128031469842	0.2669595889284979	4.260366881742282	0.02185708554593443	0.3051961748922392
4.219601178682112	-0.06000856373884726	0.1606869900411156	4.219601178682112	-0.3479470022130187	0.3979312504470299	4.219601178682112	0.1086370075474255	0.46478830239729
4.178835475621942	-0.04789649654437743	0.2158567482000361	4.178835475621942	-0.4085005398883154	0.5672259004146346	4.178835475621942	0.2240890369591957	0.6872015901684522
4.13806977256177	-0.03722509426944934	0.258216047376107	4.13806977256177	-0.4400448462527928	0.7254282362623481	4.13806977256177	0.3461799370526553	0.9305333447824193
4.0973040695016	-0.03187276963675777	0.2719766011029686	4.0973040695016	-0.4051285418803331	0.8105713726318348	4.0973040695016	0.4296817744005699	1.12071117306195
4.056538366441431	-0.03260993484009607	0.2642306628157173	4.056538366441431	-0.2987622194426242	0.8196142069526442	4.056538366441431	0.436540560390026	1.224299677253336
4.015772663381261	-0.03664975592545619	0.2575688925974749	4.015772663381261	-0.159838937690783	0.8160430452313649	4.015772663381261	0.3739457423788637	1.296989951558061
3.975006960321089	-0.04042135169466847	0.2622431112991118	3.975006960321089	-0.03357579932349317	0.8370574371076672	3.975006960321089	0.2835087048380886	1.384410842565093
3.934241257260918	-0.0415406453924	0.2719012428622349	3.934241257260918	0.0584645324677779	0.8648648708196967	3.934241257260918	0.2008828241163622	1.457834826312873
3.893475554200749	-0.03863004145099566	0.2791590487163528	3.893475554200749	0.1153801969497834	0.8748378584921205	3.893475554200749	0.1395801348761705	1.476204421165774
3.852709851140579	-0.03043961214635241	0.2820653292865334	3.852709851140579	0.1439504098219588	0.8586069540999962	3.852709851140579	0.09856371186043596	1.42673982469454
3.811944148080407	-0.01538132487645828	0.2840698976089979	3.811944148080407	0.151182700046905	0.8248213098603892	3.811944148080407	0.07219957465430961	1.328824739828934
