# Supplementary material for: Linking photoelectron circular dichroism to the asymmetric total photoemission yield measured in aerosol nanoparticles of tyrosine
Source: Nat Commun. 2026 Mar 24;17:2792. doi: 10.1038/s41467-026-70997-w (PMC13018607; doi:10.1038/s41467-026-70997-w)
Supplement: Supplementary file 4 — Source Data [file 41467_2026_70997_MOESM4_ESM.zip › source_data/Figure2/Fig2a_top.txt]

DLTYR_b0	DLTYR_ene
-0	8.5
-105.4516603588619	8.45923429693983
1231.491309020372	8.418468593879659
2034.277524483553	8.377702890819489
1308.752129998446	8.336937187759318
1533.922428666281	8.296171484699148
2254.519598148296	8.255405781638977
3347.79568033751	8.214640078578807
3930.72205826287	8.173874375518636
4589.91552800492	8.133108672458466
4836.756095693716	8.092342969398295
5289.140317007019	8.051577266338127
5359.86130078246	8.010811563277956
5672.780557367603	7.970045860217785
5883.735051579982	7.929280157157615
6188.220070508556	7.888514454097445
6645.803261063895	7.847748751037274
6763.545011134634	7.806983047977104
7158.469339474263	7.766217344916933
7528.51903826741	7.725451641856763
7708.020513623588	7.684685938796592
8211.666605597682	7.643920235736423
8508.352742045125	7.603154532676252
8424.644103560058	7.562388829616081
8594.654649416039	7.521623126555911
8761.297628428536	7.480857423495741
8567.97272357799	7.440091720435571
8507.684007433912	7.3993260173754
8653.209197212886	7.35856031431523
8525.066890017733	7.31779461125506
8269.083974796546	7.27702890819489
8273.515119642356	7.236263205134718
8282.530116628826	7.195497502074549
8003.826619308471	7.154731799014378
7725.707797042067	7.113966095954208
7666.064988193625	7.073200392894037
7534.706189382229	7.032434689833867
7139.452540408313	6.991668986773696
6737.391990817589	6.950903283713526
6523.395629692043	6.910137580653355
6311.159938476379	6.869371877593185
5926.31035610353	6.828606174533015
5509.008025846592	6.787840471472845
5236.375810080826	6.747074768412675
5029.965578165072	6.706309065352504
4722.800963499336	6.665543362292333
4336.279597916056	6.624777659232163
4019.435501801525	6.584011956171993
3809.03752943067	6.543246253111823
3600.863984326676	6.502480550051652
3329.283934279029	6.461714846991481
3054.34349928665	6.420949143931312
2852.799644055951	6.380183440871141
2705.406318207072	6.339417737810972
2536.423897566542	6.2986520347508
2322.553494505088	6.25788633169063
2114.061372777222	6.217120628630459
1958.578904340372	6.176354925570289
1844.1069384581	6.135589222510118
1727.692198393947	6.09482351944995
1595.285579114248	6.054057816389778
1472.438584206179	6.013292113329607
1383.187337389303	5.972526410269437
1317.708596890754	5.931760707209266
1246.405717609471	5.890995004149097
1155.723935304364	5.850229301088926
1060.404585106779	5.809463598028756
982.3669109953714	5.768697894968587
925.6469731546106	5.727932191908415
875.4033333993492	5.687166488848245
817.3503725711876	5.646400785788074
752.873852477955	5.605635082727904
694.6844611667404	5.564869379667734
651.3393589730601	5.524103676607563
618.8584443526584	5.483337973547393
586.7450045097385	5.442572270487222
549.5901772055439	5.401806567427053
511.4776726146355	5.361040864366882
480.0258777555072	5.320275161306712
457.7965216534024	5.279509458246542
440.0271814483992	5.238743755186371
419.9254726639775	5.197978052126199
395.2503720042893	5.157212349066031
369.7111126150072	5.11644664600586
348.6528572863856	5.075680942945691
333.9042458672391	5.034915239885519
322.6409638533377	4.994149536825349
310.662407726451	4.953383833765177
296.4052291304224	4.912618130705008
281.9201292645612	4.871852427644837
270.3312400853308	4.831086724584667
262.5137460502442	4.790321021524496
256.0627463445163	4.749555318464325
247.2439475774994	4.708789615404157
233.9730356287851	4.668023912343986
217.2383879597549	4.627258209283815
199.9774590587473	4.586492506223646
184.5850028291205	4.545726803163475
171.1371742019175	4.504961100103305
157.5631657905097	4.464195397043133
141.3627440678694	4.423429693982964
121.4361669079964	4.382663990922794
98.79354901134434	4.341898287862622
75.91667734325253	4.301132584802452
55.45299748591726	4.260366881742282
39.13960649983946	4.219601178682112
27.44657424246423	4.178835475621942
19.86156825791832	4.13806977256177
15.42431357651461	4.0973040695016
13.15620647693456	4.056538366441431
12.25334497625015	4.015772663381261
12.10635117270921	3.975006960321089
12.27071199255213	3.934241257260918
12.45962484708565	3.893475554200749
12.55237714816752	3.852709851140579
12.57463235655463	3.811944148080407
