# Supplementary material for: Linking photoelectron circular dichroism to the asymmetric total photoemission yield measured in aerosol nanoparticles of tyrosine
Source: Nat Commun. 2026 Mar 24;17:2792. doi: 10.1038/s41467-026-70997-w (PMC13018607; doi:10.1038/s41467-026-70997-w)
Supplement: Supplementary file 4 — Source Data [file 41467_2026_70997_MOESM4_ESM.zip › source_data/Figure2/Fig2b_bot.txt]

L_ele_BG_ene	L_ele_BG_alpha	L_ele_BG_dalpha	R_ele_BG_ene	R_ele_BG_alpha	R_ele_BG_dalpha
10.2	11.82017725001802	2.207104337683298	10.2	74.01668070107834	93.35497636773889
10.14176328134261	-0.5864241614608845	0.03756772668230084	10.14176328134261	-0.5772279199150462	0.03646393702585415
10.08352656268523	0.4295423314206227	0.01597683536791441	10.08352656268523	0.4456055551236998	0.01597663455628827
10.02528984402784	0.5043937606259502	0.01177085616531265	10.02528984402784	0.521076886117479	0.0114543332568623
9.967053125370454	0.6234818405971175	0.008433306546079572	9.967053125370454	0.6037760144895211	0.008244773361764898
9.908816406713068	0.8389155878037585	0.00763602421581182	9.908816406713068	0.8481707941517697	0.007581786763986876
9.850579688055682	0.8101115956275892	0.006544780781644131	9.850579688055682	0.8127795589383299	0.006485234448066042
9.792342969398296	0.6510039055411457	0.00561924339095185	9.792342969398296	0.6310326611827898	0.005516256222362625
9.73410625074091	0.5953661412052169	0.004136742696310437	9.73410625074091	0.5852193195426381	0.004079702086868586
9.675869532083523	0.5649667099023119	0.004191584427598933	9.675869532083523	0.5643855031343713	0.004157305767949544
9.617632813426138	0.5384624075584595	0.003376319675936418	9.617632813426138	0.5366482264282922	0.003356247441233179
9.559396094768751	0.5221125494854051	0.003685849605531468	9.559396094768751	0.517626872371036	0.00366825311661091
9.501159376111364	0.5320649683884157	0.003180858561627168	9.501159376111364	0.5272315613459144	0.003167461316588468
9.442922657453979	0.5572367395907053	0.003387592509806109	9.442922657453979	0.5522016436397809	0.003373863008179992
9.384685938796592	0.5932813595733772	0.00305527051921583	9.384685938796592	0.5852046625712757	0.003040306682767663
9.326449220139207	0.6404768739258535	0.002546458344149445	9.326449220139207	0.6270418429896777	0.002530256136987727
9.26821250148182	0.6663225529714739	0.002633792241511259	9.26821250148182	0.6509800756580115	0.002616222111799617
9.209975782824433	0.6712889102499361	0.002267650286366312	9.209975782824433	0.6593083658567614	0.002255826355661721
9.151739064167046	0.6678142331636171	0.002368120607317379	9.151739064167046	0.6613327598171732	0.002360562728419001
9.093502345509661	0.6594025825204792	0.002449408148453394	9.093502345509661	0.6561943114247987	0.002442624816446943
9.035265626852274	0.6440989841543682	0.002077803609689925	9.035265626852274	0.6423307145488611	0.002069225356292464
8.977028908194889	0.6300788184670277	0.002160692030623679	8.977028908194889	0.628852038861747	0.002148281587516902
8.918792189537502	0.6280181168608683	0.002205032581460107	8.918792189537502	0.6261862033054453	0.002191414953648428
8.860555470880115	0.6383764447726468	0.001933310791007106	8.860555470880115	0.6345304656806724	0.001922831641569087
8.80231875222273	0.6535130095108935	0.002025701740136391	8.80231875222273	0.6472869769839626	0.002016946573939057
8.744082033565343	0.6642153077231682	0.002175810902319157	8.744082033565343	0.6570262315420498	0.002167199967096334
8.685845314907958	0.6710508625346047	0.001977617130560531	8.685845314907958	0.6647098830048431	0.001968602642445549
8.627608596250571	0.6763868659925961	0.001953213409359036	8.627608596250571	0.6719681674948549	0.001942204870512635
8.569371877593184	0.6788873267513938	0.002192284676105018	8.569371877593184	0.6761804524624325	0.002178694393403855
8.511135158935799	0.6771898207895772	0.002142790868285977	8.511135158935799	0.675664230026414	0.00213074675026025
8.452898440278412	0.671723601560777	0.001958153316619369	8.452898440278412	0.6712161824480828	0.001950497924416405
8.394661721621025	0.6657435681401378	0.002132761347874182	8.394661721621025	0.6660212501165965	0.002128525758479761
8.33642500296364	0.6629574067822438	0.00231343349580213	8.33642500296364	0.6634654444997091	0.002311292935811045
8.278188284306253	0.6642012408296746	0.002184541350995568	8.278188284306253	0.6642879250159271	0.002182682608134074
8.219951565648866	0.6684224383958591	0.002093462773255537	8.219951565648866	0.6675814906391341	0.002090509156249003
8.161714846991481	0.6731746348576307	0.002353580397680788	8.161714846991481	0.6713881238456557	0.002348510468249039
8.103478128334096	0.6768113684762791	0.002514955985860573	8.103478128334096	0.6744686357708518	0.002507861428048116
8.045241409676708	0.6798222309547584	0.002380503680324149	8.045241409676708	0.6773088422112915	0.002372168174436146
7.987004691019322	0.6828741708734621	0.002330656793387256	7.987004691019322	0.6804223001089382	0.002320652928406518
7.928767972361936	0.6854817342965041	0.002638162196473327	7.928767972361936	0.6831841582091096	0.002624920847645845
7.870531253704549	0.6869814293277198	0.002855407306617741	7.870531253704549	0.684873841085289	0.002839687985165147
7.812294535047164	0.6874485961369561	0.002752333810976368	7.812294535047164	0.6855967072435402	0.002736388036743407
7.754057816389778	0.6873684935815527	0.002638922109997002	7.754057816389778	0.6858265017883257	0.00262312048214831
7.695821097732392	0.6874992823987996	0.002916220527784428	7.695821097732392	0.6861188324521595	0.002898343149330859
7.637584379075005	0.6888391272558172	0.003249284274212413	7.637584379075005	0.6871177666141826	0.003229089500867364
7.579347660417618	0.6924769850567742	0.003258294387743291	7.579347660417618	0.6895461257907463	0.00323795926391157
7.521110941760233	0.6991818559582604	0.00308769779891165	7.521110941760233	0.6939703385418385	0.003068424592106202
7.462874223102846	0.7081616728850549	0.003239268122650922	7.462874223102846	0.7000505415101849	0.003218904537771852
7.404637504445461	0.7172561967964969	0.003693947024367108	7.404637504445461	0.7067562633438755	0.003670037471352372
7.346400785788074	0.7258926227951501	0.00393896206490003	7.346400785788074	0.7143271425138573	0.003911524485617568
7.288164067130687	0.7358621505776635	0.003847086658694022	7.288164067130687	0.7246712000572025	0.003816486377314942
7.229927348473302	0.7485716368548661	0.003809033078697268	7.229927348473302	0.7389205982131294	0.003772981619061686
7.171690629815915	0.762246820142106	0.004271618242432266	7.171690629815915	0.7546459272882811	0.004224260217558271
7.11345391115853	0.773259603408132	0.004882707977049107	7.11345391115853	0.767465251588435	0.004823211557516569
7.055217192501142	0.7801016392743091	0.005128941534317873	7.055217192501142	0.775604247534068	0.005065285489971504
6.996980473843757	0.7837318807183846	0.005026690250324121	6.996980473843757	0.7801971354694412	0.004967801550958288
6.938743755186371	0.7856933445607028	0.0051285368706139	6.938743755186371	0.7829567553720966	0.005075847410060245
6.880507036528984	0.7873181885789639	0.005871098545168171	6.880507036528984	0.7851051376268425	0.005820626976377989
6.822270317871597	0.7898380932645346	0.006737678823685517	6.822270317871597	0.7875279572626207	0.006688319997146579
6.764033599214212	0.7946408923363248	0.007135244423647858	6.764033599214212	0.7912028386747355	0.007086670005344578
6.705796880556825	0.8032405711902256	0.007101482547426628	6.705796880556825	0.7972520715990964	0.007051296321316887
6.647560161899438	0.8162977288653462	0.007319871482306417	6.647560161899438	0.8062570768607915	0.007261565678214275
6.589323443242053	0.8320732229188996	0.008429732788836282	6.589323443242053	0.8172772761512754	0.008351908055360738
6.531086724584666	0.8472387408111273	0.009867432414786124	6.531086724584666	0.8285173322986696	0.009764151532320253
6.472850005927279	0.8602891408923702	0.01073905196599692	6.472850005927279	0.839666336743812	0.01061693585601277
6.414613287269892	0.872639496432842	0.01091305240111086	6.414613287269892	0.8525569905935261	0.01078308534609768
6.356376568612507	0.8864148380612282	0.01116505490242217	6.356376568612507	0.8692860004676407	0.01102959317644772
6.298139849955123	0.9017445520843728	0.01261495861813113	6.298139849955123	0.8895382198382303	0.0124633072304716
6.239903131297735	0.9160661298748169	0.0149721421200608	6.239903131297735	0.9099103685881893	0.01480097098448531
6.181666412640349	0.9265561795057086	0.01679924033923251	6.181666412640349	0.9271403900890532	0.01662995863557755
6.123429693982962	0.9324270192692423	0.01735936646360801	6.123429693982962	0.941082913715119	0.01722844479315497
6.065192975325576	0.9345791750963345	0.01716473283747485	6.065192975325576	0.953682812341508	0.01710528257137508
6.00695625666819	0.9346321851139406	0.01779297993079395	6.00695625666819	0.9662185482968727	0.01782766342204446
5.948719538010804	0.9346858532198836	0.02015514663529691	5.948719538010804	0.9776681754032009	0.02030482152561744
5.890482819353417	0.9371548832936589	0.02292122970848518	5.890482819353417	0.9855347646386287	0.0231748648808144
5.832246100696031	0.9445029017657437	0.02448135786954018	5.832246100696031	0.9878691276178944	0.02475924237743212
5.774009382038645	0.9591144164064043	0.02454036498811973	5.774009382038645	0.9839940776665651	0.02472387230665145
5.715772663381259	0.9823679371132492	0.02426716136020294	5.715772663381259	0.9745124990761399	0.02425141568716847
5.657535944723873	1.012261569687747	0.0257127826591851	5.657535944723873	0.9620191010873052	0.02540871282172929
5.599299226066488	1.042216191421451	0.029199869262994	5.599299226066488	0.9512076895094591	0.02852111612495441
5.5410625074091	1.064445385435185	0.03247806497067436	5.5410625074091	0.9469883406501521	0.03144473326961495
5.482825788751714	1.074554894748064	0.03359521160294276	5.482825788751714	0.9527272824534451	0.03239341173792347
5.424589070094328	1.072322237609779	0.03243892817156284	5.424589070094328	0.9699916550664066	0.03130785611286931
5.366352351436942	1.060556688064138	0.03078959285786399	5.366352351436942	0.997766747046552	0.02986908742211221
5.308115632779557	1.044441542996222	0.03114539586109524	5.308115632779557	1.030936997633312	0.03044350159918399
5.249878914122169	1.029857618359035	0.03372249534205746	5.249878914122169	1.061582428331329	0.03321635587839659
5.191642195464783	1.020864348068037	0.03646333511377997	5.191642195464783	1.083500424504765	0.03612849331602169
5.133405476807396	1.019160485554422	0.03789735834844228	5.133405476807396	1.094576820971316	0.03767398110135387
5.075168758150009	1.02542942573754	0.03801647601885046	5.075168758150009	1.095280528921809	0.03781932275809573
5.016932039492625	1.040161332450787	0.03826288180635356	5.016932039492625	1.086920300952162	0.03800101306709724
4.958695320835238	1.062864365984221	0.04127231792415329	4.958695320835238	1.071875757462519	0.04083599536264385
4.90045860217785	1.090759413114069	0.04826368516790922	4.90045860217785	1.054646232211345	0.04749531821140541
4.842221883520464	1.119498339827505	0.0568508572239974	4.842221883520464	1.041275675693249	0.05557594912844034
4.783985164863081	1.146297494884082	0.0637690381629339	4.783985164863081	1.037233830553599	0.06185131981267911
4.725748446205693	1.172119301864405	0.06780647482780991	4.725748446205693	1.046534563055997	0.06512062581230282
4.667511727548308	1.201082306204508	0.07060244313186484	4.667511727548308	1.072515182608487	0.0669166504716515
4.609275008890922	1.238676806567773	0.07669806559185641	4.609275008890922	1.117963143676804	0.07145134246120514
4.551038290233536	1.290416091870146	0.0906239065535432	4.551038290233536	1.183821809123731	0.08273391836449363
4.492801571576149	1.362318872896604	0.1111212251441547	4.492801571576149	1.269408005143264	0.09938517572178242
4.43456485291876	1.464634649955994	0.132387047375643	4.43456485291876	1.377522216771001	0.1161710422426516
4.376328134261376	1.617218838671064	0.151397562626842	4.376328134261376	1.521620049144786	0.1302518799684592
4.318091415603991	1.851580850032205	0.1734260665653771	4.318091415603991	1.72809252475024	0.1452141229988586
4.259854696946603	2.204570640673225	0.2162186861899572	4.259854696946603	2.029894434294477	0.1743157530976458
4.201617978289216	2.70076333100883	0.3143988923660631	4.201617978289216	2.450560465935666	0.2441339273011213
4.14338125963183	3.332627698882317	0.5163134917172451	4.14338125963183	2.98549153596175	0.3911556593794673
4.085144540974444	4.072123595825197	0.8686371079823837	4.085144540974444	3.607166784812439	0.6475269901306852
4.026907822317059	4.951315209847173	1.452211719232427	4.026907822317059	4.324545830049772	1.058154322982945
3.968671103659671	6.271808016491454	2.672599600721917	3.968671103659671	5.324261040188912	1.841401931174984
3.910434385002286	9.756465649908463	7.95554895763977	3.910434385002286	7.561299575000185	4.540213679246031
3.8521976663449	16106.18298009404	32252903.42902199	3.8521976663449	27.46787376823157	87.43493762813002
3.793960947687515	-4.135352385739516	4.806080420754448	3.793960947687515	-5.612745707413307	7.818750507228381
3.735724229030126	-0.8296602925760602	1.17410581149935	3.735724229030126	-1.092540688914959	1.44247190762768
3.67748751037274	0.1713967780606678	0.613124116568289	3.67748751037274	0.0482003695637353	0.6994489154094082
3.619250791715354	0.598758515794286	0.4594232995272668	3.619250791715354	0.5134707813258714	0.5075495584893285
3.56101407305797	0.8006639992834722	0.4151920633855506	3.56101407305797	0.736246250531473	0.4515206402450804
3.50277735440058	0.889666955031886	0.4242960185107391	3.50277735440058	0.8485636383124218	0.4586784595166432
