# Supplementary material for: Linking photoelectron circular dichroism to the asymmetric total photoemission yield measured in aerosol nanoparticles of tyrosine
Source: Nat Commun. 2026 Mar 24;17:2792. doi: 10.1038/s41467-026-70997-w (PMC13018607; doi:10.1038/s41467-026-70997-w)
Supplement: Supplementary file 4 — Source Data [file 41467_2026_70997_MOESM4_ESM.zip › source_data/Figure2/Fig2b_mid.txt]

L_TYR_ene	L_TYR_PECD	L_TYR_dPECD	D_TYR_ene	D_TYR_PECD	D_TYR_dPECD
10.2	-0.007100274124500921	0.01970696456842323	10.2	0.1631474201431362	0.03000233916991142
10.13001954580094	-0.05404662550320097	0.02174694960318064	10.11891842232722	0	0
10.06003909160189	0.03012506501388123	0.007575205575310918	10.03783684465444	-0.03027082934494617	0.009863115878732238
9.990058637402834	0.003308505951282436	0.004562766677226568	9.956755266981659	-0.09351393698635946	0.01293107802175484
9.920078183203779	-0.004048891020036515	0.003702685540875409	9.875673689308877	-0.08237873550025109	0.00900487597328558
9.850097729004725	0.007705291617916356	0.00364394298642002	9.794592111636097	-0.00961011323992206	0.003141480802752079
9.780117274805669	0.02326063265463497	0.002529823279126943	9.713510533963317	-0.00369773199954779	0.002363061937171453
9.710136820606614	0.01962172351867507	0.002195747400282791	9.632428956290537	-0.01949402784938909	0.001897292718815749
9.64015636640756	0.00402428628401679	0.001925683588622717	9.551347378617757	-0.02377887351926907	0.001852630871972962
9.570175912208503	5.834337781681899e-05	0.001859151023816609	9.470265800944977	-0.01556067568780563	0.001484456490140289
9.500195458009449	0.004651774465316224	0.001712546751622345	9.389184223272197	-0.009096555037407722	0.00154616809502259
9.430215003810394	0.007144247404564044	0.001767071258711639	9.308102645599416	-0.007066824746348615	0.001262380929426197
9.36023454961134	0.005868071440911562	0.001349720788014993	9.227021067926636	-0.006349442971540685	0.001222745343809915
9.290254095412283	0.004555769545613266	0.001357880900399011	9.145939490253856	-0.005534588581732639	0.001190703809416204
9.220273641213229	0.004792299308080648	0.001218933464052386	9.064857912581076	-0.004164015288979361	0.0009647177480442661
9.150293187014174	0.005959299902250743	0.001120362760138993	8.983776334908296	-0.003023614874932197	0.0009804654008837433
9.080312732815118	0.006710699163970413	0.001227092328094057	8.902694757235516	-0.002835274265511896	0.0009692498467151139
9.010332278616064	0.006603302343389857	0.001084691392971934	8.821613179562735	-0.003458312967961559	0.0008425074216475471
8.940351824417009	0.005996166245257876	0.001017057626865758	8.740531601889955	-0.004271764870206016	0.0008845409147624719
8.870371370217953	0.005263787508273642	0.001103705072849397	8.659450024217175	-0.004630333985740726	0.0009444974682957476
8.800390916018898	0.00420281228819682	0.001015990517283603	8.578368446544395	-0.004439769243808444	0.0008632410238437108
8.730410461819844	0.002740735997098176	0.0009530447891847106	8.497286868871614	-0.003909736848830162	0.0008408051326028424
8.660430007620789	0.001649657865451771	0.001068245453662399	8.416205291198834	-0.003367788196409023	0.0009437580594046484
8.590449553421733	0.001423025053746401	0.001060920297930073	8.335123713526054	-0.002893750089907563	0.0009477565024055241
8.520469099222678	0.00189622394419368	0.0009583674130779291	8.254042135853274	-0.002358279830111091	0.0008604894961770673
8.450488645023622	0.00256822675351149	0.001028013481778099	8.172960558180494	-0.001794856444316613	0.0008875087963127574
8.380508190824568	0.002933923627776162	0.001121305730775687	8.091878980507712	-0.001387713268565922	0.0009893928665308444
8.310527736625513	0.002881546396648867	0.001062606350715268	8.010797402834932	-0.001180831413755771	0.0009926877405129016
8.240547282426459	0.002540546703288456	0.00101251359594949	7.929715825162152	-0.001113447108604277	0.0009291495924772604
8.170566828227404	0.002187660899533379	0.001136698716296792	7.848634247489372	-0.001174066274463245	0.0009780724578245766
8.100586374028348	0.002056169317226265	0.001220290886360468	7.767552669816592	-0.00145221338006706	0.001116734438845327
8.030605919829293	0.002197677591065627	0.001158854273545625	7.686471092143812	-0.002137332964431633	0.001166841178597458
7.960625465630238	0.002539706871856843	0.001128951415878692	7.605389514471031	-0.003437111394565865	0.001116182864465471
7.890645011431182	0.002888632832465177	0.001275019018092719	7.524307936798252	-0.005260126968124613	0.001127629970578035
7.820664557232128	0.003070756594941969	0.001390758885173341	7.443226359125472	-0.006983487990976218	0.001288867269142168
7.750684103033073	0.003051124752470221	0.001357262605367166	7.362144781452692	-0.007962051817654942	0.001430291057061253
7.680703648834019	0.00288426420175293	0.001314683645923454	7.28106320377991	-0.008000252169571308	0.001445723118304214
7.610723194634963	0.002711591605555012	0.001463868393046435	7.19998162610713	-0.007202207410836364	0.001417035566364004
7.540742740435907	0.002727309147161521	0.001657033190031115	7.11890004843435	-0.005933852050440275	0.001541574301748144
7.470762286236853	0.003090724620194452	0.00169451243446567	7.03781847076157	-0.004841008687529979	0.001810782269172163
7.400781832037797	0.003886564961750974	0.001623664279973086	6.956736893088789	-0.004500088766988306	0.002009474582942533
7.330801377838743	0.00499582915884933	0.001690090787698383	6.87565531541601	-0.005205306513410606	0.002056699241856858
7.260820923639688	0.006050878144178469	0.001945010141586969	6.794573737743228	-0.007039867459355262	0.002081906840825856
7.190840469440634	0.006763953326401216	0.002133801530959576	6.71349216007045	-0.009727253287027563	0.002336656997299667
7.120860015241578	0.00712736180787243	0.002141842147120066	6.632410582397668	-0.01251817278496205	0.002810552232460386
7.050879561042523	0.007259799663136455	0.002112463513915048	6.55132900472489	-0.01470030883162676	0.003210524777321257
6.980899106843468	0.007278507738045213	0.002323779379560195	6.470247427052108	-0.01609984092829238	0.003387900309819042
6.910918652644413	0.007279964582498014	0.002726366744741998	6.389165849379328	-0.01690966698890462	0.003477142682433377
6.840938198445358	0.007336513352893439	0.003008420008102109	6.308084271706546	-0.01732086977673328	0.00384891849076559
6.770957744246302	0.007500983901806471	0.003066458359306214	6.227002694033766	-0.01734018130978798	0.004670326869528384
6.700977290047247	0.007813891675457577	0.003100017571621592	6.145921116360987	-0.01676975483888229	0.005561895534574252
6.630996835848194	0.008285954849813284	0.003473733560922625	6.064839538688208	-0.01525426422646127	0.00612563006983026
6.561016381649138	0.008903412335191837	0.004152149769575625	5.983757961015426	-0.01235865569895664	0.006352429583831427
6.491035927450083	0.009715976136815914	0.004702070934620326	5.902676383342646	-0.007839921816947511	0.006677190648777668
6.421055473251027	0.01090114058258263	0.004910467426771765	5.821594805669866	-0.002227025604739374	0.007694884275927329
6.351075019051972	0.01265580880957544	0.004974538071225158	5.740513227997084	0.002844123906621896	0.009302348418312635
6.281094564852918	0.01488895778072878	0.005419806654496393	5.659431650324305	0.005280636725511618	0.01072790887104536
6.211114110653862	0.01693858553802675	0.006446084487793496	5.578350072651525	0.003472125495808553	0.01145600352009967
6.141133656454807	0.01776773774605536	0.007501388210066173	5.497268494978744	-0.003438900370938239	0.01162030078342534
6.071153202255752	0.01645228145827768	0.008061466958486288	5.416186917305965	-0.01527546228431605	0.01200671672747659
6.001172748056698	0.01238264658844245	0.008137249860598843	5.335105339633185	-0.03010921345433825	0.01345939874028028
5.931192293857642	0.005534369771669351	0.008307996717334227	5.254023761960404	-0.04451275449744341	0.01569850499828816
5.861211839658587	-0.002893667471631956	0.009267640759230244	5.172942184287623	-0.05546740058919658	0.01767127628644147
5.791231385459532	-0.01054377920359739	0.01075681240812788	5.091860606614845	-0.06176613003910226	0.01876626459549025
5.721250931260476	-0.01527321757299553	0.01185437275085085	5.010779028942062	-0.06357615001061606	0.01918299423010087
5.651270477061423	-0.01616958654127123	0.01207365797506035	4.929697451269282	-0.06149735313265785	0.01995583001559415
5.581290022862368	-0.01338946296245566	0.01166673442730632	4.848615873596502	-0.05622918462371318	0.02246755653627585
5.511309568663312	-0.00795553018232047	0.0115285004081932	4.767534295923722	-0.04853004287658724	0.02682443707334775
5.441329114464256	-0.001705579998123825	0.01236637702972749	4.686452718250942	-0.03875420818201741	0.03153683184435659
5.371348660265201	0.003413104237911588	0.01369779754501007	4.605371140578161	-0.02606830532815475	0.03525012041330602
5.301368206066146	0.006248648132799328	0.01463560547713443	4.524289562905381	-0.008082570018869912	0.03783382104141424
5.231387751867091	0.006500577876111979	0.01483729164708548	4.443207985232601	0.01876154028271288	0.04066312942841975
5.161407297668037	0.004308945600358599	0.01461177974283116	4.362126407559821	0.05783451961958978	0.04669820671655091
5.09142684346898	0.0002219401202854565	0.01487849616517543	4.281044829887042	0.1096733762620754	0.05881457084077769
5.021446389269927	-0.004497226680426143	0.01648248812053197	4.19996325221426	0.1692427982008219	0.07658403929368995
4.951465935070872	-0.007935677771770505	0.01899608872763009	4.118881674541482	0.2265646157671452	0.09644334246532053
4.881485480871816	-0.008130769931018762	0.02125677444740157	4.037800096868701	0.2716870339601672	0.1152411309860891
4.811505026672761	-0.003397566973489733	0.02263665320784789	3.95671851919592	0.2988373857675328	0.1336865399405177
4.741524572473706	0.007834593528575028	0.02338612683684091	3.875636941523141	0.3055696175018145	0.1593192109564896
4.67154411827465	0.02676042834685533	0.02468977342753445	3.794555363850359	0.2888121309336846	0.2096255681130234
4.601563664075597	0.05274990683090888	0.02826260976467982	3.713473786177582	0.2412443261508883	0.3102228621617222
4.531583209876542	0.08151135460565118	0.03446532150136969	3.632392208504799	0.1521198405266263	0.4790972114576694
4.461602755677486	0.1053808059559796	0.0413538630406682	3.55131063083202	0.02612938751673886	0.6808193800953097
4.391622301478431	0.1164855684088819	0.04654926664812254
4.321641847279375	0.1095855127734571	0.04908365729340138
4.251661393080321	0.08282924640909962	0.05005265133795361
4.181680938881267	0.03845182376799473	0.05247549603491791
4.111700484682212	-0.01627066808856077	0.05914347710894284
4.041720030483159	-0.07100356270576151	0.06962989937732092
3.971739576284102	-0.1176913689088365	0.08178713275765817
3.901759122085047	-0.1543426117906178	0.09553890660819578
3.831778667885992	-0.1850596795150578	0.1158561463064023
3.761798213686935	-0.2216020170711145	0.1621010485453558
3.69181775948788	-0.3157536800779219	0.3452986583916147
3.621837305288826	0	0
3.55185685108977	0	0
