# Supplementary material for: Linking photoelectron circular dichroism to the asymmetric total photoemission yield measured in aerosol nanoparticles of tyrosine
Source: Nat Commun. 2026 Mar 24;17:2792. doi: 10.1038/s41467-026-70997-w (PMC13018607; doi:10.1038/s41467-026-70997-w)
Supplement: Supplementary file 4 — Source Data [file 41467_2026_70997_MOESM4_ESM.zip › source_data/Figure2/Fig2b_top.txt]

L_ele_BG_ene	L_ele_BG_b0
10.2	-0
10.14176328134261	6274.6837234448
10.08352656268523	7115.03026452903
10.02528984402784	9254.90607674141
9.967053125370454	12352.21400464162
9.908816406713068	10518.0122359487
9.850579688055682	12254.3031112009
9.792342969398296	17857.59895498137
9.73410625074091	21290.63700351805
9.675869532083523	25248.28395976218
9.617632813426138	26840.55603233878
9.559396094768751	29292.22275481962
9.501159376111364	28834.34801713976
9.442922657453979	29491.14562394463
9.384685938796592	30697.35925828587
9.326449220139207	33205.96607511573
9.26821250148182	35983.85611286139
9.209975782824433	35748.93134871063
9.151739064167046	36498.8311737874
9.093502345509661	37663.63747354694
9.035265626852274	38360.28205806106
8.977028908194889	40762.01241503541
8.918792189537502	41900.18140268149
8.860555470880115	40740.96191297362
8.80231875222273	40654.00762066802
8.744082033565343	40813.53752798223
8.685845314907958	39506.96250748193
8.627608596250571	38883.41908711493
8.569371877593184	39303.24541767669
8.511135158935799	38588.66933977334
8.452898440278412	37342.29403825686
8.394661721621025	37273.74986137125
8.33642500296364	37189.69218648571
8.278188284306253	35727.90952032131
8.219951565648866	34196.7935009171
8.161714846991481	33690.16489352651
8.103478128334096	33048.71033793717
8.045241409676708	31453.16544556764
7.987004691019322	29965.75594403297
7.928767972361936	29329.6256000408
7.870531253704549	28649.00660244346
7.812294535047164	27172.12556492639
7.754057816389778	25575.50980179177
7.695821097732392	24643.66373649986
7.637584379075005	23972.54908496713
7.579347660417618	22802.91930169822
7.521110941760233	21285.06795991583
7.462874223102846	20117.55609838008
7.404637504445461	19397.3901072531
7.346400785788074	18554.6501535946
7.288164067130687	17281.74702216772
7.229927348473302	15938.86924279679
7.171690629815915	14956.77253696106
7.11345391115853	14250.60596720675
7.055217192501142	13437.55741029754
6.996980473843757	12406.66243019979
6.938743755186371	11417.3584722867
6.880507036528984	10691.00744883812
6.822270317871597	10120.31391296717
6.764033599214212	9444.337370999421
6.705796880556825	8586.299433843356
6.647560161899438	7714.902571579327
6.589323443242053	7011.579067293063
6.531086724584666	6472.560593746208
6.472850005927279	5960.402316064869
6.414613287269892	5389.409360432702
6.356376568612507	4809.478884697362
6.298139849955123	4322.117219425558
6.239903131297735	3960.464221062191
6.181666412640349	3670.502953991519
6.123429693982962	3388.265831303569
6.065192975325576	3107.285231010342
6.00695625666819	2866.629850365934
5.948719538010804	2690.257606019758
5.890482819353417	2553.173921789828
5.832246100696031	2406.296834892015
5.774009382038645	2224.919922693502
5.715772663381259	2028.13057647687
5.657535944723873	1855.099163986157
5.599299226066488	1728.662719726312
5.5410625074091	1642.476923838218
5.482825788751714	1577.836485942316
5.424589070094328	1526.556487808038
5.366352351436942	1495.297582261203
5.308115632779557	1489.760981386431
5.249878914122169	1497.979869396503
5.191642195464783	1491.114531340643
5.133405476807396	1441.711648956257
5.075168758150009	1342.880339661694
5.016932039492625	1212.053452824214
4.958695320835238	1077.477466930259
4.90045860217785	959.6928501731754
4.842221883520464	862.1994991389641
4.783985164863081	775.8712283741737
4.725748446205693	690.5209400683198
4.667511727548308	603.4059470082614
4.609275008890922	519.3828004627596
4.551038290233536	444.9807732937297
4.492801571576149	382.5004251491874
4.43456485291876	328.5512251099196
4.376328134261376	277.0405531193703
4.318091415603991	223.4827676354867
4.259854696946603	167.4460038178679
4.201617978289216	112.0499143025356
4.14338125963183	61.5576982014638
4.085144540974444	18.89505472501334
4.026907822317059	-15.59365194912577
3.968671103659671	-43.84585476211345
3.910434385002286	-68.70062547632148
3.8521976663449	-92.22335658831071
3.793960947687515	-114.502978964863
3.735724229030126	-133.442814623743
3.67748751037274	-145.6388252988713
3.619250791715354	-147.9421930219842
3.56101407305797	-138.9688640824446
3.50277735440058	-119.8597028369085
