# Supplementary material for: Linking photoelectron circular dichroism to the asymmetric total photoemission yield measured in aerosol nanoparticles of tyrosine
Source: Nat Commun. 2026 Mar 24;17:2792. doi: 10.1038/s41467-026-70997-w (PMC13018607; doi:10.1038/s41467-026-70997-w)
Supplement: Supplementary file 4 — Source Data [file 41467_2026_70997_MOESM4_ESM.zip › source_data/Figure2/Image_2a_mid_LTYR_normdiff_binned_8p5eV.txt]

LTYR_diff
0.072074294090271,2,0,0.0360371470451355,-1.891888618469238,0,0,-0.8918885588645935,1.03603720664978,0.0360371470451355,0,0.0360371470451355,-0.9639628529548645,-17,2.03603720664978,0.0360371470451355,0,-0.9639628529548645,1,-1.891888618469238,0.108111560344696,-1.927925705909729,-1.855851411819458,-1.891888618469238,2.03603720664978,-0.288297176361084,2.072074413299561,-1.891888618469238,2.03603720664978,-0.9639628529548645,7.747740268707275,1,0.072074294090271,1.03603720664978,1.072074413299561,1.03603720664978,3,2.03603720664978,1.03603720664978,0.0360371470451355,2.072074413299561,0.072074294090271,-1.891888618469238,-0.927925705909729,2,-1.891888618469238,-0.8198142051696777,0.07207435369491577,5.072074413299561,-1.891888618469238,0,2.03603720664978,4.072074413299561,5,1.108111381530762,2.108111619949341,-2.891888618469238,-12.81981468200684,-2.783776998519897,0.1081115007400513,2.03603720664978,0.1081114411354065,-1.819814205169678,-0.855851411819458,2.072074413299561,2.144148826599121,21.45944404602051,1.072074294090271,3.03603720664978,-5.855851650238037,-1.819814205169678,-0.927925705909729,6.819814205169678,-6.927925109863281,-0.855851411819458,11.8558521270752,-4.783777236938477,0.180185854434967,8.747740745544434,-6.855851173400879,-2.783777236938477,-1.855851411819458,10.81981563568115,16.67566680908203,12.67566585540771,0.1441487669944763,-1.783776998519897,-1.711702823638916,4.963962554931641,-10.74774074554443,3.108111619949341,1.9073486328125e-06,6.180185794830322,8.819814682006836,3.216223001480103,-0.8198142051696777,-1.819814205169678,3.999999284744263,-9.81981372833252,8.108111381530762,4.108111381530762,-8.747738838195801,2.072073936462402,-8.747737884521484,-1.747739911079407,-11.71170330047607,7.963963031768799,24.45944404602051,4.144148826599121,-19.71170043945312,19.49547958374023,7.036036968231201,-13.60358905792236,1.252260088920593,-0.6756652593612671,-1.783777236938477,-3.675665616989136,-10.71170234680176,0.2882978320121765,-6.891888618469238,0.144148588180542,-0.7477397322654724,-26.53151512145996,4.216222763061523,11.78377819061279,-17.45944213867188,3.036037445068359,-7.459443092346191,-5.783776760101318,-7.603592395782471,22.45944213867188,4.072072982788086,-0.6035913825035095,12.9279260635376,0.2162231206893921,-8.675665855407715,6.108110904693604,0.03603839874267578,7.783777713775635,3.216222763061523,-7.675665378570557,21.63962936401367,-8.603591918945312,5.180186748504639,2.432446002960205,-9.315293312072754,-6.78377628326416,17.71170425415039,-0.747739851474762,-7.81981372833252,0.3603715896606445,-12.45944309234619,-9.387367248535156,-8.56755542755127,10.00000095367432,-8.531517028808594,4.216223239898682,-6.53151798248291,1.360371589660645,4.360371112823486,-12.45944309234619,7.891888618469238,-20.67566299438477,20.4954833984375,-10.78377532958984,0.3964086771011353,-13.0720739364624,-1.747739791870117,-10.71170234680176,-1.603591203689575,12.67566680908203,4.036036968231201,4.072073936462402,-6.783777236938477,13.85585117340088,4.963963031768799,-24.71170425415039,4.108111381530762,3.891888618469238,-6.927925109863281,-16.74773788452148,6.891888618469238,-0.7837770581245422,4.216223239898682,-6.891888618469238,-20.78377532958984,8.288298606872559,-3.531516790390015,-2.855851888656616,1.252260208129883,2.252260446548462,-0.7837770581245422,-2.747739791870117,-1.819814205169678,-21.56755447387695,-0.8558513522148132,8.891889572143555,19.53151893615723,8.891887664794922,-7.747739791870117,-0.7477399110794067,-0.7117025852203369,1.360371351242065,-1.711702585220337,0.3243343830108643,3.783777952194214,-8.855850219726562,1.180185794830322,4.288296699523926,5.144148826599121,8.144149780273438,-1.747739791870117,1.144148588180542,10.81981468200684,2.216223001480103,0.1801859736442566,0.1801859140396118,4.927925586700439,-10.18018531799316,16.63962936401367,3.144148826599121,-1.855851411819458,1.072074413299561,-3.819814205169678,-0.7837771773338318,-3.747739791870117,-3.819814205169678,3.180185794830322,8.108111381530762,4.963963031768799,-3.96396279335022,-7.891888618469238,-3.747740030288696,-1.783776998519897,-5.639629364013672,-3.783776998519897,1.108111500740051,-1.783776998519897,0.1081114411354065,1.180185794830322,-0.8198143243789673,-7.891888618469238,0.1801857352256775,18.42340469360352,6.819814682006836,-1.891888618469238,-0.855851411819458,9.747740745544434,0.1081114411354065,3.144148826599121,-10.81981372833252,2.072074413299561,8.783778190612793,2.072074413299561,3.144148588180542,1,1.072074294090271,-7.891888618469238,-0.2162227630615234,6.783776760101318,6.78377628326416,-1.855851411819458,-4.783777236938477,2.819814682006836,3.03603720664978,11.71170330047607,2.072074413299561,1.072074413299561,2.03603720664978,0.0360371470451355,0.1801857948303223,3.108111619949341,1.108111619949341,3,0.1441487669944763,2.03603720664978,10.74773979187012,-10.8198127746582,11.78377723693848,0.1081113815307617,3.108111381530762,0.072074294090271,0.07207435369491577,-2.855851411819458,1,-0.927925705909729,12.71170330047607,-1.891888618469238,4.036037445068359,2.072074413299561,0,2.03603720664978,1.072074413299561,8.711703300476074,-2.891888618469238,2,0.07207435369491577,3
-0.8918886184692383,1,-0.9639628529548645,2.10811185836792,0,0,-1.891888618469238,-0.9639628529548645,-0.927925705909729,1,1.03603720664978,-7,4,0,-2.855851411819458,1.03603720664978,7.711702823638916,2.03603720664978,0.0360371470451355,1.072074294090271,0.0360371470451355,-2.891888618469238,-1.927925705909729,-1.891888618469238,-0.9639628529548645,1,7.711702823638916,2.072074413299561,0,-0.927925705909729,1.03603720664978,3.03603720664978,2.03603720664978,2.03603720664978,-8.963962554931641,2,18.45944404602051,2.03603720664978,0.0360371470451355,-2.891888618469238,2,-8.963962554931641,1,-8.963962554931641,-1.855851411819458,1.03603720664978,4.036037445068359,3.03603720664978,-6.927925109863281,-8.783777236938477,-2.819814205169678,2,3.072074413299561,-0.8918885588645935,-3.783777236938477,0.072074294090271,-0.8558513522148132,-1.747739791870117,-9.855850219726562,3.108111619949341,0.1801857948303223,-2.819814205169678,-1.927925705909729,3,5.81981372833252,2.144148588180542,-0.927925705909729,-15.71170043945312,-1.819814205169678,4.036037445068359,3.072074413299561,8.747739791870117,-17.92792510986328,-2.819814205169678,0.1081115007400513,7.855851650238037,-1.855851411819458,0.1801857948303223,1.108111619949341,0.1441487669944763,-2.891888618469238,3.072074413299561,4.180185794830322,8.747739791870117,5.963962078094482,4.036037445068359,-4.783777236938477,-0.8198142647743225,-3.675665378570557,-0.855851411819458,-8.855850219726562,-10.21622180938721,2.180185794830322,-0.927925705909729,-2.819814205169678,5.036037445068359,-10.85585117340088,5.891887664794922,-0.747739851474762,3.252260446548462,2.180186033248901,-13.89188766479492,-3.639629125595093,-23.63962554931641,-24.53151321411133,-3.072073698043823,0.2162231802940369,-2.783777236938477,1.216223001480103,7.927924633026123,23.45944213867188,11.89188957214355,-0.7477397918701172,-0.8198142647743225,12.81981468200684,6.036037445068359,-15.53151702880859,3.216223239898682,-2.639628171920776,-2.675665378570557,-10.6756649017334,-9.78377628326416,0.1801857352256775,2.252260446548462,3.072074890136719,4.216223239898682,4.036036014556885,-19.81981468200684,-14.6756649017334,-8.036037445068359,0.252260148525238,-1.180185794830322,4.108111381530762,-3.747739791870117,2.324334621429443,-14.78377723693848,-6.531517505645752,-2.675665378570557,1.396409273147583,-15.53151607513428,-0.8918876647949219,-7.639628410339355,-32.45944213867188,-17.71170234680176,-0.03603726625442505,7.108110904693604,4.324335098266602,1.288297414779663,3.216223001480103,10.96396350860596,-7.603590965270996,2.396408796310425,12.81981563568115,0.3603717684745789,-5.819814682006836,9.036037445068359,-2.639628171920776,12.03603839874268,-8.639628410339355,-2.531516790390015,4.360371589660645,-0.5315168499946594,-4.603592395782471,9.963964462280273,-0.675665557384491,6.072074413299561,6.10811185836792,-9.531514167785645,-4.819814682006836,-28.4954776763916,9.036037445068359,-7.711703300476074,6.108111381530762,-6.495480060577393,-0.7117026448249817,16.67566680908203,-22.60359191894531,-14.53151607513428,-5.819814682006836,-0.6396282911300659,-24.63962745666504,13.81981658935547,-0.7837769985198975,-1.675665616989136,1.252260446548462,5.891888618469238,1.180185794830322,1.216223001480103,3.000000476837158,2.03603720664978,-4.639629364013672,3.927926301956177,5.18018627166748,-8.783777236938477,0.2162229418754578,-8.927925109863281,3.144148826599121,15.53151893615723,2.180185794830322,-16.63962745666504,-9.603590965270996,6.927925586700439,-2.783776998519897,5.288297176361084,-5.603590965270996,15.53151893615723,6.108111381530762,2.324334144592285,-16.78377723693848,-16.8198127746582,2.072074413299561,-1.711702823638916,-16.56755447387695,4.108111381530762,-11.78377628326416,1.144148588180542,7.855850696563721,2.216223239898682,-14.71170234680176,-2.711702823638916,-8.855851173400879,6.819814682006836,3.07207465171814,-0.8198143243789673,0.144148588180542,1.108111619949341,2.144148826599121,-1.927925705909729,-0.855851411819458,-16.71170234680176,2.89188814163208,1.108111381530762,3.144148826599121,-15.74773788452148,-3.783776998519897,0.1441487669944763,4.927925586700439,0.1801856756210327,6.927925109863281,1.072074294090271,3.180186033248901,5.216222763061523,0.1441487669944763,3.144148588180542,10.71170330047607,6.927925586700439,-7.711702823638916,-4.747740268707275,3.07207465171814,6.855851173400879,-7.891888618469238,1.108111381530762,3.072074413299561,-0.855851411819458,0.0360371470451355,1.072074413299561,-4.963962554931641,-0.8918885588645935,1.03603720664978,1.03603720664978,-17.96396255493164,9.747739791870117,-3.819814205169678,10.81981468200684,11.71170330047607,0.072074294090271,-0.8558513522148132,0.1441485285758972,-2.855851411819458,-0.855851411819458,-1.216222286224365,1.072074294090271,0.108111560344696,0.108111560344696,1,-0.8558512926101685,-18.89188766479492,-6.963962554931641,0.1441485285758972,-0.927925705909729,2.03603720664978,1.180185794830322,1.108111619949341,0.072074294090271,-0.9639628529548645,0.0360371470451355,-3.783776998519897,-2.855851411819458,0.0360371470451355,0.0360371470451355,-1.855851411819458,0.0360371470451355,-0.927925705909729,-1.855851411819458,2.072074413299561,-9.963962554931641,2.072074413299561,-0.927925705909729
2,-10.92792510986328,0.0360371470451355,-1.891888618469238,3.03603720664978,0,-3.855851411819458,1,2,-0.9639628529548645,-1.927925705909729,0,1.03603720664978,9.675665855407715,2.03603720664978,-1.891888618469238,2.03603720664978,3,0.0360371470451355,-5.963962554931641,0.108111560344696,-0.927925705909729,1,-0.8918886184692383,2.03603720664978,-5.108110904693604,-0.8918886184692383,1.072074294090271,2,-1.927925705909729,1,1.072074413299561,-0.8918886184692383,-0.8918886184692383,-7.963962554931641,5.819813251495361,-1.927925705909729,0.0360371470451355,0.108111560344696,-10.85585117340088,8.711703300476074,1,3.072074413299561,9.675665855407715,3,0.072074294090271,0.0360371470451355,-0.8918884992599487,-0.8918885588645935,-1.927925705909729,7.783777236938477,-3.819814205169678,-7.927926063537598,3.03603720664978,6.819814682006836,-8.891888618469238,1.108111619949341,1.03603720664978,-10.89188766479492,-0.8918886184692383,-1.927925705909729,4,-1.855851411819458,1.072074294090271,2.072074413299561,-6.855851173400879,-0.9639628529548645,1.072074413299561,-1.927925705909729,1.072074413299561,-4.783777236938477,-2.819814205169678,-5.675665855407715,9.747740745544434,-2.855851411819458,1.180185794830322,0.144148588180542,4.144148349761963,12.71170330047607,-4.072074413299561,2.072074413299561,-4.711703300476074,0.072074294090271,5.036037445068359,3.144148588180542,2.144148588180542,10.81981563568115,-4.783777236938477,0.7477404475212097,10.92792510986328,9.855852127075195,3.144148826599121,7.927925586700439,-1.639628171920776,10.8558521270752,-1.747740030288696,-10.7477388381958,1.216223001480103,1.180185794830322,8.216222763061523,-13.1441478729248,6.963963985443115,9.819814682006836,4.108111381530762,-0.747739851474762,2.10811185836792,-6.819814205169678,-4.711702823638916,0.3243345022201538,-2.675665616989136,11.71170330047607,18.49547958374023,11.89189052581787,10.8558521270752,-2.711702823638916,-6.144148349761963,-3.711702823638916,4.252260208129883,0.144148588180542,-10.56755352020264,-0.7477397322654724,9.108111381530762,11.42340660095215,-0.6396284103393555,-0.1081111431121826,-7.855851173400879,-0.747739851474762,-1.603590965270996,4.144148349761963,-9.108110427856445,-3.675665855407715,-1.072073459625244,14.74774265289307,4.072074413299561,7.072073936462402,21.6396312713623,2.144148826599121,-2.711702346801758,8.468482971191406,-1.603591442108154,-7.036037445068359,14.07207584381104,7.10811185836792,-9.387369155883789,10.07207584381104,10.63962936401367,-2.387368679046631,-3.495479583740234,15.89188861846924,-7.639628410339355,-9.747739791870117,-8.639628410339355,9.072073936462402,-1.531516909599304,5.036037445068359,3.288297414779663,5.360371589660645,-9.603590965270996,2.963963985443115,-12.85584831237793,-10.42340469360352,-3.89188814163208,-4.783777236938477,1.216223001480103,-3.495479345321655,7.180185794830322,-1.675665616989136,9.891889572143555,4.216222763061523,-9.459443092346191,2.180186033248901,12.89188957214355,1.144148588180542,-0.7117024660110474,-5.675665855407715,-0.7117028832435608,-0.7117024660110474,0.1801856756210327,-10.7477388381958,-6.675664901733398,12.8558521270752,-3.891888618469238,9.891889572143555,-3.675665616989136,1.180185556411743,-1.891889095306396,-2.639628410339355,-0.1801853179931641,-4.711702823638916,-9.81981372833252,0.2162230610847473,3.963963270187378,-0.783777117729187,3.144148826599121,6.036036014556885,-3.675665378570557,3.324334621429443,8.927927017211914,-1.675665378570557,-2.783777236938477,-10.0720739364624,0.144148588180542,0.2522599697113037,-3.711702823638916,-9.819814682006836,3.252259969711304,1.144148588180542,-3.855851650238037,8.783778190612793,10.85585117340088,-0.7837766408920288,-1.855851411819458,2.180185794830322,-1.855851411819458,-3.963963747024536,3.144148588180542,8.783777236938477,-7.819814682006836,-0.8198142051696777,28.20718383789062,-3.747740030288696,6.216221809387207,1.144148588180542,-3.711702585220337,6.927926063537598,4,6.036037445068359,4.89188814163208,3.072074413299561,5.144148349761963,3.144148826599121,-4.927925586700439,7.072074413299561,0.216222882270813,3.108111619949341,6.108111381530762,9.891889572143555,3.072074413299561,1.072074294090271,0.1441485285758972,3.108111619949341,1.108111619949341,2.108111381530762,-0.8558513522148132,-10.71170234680176,2.144148826599121,-7.855851173400879,-2.891888618469238,3.03603720664978,-1.819814205169678,16.71170425415039,-3.711702585220337,0.1801857948303223,-1.783777236938477,-0.8558513522148132,-4.783777236938477,-3.963962554931641,8.144148826599121,-2.855851411819458,-0.8918886184692383,0.108111560344696,-1.891888618469238,-0.927925705909729,-0.855851411819458,-0.8918886184692383,0.144148588180542,6.036037445068359,0.07207435369491577,8.783777236938477,1.072074294090271,1.108111381530762,-4.747740268707275,-0.927925705909729,6,0.07207435369491577,1.03603720664978,5.144148826599121,1,-9.927926063537598,-0.8558512926101685,-2.819814205169678,-1.927925705909729,-2.855851411819458,1.03603720664978,9.711703300476074,-1.927925705909729,0.07207435369491577,-0.927925705909729,0.072074294090271,-4.963962554931641,1,2,-2.819814205169678,-2.855851411819458,9.747739791870117,2.03603720664978,11.71170330047607,1
1,-0.9639628529548645,-1.927925705909729,-10.9279260635376,-9.927926063537598,-1.927925705909729,-0.9639628529548645,-0.927925705909729,1,1,1.072074413299561,-0.9639628529548645,0.0360371470451355,-1.927925705909729,2,0.0360371470451355,1.03603720664978,-1.891888618469238,-0.8918886184692383,0.07207435369491577,6.495481014251709,-4.819814205169678,-1.891888618469238,-1.891888618469238,1.072074413299561,-0.927925705909729,0.0360371470451355,-0.8918886184692383,1.03603720664978,4,0.1081113815307617,10.67566585540771,-0.9639628529548645,7.747739315032959,1.03603720664978,-2.891888618469238,0.0360371470451355,1.072074413299561,-0.927925705909729,4,9.675665855407715,2.03603720664978,0.07207435369491577,7.747740268707275,1.072074294090271,2,-1.891888618469238,0.1801856756210327,-1.927925705909729,0.1801857948303223,1.072074413299561,-0.9639628529548645,2.03603720664978,1,0.072074294090271,-0.8918886184692383,-1.783777236938477,3.03603720664978,0.1081114411354065,1.108111619949341,-5.963962554931641,2,3.108111619949341,8.711703300476074,1.072074413299561,2.03603720664978,10.78377723693848,3.03603720664978,-7,-1.927925705909729,-0.7837770581245422,2.108111619949341,8.783777236938477,7.10811185836792,17.38736724853516,2.108111381530762,-13.78377628326416,-1.891888618469238,-1.819814205169678,-2.711702823638916,-14.85585117340088,0.07207435369491577,8.783777236938477,-0.8918884992599487,1.144148826599121,8.855852127075195,0.1801857352256775,9.072074890136719,-1.819814205169678,2.144148588180542,-2.855851411819458,0.1081113815307617,5.036037445068359,-2.747739791870117,5.072074413299561,9.747740745544434,-0.8198142051696777,-19.67566299438477,-0.7117026448249817,2.144148588180542,0.2522600889205933,2.072074413299561,-6.81981372833252,-1.603591203689575,-1.108110427856445,-2.819814205169678,9.963962554931641,1.288297414779663,-1.783776998519897,-7.000000953674316,-7.81981372833252,-4.927925109863281,1.216223120689392,0.2882974147796631,8.963963508605957,-11.78377723693848,-7.603591918945312,6.108110904693604,-6.567554473876953,-8.180184364318848,2.180185794830322,-3.675666332244873,-14.63962841033936,-1.783776998519897,1.108111381530762,-2.675665378570557,5.180185794830322,-8.711703300476074,5.072073936462402,-16.8198127746582,-12.63962554931641,-9.53151798248291,-16.42340469360352,-1.639628171920776,-3.675665378570557,-7.603590965270996,-8.675665855407715,2.108111619949341,17.21622276306152,11,-11.56755447387695,13.03603839874268,-6.855851173400879,-8.639629364013672,-8.531517028808594,-6.531517505645752,2.432446002960205,2.252260446548462,1.432445883750916,-1.567553997039795,-22.71170043945312,0.3603717684745789,-5.495481014251709,-11.56755447387695,21.56755638122559,8.144149780273438,0.1441495418548584,14.81981563568115,3.927925586700439,-3.495480060577393,1.324334621429443,0.2882970571517944,13,2.288297414779663,-8.639628410339355,6.036036968231201,-5.819814682006836,11.8558521270752,0.324334442615509,-9.531517028808594,2.288296937942505,-11.63962650299072,0.3243345022201538,-5.711702823638916,19.67566680908203,-7.819814205169678,3.108110189437866,4.144148826599121,-6.675665855407715,-17.71170234680176,-3.675665855407715,-0.1081113815307617,3.324334859848022,-8.747739791870117,0.3603717088699341,-1.711702942848206,0.3964089751243591,-10.78377628326416,5.252259254455566,2.180186033248901,-0.7837770581245422,-6.711702346801758,0.3243343234062195,2.180186033248901,0.1801857352256775,-2.711702585220337,3.072074413299561,-2.783776998519897,-18.78377723693848,-3.603591203689575,6.927925586700439,1.144148588180542,-4.711703300476074,10.74774074554443,1.288297295570374,-1.783776998519897,1.180186033248901,10.92792510986328,-4.747739791870117,4.819814682006836,15.85585117340088,-2.675665378570557,7.819814205169678,-3.855851650238037,1.108111381530762,2.180186033248901,2.108111619949341,-3.747739791870117,-5.819814205169678,4.18018627166748,21.45944404602051,19.53151893615723,1.180185794830322,0.07207435369491577,4.108111381530762,-3.675665378570557,7.567554950714111,-1.855851411819458,-9.81981372833252,-0.7837769389152527,-3.747739791870117,1.144148707389832,5.855850696563721,-1.711702585220337,-2.675665378570557,2.144148588180542,-5.891888618469238,-0.783777117729187,2.180185794830322,-2.783776998519897,10.67566585540771,-0.8918886184692383,0.1081114411354065,-3.963962554931641,4.18018627166748,0.1801857352256775,7.783776760101318,-0.8918885588645935,-8.963962554931641,-0.819814145565033,0.1801857352256775,-3.855851411819458,1.072074413299561,0.1081113815307617,1.144148826599121,0.0360371470451355,2.072074413299561,-0.927925705909729,1.072074294090271,4.036037445068359,-4.747739791870117,0.072074294090271,-0.8918886184692383,-6.711703300476074,7,-0.927925705909729,3.03603720664978,-6.963962554931641,-1.891888618469238,-0.927925705909729,-0.8918884992599487,2.072074413299561,2.144148588180542,-2.783776998519897,-2.819814205169678,3.072074413299561,0.0360371470451355,-4.783777236938477,0.072074294090271,7,-3.783776998519897,-0.927925705909729,-1.891888618469238,1.144148588180542,3.03603720664978,-3.783777236938477,-2.855851411819458,-6,-0.927925705909729,1.072074413299561,-0.927925705909729,1.072074413299561,-0.927925705909729,0.072074294090271,7,4,-0.9639628529548645,-2.855851411819458
1.03603720664978,-0.9639628529548645,-1.855851411819458,9.747740745544434,1,1,0.0360371470451355,-8.963962554931641,-1.927925705909729,-1.927925705909729,1,-2.891888618469238,-2.855851411819458,0.0360371470451355,1,2.072074413299561,0.0360371470451355,-1.891888618469238,-2.855851411819458,3.07207465171814,0.2162229418754578,0.1441487669944763,-11.89188766479492,-0.8198140859603882,-0.8918884992599487,5.072073936462402,0.072074294090271,-9.963962554931641,9.711702346801758,1.03603720664978,6.783776760101318,0.07207435369491577,3.03603720664978,1.03603720664978,-0.927925705909729,-7.963963031768799,-0.8918885588645935,-0.8918886184692383,1.072074413299561,-0.927925705909729,-0.927925705909729,-2.891888618469238,-0.8918886184692383,-0.9639628529548645,3.072074413299561,-0.927925705909729,2,2.072074413299561,-0.8918884992599487,-7.891888618469238,1.072074413299561,0.1081114411354065,-7.855851173400879,2.072074413299561,-9.288296699523926,0.1081115007400513,-10.85585021972656,2.144148826599121,-1.855851411819458,10.81981468200684,1.03603720664978,-0.8918884992599487,-4.711702823638916,-2.819814205169678,-0.855851411819458,0.1081114411354065,0.216222882270813,1.675665855407715,3.03603720664978,5.855851173400879,8.783777236938477,-1.891888618469238,-12.78377532958984,0.1801859736442566,1.072074294090271,8.819814682006836,-1.819814205169678,4.072074413299561,-3.783776998519897,-14.63962745666504,-3.855851411819458,-9.891887664794922,-3.747740030288696,7.89188814163208,4.891888618469238,-7.819814682006836,8.072074890136719,-19.78377532958984,-8.855850219726562,-4.675666332244873,10.74773979187012,-1.288297176361084,-6.783776760101318,11.8558521270752,-3.783776998519897,-0.7477397322654724,10.78377819061279,0.1081113219261169,0.07207393646240234,3.180185556411743,0.8198139071464539,18.74773979187012,5.108110904693604,-2.072073698043823,2.144148826599121,1.288297176361084,3.252259969711304,-0.6756657958030701,5.324334144592285,5.144148349761963,-20.56755065917969,0.2522600889205933,-5.675666332244873,-19.45944213867188,2.108111619949341,21.45944404602051,-7.819812774658203,-17.63962745666504,9.927925109863281,-2.675665616989136,-9.639627456665039,16.53151702880859,3.180185794830322,7.855852603912354,-26.07207679748535,6.855851650238037,6.144148349761963,6.324334144592285,6.324333190917969,-4.711702823638916,-7.963962554931641,-3.81981372833252,-2.999999761581421,-6.531517505645752,-3.180184841156006,-10.35133075714111,3.036038160324097,9.036037445068359,-7.243220329284668,5.360371112823486,-9.747739791870117,7.216221809387207,-0.6756656169891357,-7.603591918945312,-5.927925586700439,0.03603684902191162,13.07207489013672,3.468483209609985,-8.603591918945312,-12.78377723693848,9.108112335205078,22.6396312713623,-4.495479583740234,1.468482971191406,-3.855851650238037,15,-15.63962745666504,17.78377914428711,-11.74773979187012,-18.42340469360352,-2.639628171920776,11.00000095367432,5.999999046325684,2.252259731292725,4.288297176361084,6.747739791870117,11.8558521270752,-5.783776760101318,-8.711703300476074,2.252260446548462,-3.603591203689575,14.8558521270752,-3.108111143112183,0.7477399706840515,9.819814682006836,13.74773979187012,-4.711702823638916,-8.531517028808594,0.9279270172119141,-0.7477400302886963,-11.6756649017334,-8.81981372833252,-17.53151512145996,4.108111381530762,6.144148349761963,-1.891888618469238,13.85585308074951,-2.963962078094482,-7.711702346801758,3.216223239898682,-0.8198142647743225,-14.78377532958984,8.144147872924805,4.180185794830322,-1.675665616989136,1.252260446548462,-1.711703062057495,-11.71170330047607,-0.711702823638916,5.036037921905518,1.252259969711304,2.144148826599121,-9.711702346801758,-8.180185317993164,1.216223001480103,1.216223001480103,-0.7477397918701172,4.855851173400879,1.108111381530762,-1.819814205169678,5.144148349761963,-5.855851650238037,-24.63962554931641,-2.819814205169678,-4.495480060577393,7.927926540374756,-5.783776760101318,-6.891888618469238,6.81981372833252,7.10811185836792,-1.747740030288696,1.144148826599121,3.216223001480103,-2.819814205169678,-1.747739911079407,10.8558521270752,6.819814205169678,3.03603720664978,8.855852127075195,6.108111381530762,2.072074413299561,-8.639628410339355,2.216223001480103,1.072074413299561,18.53151702880859,-0.855851411819458,2.144148588180542,1.144148826599121,1.03603720664978,-0.8198140859603882,0.1801859140396118,1.108111619949341,6.108111381530762,4.072074413299561,6.036036968231201,3.891888618469238,-1.819814205169678,-1.891888618469238,1.03603720664978,-0.8558514714241028,8.819815635681152,3.144148588180542,1.072074294090271,-7.855851173400879,-14.7477388381958,14.67566585540771,-0.8558512926101685,9.747740745544434,-0.2522602081298828,-4.747739791870117,1.144148588180542,-3.855851411819458,-0.927925705909729,1.108111619949341,-0.855851411819458,8.747739791870117,-1.855851411819458,1.072074413299561,3.07207465171814,2.108111619949341,5,-1.855851411819458,2.252259969711304,3.03603720664978,-7.927925586700439,-1.927925705909729,0.1441487073898315,-0.8918884992599487,3.03603720664978,-0.927925705909729,3.108111381530762,0.072074294090271,10.71170330047607,1,1.072074413299561,0.07207435369491577,4,0.1081114411354065,-0.8198140859603882,5.855851650238037,1.03603720664978,0.072074294090271,-10.92792510986328,9.675665855407715,1.03603720664978,-3.855851411819458,-0.927925705909729,9.711703300476074
3,1,-2.855851411819458,10.67566585540771,3,0.0360371470451355,-9.963962554931641,-2.891888618469238,1,1.072074294090271,0,1,3,0.0360371470451355,-0.9639628529548645,0.1081115007400513,4.072074413299561,-0.8918884992599487,0.072074294090271,0.072074294090271,2.03603720664978,3,6.783777236938477,5.855851173400879,2.891888856887817,0.072074294090271,-5.963962554931641,-2.855851411819458,1.108111619949341,2.03603720664978,3.03603720664978,-0.927925705909729,8.711702346801758,-1.891888618469238,0.108111560344696,1,2.03603720664978,-2.855851411819458,0.0360371470451355,1.03603720664978,3.03603720664978,-7.927926063537598,-1.891888618469238,2.03603720664978,-4.963962554931641,-0.927925705909729,-1.891888618469238,0.144148588180542,1.03603720664978,5.072074890136719,-0.927925705909729,-0.8918886184692383,-1.855851411819458,-0.8918885588645935,4.855850696563721,2.072074413299561,-10.81981372833252,-4.819814205169678,3.072074413299561,1.144148588180542,-0.8198142647743225,-2.891888618469238,-0.927925705909729,0.0360371470451355,3.07207465171814,-1.855851411819458,2.03603720664978,-1.891888618469238,-1.819814205169678,2.108111381530762,4.144148826599121,0.1801859736442566,1.108111619949341,-0.8198142051696777,0.07207435369491577,1.03603720664978,2.03603720664978,7.89188814163208,1.072074413299561,-9.855850219726562,0.1801857948303223,13.78377723693848,-5.891889095306396,-7.891888618469238,-12.74773979187012,-2.747739791870117,-12.8198127746582,-8.78377628326416,15.81981468200684,11.96396446228027,-1.747740030288696,1.072074413299561,-9.855850219726562,0.2162229418754578,0.1801857948303223,3.252259969711304,-5.819814205169678,-2.639628171920776,0.072074294090271,-8.855850219726562,-10.49547958374023,-2.747739791870117,-7.639628887176514,0.8558511734008789,4.999999046325684,2.252260208129883,3.180185794830322,0.144148588180542,7.252260208129883,-23.60358810424805,-1.711702585220337,6.072074413299561,9.855852127075195,10.89188957214355,2.216223001480103,1.855851769447327,-1.711702585220337,3.180186033248901,-9.747739791870117,-9.855851173400879,7.927925109863281,-8.711701393127441,4.252260208129883,4.036037445068359,-14.49547958374023,1.288297176361084,-8.639628410339355,-10.63962745666504,-0.6035915613174438,-21.63962936401367,3.216223239898682,1.396408557891846,-2.675665378570557,-12.53151702880859,8,6.396407604217529,-7.315295219421387,-9.711702346801758,-26.45944023132324,-3.531517028808594,4.252259731292725,-5.495480060577393,-9.639628410339355,2.288297176361084,-3.783776521682739,-2.603591442108154,7.036037445068359,3.396408557891846,15.92792701721191,0.03603661060333252,2.855852603912354,14.63962936401367,12.89188957214355,2.180185556411743,6.963963031768799,-3.531516790390015,-9.495480537414551,0.2162229418754578,10.71170234680176,-27.38736534118652,2.324334383010864,7.180185794830322,6.216223239898682,4.360372066497803,14.8558521270752,9,-0.6396284103393555,-0.711702823638916,11.6396312713623,-2.891887664794922,2.288297176361084,-2.711702585220337,-13.63962841033936,0.2882970571517944,-13.67566299438477,-8.675665855407715,7.10811185836792,-13.71170139312744,1.144148826599121,9.747739791870117,1.180185794830322,-9.783775329589844,-1.108110904693604,-8.891888618469238,6.288297176361084,-7.819814682006836,-2.783776998519897,17.53151702880859,10.9279260635376,-2.891888618469238,-6.711702346801758,18.78377723693848,-27.71170234680176,-4.639628410339355,5,-6.639629364013672,6.108111381530762,8.963962554931641,2.216223478317261,2.180185794830322,-8.819814682006836,-5.567554473876953,2.180185794830322,-6.747738838195801,-10.78377532958984,0.2882974147796631,-5.891888618469238,-1.567553758621216,1.144148588180542,11.89189052581787,-4.89188814163208,-13.81981372833252,-2.783776998519897,1.216223001480103,4.144148826599121,9.747740745544434,12.74774074554443,-6.531517028808594,-5.891888618469238,3.819814443588257,-4.747739791870117,-0.7837769985198975,2.072074413299561,-4.855851173400879,-0.747739851474762,-0.8198140859603882,-1.747740030288696,-0.8558514714241028,-1.783777117729187,-8.81981372833252,-0.8558513522148132,4.252260208129883,-0.1801853179931641,9.819814682006836,9.747740745544434,-1.891888618469238,-2.711702823638916,4.036037445068359,-2.819814205169678,3.96396279335022,-1.783777117729187,1.108111381530762,2.144148826599121,-7.963963031768799,5,3.072074413299561,1.288297653198242,0.1801857352256775,1.144148826599121,1.180186033248901,2.216223239898682,-8.783775329589844,-1.855851411819458,13.71170330047607,1.144148588180542,-1.783776998519897,9.711702346801758,0.0360371470451355,-3.855851411819458,1.108111381530762,-10.92792510986328,-4.747739791870117,11.71170330047607,-4.819814205169678,-1.819814205169678,-0.855851411819458,-0.7837770581245422,-5.783776760101318,6.144148349761963,-0.8918886184692383,0.1081114411354065,-2.819814205169678,-3.855851411819458,1.144148707389832,3.072074413299561,0.1441487669944763,-1.891888618469238,-4.747740268707275,-3.783776998519897,9.819814682006836,2.216223239898682,0.0360371470451355,-7.927925109863281,-1.891888618469238,-2.891888618469238,-2.783776998519897,-0.8918886184692383,-0.8558512926101685,1.03603720664978,0.1081115007400513,3,1.072074413299561,-0.927925705909729,0.072074294090271,3.03603720664978,1.03603720664978,0.0360371470451355,0.072074294090271
2,1,-0.9639628529548645,-0.8918884992599487,4.036037445068359,0,-9.927925109863281,2,-0.9639628529548645,1,0,8.675665855407715,1.03603720664978,-0.8918884992599487,-0.927925705909729,-2.891888618469238,0.2522600889205933,-8.78377628326416,-2.855851411819458,-0.927925705909729,0.1081114411354065,-2.819814205169678,-2.819814205169678,4.927925586700439,5.819814682006836,-1.927925705909729,0.0360371470451355,-1.855851411819458,1.03603720664978,-0.8558512926101685,-0.927925705909729,-0.927925705909729,-1.891888618469238,1,-0.855851411819458,-1.927925705909729,0,-1.855851411819458,-1.855851411819458,-9.855851173400879,-8.927926063537598,-1.891888618469238,-1.783777117729187,-5.747740268707275,-0.855851411819458,3.108111619949341,-2.747739791870117,5.891888618469238,1.108111381530762,-10.85585117340088,0.0360371470451355,6.783777236938477,0.1081114411354065,7.891889095306396,4,1.072074294090271,-0.8558514714241028,14.74774074554443,-1.819814205169678,5.036037445068359,3.072074413299561,1.108111619949341,-0.855851411819458,5,1.144148826599121,0.144148588180542,8.783777236938477,-2.747740268707275,9.819815635681152,0.144148588180542,9.747740745544434,-0.8558512926101685,3.072074413299561,0.1081113815307617,4.036037445068359,-0.8558513522148132,-9.855851173400879,-11.71170234680176,-3.855851411819458,2.072074413299561,-7,-0.8198142647743225,-1.783776998519897,-2.855851411819458,-0.855851411819458,-7.927925109863281,1.072074413299561,1.144148588180542,-8.891888618469238,1.252260208129883,-5.891888618469238,-14.56755256652832,-5.711702823638916,-6.855851650238037,-2.747739791870117,17.63962936401367,-0.6396281719207764,-15.85585021972656,-5.855851650238037,5.108111381530762,-7.567554473876953,1.216223001480103,5.963962078094482,1.567556381225586,9.963963508605957,-3.711702346801758,11.96396350860596,-4.747739791870117,-1.639628529548645,-0.60359126329422,2.288297414779663,11.81981563568115,2.180185794830322,18.74773979187012,1.927925825119019,-0.9279260635375977,1.324334502220154,-2.639628171920776,-1.747740030288696,10.03603935241699,1.216223239898682,-13.07207298278809,1.18018651008606,-6.747740268707275,-6.423405170440674,-0.6756657361984253,-8.567553520202637,-12.63962650299072,-3.495479822158813,-1.747739553451538,-2.603591442108154,-3.819814205169678,-12.78377532958984,7.288297653198242,-1.819814324378967,-9.711702346801758,0.2522596716880798,13.67566680908203,-1.999999046325684,-7.675665855407715,5.747739791870117,-0.4954797029495239,4.504520416259766,5.21622371673584,-10.45944213867188,11.21622276306152,2.144148826599121,3.252259492874146,12.67566585540771,-20.56755447387695,19.8558521270752,8.216222763061523,-10.74773788452148,-10.45944118499756,-3.531516790390015,-20.53151321411133,7.000000953674316,-6.783776760101318,19,17.07207489013672,1.288297414779663,3.144150018692017,-0.7117025852203369,-1.639628410339355,2.216223001480103,24.56755447387695,11.10811138153076,13.81981468200684,-13.56755352020264,7.252260208129883,-3.783777475357056,9.927926063537598,-10.56755352020264,-1.675665378570557,1.927925705909729,-4.072074890136719,1,0.2882973551750183,-3.639628648757935,-11.10811233520508,-2.711702823638916,8.891888618469238,-3.252259731292725,9.963962554931641,19.53151702880859,1.324334859848022,-2.639628410339355,-3.531517028808594,3.180185794830322,16.56755447387695,-3.567553997039795,-6.639627933502197,-28.71170043945312,0.4324460029602051,3.216223001480103,11.81981468200684,4.108111381530762,3.180186033248901,22.53151702880859,1.216223001480103,3.180185794830322,-8.675664901733398,-2.711702585220337,-14.67566585540771,-5.603591442108154,2.072074413299561,0.1801859140396118,2.108111619949341,4.144148349761963,-11.18018531799316,-0.1441478729248047,3.360371589660645,-4.639628410339355,4.072074413299561,-6.891888618469238,-4.747739791870117,-2.711702823638916,-0.7837769985198975,-1.855851411819458,2.144148826599121,9.891888618469238,-5.675665855407715,-2.108110189437866,-1.783777236938477,-6.180185317993164,5.927925586700439,2.072074413299561,-1.855851411819458,4.144148826599121,-0.6756652593612671,-10.7477388381958,1.108111381530762,2.252260208129883,7.891889572143555,-0.8918886184692383,3.216222763061523,3.072074413299561,-5.891888618469238,-2.819814205169678,-20.71170043945312,-1.747740030288696,-2.783776998519897,-2.747739791870117,8.783777236938477,1.180185794830322,3.108111619949341,5.072074413299561,6.144148349761963,-3.783776998519897,-3.675666093826294,-3.711702585220337,4.963963031768799,-13.60359001159668,0.855852484703064,3.108111619949341,-4.675665855407715,-2.711703062057495,4,4.927925586700439,-2.144148826599121,5.036037445068359,6.819814205169678,3.03603720664978,-2.783776998519897,2.216223239898682,-10.8558521270752,-1.675665378570557,5.144148349761963,1.252260446548462,-1.675665378570557,4.144148349761963,1.180185794830322,-0.8918885588645935,1.108111619949341,-3.819814205169678,2.108111619949341,-10.89188861846924,3.03603720664978,-1.819814205169678,6.216223239898682,-2.072074174880981,2.072074413299561,0.108111560344696,-12.7477388381958,-1.819814205169678,1.108111381530762,2.03603720664978,-0.8918886184692383,-6.927925586700439,2,5.783777236938477,1.072074413299561,-0.8918884992599487,-0.927925705909729,7.711702823638916,1.03603720664978,10.74774074554443,-1.891888618469238
0,0.0360371470451355,-1.891888618469238,0.0360371470451355,0.0360371470451355,0,1.03603720664978,1,0.0360371470451355,-0.927925705909729,0.0360371470451355,-3.819814205169678,1,2.03603720664978,1.072074413299561,-0.855851411819458,3.03603720664978,1.144148826599121,0.1441485285758972,2.108111381530762,-0.7477399110794067,-1.783776998519897,-2.855851411819458,4.108111381530762,0.1081114411354065,-17.85585021972656,1.072074294090271,-1.855851411819458,-1.927925705909729,0.144148588180542,-1.891888618469238,-3.855851411819458,2.03603720664978,11.71170330047607,-2.891888618469238,-2.855851411819458,3.03603720664978,-10.89188766479492,-0.9639628529548645,-1.891888618469238,0.07207435369491577,5,-1.891888618469238,3,2,-3.855851411819458,-9.891887664794922,1.144148588180542,-4.747739791870117,-0.927925705909729,4.072074413299561,10.07207489013672,-2.819814205169678,-0.8558514714241028,2.03603720664978,2.03603720664978,7.747740268707275,1.144148826599121,-4.747739791870117,-1.783776998519897,8.783777236938477,0.07207435369491577,1.072074294090271,-0.8918886184692383,2.072074413299561,-1.855851411819458,-0.8558513522148132,1.180186033248901,0.1081114411354065,6.819814205169678,2.03603720664978,-0.8918886184692383,0.1801857352256775,-4.819814205169678,0.072074294090271,-10.71170234680176,2.072074413299561,4.927926063537598,-0.1801853179931641,-5.000000953674316,8.855851173400879,0.1801859736442566,-11.78377628326416,1.819814443588257,-7.747739791870117,6.144148349761963,0.1801857948303223,-1.747740030288696,9.747740745544434,-0.6756656169891357,-0.8198142647743225,1.180186033248901,-2.036037445068359,0.252260148525238,3.819814443588257,12.74774074554443,-3.567554235458374,-9.783777236938477,3.252260208129883,4,-6.747740745544434,-0.7477400302886963,1.324335098266602,16.60359191894531,6.927925109863281,3.144149303436279,-15.35133171081543,3.216223001480103,3.855852365493774,-3.603591442108154,-3.603591203689575,-17.85585021972656,1.252260208129883,2.072074413299561,8.21622371673584,4.180185794830322,4.180185317993164,35.81077575683594,7.216223239898682,4.216223239898682,-3.96396279335022,7.180186748504639,7.999998569488525,-5.603591442108154,0.2882973551750183,-5.567554473876953,1.396407961845398,-7.783775329589844,11.96396446228027,-0.9999995231628418,9.96396541595459,5.360371112823486,2.216222763061523,-18.60359191894531,4.288296699523926,-13.63962841033936,4.252260208129883,-2.567553997039795,-17.45944213867188,-3.387368202209473,8.036037445068359,-14.24321937561035,-1.567553877830505,-11.38736820220947,-4.459443092346191,-2.423405408859253,4.252260208129883,6.144148349761963,12.99999904632568,1.396409273147583,0.4324460625648499,7.288297653198242,6.108111381530762,-2.675665616989136,5.144148826599121,8.144148826599121,-8.495479583740234,19.81981468200684,14.81981468200684,-18.49547576904297,6.108111381530762,5.144148826599121,1.504520416259766,-6.783777236938477,2.216222524642944,2.216223001480103,-14.603590965271,3.396408796310425,12.92792701721191,3.891888856887817,10,1.360371589660645,-4.999999046325684,15.71170330047607,18.81981468200684,0.3603717088699341,0.2882974743843079,-11.6756649017334,7.963962078094482,-1.675665378570557,13.9279260635376,-15.60359191894531,2.288297414779663,3.360371351242065,-8.675664901733398,13.03603839874268,1.432446002960205,1.324334621429443,-3.819815158843994,3.216222763061523,13.71170330047607,4.360371589660645,1.432445883750916,14.74774169921875,-1.639628529548645,-2.639628648757935,-2.423405170440674,20.60359191894531,2.144148588180542,9.891889572143555,11.96396350860596,5.252259731292725,-3.747739791870117,3.180186033248901,-9.81981372833252,1.216223001480103,-10.7477388381958,-3.675665378570557,1.144148588180542,-6.531517505645752,4.072074413299561,22.42340469360352,-1.783776998519897,-3.747739791870117,0.072074294090271,5.819814205169678,-1.747739791870117,-0.8198142647743225,-3.747739791870117,6.567553997039795,-7.81981372833252,0.0360371470451355,4.144148826599121,18.45944404602051,-0.7117027044296265,-0.8198143243789673,-4.963963031768799,5.10811185836792,5.108111381530762,23.27925872802734,-0.711702823638916,3.180185794830322,2.072074413299561,2.072074413299561,2.108111619949341,-0.855851411819458,0.216222882270813,2.108111619949341,1.180185794830322,-1.783776998519897,11.71170330047607,-0.6756656169891357,-3.711702823638916,2.144148826599121,1.144148588180542,-1.783776998519897,0.252260148525238,12.67566680908203,0.1441487073898315,3.144148588180542,-1.783777236938477,2.144148826599121,-3.711702823638916,-2.675665378570557,1.072074413299561,1.144148588180542,3.03603720664978,1.108111381530762,-1.819814205169678,13.74773979187012,-1.855851411819458,0.072074294090271,1.180185794830322,-0.8558514714241028,-2.747740030288696,-0.7837769985198975,13.89188957214355,1.432446241378784,2.927925586700439,-3.531517505645752,-14.74773788452148,0.3243345618247986,5.144148349761963,-2.747739791870117,-1.819814205169678,4.108111381530762,-0.8918884992599487,-0.9639628529548645,0.2522602081298828,9.036037445068359,-1.603590965270996,-0.7477399110794067,2.072074413299561,-7.891889095306396,-3.819814205169678,-1.855851411819458,-0.8558512926101685,-1.855851411819458,3.03603720664978,1,5.072074413299561,-0.927925705909729,-2.783776998519897,-0.9639628529548645,1.108111381530762,0.0360371470451355,-0.927925705909729,-0.927925705909729
-2.891888618469238,3,-0.9639628529548645,0.072074294090271,0.0360371470451355,-0.9639628529548645,-7.963962554931641,-0.9639628529548645,1.03603720664978,-0.9639628529548645,1,-1.927925705909729,1.03603720664978,0,5.783777236938477,8.855852127075195,4.216222763061523,1.108111500740051,8.855852127075195,5.108111381530762,14.81981468200684,-8.783775329589844,-1.819814324378967,-2.783776998519897,-4.963962554931641,-8.855850219726562,0.07207435369491577,-0.9639628529548645,-1.819814205169678,6.783777713775635,-2.819814205169678,-0.855851411819458,-3.216222524642944,7.747739315032959,4.072074413299561,-0.8918886184692383,2,2.108111619949341,-6.927925586700439,0.1081113815307617,-8.891888618469238,-8.891888618469238,-14.6756649017334,-0.927925705909729,12.67566585540771,9.783777236938477,-2.747739791870117,-5.747739791870117,11.78377819061279,-3.855851173400879,-2.711702585220337,1.03603720664978,-0.855851411819458,-12.85585117340088,5.783777236938477,-7.927926063537598,-1.747740030288696,2.072074413299561,-3.783776998519897,0.1081114411354065,-9.78377628326416,2.144148588180542,-2.675665378570557,0.1441487669944763,-20.74773979187012,1.108111381530762,8.783778190612793,0.1801859736442566,0.07207435369491577,-0.21622234582901,9.747740745544434,4.18018627166748,-16.85585021972656,2.108111619949341,-2.783776998519897,-0.8198143243789673,-0.6396282911300659,-1.747739791870117,4.144149303436279,13.63962936401367,3.072074413299561,-3.180184364318848,6.108111381530762,-0.7477400302886963,2.927927017211914,1.108111619949341,-6.855851650238037,3.216222524642944,-5.711703300476074,-12.6756649017334,-1.036037445068359,-2.072074174880981,9.891889572143555,11.92792701721191,-4.747739791870117,0.1801857948303223,6.252260208129883,0.2162230014801025,9.927925109863281,4.180185794830322,-8.711701393127441,-2.711702585220337,-3.711702823638916,-0.7837770581245422,6.855851650238037,0,11,14.71170234680176,-2.963963747024536,-11.49547863006592,-4.639628410339355,-21.92792320251465,7.891888618469238,-1.639628410339355,6.216222763061523,3.288297653198242,8,24.56755447387695,-1.999998569488525,4.468482971191406,9.783778190612793,2.288297176361084,-1.711702585220337,20.56755447387695,12.89188957214355,-35.71170043945312,-7.675665855407715,-0.7117025852203369,-20.56755256652832,-17.53151702880859,7.288297176361084,-19.60359001159668,7.783777236938477,-26.63962554931641,3.927926778793335,22.35133361816406,-10.56755256652832,-4.495480060577393,0.324334979057312,-32.20718002319336,-4.711703300476074,-1.495479822158813,-9.459441184997559,6.072074890136719,2.360371589660645,-18.45944023132324,-10.4234037399292,10.81981468200684,-3.423405647277832,-2.423404932022095,6.783776760101318,1.288296937942505,5.252259731292725,5.324333190917969,16.45944404602051,4.396409511566162,-17.45943832397461,-9.711702346801758,16.4954833984375,5.360371112823486,2.10811185836792,-7.495480060577393,-1.423405408859253,0.4684833884239197,6.144148826599121,12.74773979187012,-7.711702346801758,-1.567553997039795,8.963962554931641,18.60359191894531,-2.603591203689575,-0.4594428539276123,25.49547958374023,8.216224670410156,-6.783777236938477,-0.1081116199493408,-13.67566394805908,0.252260148525238,-2.675665378570557,10.96396446228027,3.216223478317261,11.89188957214355,-6.423405170440674,4.288297653198242,1.216223001480103,10,7.324334621429443,-1.495479702949524,14.21622467041016,9.81981372833252,-4.387368679046631,-4.567554473876953,-25.63962745666504,2.288297414779663,19.67566680908203,1.324334621429443,-2.603591203689575,-0.6396285891532898,14.8558521270752,2.216222286224365,6.180185794830322,0.2882970571517944,0.3243345022201538,-4.459442615509033,-4.891888618469238,-2.675665616989136,-7.747739791870117,7.927925586700439,4.180185794830322,0.216223418712616,-0.9999995827674866,2.144148826599121,-7.747739791870117,0.2162229418754578,-4.747739791870117,2.252260208129883,-9.675664901733398,1.252260446548462,-0.1441481113433838,3.216222524642944,-3.675665616989136,-0.7117028832435608,1.144148588180542,5.927925586700439,-1.783776998519897,0.216222882270813,-2.675665378570557,-3.783777236938477,-3.819814205169678,-7.747740268707275,3.144148588180542,-7.747740268707275,6.89188814163208,0.1801859736442566,-0.783777117729187,0.144148588180542,3.180185794830322,2.108111619949341,5.144147872924805,-15.63962936401367,-9.783777236938477,0.2162228226661682,4.036037445068359,4.144148826599121,-6.747740268707275,6.891889095306396,-0.6396287679672241,-7.81981372833252,5.108110904693604,1.252260446548462,-2.747739791870117,10.81981468200684,-6.639629364013672,22.24322128295898,-0.7117027640342712,-2.783776998519897,4,-3.783777236938477,-3.747739791870117,-0.8198142647743225,-0.8558513522148132,-0.8918885588645935,-0.8198142051696777,-3.639628171920776,6.180184841156006,-1.603591322898865,20.78377723693848,3.504520177841187,-2.783776760101318,4.288297176361084,1.468482613563538,-1.459442496299744,-5.675665855407715,-3.783777236938477,6.216222763061523,-2.783777236938477,4.10811185836792,2.18018627166748,-1.711702823638916,-4.603591442108154,-1.603591203689575,3.1441490650177,2.144148349761963,0.2162231802940369,0.144148588180542,5.072074413299561,7.783777236938477,-2.819814205169678,-0.8198142051696777,2.108111619949341,2.03603720664978,5,-2.891888618469238,0.0360371470451355,-1.783776998519897,2,2.108111381530762,0.07207435369491577
-3.855851411819458,3.03603720664978,1.03603720664978,-1.891888618469238,-2.855851411819458,2.03603720664978,-10.92792510986328,1,2,2,0,0.0360371470451355,0,7.783776760101318,5.783776760101318,-0.7837770581245422,8.18018627166748,-1.747740030288696,6.036037445068359,6.036036968231201,-4.603591918945312,5.036037445068359,2.108111619949341,-0.8198142647743225,-2.783776998519897,-0.8918886184692383,4.036037445068359,3.252259969711304,-3.783776998519897,0.07207435369491577,5.072074413299561,-1.855851411819458,8.819814682006836,0.108111560344696,-2.819814205169678,-1.891888618469238,1.072074413299561,1.03603720664978,-0.8918885588645935,-6.927925586700439,-2.855851411819458,4,10.71170330047607,-1.819814205169678,1.03603720664978,-6.891889095306396,3.072074413299561,-16.8558521270752,0.2882972955703735,-0.8558521270751953,-0.7477400302886963,4.072074413299561,8.747740745544434,-4.639628887176514,1.216223120689392,-6.927926063537598,2.675665855407715,8.855853080749512,-6.819814682006836,-23.60358810424805,-4.675665378570557,-6.855851650238037,-1.675665378570557,7.180185317993164,5.891888618469238,-7.81981372833252,-4.927925109863281,-7.531517028808594,7,-4.855851650238037,-0.7117027640342712,-5.603591918945312,-0.8198142051696777,18.49547958374023,4.036036968231201,2.927925825119019,-23.63962936401367,1.144148588180542,-6.711703300476074,1.216223001480103,6.999999523162842,-1.783776998519897,2.252260208129883,13.6396312713623,0.2522600293159485,-23.96396255493164,0.252260148525238,-6.891888618469238,-0.7477399706840515,5.891888618469238,-11.78377723693848,19.49548149108887,13.81981468200684,2.072074413299561,0.2522602677345276,4.000000953674316,12.8558521270752,4.216223239898682,10.89188861846924,7.855852127075195,1.180185794830322,-4.639628410339355,-7.891887664794922,22.60359382629395,12.96396255493164,9.216222763061523,13.07207679748535,-7.639628410339355,-7.675665855407715,1.396408081054688,-3.783776998519897,-7.747738838195801,0.3243343234062195,-16.49547958374023,-1.675665616989136,-11.67566394805908,-1.783776998519897,29.3152961730957,10.89188957214355,9.036038398742676,8.603593826293945,-18.67566299438477,6.036037445068359,7.18018627166748,-10.60359001159668,9.108110427856445,17.89188957214355,-8.747739791870117,-11.71170234680176,-3.747740507125854,-5.495480537414551,-8.567554473876953,6.963963508605957,10.43244647979736,-14.53151702880859,8.324334144592285,4.036038875579834,-24.71170043945312,-1.639628171920776,-2.351330757141113,7.144148826599121,12.89188861846924,3.504520177841187,-5.35133171081543,-7.4594407081604,25.27925872802734,0.1801864504814148,-1.495480537414551,11.74774169921875,-0.4954793453216553,18.56755638122559,-19.3513298034668,-7.42340612411499,9.783777236938477,-7.963963031768799,1.432446002960205,12,-2.819814443588257,1.504520297050476,-5.603591918945312,2.216222763061523,9.144148826599121,3.468482971191406,12.63962936401367,4.324333667755127,14.07207584381104,-13.45944213867188,-6.711703300476074,-0.6756654381752014,12.96396446228027,-7.567554950714111,-3.567553997039795,2.144147872924805,-1.603591322898865,-3.25225830078125,15.60359191894531,-9.072074890136719,4.252259731292725,6.180185317993164,0.3603717684745789,-3.675665855407715,0.3243347406387329,1.360371112823486,14.71170234680176,4.252259731292725,13.07207584381104,11.03603744506836,-0.27925705909729,-9.459441184997559,-2.387368202209473,-10.38736915588379,-14.74773788452148,6.324334144592285,2.360371589660645,8.108113288879395,0.2522599697113037,-5.603591442108154,7.036037445068359,-5.567553997039795,6.036036491394043,8.963962554931641,-0.8198143243789673,7.036036491394043,5.963963985443115,7.963961601257324,-8.747739791870117,-7.747738838195801,-0.7117027044296265,13.89189052581787,7.036036968231201,4.144148826599121,1.360371470451355,6.072075366973877,-0.7477397918701172,9.963963508605957,12.81981372833252,-8.495479583740234,11.9279260635376,2.216223239898682,12.81981468200684,17.60359382629395,-1.675665616989136,-3.819814205169678,10.49548053741455,-3.711702585220337,-9.783777236938477,-2.639628410339355,-4.036037445068359,3.10811185836792,2.252259969711304,-6.531517028808594,2.180186033248901,-11.63962745666504,5.855851650238037,4,10.81981468200684,-0.7117028832435608,10.71170330047607,9.891890525817871,-10.67566299438477,7.216223239898682,-10.78377723693848,3.144148826599121,5.180185317993164,-9.783775329589844,3.180185556411743,2.108111381530762,-0.7117025852203369,2.144148588180542,4.144148826599121,-3.747739791870117,0.07207435369491577,5.855851650238037,-4.855852127075195,-1.927925705909729,2.144148588180542,9.747739791870117,5.036036968231201,-1.783776998519897,11.78377723693848,0.2162230014801025,14.71170330047607,0.072074294090271,-0.8198142051696777,-10.67566680908203,0.3603718280792236,-6.567553520202637,-13.38736915588379,11.28829669952393,4.648668766021729,4.396409034729004,-0.3513314723968506,-6.24321985244751,-10.63962745666504,-9.747739791870117,14.89188861846924,18.49547958374023,-0.855851411819458,17.53151893615723,-5.819813251495361,-5.675666332244873,2.072074413299561,-1.855851411819458,-7.819814682006836,-0.927925705909729,-3.711702585220337,-0.855851411819458,-8.891888618469238,3.108111381530762,2.072074413299561,-10.85585021972656,0.072074294090271,2.03603720664978,2,-1.891888618469238,-11.85585117340088,0.0360371470451355,2.072074413299561
-8,-8.891888618469238,-0.855851411819458,-0.8918884992599487,1.03603720664978,-3.855851411819458,-0.927925705909729,-0.927925705909729,-1.927925705909729,2,5,3,-0.9639628529548645,1.03603720664978,11.71170330047607,3.108111619949341,9.072074890136719,-2.747739791870117,9.891888618469238,9,2.216223955154419,7.927926063537598,4.072074413299561,3.108111381530762,-0.8918885588645935,4.108111381530762,-4.783777236938477,0.1801859736442566,-1.891888618469238,1.108111500740051,-2.783776998519897,1.144148588180542,-0.9639628529548645,2.072074413299561,-3.819814205169678,-0.8918884992599487,5.783777236938477,7.711702823638916,-1.819814205169678,7.783776760101318,3.108111619949341,-1.819814205169678,2.03603720664978,-7.927925109863281,-1.783776998519897,0.07207435369491577,-3.819814205169678,2.072074413299561,9.783777236938477,-9.855851173400879,-4.072074413299561,1.216222882270813,-1.675665497779846,-1.711702585220337,4.180185794830322,1.216223001480103,16.81981468200684,15.56755542755127,-1.675665616989136,0.252260148525238,3.216223001480103,19.67566680908203,5.252260208129883,4,-5.53151798248291,8.927927017211914,-2.603591442108154,-12.74773979187012,0.81981360912323,-10.45944309234619,-3.675665378570557,-1.639628171920776,-12.53151702880859,-3.603590965270996,-1.711702585220337,-10.49547863006592,4.216222763061523,2.360371828079224,-1.783776998519897,-0.747739851474762,-16.49547958374023,5.180185794830322,1.180186033248901,-7.855850219726562,17.60359191894531,-2.783776998519897,-4.855851650238037,0.2162230014801025,-8.675664901733398,-5.81981372833252,-4.855851173400879,2.144148588180542,4.819815635681152,18.78377914428711,-8.81981372833252,14.603590965271,-12.71170234680176,24.49547958374023,2.288297414779663,-1.036036729812622,-2.819814205169678,-6.531517028808594,3.144148826599121,9.927927017211914,6.072074890136719,1.288297533988953,-1.567554235458374,1.963962554931641,-3.711702108383179,3.180185794830322,-17.6756649017334,6.216222286224365,-3.567553997039795,4.252259731292725,-15.45944118499756,17.71170425415039,-6.747739791870117,-9.603590965270996,-4.288296699523926,-2.675666332244873,-15.56755256652832,-0.180185079574585,20,5.324334621429443,1.180185317993164,-9.35133171081543,3.144147396087646,22.85585403442383,-9.747739791870117,-3.675665855407715,-17.42340469360352,8.288295745849609,-19.45944213867188,-3.423405647277832,8.783777236938477,-10.31529426574707,-3.351331233978271,5.21622371673584,33.35133361816406,-20.27925491333008,5.108111381530762,19.85585403442383,-32.35132598876953,0.1441478133201599,1.360371351242065,-9.31529426574707,25.53151893615723,13.10811233520508,-6.603587627410889,2.288297176361084,-6.711700916290283,-14.42340564727783,0.288297176361084,4.216222763061523,8.927926063537598,-5.351329803466797,-13.31529521942139,-5.351332187652588,-4.315293788909912,-17.20718002319336,-1.351331233978271,-9.072072982788086,8.612631797790527,3.396408319473267,21.67566680908203,-25.35132598876953,-31.27925491333008,6.360370635986328,-13.03603649139404,-5.387368679046631,-8.603590965270996,3.360371589660645,-2.567553281784058,9.288297653198242,1.324334263801575,14.85585117340088,-2.639628410339355,3.324334383010864,12.8558521270752,12.92792701721191,4.324334144592285,-12.603590965271,11.92792510986328,4.288297176361084,23.49548149108887,0.4324456453323364,-4.639627933502197,2.288296222686768,-5.675666332244873,-21.20718193054199,20.78377914428711,-10.35133171081543,-7.495479583740234,0.3243348002433777,-17.42340469360352,-4.56755542755127,4.324334621429443,14.07207584381104,0.8918886184692383,-1.747739791870117,3.000000238418579,4.180185794830322,2.144148826599121,-12.6756649017334,23.38737106323242,11.78377723693848,-5.747739791870117,1.252260446548462,0.3603717684745789,14.89188957214355,9.108111381530762,11.07207489013672,-4.072074413299561,-21.74773979187012,-2.747739791870117,-0.7837769985198975,-10.74773979187012,5.252260208129883,-8.891887664794922,18.53151893615723,-1.144148468971252,2.180185794830322,-2.639628648757935,7.252259731292725,-0.783777117729187,-7.819815158843994,2.216223001480103,5.108111381530762,0.3243346214294434,-9.783777236938477,-1.783776998519897,0.252260148525238,0.1801857352256775,10.96396446228027,-1.711702823638916,0.144148588180542,-1.819814205169678,11.8558521270752,10.81981468200684,-0.783777117729187,4.216223239898682,-0.8558512926101685,-1.747739911079407,0.216222882270813,-4.675665855407715,-2.783776998519897,5.18018627166748,-0.8198143243789673,-1.675665378570557,2.03603720664978,4.144147872924805,3.03603720664978,0.1081115007400513,1.144148826599121,2.144148588180542,1.108111619949341,-2.783776998519897,9.819814682006836,2.18018627166748,2.108111619949341,-3.819814205169678,0.144148588180542,-4.711702823638916,-2.783776998519897,-3.747739791870117,11.96396350860596,5.180184841156006,2.324334859848022,-0.4954795837402344,1.432445526123047,9.324335098266602,21.85585021972656,4.18018627166748,-0.6756656169891357,5.819814205169678,-1.96396279335022,7.108111381530762,0.1081114411354065,-8.81981372833252,0.144148588180542,-1.747739791870117,-10.92792510986328,1.108111619949341,1.180185675621033,-2.783776998519897,-13.71170139312744,-0.855851411819458,-2.783776998519897,4.036036968231201,-11.85585117340088,1.108111619949341,-0.8918886184692383,0,1,3.891888856887817,0.0360371470451355,0.0360371470451355,-2.855851411819458
-8.927926063537598,5,0.0360371470451355,-1.891888618469238,1.03603720664978,8.747739791870117,2.03603720664978,0,-0.927925705909729,9.675665855407715,0.0360371470451355,2.03603720664978,-1.927925705909729,0.0360371470451355,-0.9639628529548645,9.711703300476074,3.144148826599121,-3.675665616989136,0.1441485285758972,-3.495479583740234,5.324335098266602,1.180185794830322,2.180186033248901,-5.963962554931641,5.819813251495361,-3.819814205169678,-1.819814205169678,0.072074294090271,2.03603720664978,-9.891888618469238,-1.891888618469238,7.855851650238037,-9.927925109863281,2.03603720664978,-1.891888618469238,-0.927925705909729,9.747739791870117,3.03603720664978,-2.783776998519897,-0.8918886184692383,-10.85585021972656,1.108111500740051,22.49547958374023,1.108111619949341,-7.927925586700439,-1.855851411819458,3.1441490650177,3.108111381530762,10.78377723693848,6.108110904693604,14.63962841033936,6.855852127075195,7.819814682006836,9.819814682006836,-1.675665855407715,-7.531517028808594,17.60359191894531,-10.63962745666504,-9.711703300476074,34.09907531738281,1.324334263801575,-2.639628410339355,10.14414882659912,10.28829860687256,-2.495479345321655,2.252260208129883,-4.531516551971436,-0.711702823638916,8.072074890136719,-2.639628171920776,-0.6756653785705566,5.108113765716553,-19.56755447387695,10.14414978027344,-7.279258251190186,5.504520416259766,12.78377819061279,-3.53151798248291,5.324334621429443,-3.783777236938477,1.927926063537598,4.855851650238037,-2.639628410339355,-1.711702823638916,2.891890287399292,12.78377819061279,3.360371589660645,-13.603590965271,-7.639628887176514,-10.49547958374023,0.4324463605880737,13.45944404602051,-7.711702346801758,5.072074413299561,3.252260208129883,3.252260208129883,6.036037445068359,4.324335098266602,-9.711703300476074,-8,-5.495480537414551,2.360371828079224,-6.819814205169678,3.819814920425415,2.432446002960205,-17.45944213867188,16.96396446228027,5.252260208129883,-1.567554473876953,4.144149303436279,5.360371112823486,9.216222763061523,-13.53151512145996,2.396409034729004,2.639629364013672,-4.639628887176514,-0.783777117729187,6.360371589660645,-6.495480537414551,-25.60359191894531,-8.423405647277832,-16.63962745666504,-5.603590965270996,2.81981635093689,-20.89188385009766,-5.855851173400879,-14.74773979187012,13.8558521270752,4.963963031768799,1.216223359107971,-19.38736724853516,-15.49547958374023,19.14414978027344,22.07207679748535,-6.783777236938477,-2.67566442489624,3.288298606872559,46.35133361816406,-7.099071025848389,-1.108109354972839,3.252260208129883,-2.495479345321655,6.180185317993164,8.324334144592285,4.684706211090088,-0.4234070777893066,3.61263108253479,1.855852127075195,0.288297176361084,6.144148826599121,-20.42340469360352,16.46848297119141,46.24322509765625,-11.09906768798828,24.92792892456055,16,-15.3152904510498,13.21622371673584,-8.423403739929199,12.28829574584961,-6.639627933502197,7.360373020172119,-10.20718193054199,-19.02699661254883,-7.531517028808594,7.396407127380371,13.21622276306152,13.46848297119141,11.21622657775879,-14.42340469360352,-6.675665378570557,-3.567554950714111,14.10811233520508,-8.639626502990723,11.21622371673584,-3.783777236938477,-0.9999998211860657,35.17114639282227,15.07207584381104,-2.639628648757935,9.783777236938477,0.4324459433555603,10.9279260635376,-12.56755256652832,-4.675666332244873,-16.45944213867188,-9.531517028808594,9.21622371673584,-5.747739315032959,13.78377723693848,-3.495479822158813,15.96396350860596,5.18018627166748,-0.6756656169891357,16.8198127746582,-7.531517028808594,6.360371589660645,12.81981754302979,-3.531516790390015,-6.711703300476074,3.288297891616821,-9.567553520202637,-0.7477399110794067,-4.963962078094482,-3.819814443588257,-4.855851650238037,-5.711702823638916,-10.31529331207275,-4.495479583740234,12.56755447387695,12.96396350860596,-9.783777236938477,0.3243343234062195,-2.675665378570557,6.216223239898682,-8.783777236938477,4.288297653198242,1.000001192092896,7.18018627166748,-2.783776998519897,4.072073936462402,6.216222763061523,9.927926063537598,-6.675665855407715,2.144148588180542,0.1801857948303223,5.072074890136719,0.1801857948303223,-14.56755256652832,-4.603591918945312,-5.855851173400879,-0.7837769985198975,3.747740507125854,3.108111619949341,3.108111619949341,7.927926063537598,3.108111619949341,-1.036036968231201,4.072074413299561,4.144148349761963,-4.639628410339355,-8.855851173400879,-5.747740268707275,-0.7837769389152527,-8.675665855407715,9.747740745544434,0.2162230014801025,1.108111619949341,-10.78377628326416,-1.783777236938477,-1.819814205169678,7.108111381530762,4.108110904693604,3.144148588180542,-12.8558521270752,3.108111381530762,11.8558521270752,1.216222882270813,-7.891888618469238,0.1801859736442566,5.144148826599121,2.072074413299561,6.216222763061523,-0.7837770581245422,1.288297653198242,5.252260208129883,-9.531516075134277,-1.747739791870117,-3.20718240737915,13.00000095367432,20.63962936401367,12.07207489013672,-4.639628887176514,0.1801856756210327,-3.747739791870117,11.81981372833252,-1.855851411819458,-1.783776998519897,-5.675666332244873,3.144148826599121,-6.711703300476074,-10.81981372833252,0.1081115007400513,2.03603720664978,-3.819814205169678,-2.819814205169678,5.855851650238037,11.81981468200684,-2.711702823638916,-2.747739791870117,6.819814682006836,-1.819814205169678,4.036037445068359,-0.9639628529548645,18.42340660095215,1.108111619949341,-0.927925705909729,-9.891888618469238
0.0360371470451355,1,0.0360371470451355,1.03603720664978,2.03603720664978,-7,0.0360371470451355,0.072074294090271,0.0360371470451355,0.0360371470451355,-1.927925705909729,-0.9639628529548645,-0.927925705909729,0.072074294090271,7.783777236938477,-2.891888618469238,10.85585117340088,-0.8198142647743225,0.144148588180542,2.108111619949341,2.144148826599121,-8.963962554931641,3.144148588180542,11.71170330047607,0.072074294090271,-15.603590965271,-1.891888618469238,-2.891888618469238,0.1081115007400513,1.03603720664978,0.0360371470451355,-4.783777236938477,-3.819814205169678,-5.747740268707275,-1.855851411819458,-5.711702823638916,10.74773979187012,-0.8558512926101685,0.07207435369491577,4.072074413299561,-11.74773979187012,0.963962733745575,5.819814205169678,-16.78377723693848,12.78377723693848,-0.7477400302886963,-13.89188861846924,1.180185794830322,8.927925109863281,6.000000476837158,24.24322128295898,15.60359191894531,7.036038875579834,-0.7837766408920288,-12.6756649017334,-5.891888618469238,6.927927017211914,10.8558521270752,4.216222763061523,-1.675665378570557,6.324334621429443,-5.567554473876953,-6.567554473876953,3.288296937942505,-1.675665378570557,13.8558521270752,-7.53151798248291,-4.495480060577393,-0.5675541758537292,0.3964087963104248,0.540557324886322,-0.6035912036895752,9.855853080749512,6.432445526123047,10.89188861846924,-16.45944023132324,-0.3873680233955383,21.96396255493164,0.504520058631897,4.252260208129883,0.5045203566551208,-8.495478630065918,7.288297176361084,10.9279260635376,-2.603591918945312,4.180185794830322,2.180186033248901,-12.49547958374023,3.288297176361084,-8.639628410339355,5.072074413299561,-7.819814682006836,8.144148826599121,8.036036491394043,-9.783777236938477,-4.531517505645752,-1.351331114768982,-5.42340612411499,-12.45944309234619,6.252259731292725,9.963963508605957,2.252260446548462,5.288296699523926,14.63962936401367,8.108112335205078,-10.63962841033936,-10.56755352020264,4.072076320648193,7.468481540679932,4.324333667755127,-10.603590965271,-24.42340469360352,-9.53151798248291,1.504520654678345,5.819814682006836,-2.495479583740234,6.468483448028564,-10.71170139312744,-8.31529426574707,-5.675665378570557,-10.53151702880859,-12.49547863006592,9.216222763061523,-12.42340660095215,-2.603591442108154,-14.35133171081543,-3.459444046020508,-20.10810852050781,-3.495479822158813,6.648669242858887,8.072072982788086,15.92792701721191,13.32433700561523,22.10811233520508,16.28829956054688,29.06303787231445,-8.171145439147949,-18.3513298034668,-0.2071834206581116,-3.207183837890625,2.612631797790527,1.504519939422607,36.89188766479492,-20.66662216186523,13.18018627166748,3.747742176055908,9.819814682006836,-16.56755256652832,-19.31529235839844,-19.02699279785156,-10.77473545074463,-6.91888427734375,-6.78377628326416,0.08111464977264404,4.756779193878174,-10.53151607513428,-7.711702346801758,-31.45944213867188,45.24321746826172,1.540557265281677,-5.207181930541992,30.00000190734863,-14.45944118499756,29.25226402282715,-7.135106086730957,11.50451946258545,9.963964462280273,26.1441478729248,13.21622371673584,-18.31529235839844,1.684706091880798,2.18018651008606,2.288296699523926,-5.639628887176514,-7.423407077789307,16.74773979187012,-18.53151702880859,-7.351332187652588,-2.567554235458374,-12.38736820220947,9.963964462280273,-15.49547958374023,-1.603591203689575,-19.31529235839844,-2.891888856887817,1.396408677101135,5.216221809387207,-4.639628410339355,-0.7837773561477661,4.396409511566162,-24.56755447387695,2.891889095306396,0.5405575037002563,-10.63962745666504,-1.855849862098694,5.252259731292725,8.783781051635742,-0.6396284103393555,0.9279265403747559,-2.675664663314819,15.71170234680176,5.18018627166748,-8.747738838195801,-4.747739791870117,6.216222286224365,-29.07207298278809,-2.711702346801758,5.252260208129883,-9.783777236938477,1.288297414779663,0.2882973551750183,-16.60359191894531,2.360371589660645,11.03603935241699,-5.567553997039795,-4.603591442108154,1.216223001480103,2.216223478317261,2.288297414779663,22.53151893615723,12.07207298278809,-1.675665855407715,0.1801857352256775,-8.144147872924805,6.963962554931641,-3.675666332244873,-3.531517267227173,-4.927925586700439,11.00000095367432,13.81981372833252,5.21622371673584,-3.603591442108154,-1.567554235458374,-10.71170330047607,-1.747739791870117,6.072074890136719,-5.423405647277832,3.252260208129883,11.00000095367432,17.78377914428711,-2.603590965270996,-3.639628410339355,-7.855850219726562,-3.675665378570557,-17.03603744506836,1.216223120689392,10.89188861846924,-8.675664901733398,6.144148826599121,-12.71170234680176,-0.711702823638916,-0.9999997019767761,1.180186033248901,12.96396350860596,-0.819814145565033,13.78377723693848,3.108111619949341,-6.855850696563721,-5.783777236938477,4.108111381530762,-0.7837769985198975,1.144148826599121,5.927924633026123,22.63962936401367,1.252260208129883,8.072074890136719,14.89188861846924,-4.639628410339355,4.252260208129883,0.2522603869438171,8.855853080749512,-2.531517028808594,0.2162230014801025,-1.783776998519897,4.108111381530762,10.74773979187012,1.108111381530762,2.108111619949341,1.144148826599121,-0.8558512926101685,0.07207435369491577,1.108111619949341,-2.855851411819458,3.108111619949341,0.1081114411354065,-1.783776998519897,-18.8198127746582,-2.783777236938477,6.819814205169678,0.108111560344696,-1.783776998519897,0.2162231802940369,1.072074294090271,0.1441487669944763,-1.855851411819458,-1.927925705909729,-0.927925705909729,2.072074413299561
1.03603720664978,-2.891888618469238,-0.2162227630615234,2,-1.891888618469238,-8.963962554931641,1.03603720664978,2.072074413299561,-0.927925705909729,1.03603720664978,3.03603720664978,-0.9639628529548645,-0.8918886184692383,-0.927925705909729,1.072074413299561,-1.819814205169678,2.108111619949341,4.108111381530762,-2.819814205169678,3.144148588180542,-12.71170234680176,-0.9639628529548645,-1.819814205169678,2.144148826599121,-1.891888618469238,-0.8558512926101685,-9.81981372833252,-2.783776998519897,7.747740268707275,3.03603720664978,-11.85585117340088,1.108111381530762,-2.819814205169678,-0.855851411819458,-2.180185794830322,3.108111381530762,1.03603720664978,-0.8198143243789673,-4.963962554931641,-8.783777236938477,1.144148588180542,1.144148588180542,-1.96396279335022,7.747739791870117,-0.1801860928535461,-0.6756653785705566,-12.71170234680176,-3.783777236938477,6.108111381530762,-3.675665378570557,-1.036036968231201,-0.6756653785705566,0.288297176361084,-12.74773979187012,1.180186033248901,-0.7477400302886963,1.252259969711304,-2.639628648757935,-2.747739791870117,-4.531517028808594,1.07207465171814,-5.531517505645752,-18.56755065917969,0.2882975339889526,-0.6035914421081543,-8.639628410339355,-4.747740268707275,-4.567554473876953,-1.747739315032959,-3.531517028808594,-16.56755256652832,-2.891886711120605,1.288297414779663,-3.387367725372314,-4.279256820678711,-0.3513312339782715,-7.315293788909912,-10.20718288421631,11.36037254333496,-2.567553997039795,-10.38736820220947,15.18018531799316,9.108112335205078,-11.78377628326416,6.81981372833252,2.360371589660645,3.468483209609985,-9.675664901733398,3.288297176361084,-1.711703300476074,19.78377914428711,-9.603591918945312,6.072074413299561,-14.78377628326416,-8.036037445068359,7.963963031768799,-5.711702346801758,10.21622276306152,-1.567553997039795,11.96396350860596,-15.20718193054199,14.74773788452148,-10.45944404602051,-0.9999993443489075,-10.42340564727783,10.14414978027344,1.144148826599121,-10.45944404602051,-5.31529426574707,-22.27925491333008,19,-0.6035912036895752,9.288299560546875,14.96396446228027,2.576594352722168,0.5045201182365417,3.072074413299561,2.324333906173706,2.432446002960205,0.360370397567749,-16.49547958374023,-8.495479583740234,21.24322128295898,6.540557861328125,2.072074413299561,0.3964078426361084,11.3243350982666,-0.6756654381752014,-6.819812297821045,15.39641189575195,-9.954923629760742,14.14414691925049,-4.243221282958984,-32.73869323730469,-15.71170234680176,48.35133361816406,12.21622276306152,27.56755447387695,-12.99095916748047,25.74774169921875,6.324337482452393,0.7207436561584473,13.43244552612305,25.6396312713623,-38.95491409301758,31.24322509765625,7.036036491394043,-41.5224723815918,0.5045223832130432,40.49549102783203,-4.738699436187744,-26.85584831237793,26.38737106323242,-17.95491981506348,27.24321937561035,34.81982040405273,-15.38736724853516,-42.63058471679688,-6.7117018699646,-25.70265960693359,-58.70265579223633,12.96396160125732,5.360371112823486,21.21622657775879,-7.504517078399658,47.24322509765625,-2.108112812042236,12.396409034729,-28.95492553710938,-10.13510704040527,-2.531516551971436,10.46848297119141,-6.747739791870117,-31.17114639282227,-24.99095726013184,-1.531515121459961,7.675665855407715,-2.495478391647339,-0.4954797625541687,-9.495478630065918,12,7.036036491394043,5.252260208129883,13.14414978027344,-5.567553520202637,11.10811424255371,5.144148826599121,0.4324463605880737,-17.38736724853516,11.0720739364624,-8.531517028808594,0.2882971167564392,-1.963962078094482,-2.423405408859253,3,-17.67566299438477,-4.675665855407715,-3.747739315032959,1.432446241378784,7.252259254455566,-6.819813251495361,-0.7477399110794067,-1.927926063537598,13.8558521270752,7.711703777313232,-11.56755256652832,0.1801859140396118,-17.63962745666504,-4.423405647277832,-15.6756649017334,4.18018627166748,-13.60359001159668,17.60359191894531,-2.603590965270996,-1.603591442108154,0.03603672981262207,2.324334383010864,-4.639628410339355,-3.495480060577393,17.74774169921875,4.324334621429443,23.67566680908203,-5.819814205169678,11.00000095367432,-19.60359001159668,1.144148588180542,-11.49547863006592,7.927925109863281,-1.89188814163208,19.89189147949219,3.216223001480103,0.3964089155197144,-13.42340469360352,11.00000095367432,6.108111381530762,-10.67566394805908,-17.45944213867188,-13.4954776763916,-10.81981468200684,9.036037445068359,-0.6396284103393555,-5.495480537414551,-4.639628410339355,12.89188861846924,0.8558509349822998,-4.675665855407715,3.108111381530762,6.288297176361084,8.855852127075195,-0.7477400302886963,1.252260088920593,-16.53151512145996,4.144148826599121,-2.711702823638916,-18.8198127746582,-7.711702346801758,-0.7477399110794067,-1.711702585220337,13.81981468200684,-2.675665378570557,20.42340660095215,1.144148588180542,3.963961839675903,-4.747739791870117,9.072074890136719,-1.747739791870117,-8.495480537414551,12.96396160125732,1.324334621429443,0.180185854434967,-4.963963508605957,1.144148826599121,1.144148707389832,-4.783777236938477,11.74773979187012,-2.819814205169678,-1.927925705909729,-8.603591918945312,5.036037445068359,2.03603720664978,6.783777236938477,-1.891888618469238,2.072074413299561,-0.819814145565033,0.144148588180542,3.180185794830322,0.1441487669944763,-13.6756649017334,-4.675665855407715,-5.675665378570557,-7.783776760101318,0.1801859736442566,3.108111619949341,3.108111619949341,0.07207435369491577,-2.819814205169678,0.0360371470451355,1.03603720664978
-2.855851411819458,13.67566585540771,-8.963962554931641,3.072074413299561,1,-0.9639628529548645,3,-8.927925109863281,1,2.03603720664978,0.0360371470451355,-17.92792510986328,2,-0.855851411819458,-0.8918886184692383,-0.927925705909729,-0.855851411819458,-0.8918884992599487,-0.927925705909729,-6.675665855407715,1.03603720664978,0.072074294090271,-1.891888618469238,-0.7837770581245422,0.072074294090271,1.03603720664978,7.855851650238037,1.108111381530762,-2.855851411819458,2.072074413299561,-2.819814205169678,-1.927925705909729,3.03603720664978,0.1441485285758972,0.7477402687072754,15.49548149108887,-5,2.072074413299561,9.747740745544434,2.108111381530762,-7.855851173400879,-0.7477399110794067,-10.7477388381958,1.108111381530762,8.963962554931641,5.891889095306396,9.891889572143555,-3.783777236938477,-6.567554473876953,1.180185794830322,-15.56755352020264,-0.6396286487579346,-4.81981372833252,5,5.180184364318848,-18.71170043945312,12.74773979187012,8.216222763061523,16.67566680908203,2.324334621429443,15.71170425415039,-4.387368202209473,-16.74773979187012,13.03603649139404,17.56755447387695,-10.6756649017334,15.24322128295898,1.108110785484314,-13.71170139312744,-3.567554473876953,7.072074413299561,14.07207584381104,-5.855852603912354,12.36037158966064,-6.387368202209473,3.324334383010864,-18.38736724853516,-10.20718002319336,14.28829669952393,-11.0630350112915,-25.3152904510498,-0.7837772369384766,-2.279257297515869,11.39640998840332,13.21622467041016,-1.387368202209473,-7.31529426574707,-24.38736152648926,-1.603591442108154,9.18018627166748,-10.53151607513428,17.63962936401367,-5.495479583740234,-6.603591442108154,1.468482971191406,1.612631678581238,0.4684832096099854,-16.56755256652832,-35.31529235839844,-1.783777713775635,7.10811185836792,15.10811233520508,0.9639626741409302,-9.495477676391602,0.4684834480285645,-16.42340660095215,16.92792510986328,-7.783778190612793,-19.49547958374023,2.468482255935669,-3.711702823638916,7.576592922210693,5.072074890136719,5.360371589660645,-6.423405170440674,8.252260208129883,7.072074413299561,15.2522611618042,10.21622371673584,-0.6756659746170044,15.18019008636475,6.648669242858887,14.18018627166748,-1.06303334236145,-5.387369632720947,-4.423404693603516,-0.3152937889099121,-8.38736629486084,-2.026996612548828,15.93696594238281,27.91888427734375,-6.495481014251709,0.2162261009216309,48.74774932861328,12.61263561248779,-55.3513298034668,-28.53151702880859,53.71170806884766,17.53151702880859,-18.10811233520508,-6.026996612548828,13.6577091217041,17.62167358398438,25.32434844970703,-38.88283920288086,-86.91886901855469,4.828854560852051,-59.65757751464844,36.31529998779297,15.63962841033936,-29.53151321411133,-25.70266342163086,10.61263179779053,37.1801872253418,1.900927305221558,4.927925109863281,-48.71170806884766,-9.036035537719727,-29.49547958374023,4.216224193572998,1.927930355072021,-47.73870086669922,20.18018531799316,-16.6756649017334,-23.3152904510498,-40.24321365356445,8.567551612854004,-8.927927017211914,-25.60358428955078,22.3152961730957,-29.06303024291992,-0.5315165519714355,-15.09906673431396,15.81981372833252,19.89188957214355,0.1441478729248047,17.74773979187012,13.56755542755127,12.54055881500244,15.92792797088623,-6.567554473876953,21.92792892456055,22.03603744506836,7.072073936462402,6.891890525817871,-0.2792568206787109,15.03603935241699,18.8558521270752,-1.351331114768982,-1.459442615509033,9.108110427856445,2.468482971191406,-2.747740268707275,9.324334144592285,16.8558521270752,7.216223239898682,-6.819814205169678,-10.4234037399292,10.71170139312744,17.71170425415039,-1.891887307167053,12.67566585540771,7.216223239898682,-11.53151512145996,-10.03603649139404,1.504520177841187,14.96396255493164,-0.5675540566444397,1.360371708869934,-1.999999403953552,-1.675665140151978,3.927926063537598,-0.6756653785705566,1.324334740638733,15.03603744506836,-12.89188861846924,11.92792701721191,23.38737106323242,-17.45944213867188,2.144148349761963,-15.38736915588379,-9.567553520202637,4.675665855407715,-5.675666332244873,8.072074890136719,2.963963270187378,-13.6756649017334,15.03603744506836,1.360371589660645,5.252260208129883,5.252260208129883,1.288297295570374,-4.639627456665039,-12.56755352020264,-5.459444046020508,-13.07207298278809,-2.423405647277832,-3.531516790390015,-28.67566680908203,-13.71170234680176,-3.819814682006836,6.855851173400879,0.2882974147796631,2.000001192092896,11.9279260635376,-6.711701393127441,-7.78377628326416,12.00000190734863,4.288297176361084,-4.639628410339355,1.288297414779663,8.891887664794922,8.036037445068359,8.180185317993164,-5.675665855407715,1.180185317993164,18.60359191894531,-13.8558521270752,11.8558521270752,-1.747739791870117,-13.71170234680176,3.144148826599121,3.000000476837158,-4.000000476837158,2.144148826599121,-6.711702823638916,8.072074890136719,8.144148826599121,-0.6756656169891357,5.10811185836792,0.2162236571311951,1.108111619949341,-2.675665616989136,11.78377723693848,-2.819814205169678,-1.747740030288696,-0.855851411819458,0.144148588180542,-10.8198127746582,-11.81981372833252,4.072074413299561,-1.855851411819458,-6.927925109863281,2.072074413299561,6.072074413299561,1.180185794830322,-2.747740268707275,9.855852127075195,7.036036968231201,-13.74773979187012,-6.603592395782471,-8.855851173400879,-1.711702823638916,-8.891888618469238,11.71170330047607,2.108111619949341,0.07207435369491577,-0.8558512926101685
-4.783777236938477,-2.783776998519897,4,1.03603720664978,-0.927925705909729,0.072074294090271,1.072074413299561,-2.855851411819458,-0.8918886184692383,-0.927925705909729,2,1,7.711702823638916,2.072074413299561,8.711702346801758,0.072074294090271,1.03603720664978,-2.819814205169678,4.036037445068359,-4.783777236938477,1.144148588180542,-0.8918886184692383,1.072074294090271,-0.927925705909729,2.03603720664978,2.108111381530762,-0.8918886184692383,2.108111381530762,0.1801856756210327,7.711702823638916,0.108111560344696,1,28.09907150268555,1.108111381530762,-16.78377723693848,-2.819814205169678,1.108111500740051,-3.747740030288696,-2.747740030288696,3.036036968231201,-0.7837771773338318,-18.8198127746582,-6.711703300476074,7.999999046325684,1.216223001480103,-3.96396279335022,-4.072074413299561,-10.67566394805908,6.108111381530762,4.216222286224365,-22.71170043945312,-2.711702823638916,-27.6756649017334,3.324335098266602,-14.81981372833252,1.288297414779663,6.999999523162842,-1.711702823638916,-1.531517267227173,11.78377819061279,0.3603717684745789,-14.81981563568115,-9.675665855407715,9.927927017211914,-10.67566394805908,-0.9279251098632812,11.10811138153076,10.1801872253418,29.53151893615723,-8.675665855407715,-16.60359001159668,-12.53151607513428,-0.1081106662750244,6.324333667755127,-26.06303596496582,0.3603720664978027,18.3243350982666,10.25226020812988,-11.60359001159668,6.180186748504639,-11.24321937561035,-15.49547863006592,-18.13510513305664,14.00000190734863,2.036036252975464,27.00000381469727,0.6486687064170837,6.216222763061523,19.89189147949219,-12.60359001159668,-14.24321842193604,-2.639627933502197,8.639631271362305,-12.45944118499756,-11.45944213867188,-4.89188814163208,-4.24321985244751,19.14414978027344,1.324333906173706,-15.17114353179932,9.216222763061523,-3.963961601257324,29.27926063537598,0.6126334667205811,30.24322128295898,-3.387368202209473,26.78377914428711,-15.17114448547363,-14.24321937561035,-6.567553520202637,-11.56755352020264,21.89188957214355,5.612630844116211,-7.315294742584229,15.71170425415039,24.71170425415039,-0.2071826457977295,-12.27925586700439,11.07207489013672,17.36037445068359,10.21622467041016,-12.84681129455566,3.504519939422607,35.4954833984375,-16.24321556091309,18.50452041625977,-11.24321937561035,48.74774551391602,22.72074508666992,16.73870086669922,28.49547958374023,-13.14414882659912,-3.234180450439453,27.96396064758301,-2.819816112518311,20.36037445068359,-52.65758895874023,58.72966766357422,24.54055023193359,79.27925872802734,12.37832546234131,49.63059616088867,-51.88284683227539,46.28829956054688,9.126068115234375,36.81981658935547,22.43245315551758,46.87381744384766,-17.45040512084961,26.14414596557617,-76.94588470458984,-37.30625152587891,-12.21622276306152,-1.306254386901855,-20.16210556030273,-29.91888046264648,41.74774169921875,51.3243293762207,-11.82885932922363,53.42340850830078,-41.45944213867188,48.85585021972656,-31.41436767578125,47.27925491333008,3.711706161499023,-68.27021789550781,-1.990959048271179,-22.63962936401367,5.243217468261719,23.74774551391602,-1.3783278465271,-95.70266723632812,12.71169948577881,8.216222763061523,5.171145439147949,-10.73869895935059,13.89188957214355,11.92793083190918,-46.09906768798828,22.53151893615723,-5.243218421936035,-10.17114639282227,16.10811233520508,12.21622562408447,-26.53151321411133,2.216222763061523,15.25226020812988,16.00000190734863,-14.67566394805908,-11.31529521942139,7.360371589660645,-2.423405885696411,3.540556907653809,12.03603744506836,-2.603591203689575,28.60359191894531,-5.351332187652588,20,4.504520416259766,14.92792701721191,-17.56755256652832,-14.38736820220947,-8.387369155883789,-10.45944213867188,10.18018627166748,-3.531517744064331,14.07207584381104,0.4324460029602051,-3.459442138671875,-0.3513319492340088,-0.4954795241355896,16.03603935241699,2.072074890136719,-3.459442615509033,-2.855851411819458,-1.531517028808594,-4.53151798248291,-11.63962650299072,-17.71169853210449,-3.891887187957764,8.072074890136719,-11.45944118499756,-7.495481014251709,12.18018627166748,6.252260684967041,-10.31529235839844,-1.531517028808594,-6.315295219421387,6.360371589660645,14.18018531799316,20.85585403442383,12.14414882659912,-14.92792320251465,3.504520654678345,-1.855851173400879,-10.53151607513428,3.324334621429443,-1.567553758621216,18.96396446228027,-4.351332664489746,1.360371589660645,15.71170234680176,7.072073459625244,11.9279260635376,1.324334383010864,2.999999046325684,4.747739791870117,11.78377723693848,-0.7117029428482056,-6.711702346801758,-5.567553997039795,27.45944213867188,-2.639628410339355,0.9279270172119141,-15.60359001159668,8.036037445068359,-2.108109951019287,10.96396446228027,19.53151893615723,5.144148826599121,-9.81981372833252,11.89188861846924,7.855851173400879,3.108111619949341,-0.8198142647743225,-3.747739791870117,-3.711701393127441,3.216223239898682,-1.711702585220337,-4.819814682006836,4.216223239898682,16.53151893615723,3.144148826599121,-0.7837769389152527,2.108111619949341,-4.711702823638916,2.144148826599121,3.072074413299561,-5.711702823638916,-2.819814205169678,7.819814205169678,-9.891888618469238,-0.8918885588645935,5.891888618469238,3.144148588180542,4.963962078094482,5.072074413299561,4.999999046325684,7.072074890136719,4.324333667755127,-4.747738361358643,-18.8198127746582,-0.7837769389152527,-6.963962554931641,0.0360371470451355,-4.747740268707275,-0.927925705909729,0.1081113815307617
-0.9279255867004395,3,2.03603720664978,3,1,-0.8558513522148132,1,0.0360371470451355,2.03603720664978,3,-0.9639628529548645,-0.8918884992599487,1,1.03603720664978,-0.9639628529548645,4.036037445068359,-1.891888618469238,-1.927925705909729,0.144148588180542,-8.927925109863281,1.03603720664978,-0.927925705909729,-10.89188861846924,-0.8918886184692383,7.783776760101318,1,-1.855851411819458,0.108111560344696,-0.9639628529548645,9.747740745544434,1.144148588180542,4.072074413299561,-0.819814145565033,4.108111381530762,12.85585308074951,-12.71170234680176,6.855851173400879,-2.783776998519897,-14.6756649017334,1.855851531028748,-0.7477397918701172,1.180185914039612,2.216223001480103,-3.963961124420166,1.324334502220154,-3.747740030288696,-8.144146919250488,-4.675665378570557,-1.603590965270996,-0.783777117729187,6.108111381530762,-1.531517028808594,9,-14.603590965271,0.6035904884338379,11.96396350860596,-2.531516790390015,10.8558521270752,-5.639628410339355,0.9639628529548645,-2.036036968231201,9.180187225341797,-19.56755256652832,-2.567553520202637,-5.531517505645752,12.81981468200684,10.9279260635376,7.072074413299561,-4.315294742584229,-6.567554473876953,9.072074890136719,0.3964098691940308,-15.99096012115479,3.324335098266602,-5.31529426574707,10.21622467041016,17.63962936401367,-23.24321937561035,12.00000095367432,0.3243340849876404,-33.27925109863281,8.360371589660645,-10.49547863006592,10.21622467041016,-26.09906768798828,4.396408557891846,32.71170043945312,6.396408557891846,-2.387367725372314,25.85585594177246,-5.495478630065918,14.3243350982666,-12.27925682067871,-5.24321985244751,10.14414978027344,8.396409034729004,3.576593637466431,-21.20718002319336,0.5045205950737,-16.74773788452148,4.855850696563721,-8.999997138977051,5.216222763061523,8.216222763061523,14.25226211547852,4.855854511260986,-7.459442615509033,-7.495479583740234,-20.171142578125,1.720743656158447,16.71170425415039,-3.207181215286255,4.360371589660645,-23.35132789611816,15.71170234680176,20.53151702880859,11.28829383850098,2.612630367279053,-6.279257774353027,65.88284301757812,11.54055690765381,-19.06303405761719,17.10811233520508,8.288298606872559,9.576594352722168,9.387367248535156,-1.026997327804565,51.70266723632812,65.20718383789062,-14.31529235839844,-70.51343536376953,-62.19814682006836,138.5764617919922,-0.6126319169998169,101.4683609008789,16.72073745727539,81.58551025390625,-56.45040130615234,100.5945434570312,17.57659149169922,-29.06303405761719,52.20717620849609,-10.27925872802734,25.59454917907715,-10.90996646881104,-29.18019104003906,-39.43244552612305,-46.91889190673828,9.270339965820312,90.65758514404297,-82.99095916748047,2.594547271728516,71.12606048583984,1.594679117202759,-75.68457794189453,81.12606811523438,-47.07194900512695,-58.54948425292969,11.72074413299561,-11.1441478729248,-60.70266342163086,92.35134124755859,30.19814300537109,-25.5045223236084,-2.900934219360352,-60.88284301757812,-12.82885551452637,-177.4594421386719,-49.74774169921875,-62.98191833496094,9.720743179321289,36.78377914428711,-34.55850219726562,-42.38736724853516,-15.84680938720703,-18.78377914428711,8.792816162109375,-31.57658958435059,-28.66662406921387,2.144149541854858,5.432446479797363,-4.567553520202637,-2.567553520202637,-17.95492362976074,35.6756706237793,-9.639629364013672,-8.135108947753906,-19.96396064758301,12.03603935241699,-24.06303405761719,-11.63962745666504,24.60359191894531,9.216222763061523,12.10811424255371,7.144149780273438,3.504519701004028,8.144147872924805,16.10811233520508,-6.38736629486084,-9.279256820678711,4.288296699523926,-1.279256582260132,-20.45944213867188,-7.036035060882568,-12.53151702880859,-16.56755256652832,-1.423405408859253,-11.20718288421631,6.468482971191406,24.8558521270752,5.072075366973877,-23.67566299438477,-8.35132884979248,-9.31529426574707,3.432445764541626,-5.24321985244751,-12.35133075714111,8.612630844116211,-1.711702346801758,14.71170330047607,-39.24321746826172,0.6847061514854431,-22.42340469360352,1.432445764541626,3.747740268707275,-14.56755447387695,22.67566680908203,-0.5675539970397949,7.252260208129883,0.3243353366851807,-2.603591680526733,-0.4234057664871216,-0.3873680830001831,13.96396255493164,-13.63962650299072,-15.53151702880859,2.07207465171814,3.432446002960205,-10.56755352020264,-8.351330757141113,-1.495481014251709,-3.63962721824646,-13.45944213867188,-4.567554473876953,-5.531517028808594,-4.783777713775635,-6.495479583740234,6.180185317993164,7.036036014556885,-3.603591203689575,-6.89188814163208,4.072073936462402,-3.711702585220337,3.144148349761963,-18.63962745666504,-9.747739791870117,-12.53151702880859,1.180186033248901,2.252260208129883,-7.567554950714111,14.8558521270752,7.819814205169678,1.180185914039612,19.42340469360352,-6.639628410339355,-7.81981372833252,-9.819814682006836,-6.495481014251709,3.252260208129883,6.18018627166748,-1.819814205169678,8.855852127075195,1.819814682006836,6.819814205169678,0.1081114411354065,-8.855851173400879,-0.8918885588645935,-1.855851411819458,-20.85585021972656,8.891889572143555,0.0360371470451355,-8.927926063537598,-2.783776998519897,0.1441487669944763,4.108111381530762,-6.81981372833252,-10.71170139312744,4.144148826599121,-7.567554950714111,4.252260208129883,7.963962554931641,0.3243343830108643,-3.675665616989136,4.927925586700439,-0.8918884992599487,-3.855851411819458,1.072074294090271,3.03603720664978
-0.8918885588645935,-1.108110904693604,0,1.03603720664978,0.072074294090271,-2.855851411819458,-2.891888618469238,-2.891888618469238,-0.8918885588645935,1,-0.9639628529548645,-0.8918885588645935,-0.927925705909729,10.71170330047607,-3.855851411819458,-2.891888618469238,-2.855851411819458,-0.8198142051696777,-0.855851411819458,9.819814682006836,-0.8918886184692383,3.072074413299561,1.108111500740051,5.036036968231201,-1.855851411819458,-0.8558513522148132,-4.963963031768799,-11.85585117340088,0.0360371470451355,-10.89188861846924,-0.8918884992599487,-0.9639628529548645,10.78377723693848,-0.8198143243789673,8.855852127075195,2.144148826599121,0.1081113815307617,12.74774074554443,8.855852127075195,1.216223001480103,2.144148826599121,-12.78377723693848,-10.7477388381958,-1.072073221206665,9.891888618469238,-8.81981372833252,-9.81981372833252,-6.891888618469238,10.96396350860596,5.216222763061523,2.252260446548462,-9.747740745544434,-11.60359001159668,20.56755447387695,-10.67566585540771,2.252260446548462,-16.45944213867188,-15.56755447387695,-3.495479345321655,6.144147396087646,-8.531517028808594,-22.42340278625488,-6.351331233978271,13.07207679748535,7.468483448028564,7.504520416259766,-1.423405408859253,-9.639628410339355,-2.351331233978271,-1.243219494819641,24.71170425415039,-10.3513298034668,-25.31529235839844,-7.135106086730957,4.144147872924805,0.6486698389053345,-12.02699661254883,20.92792892456055,32.53151702880859,13.03603744506836,27.78377914428711,-13.88284969329834,-2.207181930541992,9.072074890136719,-1.315294861793518,-16.171142578125,-4.747735977172852,0.7567804455757141,-13.49547672271729,-1.567553043365479,11.36037254333496,-18.71170043945312,37.91888809204102,9.39640998840332,-21.31529235839844,22.03603935241699,-23.27925491333008,-1.036035299301147,4.324334144592285,12.81981468200684,-12.42340278625488,19.10811233520508,-2.243219375610352,-17.63962936401367,-0.3152940273284912,25.78377723693848,15.21622371673584,4.540556907653809,10.10811138153076,-0.5315167903900146,-10.27925586700439,-3.819813966751099,-17.42340087890625,9.036039352416992,17.03603935241699,-5.567553520202637,21.63963317871094,11.07207489013672,-5.882848262786865,-28.48643684387207,23.85585403442383,-8.009037971496582,-27.19813919067383,11.99096393585205,-4.630585193634033,-11.53151512145996,56.24322891235352,26.39640617370605,20.25226020812988,-104.7656860351562,-11.63963222503662,-50.63058853149414,19.10811614990234,-24.09907150268555,19.18922805786133,66.45944976806641,-78.27925109863281,-2.522475719451904,-34.66662216186523,102.1711349487305,8.657711982727051,-24.56755447387695,-77.48643493652344,10.36037445068359,46.22526931762695,16.1801872253418,89.55851745605469,-48.33325958251953,-21.8107795715332,50.04508209228516,63.30625534057617,20.25225448608398,52.40532302856445,153.1351013183594,56.31528854370117,15.99999713897705,10.18922424316406,60.26131057739258,37.3513298034668,-69.94588470458984,-42.39640045166016,-154.8647613525391,-85.74773406982422,-11.95492267608643,-76.72966766357422,37.53152084350586,-24.27925872802734,-44.97299957275391,-15.37832546234131,68.27925872802734,2.216222763061523,-0.4234046936035156,-60.09907531738281,6.43244457244873,-26.31529235839844,62.25225830078125,39.92792510986328,-47.65758514404297,-24.3422794342041,-9.639628410339355,-19.66662216186523,32.10811614990234,-10.3152904510498,-12.31529426574707,-23.71169853210449,8.144149780273438,38.92792892456055,-12.06303405761719,-6.567552089691162,-11.20718288421631,-14.60359001159668,-14.3513298034668,28.03604125976562,29.1801872253418,15.07207489013672,1.81981372833252,-13.31529521942139,-16.38736915588379,-25.27925491333008,19.03604125976562,-21.99095916748047,8.468482971191406,5.18018627166748,25.07207489013672,-17.17114639282227,34.92792892456055,-4.351330757141113,5.360370635986328,21.78377914428711,0.3964089155197144,-12.38736629486084,-7.207182884216309,2.612631559371948,-7.639628887176514,-6.495480537414551,-3.531517028808594,26.45944595336914,-5.639627933502197,4.612631320953369,-20.27925491333008,-13.31529426574707,4.324333667755127,5.324335098266602,9.324334144592285,-19.20718002319336,3.756780624389648,12.89189052581787,-4.315293788909912,-10.53151702880859,-2.819813966751099,4.504520416259766,-25.17114448547363,8.396409034729004,-1.783778309822083,5.432445526123047,-3.603592157363892,-3.459442615509033,4.468483924865723,-0.6035912036895752,36.17115020751953,10.10811233520508,2.747740745544434,-0.8198137283325195,-9.747740745544434,24.53151702880859,-2.927925586700439,-0.9639618992805481,6.891889572143555,11.92792701721191,-6.495480060577393,-5.351332187652588,-3.567554950714111,9.036035537719727,-1.711702823638916,8.855853080749512,-1.747739791870117,1.216223001480103,-13.56755352020264,4.252260208129883,1.783777594566345,-2.747739791870117,-1.711702585220337,-2.819814682006836,3.180185794830322,4.927925586700439,-0.8558512926101685,-7.783778190612793,-8.675665855407715,-2.711702823638916,-8.78377628326416,-6.927925586700439,2.180185794830322,6.180185794830322,10.74774074554443,9.711703300476074,-20.78377723693848,0.07207435369491577,-0.8918886184692383,3.108111619949341,7.819815158843994,3.03603720664978,-1.819814205169678,-11.78377628326416,6.855851650238037,-4.675665855407715,1.072074294090271,-1.711702823638916,-5.639628887176514,9.180185317993164,4,1.396409034729004,-0.7477399110794067,0.2162231206893921,-6.891888618469238,-1.747740030288696,2,-0.927925705909729,0.1081115007400513
-2.783776998519897,-1.819814324378967,-1.891888618469238,0.07207435369491577,-8.891888618469238,0.0360371470451355,0.1441485285758972,-0.927925705909729,-0.927925705909729,0.07207435369491577,0.0360371470451355,-1.927925705909729,-0.927925705909729,-2.891888618469238,3.03603720664978,0.07207435369491577,10.71170330047607,9.783777236938477,-7.963962554931641,-12.74773979187012,1.03603720664978,-2.855851411819458,-0.8918884992599487,7.711702823638916,1.108111500740051,-1.855851411819458,0,4.072074413299561,-0.8918885588645935,0.1081115007400513,-7.963962554931641,8.747739791870117,7.783776760101318,9.747739791870117,-8.216222763061523,-3.819814205169678,3.144148826599121,-8.927925109863281,-1.819814205169678,-0.8198142647743225,1.108111619949341,1.144148588180542,-2.747740268707275,1.108111619949341,-3.747740030288696,-1.747739791870117,-8.855851173400879,3.999999284744263,-3.711702585220337,11.00000095367432,13.89188957214355,-3.819814443588257,-0.7837772369384766,25.35133361816406,-3.495479822158813,-1.639628410339355,2.180185794830322,-8.639627456665039,-10.56755256652832,26.4954833984375,-6.35133171081543,10.10811138153076,20.71170425415039,14.96396541595459,-8.60359001159668,-10.6756649017334,17.85585403442383,-11.603590965271,-5.243218898773193,-13.3513298034668,-2.000000238418579,-6.207182884216309,6.612630367279053,2.504520416259766,-2.351330041885376,-4.423405170440674,-21.56755447387695,-33.95491790771484,8.68470573425293,11.25226020812988,21.92792892456055,17.07207489013672,21.78377914428711,-13.35132598876953,17.92792510986328,-3.351331472396851,3.576595067977905,-18.31529426574707,28.81981468200684,-46.31528854370117,-8.387367248535156,-9.423404693603516,9.216222763061523,-17.20718002319336,8.360371589660645,13.07207298278809,19.74774169921875,-12.17114543914795,26.10811042785645,-0.459442138671875,-4.351330757141113,-15.31529426574707,-22.31529235839844,-43.3513298034668,-21.38736724853516,8.360373497009277,-10.63962745666504,26.53151893615723,9.324336051940918,-10.56755352020264,3.504520416259766,-8.639623641967773,15.21622753143311,4.86489200592041,-30.91888427734375,-2.17114520072937,3.504519939422607,21.03603744506836,18.89189147949219,4.720741748809814,-20.09906959533691,-51.21621704101562,-31.68470764160156,-2.288296699523926,-106.828727722168,-45.66662216186523,18.828857421875,42.50452041625977,-52.91888809204102,32.75678253173828,6.405447959899902,-58.52247619628906,37.05399322509766,22.65771293640137,5.261298179626465,7.495480537414551,-76.35134124755859,6.612634658813477,1.96396017074585,-69.37833404541016,5.81981086730957,34.40544891357422,-19.61262702941895,-37.03603363037109,64.28829956054688,-117.0630264282227,-43.3422966003418,14.54959678649902,23.81077575683594,-62.40531921386719,-11.45040130615234,16.84681129455566,106.6756591796875,8.054117202758789,-9.225135803222656,-50.14414978027344,-72.95492553710938,-40.24322128295898,-49.76568984985352,-55.37832641601562,-99.69361114501953,-35.52248001098633,-32.4954833984375,-14.74774265289307,-10.72966003417969,22.76582336425781,15.07207202911377,-86.70266723632812,35.95492172241211,31.27925491333008,-34.41436004638672,-3.243221759796143,18.45944786071777,3.513561248779297,25.36940956115723,-5.918885707855225,37.08111190795898,-29.02699661254883,-17.49548149108887,-8.099071502685547,-36.38736724853516,-25.06303596496582,34.31529235839844,6.657707691192627,-28.16209602355957,27.57659721374512,28.8107738494873,5.720742225646973,-12.7477388381958,7.576594829559326,4.576595306396484,5.648668766021729,0.6486687064170837,-21.81980895996094,12.46848297119141,-8.423406600952148,0.4684832692146301,-4.567553043365479,-13.38736820220947,2.576594114303589,-10.56755352020264,12.81981468200684,23.03604125976562,-25.20718002319336,-2.207183122634888,-3.603592157363892,6.927926540374756,7.360372543334961,1.108113288879395,6.216222763061523,7.927924633026123,-0.6396265029907227,-0.3513312339782715,-8.603591918945312,19.45944404602051,11.85585117340088,6.288296699523926,0.4324460029602051,-2.531517505645752,0.2522596716880798,-7.963963508605957,-5.639628410339355,-6.423405170440674,16.14414978027344,27.78377914428711,5.072075366973877,19.85585403442383,-0.2432196736335754,-26.4954776763916,-8.603590965270996,-4.783777713775635,-14.53151702880859,-8.990959167480469,4.540557861328125,12.39640808105469,-3.279257297515869,12.81981468200684,15.603590965271,18.00000190734863,2.54055643081665,-9.747738838195801,13.96396255493164,-0.1081113815307617,13.10811328887939,21.00000190734863,-2.531517505645752,14.74774169921875,2.396408319473267,-4.675666332244873,13,9.963963508605957,-9.81981372833252,4.144148349761963,16.85585021972656,4.783777236938477,18.53151702880859,0.3243343234062195,-0.8918884992599487,-2.072073221206665,7.108111381530762,3.144148826599121,-0.8198140859603882,-4.639628410339355,-11.74773979187012,-7.855851650238037,1.036036968231201,2.180186033248901,4.216223239898682,4,-3.783777236938477,5.072074413299561,17.38736724853516,-0.7837768793106079,2.108111619949341,3.072074413299561,3.144148826599121,2,-0.8198142051696777,10.74773979187012,-2.819814205169678,-1.216223001480103,1.072074413299561,9.711703300476074,-0.855851411819458,-6.855851650238037,-8.78377628326416,-5.927925586700439,-1.639628410339355,-5.567554473876953,-11.6756649017334,6.216223239898682,3.10811185836792,3.072074413299561,13.67566585540771,-10.89188766479492,-4.963962554931641,-0.927925705909729,-7.963962554931641
8.783777236938477,-1.855851411819458,1.03603720664978,0.1081113815307617,-2.891888618469238,-0.927925705909729,1.108111500740051,-1.927925705909729,-0.9639628529548645,1.03603720664978,1,1,-8.963962554931641,0.0360371470451355,4,2.03603720664978,7.711702823638916,-3.819814205169678,0.1081113815307617,8.747740745544434,-11.85585117340088,-1.927925705909729,-0.8918886184692383,1.03603720664978,1.072074413299561,1,7,-0.2882966995239258,-0.9639628529548645,-1.819814205169678,-1.819814205169678,0.1441487669944763,-0.8198143243789673,0.1801856756210327,-0.855851411819458,1.072074413299561,-2.747739791870117,1.108111619949341,-8.855851173400879,-10.89188766479492,3.072074413299561,1.180185794830322,-4.747739791870117,-8.675665855407715,-8.891888618469238,2.144148826599121,4.144148826599121,-3.747739791870117,-8.072074890136719,-13.6756649017334,-22.67566299438477,-5.675665378570557,-0.6396284699440002,8.072074890136719,-11.45944213867188,-13.60359191894531,9.927925109863281,15.14414978027344,13,13.10811233520508,43.91889190673828,6.396409034729004,-2.423404693603516,15.89188766479492,-1.243219375610352,6.639629364013672,-32.70266342163086,15.71170425415039,-9.56755542755127,18.25226211547852,-4.459442138671875,-6.603588581085205,28.81981658935547,-0.6756646037101746,22.14414978027344,-14.49548053741455,-0.2792572379112244,12.32433319091797,24.8198127746582,-6.675665855407715,-4.279256820678711,-14.20718193054199,5.504520416259766,-13.38736629486084,-6.78377628326416,1.21622359752655,-12.18018531799316,-27.6756649017334,-13.71170139312744,19.07207870483398,8.324334144592285,-14.20717906951904,-0.5315170288085938,-5.855851173400879,-3.108111381530762,5.216221332550049,0.07207530736923218,-7.53151798248291,-14.17114448547363,-18.45944023132324,-20.42340087890625,7.819815635681152,-17.24321746826172,4.648669242858887,-16.91888427734375,-7.459442138671875,22.38736915588379,7.819818019866943,-10.06303405761719,18.78377723693848,-14.06303310394287,31.38736915588379,-16.91888427734375,7.144149780273438,-32.81076812744141,-3.963962078094482,-2.8558509349823,-20.60359001159668,31.60359191894531,13.14415168762207,6.963961601257324,7.819811820983887,-31.85584831237793,-30.16210556030273,44.07207870483398,-64.72966003417969,93.86476135253906,33.45944213867188,64.85585784912109,-3.198142766952515,-0.5315155982971191,26.8378963470459,-27.65758895874023,-19.80172920227051,66.0089111328125,-31.70266342163086,6.801853179931641,18.6577091217041,-48.47739410400391,-76.30625152587891,20.61262893676758,-37.27021789550781,-87.63058471679688,129.1620941162109,204.1259613037109,-11.89188957214355,-8.225138664245605,-3.207185983657837,-53.27021789550781,-71.27021789550781,-13.20718288421631,2.684707641601562,89.4864501953125,66.46848297119141,43.94600296020508,61.06303024291992,-32.71169662475586,-51.55851364135742,-22.55851554870605,25.62167358398438,-17.32433319091797,-24.63962745666504,42.45944213867188,41.04507446289062,-21.22513771057129,-47.95491409301758,-78.25225067138672,-22.24322128295898,-100.0630340576172,-80.90081024169922,11.68470573425293,-8.52247428894043,24.36037254333496,27.72074508666992,-81.95492553710938,5.10811710357666,-15.99096298217773,41.85585403442383,-89.91889190673828,-64.62154388427734,-11.84681129455566,-4.846812725067139,22.97299957275391,11.90092945098877,-11.9909610748291,27.85585784912109,-26.19814300537109,-14.99095344543457,1.045076966285706,-16.73869705200195,40.25226593017578,-16.56755447387695,-36.35132217407227,2.67566704750061,1.081115007400513,1.108113527297974,13.1441478729248,40.09907150268555,11.18018627166748,8.108113288879395,1.540557622909546,-2.531516075134277,-24.56754684448242,13.07207489013672,-25.10810852050781,-0.03603601455688477,11.39640998840332,-0.4234054088592529,25.67566871643066,7.324335098266602,-10.20718288421631,3.324334383010864,4.180185317993164,7.891889572143555,0.2882978320121765,0.2162235975265503,19.89188766479492,-12.42340278625488,-13.27925586700439,-18.31529426574707,0.5045199394226074,-0.5315169095993042,7.756778717041016,-38.35132598876953,4.360372543334961,-1.747738122940063,-7.423405647277832,13.92792510986328,6.891889095306396,-3.855849742889404,3.504520416259766,-7.279256343841553,-1.387368440628052,29.56755447387695,-40.53151321411133,20.78377723693848,-3.495478630065918,5.324334144592285,-7.459442615509033,5.396408557891846,18.63962936401367,-39.56755065917969,10.96396255493164,2.540557861328125,-12.10811042785645,7.783778667449951,-29.53151702880859,4.180185317993164,10.9279260635376,-8.927925109863281,-0.6756656765937805,17,6.072073936462402,10.89188861846924,2.216223001480103,3.216223001480103,12.78377723693848,12.89188957214355,2.072074413299561,-3.855851650238037,-6.927926063537598,0.3243345618247986,0.1801857948303223,-1.819814205169678,-4.927926063537598,5.144148826599121,3.891888618469238,10.8558521270752,6.963962078094482,-3.891888380050659,1.108111381530762,7.108111381530762,1.072074413299561,9.783777236938477,7.783776760101318,-3.711702585220337,1.108111381530762,-7.855851173400879,-3.855851411819458,-7.963963031768799,-1.927925705909729,2.072074413299561,0.1801857352256775,0.1441487073898315,-1.783776998519897,3.108111619949341,-0.8558516502380371,-3.531516790390015,-6.603591442108154,-3.036036729812622,-25.63962745666504,-9.108112335205078,0.108111560344696,-17.92792510986328,-8.927925109863281,1.072074294090271,0.072074294090271,2
-2.819814205169678,2.03603720664978,0.07207435369491577,1.03603720664978,-1.891888618469238,1.072074413299561,-10.89188766479492,-1.927925705909729,0.0360371470451355,-0.9639628529548645,1,-0.927925705909729,-0.9639628529548645,-0.9639628529548645,1,0.0360371470451355,-0.8918886184692383,0.1441487669944763,-0.855851411819458,5.072074413299561,2.072074413299561,0.1081114411354065,9.747740745544434,1,-1.927925705909729,-0.8918885588645935,1.072074294090271,-9.927926063537598,-0.8918884992599487,1.03603720664978,-0.8558513522148132,2,0.0360371470451355,1.03603720664978,-0.7477400302886963,-8.891887664794922,1.180185794830322,3.03603720664978,-1.855851411819458,-1.891888618469238,0.07207435369491577,4.036037445068359,-5.711703300476074,0.2162229418754578,4.072074413299561,3.180186033248901,-2.783776998519897,-4.855850696563721,8.81981372833252,-13.85585021972656,-1.747739911079407,3.819815397262573,-5.711703300476074,-9.675664901733398,-10.6756649017334,3.288297176361084,13.89188957214355,0.3964084982872009,-0.8558517694473267,-3.855851173400879,-16.17114639282227,15.96396255493164,-8.81981372833252,-4.747738361358643,5.144150257110596,2.828854560852051,-0.4594402313232422,19.35133171081543,5.396409034729004,-4.171145915985107,-16.06303405761719,-18.63962745666504,-14.91888809204102,-2.423405647277832,2.72074294090271,12.50452041625977,-17.09906959533691,-10.17114448547363,27.35133361816406,-5.243222236633301,-23.77473449707031,-32.95491790771484,25.60359191894531,13.07207489013672,-2.351330995559692,13.10811138153076,3.864890575408936,43.30625534057617,0.6126319169998169,21.53151893615723,1.855851888656616,6.288298606872559,16.18018913269043,13.46848392486572,15.92792510986328,-15.35132884979248,-2,-7.423406600952148,-42.88284301757812,21.6756649017334,-16.8198127746582,15.10811138153076,-20.07207107543945,-4.954922199249268,-22.38736915588379,-8.423406600952148,-13.49547958374023,-8.630588531494141,6.324335098266602,44.18019104003906,-63.5224723815918,17.44148635864258,-27.17114639282227,16.90093040466309,-11.03604221343994,6.648669242858887,-17.84681129455566,5.819815158843994,9.468483924865723,40.70265579223633,1.75678014755249,2.081117630004883,20.85585021972656,-20.14414978027344,54.74773788452148,45.42340087890625,8.08111572265625,3.684703826904297,55.18017959594727,2.369409561157227,28.32433128356934,1.234180450439453,42.57659530639648,-34.59455871582031,44.20718765258789,-30.05399131774902,-40.21610260009766,-10.1891040802002,-47.08099365234375,13.36940956115723,-86.8377685546875,-74.94588470458984,-19.68470001220703,22.70278549194336,-31.77474212646484,30.75677108764648,-51.12606811523438,-139.333251953125,-52.49547576904297,-40.23417663574219,53.92792510986328,0.5405588150024414,-27.17114067077637,34.87380981445312,-66.64853668212891,32.26129150390625,-24.14414596557617,11.40544891357422,76.41436767578125,-16.27925872802734,93.37833404541016,28.33337593078613,-28.06303787231445,25.68470764160156,29.44148254394531,-58.73870849609375,-111.4683685302734,2.369412422180176,-108.6125106811523,-26.57659912109375,-37.75677871704102,-28.10811042785645,50.08111190795898,-51.72966003417969,18.02699279785156,33.68470764160156,-12.98191833496094,-29.02699661254883,-25.04494857788086,-25.72965621948242,-100.2702178955078,24.85584449768066,-15.45040607452393,-10.00000190734863,-23.27925491333008,-10.66662979125977,-19.83776664733887,-21.71170234680176,23.49548721313477,-6.135107517242432,-11.88285064697266,-32.55850982666016,-20.30625343322754,2.189225435256958,-29.30625152587891,26.32433319091797,-1.81981635093689,32.42340850830078,35.60359573364258,-4.243219375610352,19.36037445068359,1.684706449508667,-13.27925586700439,16.8198184967041,26.32433700561523,-53.09906768798828,-3.819813251495361,-5.459443092346191,-23.38736534118652,-3.495479583740234,9.720742225646973,-15.3513298034668,0.3964090347290039,-11.74774074554443,3.360371112823486,-7.603590965270996,32.45944595336914,9.108114242553711,-28.31529235839844,2.540557384490967,-18.27925491333008,-13.56755352020264,12.14414978027344,-4.783775806427002,15.36037254333496,2.540557146072388,9.072073936462402,-8.243220329284668,-2.603590488433838,-5.675665855407715,2.540557384490967,3.180186986923218,19.78377914428711,-5.675665378570557,-0.6396288871765137,7.396408557891846,15.03603744506836,3.360372066497803,-1.531516790390015,-7.603591918945312,-4.459442615509033,9.603591918945312,1.252260208129883,-1.603591203689575,-11.63962745666504,0.3603715300559998,-0.03603625297546387,5.036036491394043,3.108111143112183,6.072074890136719,-0.7117027044296265,1.252260208129883,-36.74773788452148,-10.603590965271,-0.8198142647743225,-6.567554950714111,-9.855851173400879,0.1801857352256775,0.108111560344696,0.2522603869438171,1.180185794830322,4.036037445068359,-1.783776998519897,3.072074413299561,3.072074413299561,-0.7837770581245422,0.1081115007400513,0.108111560344696,2.072074413299561,-2.783776998519897,3.108111381530762,1.144148588180542,0.1441485285758972,-0.8918885588645935,-2.783776998519897,-1.891888618469238,3,1.072074413299561,-2.747740030288696,-0.7837769985198975,2.03603720664978,0.072074294090271,5.108111381530762,-1.891888618469238,-0.7837770581245422,-12.74773979187012,5.963963031768799,-19.6756649017334,5.89188814163208,3.216222286224365,2.180186033248901,2.108111381530762,1.144148826599121,0.07207435369491577,-1.855851411819458,3.03603720664978,0.072074294090271,3
6.855851650238037,4,-9.963962554931641,-10.89188861846924,0.0360371470451355,1,-4.783777236938477,0.07207435369491577,0.072074294090271,-1.891888618469238,0.0360371470451355,-0.8918886184692383,-1.288296699523926,-1.927925705909729,0.0360371470451355,8.675665855407715,0,2,0.072074294090271,1,-8.927925109863281,2.072074413299561,1.03603720664978,2.03603720664978,-8.891888618469238,3,8.783777236938477,-5.963962554931641,1.072074413299561,1.108111381530762,2.03603720664978,-3.819814205169678,-0.8198142647743225,-12.8198127746582,-1.891888618469238,10.03603744506836,-1.927925705909729,-3.855851411819458,-0.8558513522148132,3.072074413299561,6.036037445068359,-0.927925705909729,-2.855851411819458,14.71170330047607,-8.855851173400879,0.1081114411354065,3.108111619949341,-5.675666332244873,-6.711703300476074,8.108112335205078,12.71170330047607,6,-4.603591442108154,23.49548149108887,-0.8198142051696777,2.252260208129883,-4.927925586700439,-7.531517505645752,0.3243347406387329,0.5765945911407471,-0.675665557384491,0.1441487669944763,-4.351331233978271,32.4954833984375,9.216222763061523,-0.7837769985198975,7.180186748504639,-7.747739791870117,14.92792701721191,5.216224670410156,18.60359573364258,-19.63962745666504,11,28.28829574584961,32.45944595336914,-29.38736534118652,2.783777236938477,4.567556381225586,-11.13510894775391,-16.5045223236084,-11.53151512145996,-24.27925300598145,-3.567553520202637,-30.91888046264648,-29.3152904510498,36.63962936401367,32.27926254272461,5.973004341125488,-9.468481063842773,-26.09906768798828,11.97300052642822,12.36037063598633,14.10810852050781,-31.99095916748047,3.216223001480103,27.14414978027344,9.891887664794922,3.261300563812256,-27.45944404602051,27.45040702819824,-25.99095726013184,-27.5224723815918,-48.77473068237305,-6.468481540679932,11.51356029510498,-9.73869800567627,16.39640808105469,22.60359191894531,-34.31529235839844,-12.74773788452148,24.03603744506836,11.08111476898193,37.51356506347656,-57.81076431274414,-10.3422908782959,-8.063034057617188,-22.38737106323242,19.96396255493164,-11.73869800567627,-20.77473449707031,136.3783264160156,-98.36026000976562,-54.45040893554688,109.8107757568359,-79.47740173339844,-71.35121917724609,26.16222763061523,-2.603595733642578,-6.378331184387207,68.54959106445312,-3.909847259521484,22.70266151428223,49.10811614990234,103.657585144043,83.6666259765625,9.486560821533203,23.63071823120117,9.135105133056641,-16.99096298217773,55.89188766479492,-11.66662120819092,-13.0630350112915,70.20717620849609,68.63057708740234,-37.64854431152344,-5.324335098266602,50.87393188476562,51.34228515625,-108.0539855957031,50.85585021972656,-76.59455871582031,34.90997314453125,1.324328422546387,-118.846809387207,59.63964080810547,-87.92779541015625,29.29734039306641,61.828857421875,-38.91888427734375,-46.58551025390625,-90.05400085449219,73.54949188232422,15.54960155487061,37.88285064697266,-22.43232345581055,-16.84680938720703,64.28829956054688,112.5675659179688,37.05411529541016,-75.29721832275391,-12.9819221496582,-50.84681701660156,70.24323272705078,-29.32421112060547,79,28.27021789550781,-22.37832832336426,24.89188957214355,-34.60358810424805,-58.02699279785156,18.86489486694336,109.495491027832,10.57659339904785,-20.13510894775391,133.9909515380859,23.75677490234375,15.35132694244385,45.67566680908203,81.24322509765625,38.85585021972656,11.44148731231689,-2.135106801986694,57.78377914428711,1.072071313858032,33.46848678588867,-30.09003067016602,4.288298606872559,2.756781101226807,46.45041275024414,-14.71169090270996,16.36037635803223,6.576594829559326,12.6486701965332,13.61263179779053,37.03604125976562,-12.49547958374023,-19.63962745666504,-16.24321937561035,-13.09906959533691,-20.0269947052002,-13.53151798248291,8.540555953979492,-17.49547958374023,18.92792510986328,-5.495480060577393,-16.45944213867188,-19.06303215026855,-34.95492172241211,-41.13510513305664,-8.360369682312012,-45.53151702880859,0.1801861524581909,6.288297176361084,-21.45944023132324,28.74773979187012,-8.423405647277832,-23.38736534118652,-8.495478630065918,6.144148349761963,9.468483924865723,1.999999761581421,-39.38736343383789,-1.459442377090454,1.540557265281677,27.13510894775391,-9.675664901733398,2.963963270187378,-3.495479583740234,12.89188957214355,-9.603591918945312,6.216222763061523,-4.927926063537598,-17.4954776763916,10.03603839874268,-22.67566299438477,-1.639628410339355,-13.89188861846924,10.9279260635376,-12.03603649139404,-10.56755256652832,-5.855851650238037,1.360371708869934,-0.7117027044296265,0.1441487669944763,3.07207465171814,-0.7837769389152527,-1.855851411819458,1.144148826599121,-0.855851411819458,9.783777236938477,1.180185794830322,2.144148826599121,-2.855851411819458,-7.819814682006836,-9.855852127075195,20.42340660095215,2.108111619949341,1.108111619949341,-5.711702823638916,1.108111500740051,-0.783777117729187,-4.747739791870117,6.81981372833252,0.1441485285758972,1.108111381530762,6,-0.927925705909729,-4.747739791870117,-3.819814205169678,1.144148588180542,-4.747739791870117,-10.78377532958984,-2.819814205169678,-2.711702585220337,1.108111500740051,-3.675665616989136,10.81981468200684,0.1081114411354065,0.216222882270813,-2.783776998519897,0.1441487073898315,2.072074413299561,0.07207435369491577,-2.819814205169678,-1.891888618469238,7.747740268707275,9.711703300476074,-1.927925705909729
2.03603720664978,3.07207465171814,2.072074413299561,-11.89188861846924,9.747739791870117,-1.891888618469238,1.03603720664978,1,-1.891888618469238,3,2,3.03603720664978,0.07207435369491577,0.0360371470451355,2,1,-0.927925705909729,2,0.072074294090271,0.0360371470451355,-0.855851411819458,-5.747740268707275,-1.891888618469238,3.03603720664978,-0.927925705909729,2.108111619949341,-2.855851411819458,6.855851173400879,2.03603720664978,-3.819814205169678,-1.927925705909729,0.07207435369491577,0.0360371470451355,-12.81981372833252,-0.855851411819458,4,3.072074413299561,3,-1.891888618469238,1.03603720664978,3.072074174880981,-8.963962554931641,3.07207465171814,-4.927925586700439,1.180185794830322,1.108111381530762,-0.855851411819458,-1.891888618469238,-15.89188766479492,2.216223001480103,8.783777236938477,-2.96396279335022,0.1801857352256775,10.92792701721191,-7.7117018699646,5.180185794830322,-3.216223001480103,12.49547958374023,-1.639628648757935,-4.819814682006836,7.999999523162842,-11.60359001159668,2.288296699523926,9,-21.78377532958984,1.360372543334961,-6.495478630065918,6.85585355758667,0.2522607445716858,12.43244647979736,4.828854560852051,4.531518936157227,36.67566680908203,-10.74773979187012,-9.252260208129883,-22.25225639343262,-22.03603744506836,-19.27925872802734,17.25226020812988,-25.27925491333008,-7.279257297515869,-14.38736724853516,-41.05399322509766,20.25225830078125,-11.89188957214355,-5.531516551971436,72.27926635742188,24.53152275085449,32.70266723632812,-7.81981372833252,17.45944213867188,-8.387369155883789,61.7026481628418,-15.09906959533691,26.39641189575195,-11.567551612854,8.38736629486084,-37.45040130615234,8.612631797790527,15.36037445068359,-6.531517028808594,40.8107795715332,44.09907531738281,-4.531508445739746,-34.90984344482422,-65.06303405761719,0.612628698348999,0.9730014801025391,61.77473449707031,-73.15306854248047,17.64866828918457,69.72074127197266,8.279255867004395,16.18018913269043,67.18019104003906,37.45944213867188,32.99999618530273,57.50451278686523,110.6126327514648,-96.18018341064453,63.81981658935547,29.73870468139648,-114.6124954223633,-16.91888427734375,-10.98192691802979,3.729784965515137,-46.35134887695312,48.09002685546875,-134.8647766113281,47.12620162963867,-110.5674209594727,-333.7655639648438,198.4143829345703,-72.37832641601562,-39.17102432250977,-92.88285827636719,3.837898254394531,-1.801742553710938,-254.675537109375,-73.27009582519531,-29.29721260070801,-47.75666809082031,49.40545654296875,57.13511276245117,-26.45944023132324,115.2882995605469,17.28830337524414,229.0538482666016,12.80185985565186,44.97298812866211,22.21634483337402,21.11715316772461,-157.8106384277344,-19.32421112060547,91.50453186035156,48.22528457641602,-57.36024475097656,-175.4773864746094,-0.9098377227783203,14.4775276184082,-85.48631286621094,5.333375930786133,55.92790985107422,36.18923187255859,47.24334335327148,6.80186653137207,114.3513259887695,-10.67567253112793,9.873931884765625,1.738700866699219,47.70266723632812,-27.4953556060791,10.18922710418701,-125.2881622314453,-10.69362545013428,-79.04495239257812,-63.30612945556641,-29.42340850830078,57.75677490234375,17.99999809265137,5.828849792480469,-21.0179615020752,80.70266723632812,7.702788352966309,116.495491027832,5.675654411315918,20.94599533081055,-27.41436386108398,-64.162109375,5.513558387756348,76.41436767578125,33.59455490112305,-99.41437530517578,-30.43244552612305,23.89188575744629,22.0090389251709,-8.522479057312012,36.71170806884766,-34.78377532958984,30.97300338745117,51.6396369934082,22.39641189575195,20.10811614990234,8.927925109863281,47.03604125976562,-11,-2.567553281784058,-15.70266246795654,26.07207679748535,-16.63058853149414,82.77474212646484,24.18019104003906,0.8918870687484741,-14.77473640441895,-48.38736343383789,-1.072070121765137,8.288296699523926,-17.09907150268555,-10.09906959533691,3.180185079574585,-17.07207298278809,9.072072982788086,-17.24321746826172,-0.1711454391479492,7.072075366973877,13.18018531799316,-1.891888380050659,6.144149303436279,-12.67566585540771,4.144149303436279,-14.17114543914795,4.21622371673584,14.0720739364624,-5.072075366973877,-30.96396064758301,9.891887664794922,1.360371828079224,-10.56755447387695,-21.56755447387695,29.53151702880859,13.53151893615723,2.252260208129883,1.216223001480103,-12.7477388381958,-1.927925586700439,-0.8198140859603882,-2.675665378570557,3.180185794830322,-3.675665616989136,9.891890525817871,-8.81981372833252,11.8558521270752,0.1441485285758972,-1.711702823638916,-21.74773788452148,1.144148588180542,0.144148588180542,-2.783776998519897,15.74773979187012,-0.783777117729187,2.216223001480103,-4.783777236938477,-2.855851411819458,-1.819814205169678,5.927925109863281,-8.891887664794922,-0.8918885588645935,-7.963963031768799,2.108111619949341,1.072074413299561,-0.855851411819458,0.1081113815307617,-1.891888618469238,3.108111619949341,0.1081114411354065,-1.855851411819458,1.072074413299561,0.0360371470451355,-2.819814205169678,-3.783776998519897,0.07207435369491577,-1.819814205169678,-4.711702823638916,3.072074413299561,-3.108110904693604,-1.819814205169678,-2.783776998519897,7.072074413299561,-5.891889095306396,2.108111381530762,-0.855851411819458,-5.783777236938477,6.783776760101318,2.03603720664978,0.072074294090271,1.108111619949341,-1.927925705909729,1.03603720664978
1.144148588180542,-1.819814205169678,-0.927925705909729,2.03603720664978,-9.927925109863281,3.03603720664978,1,-0.8918885588645935,-8,0,-0.927925705909729,-0.9639628529548645,0,2,-1.855851411819458,18.42340469360352,4,1,6.747739791870117,0.1441487669944763,-7,-1.855851411819458,8.783778190612793,3.03603720664978,-0.927925705909729,2,1,1,-0.927925705909729,3.711703062057495,-2.747740030288696,-0.9639628529548645,3.03603720664978,-1.855851411819458,-2.891888618469238,-0.8918884992599487,0.1081113815307617,3.03603720664978,1.072074294090271,1.072074413299561,-3.000000238418579,3.144148826599121,-0.8918886184692383,5.891887664794922,-0.8918884992599487,-3.747740030288696,-15.63962745666504,5.036036968231201,3.072074413299561,2.072074413299561,9.81981372833252,7.072074413299561,-10.85585117340088,-9.81981372833252,12.8558521270752,2.180186033248901,-3.711702823638916,-2.819813966751099,5.252259731292725,-9.747739791870117,-18.49547958374023,7.036036491394043,10.89188861846924,5.072074890136719,2.540557622909546,-7.891889572143555,6.180185317993164,11.00000286102295,-3.675665378570557,-0.2882969975471497,-46.38736724853516,-22.60358428955078,-19.99095153808594,-2.531516551971436,-13.603590965271,-34.31529235839844,-17.24321746826172,11.67566585540771,19.8558521270752,-18.17114639282227,1.252261161804199,6.576595783233643,26.00000762939453,-32.52247619628906,6.108110904693604,-2.135107517242432,26.21622657775879,16.89189338684082,20.1801872253418,22.18018531799316,20.89188957214355,-46.34228897094727,40.52248382568359,29.35133361816406,11.36941146850586,31.20718383789062,7.495481491088867,48.63964080810547,-25.85584831237793,-7.522478103637695,1.855852842330933,-96.65758514404297,-1.810775756835938,-30.11702537536621,-3.945882320404053,-8.243221282958984,-111.4323272705078,-37.18910217285156,-69.84680938720703,-109.7206115722656,40.23430252075195,-54.09003067016602,6.828853607177734,3.28829550743103,-29.03603172302246,29.78377151489258,168.8017425537109,-24.56743621826172,-48.47739791870117,-41.34228897094727,7.909971237182617,-77.45040130615234,-126.8917617797852,58.09015274047852,44.24322509765625,61.82885360717773,-151.7206268310547,-4.702661514282227,62.54056167602539,33.76569747924805,58.04508209228516,123.4864501953125,-57.11689758300781,-109.4142303466797,-89.0089111328125,-25.73857688903809,105.6125030517578,42.76581573486328,-82.91888427734375,-48.70253753662109,70.73868560791016,-47.65758514404297,77.36942291259766,162.6126098632812,27.92804527282715,-61.39627838134766,78.40544891357422,267.4864196777344,-50.23417663574219,-166.7475891113281,12.63975429534912,-169.5855102539062,-72.39628601074219,70.28828430175781,37.20717620849609,-135.32421875,-124.5584335327148,-1.86476993560791,-119.66650390625,1.973007202148438,83.67555999755859,100.0360412597656,-44.1620979309082,136.7117004394531,-147.0988311767578,70.21634674072266,6.261428833007812,-120.5313873291016,-191.2250366210938,20.74773788452148,-12.45039939880371,53.31542205810547,-92.93672943115234,57.10811233520508,-26.46836090087891,-121.9098510742188,-83.72967529296875,-40.61251068115234,110.0990753173828,42.77486419677734,-216.1710205078125,-104.4593200683594,-56.72061538696289,37.94600677490234,-64.11701965332031,-84.07195281982422,160.2251281738281,37.92792129516602,99.33336639404297,-29.88284683227539,85.67568969726562,-97.58551788330078,48.02700424194336,72.25225830078125,-34.162109375,-71.40532684326172,-1.801733016967773,12.4054479598999,-1.76569676399231,63.4954833984375,-15.603590965271,-14.48644161224365,-70.09002685546875,-28.09002494812012,-10.52247524261475,-33.36928558349609,-54.90984344482422,-19.95492553710938,-19.81981658935547,-9.783777236938477,-7.954923629760742,8.072072982788086,28.39640808105469,-10.07207202911377,23.96396255493164,-16.13510704040527,-0.6035917997360229,34.17115020751953,-0.1711456775665283,-36.56755065917969,10.46848201751709,7.432445049285889,6.216224670410156,6.68470573425293,2.684706926345825,-4.891887664794922,8.576595306396484,22.78377914428711,0.1441477537155151,15.85585403442383,-1.603591918945312,9.18018627166748,14.49547958374023,2.144149541854858,-8.675664901733398,23.53152084350586,-0.8918867111206055,2.144148588180542,-3.891889333724976,9.144149780273438,-6.639628410339355,11.89188957214355,6.855850696563721,-4.819814205169678,4.216223239898682,10.89188861846924,-11.71170139312744,-1.711702704429626,-10.8198127746582,-10.71170139312744,6.891888618469238,3.072074413299561,17.42340469360352,-10.8558521270752,-3.819814205169678,-2.747740030288696,1.144148588180542,-0.7837769985198975,8.072074890136719,1.180185794830322,1.783777236938477,-9.855850219726562,-3.819814205169678,1.108111619949341,10.92792701721191,0.072074294090271,-1.855851411819458,-0.8198140859603882,1.072074413299561,-8.891887664794922,2.072074413299561,0.144148588180542,-2.783776998519897,0.07207435369491577,2.180185794830322,-0.8558512926101685,-2.891888618469238,-0.2162230610847473,3.03603720664978,-2.180184841156006,4.036037445068359,9.747739791870117,-5.711703300476074,-1.819814205169678,-4.819814205169678,-1.891888618469238,-8.81981372833252,3.108111619949341,-0.8918884992599487,5.072074413299561,0.1081113815307617,-0.8558513522148132,6.819814205169678,2.03603720664978,1.03603720664978,1.03603720664978,-7,1
-7.531517028808594,-4.783777236938477,7.747740268707275,-1.891888618469238,-0.927925705909729,-2.855851411819458,1,-0.927925705909729,0,7.747739791870117,-0.927925705909729,1.03603720664978,2.03603720664978,1,0.07207435369491577,7.711702823638916,7,-0.927925705909729,0.0360371470451355,-1.891888618469238,3.03603720664978,2.072074413299561,21.38736915588379,-1.891888618469238,0.072074294090271,3,0.1081113815307617,-3.819814205169678,1.03603720664978,-10.8198127746582,1.072074413299561,0.0360371470451355,2.072074413299561,0.07207435369491577,1.144148588180542,0.072074294090271,2.072074413299561,0.1081115007400513,0.0360371470451355,-2.144147872924805,9.747739791870117,0.072074294090271,2.03603720664978,-8.963962554931641,-6.747740268707275,3.072074413299561,0.1081114411354065,3.108112096786499,-9.81981372833252,-2.783776998519897,9.783777236938477,0.1441487669944763,-5.89188814163208,11.92792701721191,-15.53151607513428,1.180185794830322,13.74773979187012,2.963963031768799,3.675666093826294,2.252260208129883,-10.71170234680176,0.4684832096099854,-7.819814682006836,11.00000190734863,1.92792534828186,-4.42340612411499,-1.96396279335022,-0.4234054088592529,-11.07207489013672,-1.891883134841919,14.32433605194092,6.360372066497803,-24.6756649017334,8.747739791870117,-1.675666809082031,7.612630367279053,-16.24321746826172,10.68470573425293,22.85585784912109,-1.387366652488708,-1.072073936462402,6.252261161804199,-16.53151702880859,2.360371112823486,-26.73869514465332,27.21622848510742,21.42340660095215,-19.28829574584961,-28.84680938720703,9.180184364318848,35.81982040405273,-24.88284873962402,1.288299560546875,0.8558530807495117,-99.51344299316406,-60.05399322509766,23.99999618530273,-47.34228515625,58.61264038085938,12.08111953735352,103.6575775146484,41.28829956054688,76.81078338623047,-16.59455490112305,83.95492553710938,-57.82873153686523,46.837890625,-7.864770889282227,-81.90078735351562,-131.6485443115234,31.93696594238281,-101.1711502075195,-7.162106037139893,-70.91889190673828,-89.9998779296875,52.63962554931641,-85.18910217285156,83.63059234619141,242.2970886230469,70.009033203125,8.171142578125,-223.0989379882812,61.71170425415039,-21.1710205078125,37.03604507446289,-101.7926940917969,-105.4413604736328,-216.7836608886719,-118.8827285766602,-86.36025238037109,11.89201354980469,161.513427734375,-53.36929702758789,196.3872528076172,-39.46835327148438,-95.76557922363281,-91.17115020751953,-197.2160034179688,-106.1081161499023,-177.837646484375,123.8739395141602,-107.9006652832031,104.4144973754883,-84.86478424072266,-59.93684387207031,103.7837829589844,275.6575927734375,34.55863571166992,-122.8465805053711,63.18018341064453,112.0900268554688,127.0721893310547,1.252260208129883,-15.32420349121094,94.56756591796875,36.27032852172852,-11.86476707458496,-235.9908447265625,-9.603599548339844,8.783777236938477,45.27937316894531,-8.684696197509766,-221.1078491210938,259.5944213867188,-35.56767272949219,-127.9728851318359,63.45039749145508,117.3603744506836,-101.8377685546875,-18.52247619628906,-34.59455490112305,-31.96395492553711,-102.477409362793,-103.4954986572266,-55.20718002319336,-51.81077194213867,144.0630493164062,-144.3062438964844,-31.99083518981934,-125.66650390625,23.9909553527832,-26.92792510986328,-61.24321746826172,40.08110809326172,-106.2881698608398,-166.8287200927734,-58.98191833496094,-18.45933151245117,25.0180778503418,61.24323272705078,-54.26116943359375,-29.04495620727539,21.46848297119141,-18.42327880859375,63.13510513305664,-21.98191452026367,1.657710552215576,57.39641571044922,-10.32433223724365,46.46848297119141,-32.60359191894531,-35.8468132019043,36.38737106323242,-27.27021217346191,-25.81077194213867,-81.05400085449219,1.468481779098511,49.60359191894531,-19.55851173400879,-53.60358810424805,-17.73870086669922,-20.89189147949219,8.81981086730957,18.78378677368164,-8.315295219421387,-21.45944213867188,-27.13510704040527,8.603593826293945,12.81981468200684,11.25226020812988,15.10811233520508,-8.495480537414551,-6.927924156188965,9.036039352416992,-20.02699279785156,-4.243218421936035,-11.71170330047607,1.612631678581238,-21.45944023132324,2.432446002960205,-2.675666093826294,12.21622467041016,13.85585021972656,-0.8558511734008789,-5,31.27925682067871,10.63963031768799,-6.495480537414551,-0.6396284103393555,14.07207489013672,14.10811233520508,0.3603713512420654,0.3603713512420654,6.963962554931641,-3.747739791870117,-16.74773979187012,-8.747740745544434,-5.891887664794922,-3.927925586700439,-4.603591442108154,7.927926063537598,6.891888618469238,-10.81981372833252,1.144148826599121,-2.855851411819458,-2.783777236938477,-9.78377628326416,-0.7837769389152527,16.56755447387695,6.036036968231201,6.819814205169678,-0.783777117729187,-2.783776998519897,-1.855851411819458,3.03603720664978,3.03603720664978,4.072073936462402,-0.7477400302886963,1.072074294090271,-2.855851411819458,-2.855851411819458,1.108111381530762,-0.8198142051696777,-2.891888618469238,-2.891888618469238,2.03603720664978,0.07207435369491577,10.78377723693848,4.89188814163208,10.74773979187012,0.1081114411354065,0.1801859140396118,3.03603720664978,-0.855851411819458,-0.927925705909729,-0.7837772369384766,-7.855851173400879,1.18018627166748,-8.855851173400879,-1.783776998519897,3.03603720664978,3.072074413299561,4.036036968231201,-0.8918884992599487,-0.9639628529548645,6.783776760101318,2.03603720664978,-0.9639628529548645
-6.927926063537598,-2.855851411819458,1.03603720664978,1,2,-1.891888618469238,0.07207435369491577,3.108111619949341,-2.891888618469238,1.03603720664978,0,-0.927925705909729,1.03603720664978,2.03603720664978,-1.927925705909729,2.072074413299561,0.072074294090271,-1.891888618469238,1.03603720664978,-0.927925705909729,1.144148588180542,-0.927925705909729,-0.9639628529548645,-2.855851411819458,2.072074413299561,8.711703300476074,9.747740745544434,-0.927925705909729,-1.855851411819458,-0.927925705909729,2,-1.891888618469238,0.1081113815307617,2,1.108111381530762,-3.819814205169678,0.1081114411354065,2,-8.855851173400879,0.072074294090271,-0.927925705909729,-0.927925705909729,-0.855851411819458,-0.855851411819458,11.71170330047607,8.783777236938477,-4.927925586700439,-6.963962554931641,1.108111619949341,-1.711702823638916,13.74774074554443,1.216223001480103,-3.675665378570557,-10.6756649017334,1.216223239898682,-18.85585021972656,9.855851173400879,9.783777236938477,29.09907150268555,11.8558521270752,0.7477404475212097,-3.675665378570557,-8.711701393127441,4.963962078094482,-4.675665378570557,7.216222763061523,3.072074174880981,-3.747739553451538,4.396407604217529,3.324334383010864,-2.567553758621216,14.92792510986328,-4.819815158843994,14.81981468200684,21.81981468200684,14.35133457183838,-2.144147157669067,45.24322128295898,9.891889572143555,4.324333190917969,8.216222763061523,0.7567806243896484,2.360373973846436,0.8648910522460938,-16.63962745666504,26.53151702880859,-17.24321746826172,-44.70265960693359,5,-16.56755256652832,-0.7477426528930664,-9.171144485473633,-17.99095916748047,14.00000381469727,-63.98191833496094,6.297339916229248,-0.5315147638320923,-15.71170520782471,-37.55850982666016,-22.14414978027344,11.72074222564697,48.8468017578125,-88.873779296875,158.7747344970703,-116.180061340332,146.0179901123047,-14.42340850830078,115.5675735473633,-109.3783264160156,9.56755256652832,-33.18910598754883,-39.3243293762207,-15.02699279785156,-43.22515487670898,-75.61251831054688,57.40546417236328,165.5585174560547,-68.54946899414062,120.5224838256836,168.1170043945312,124.2432174682617,-51.87380218505859,5.963966369628906,75.29721832275391,-5.864768981933594,-10.45039749145508,204.9007720947266,-115.0630340576172,41.02712249755859,-78.71156311035156,41.15319061279297,124.0000076293945,-55.90983200073242,-68.35120391845703,-146.8466949462891,63.86489868164062,9.630706787109375,93.28829956054688,-19.17113876342773,51.26129913330078,77.77485656738281,-18.90092277526855,-108.2521362304688,-101.2702331542969,-117.1710510253906,35.12607574462891,-8.936848640441895,0.2433414459228516,29.6757926940918,-84.76558685302734,-142.315185546875,-70.70253753662109,138.6937713623047,-76.11689758300781,-12.08111190795898,-222.8646545410156,-57.99987411499023,-81.85572814941406,-6.333250045776367,23.09027671813965,-64.6845703125,-30.39639854431152,-97.46839904785156,81.38749694824219,-51.47739410400391,-101.4774169921875,-24.88284873962402,94.8287353515625,-175.1711273193359,-3.999872207641602,265.4143676757812,-108.8557281494141,111.171142578125,54.95493316650391,119.7388229370117,-113.6124038696289,-18.45039749145508,1.747869491577148,32.60358810424805,-152.1530609130859,27.63070869445801,-35.92779541015625,177.8558349609375,-110.2881698608398,-36.67554473876953,-74.51343536376953,85.25225830078125,53.42352676391602,-12.04496002197266,130.5224761962891,-81.25214385986328,-19.08099365234375,-188.5223693847656,-137.5404357910156,-43.39628601074219,-42.29721069335938,51.61263275146484,-3.171150207519531,57.76582336425781,-102.9277877807617,2.459444046020508,35.84680938720703,81.27926635742188,18.01808166503906,-25.81077003479004,22.15319061279297,-13.48643589019775,8.711701393127441,21.3243350982666,-25.37833023071289,30.8558521270752,51.89189147949219,-6.387367248535156,-8.423405647277832,14.36037063598633,11.74773979187012,-22.0269947052002,-9.459443092346191,-5.675664901733398,-15.17114448547363,2.360371828079224,-10.53151702880859,-15.81981468200684,-4.387368202209473,-10.53151702880859,-9.639628410339355,18.74774169921875,0.6847063302993774,-15.63962745666504,0.4324462413787842,-4.45944356918335,-2.567554473876953,10.67566680908203,-10.42340564727783,-4.495479583740234,14.56755447387695,-0.567554235458374,-10.8198127746582,-17.6756649017334,2.324334144592285,8.927927017211914,-3.675665855407715,3.999999761581421,-8.78377628326416,1.252259850502014,-22.67566299438477,-3.639628410339355,-2.675665378570557,-7.891888618469238,0.1441487669944763,-2.747739791870117,0.1801857352256775,3.072074413299561,2.10811185836792,-0.747739851474762,5.144148826599121,4.108111381530762,3.108111381530762,4.108111381530762,3.03603720664978,2.072074413299561,-4.963963031768799,-0.8558513522148132,5.036037445068359,3.108111619949341,-1.747739553451538,2.144148826599121,0.07207435369491577,-7.927925109863281,-6.891888618469238,-15.85585117340088,-1.855851411819458,0.07207435369491577,4.927925586700439,1.072074413299561,-4.783777236938477,2.180186033248901,-1.891888618469238,9.783777236938477,-2.963962554931641,-2.891888618469238,3,0.0360371470451355,-8.603591918945312,2.144148826599121,2.108111619949341,0.2162231206893921,3.108111619949341,0.1081114411354065,-7.891887664794922,-0.8918885588645935,0.144148588180542,0.1441485285758972,-0.3243341445922852,-1.927925705909729,-0.8918885588645935,1.072074413299561,-0.927925705909729
-2.783777236938477,7.819814205169678,-2.819814205169678,-1.891888618469238,-1.855851411819458,0.0360371470451355,-0.9639628529548645,-1.891888618469238,0,-0.9639628529548645,-2.891888618469238,-7,1,-0.8918884992599487,0.0360371470451355,-1.927925705909729,0.0360371470451355,-2.855851411819458,-2.891888618469238,9.747739791870117,-0.8918884992599487,0,-0.927925705909729,-8.927925109863281,11.71170330047607,-6.927925586700439,9.747739791870117,1.072074413299561,0.0360371470451355,0.0360371470451355,2.03603720664978,4,4,1.072074413299561,5.036036968231201,0.0360371470451355,-0.7837770581245422,1.03603720664978,4.144148826599121,-2.855851411819458,4.036037445068359,5.819814205169678,0.0360371470451355,5.108111381530762,-6.963962554931641,-0.8198142051696777,8.747740745544434,3.03603720664978,0.2522602677345276,5.891888618469238,9.675665855407715,0.1801857948303223,0.1081115007400513,4.144147872924805,-3.747739791870117,-10.89188861846924,7.072074413299561,-3.072073936462402,3.108111381530762,1.216223239898682,-14.60359001159668,7.963963031768799,5.252260208129883,0.360371470451355,-9.747738838195801,5.144148826599121,-14.89188766479492,15.74774074554443,1.891890048980713,-1.603591680526733,0.3243343830108643,5.891889095306396,7.108110904693604,-4.495480060577393,12.78377723693848,-10.603590965271,-0.7477396130561829,-12.92792510986328,15.49548244476318,-13.35133075714111,-12.17114543914795,-0.2792568206787109,16.24322128295898,-47.13510131835938,20.3243350982666,-16.10810661315918,40.70266342163086,55.27925872802734,26.8198127746582,25.53151512145996,-17.20718383789062,11.35133171081543,50.73870468139648,8.216222763061523,-21.90984535217285,38.10810852050781,-30.3603687286377,41.1531867980957,101.5494766235352,22.39640808105469,5.081110954284668,-68.69362640380859,33.47751998901367,114.0720520019531,-70.42339324951172,16.38736534118652,81.19815063476562,-36.79269790649414,-67.25213623046875,30.22525596618652,82.63963317871094,7.441481590270996,66.13510131835938,-63.71157073974609,-34.68470764160156,-216.8827209472656,-65.72061920166016,-72.41437530517578,-66.76570129394531,-18.89189147949219,-30.58551788330078,-10.72074508666992,-91.36036682128906,6.828854084014893,219.8017272949219,-63.12594604492188,-129.035888671875,-85.95492553710938,-96.12594604492188,-98.54030609130859,-173.1440124511719,1.990951538085938,216.6396179199219,22.52248954772949,-13.84680366516113,21.27033615112305,24.84693145751953,-198.50439453125,-66.60359191894531,52.57646179199219,-249.6484375,-164.3511962890625,32.39642333984375,-36.60346984863281,-78.63949584960938,26.73880767822266,55.828857421875,-63.58550643920898,75.09002685546875,0.5945510864257812,-138.98193359375,-42.6485481262207,108.2252655029297,155.3242034912109,-122.9368133544922,-254.2249908447266,-50.52247619628906,-53.55838394165039,86.23429870605469,-17.42328071594238,105.216194152832,-68.73870086669922,-96.153076171875,127.2433319091797,48.44148635864258,40.55863571166992,-11.9819164276123,28.61261749267578,-1.783779144287109,-27.18910026550293,-133.8916473388672,57.72086334228516,123.2522430419922,58.60356903076172,209.5764770507812,123.657585144043,103.8287200927734,-73.09002685546875,67.99095153808594,178.6577301025391,106.9099578857422,42.84693908691406,-19.00891876220703,80.65757751464844,-25.42339897155762,-91.48633575439453,67.43244171142578,-11.5405445098877,-14.10809707641602,67.90996551513672,46.31542205810547,57.14414596557617,9.09907341003418,-261.2611999511719,42.63961791992188,56.83788681030273,-13.33337593078613,3.648666381835938,-7.423404693603516,-19.82885360717773,-52.71170043945312,16.31529426574707,117.7206115722656,-39.90984725952148,-6.954924583435059,-143.6215362548828,13.11715412139893,-44.41436386108398,-3.036031723022461,23.24322128295898,-47.59454727172852,-14.02699565887451,3.108111381530762,13.21622657775879,-7.531516075134277,1.396408081054688,20.14414978027344,17.03604125976562,0.3964082598686218,-18.38736534118652,-12.27925682067871,10.92792701721191,27.24321937561035,-17.07207298278809,4.108110427856445,0.5045205354690552,-3.603591203689575,-36.56755065917969,3.324334383010864,1.036037921905518,-6.423406600952148,-11.74773979187012,-6.567554473876953,3.036036968231201,-1.036036491394043,2.180185794830322,2.180185556411743,-6.531517028808594,-1.675665616989136,7.891888618469238,-20.49547958374023,3.252260208129883,-4.603591918945312,-6.783777713775635,0.3243345618247986,8.819814682006836,1.180185794830322,-13.81981468200684,0.1081114411354065,-3.711702823638916,2.144148588180542,-6.639628410339355,5.891888618469238,-12.81981372833252,-6.927925109863281,0.2162231206893921,4.108111381530762,-2.819814205169678,-3.747739791870117,-7.89188814163208,-8.927926063537598,-3.819814205169678,-0.8558514714241028,13.67566585540771,-1.855851411819458,-1.927925705909729,2.000000238418579,1.108111619949341,3.072074413299561,-1.891888618469238,2.03603720664978,5,-0.8558514714241028,2.03603720664978,-3.783776998519897,2.03603720664978,13.56755447387695,7.783776760101318,0.144148588180542,-9.891887664794922,1.216223001480103,3.03603720664978,1.072074413299561,1.108111500740051,2.072074413299561,-7.927925109863281,-1.819814205169678,3.747740745544434,-0.9639628529548645,18.35133171081543,-3.819814205169678,0,2.03603720664978,1.216223001480103,-0.8918885588645935,2,1,-1.927925705909729
0.072074294090271,-9.855851173400879,9.747739791870117,-2.855851411819458,-0.927925705909729,-0.927925705909729,1,-0.9639628529548645,2.03603720664978,-0.9639628529548645,0.07207435369491577,0.0360371470451355,1,-1.891888618469238,-0.927925705909729,1.03603720664978,0.0360371470451355,-1.927925705909729,-1.891888618469238,1.072074413299561,2,0.0360371470451355,-0.9639628529548645,0.072074294090271,1.03603720664978,-1.855851411819458,0.0360371470451355,9.747740745544434,-1.927925705909729,-2.891888618469238,5.81981372833252,2,2.108111619949341,-1.855851411819458,4.036037445068359,1.03603720664978,-1.891888618469238,3.03603720664978,1.108111381530762,-1.891888618469238,1.072074294090271,-0.8918884992599487,0.1081114411354065,1.03603720664978,-0.8558513522148132,0.072074294090271,2.072074413299561,-16.85585021972656,10.81981468200684,-10.78377723693848,6.783777236938477,1.216223001480103,-0.7477399110794067,-0.1081106662750244,-0.7477397918701172,3.000000238418579,0.144148588180542,16.89188957214355,2.819814205169678,3.180185794830322,-4.180184841156006,-1.639628410339355,16.78377914428711,6.144148349761963,3.324334621429443,-7.531517505645752,-14.63962841033936,-12.8198127746582,0.2162224054336548,4.855851650238037,-16.42340469360352,-28.6756649017334,15.85585308074951,-5.78377628326416,8.252260208129883,-13.49547863006592,-9.423405647277832,18.81981658935547,10.10811138153076,-8.963962554931641,-16.14414596557617,2.855850458145142,-1.78377628326416,11.96396255493164,21.03603744506836,14.81981658935547,-3.387369155883789,15.03603744506836,-21.45944023132324,-13.34228992462158,13.54055690765381,33.61263275146484,-3.252261161804199,-54.9909553527832,22.43245315551758,41.36037445068359,-77.45944213867188,55.19813537597656,5.75678539276123,1.603593826293945,-36.08099365234375,45.1531867980957,-5.792820453643799,-20.46848487854004,-32.27924346923828,8.855854034423828,28.93696403503418,27.90092086791992,-285.5494689941406,-43.75665664672852,-23.94587898254395,202.3062438964844,-122.7388305664062,-32.90985488891602,-252.9276885986328,200.4053344726562,114.0539932250977,-13.63058662414551,-7.198264598846436,-98.21611022949219,-50.59455108642578,151.1621246337891,249.2881927490234,98.54958343505859,78.41436767578125,-76.08111572265625,173.5313720703125,59.36941528320312,-203.3782196044922,-160.7926940917969,-8.378458023071289,13.68471145629883,-21.63058853149414,124.7207641601562,-30.6665096282959,-12.89190292358398,-158.5674438476562,-42.99999237060547,-63.54959869384766,5.693750381469727,-61.94588088989258,-152.3151702880859,93.61250305175781,41.46847915649414,-23.07207298278809,-190.7295227050781,67.4864501953125,-32.99999618530273,18.3243408203125,-207.0628967285156,103.0630340576172,-76.72061920166016,52.58563232421875,39.3154182434082,98.1712646484375,46.66675186157227,102.513557434082,-56.91876220703125,-108.5944213867188,-159.1349792480469,55.97300720214844,-115.8647842407227,-45.46835708618164,23.54958724975586,-91.95480346679688,99.91888427734375,50.09919738769531,31.18921852111816,38.40544891357422,124.6666259765625,-37.3603630065918,43.18910598754883,-210.3872680664062,3.783906936645508,49.4775276184082,-32.61249923706055,104.4143676757812,-65.15292358398438,112.3423004150391,-133.5224761962891,20.70279121398926,2.369412422180176,-52.69363403320312,37.71170043945312,-4.21610164642334,-244.8736877441406,-31.54056167602539,-44.54948043823242,-43.76570129394531,26.86476707458496,6.432440757751465,218.0448150634766,28.94587898254395,-209.0089111328125,-78.31516265869141,116.8647537231445,-67.72074127197266,27.67566299438477,33.76570129394531,-102.5134201049805,37.58563232421875,45.8558464050293,70.81076812744141,-17.94588088989258,79.07208251953125,26.11715316772461,57.86489486694336,8.783773422241211,4.25225830078125,-22.12606811523438,-72.88285064697266,-45.48643112182617,-21.1621036529541,-23.02700042724609,-20.31529235839844,-14.07207298278809,19.6396312713623,30.74774169921875,-9.207182884216309,-4.279257774353027,-11.60359191894531,-4.387369155883789,-8.711702346801758,-0.9999992847442627,-2.531517028808594,-2.963962316513062,1.370906829833984e-06,8.855850219726562,15.74773979187012,10.6756649017334,16.89188766479492,-3.495479583740234,0.3964088559150696,-10.60359001159668,2.144148826599121,10.9279260635376,-10.71170330047607,0.4324455261230469,1.216223239898682,-0.6756653785705566,28.27925872802734,14.67566680908203,-8.711703300476074,11.89188861846924,12.8558521270752,-3.711702823638916,-9.78377628326416,18.53151702880859,4.855852127075195,4.180185794830322,4.144148349761963,-0.1081113815307617,7.819814205169678,2.180186033248901,8.927926063537598,9.819815635681152,2.144148826599121,0.1441487669944763,4.108111381530762,2.252260208129883,1.108111381530762,-2.855851411819458,2.072074413299561,2.072074413299561,4.144148349761963,-1.855851411819458,-2.783777236938477,-4.747739791870117,-14.6756649017334,0.0360371470451355,-2.747739791870117,-13.96396255493164,1.03603720664978,-4.711702823638916,-2.855851411819458,-10.89188861846924,3.108112096786499,-0.8558512926101685,0.0360371470451355,0.0360371470451355,0.1081114411354065,-0.927925705909729,-8.855851173400879,2.03603720664978,2.072074413299561,-0.1801852583885193,9.495479583740234,2.03603720664978,8.747739791870117,0.072074294090271,-0.9639628529548645,-1.891888618469238,0.07207435369491577,2.072074413299561,-1.891888618469238,0.0360371470451355,-3.855851411819458,0.0360371470451355
1,3,2,6.747739791870117,1.03603720664978,-3.855851411819458,-0.9639628529548645,1.072074413299561,-0.9639628529548645,-0.9639628529548645,-0.9639628529548645,-2.891888618469238,2,-1.891888618469238,-0.927925705909729,-1.927925705909729,7.711702823638916,0,-1.927925705909729,2,-7.927925586700439,0,1,2,-3.855851411819458,1.03603720664978,-3.819814205169678,-0.9639628529548645,-0.8918884992599487,-0.927925705909729,0.07207435369491577,-1.891888618469238,5.072074413299561,1.108111619949341,4.855851173400879,-0.8558514714241028,8.783777236938477,17.42340660095215,-2.855851411819458,1.072074294090271,-1.819814205169678,-1.819814205169678,6.819814205169678,-3.783776998519897,-1.891888618469238,-1.819814205169678,1.216223001480103,-12.92792510986328,-5.747740268707275,11.74774074554443,9.927926063537598,-0.7837769985198975,-7,-6.891888618469238,8.891889572143555,-1.783776998519897,5.927924633026123,10.96396255493164,3.10811185836792,-6.783777236938477,5.747740268707275,7.89188814163208,20.49548149108887,-15.603590965271,9.216222763061523,0.3243341445922852,-8.675663948059082,0.4324459433555603,5.036037445068359,-17.63962745666504,-18.92792510986328,-7.927924633026123,-8.279255867004395,5.000000476837158,-24.10811042785645,-1.639628648757935,11.42340469360352,7.927925586700439,-19.53151321411133,10.10811233520508,19.03603744506836,-6.072072982788086,-0.243219792842865,-26.63962554931641,-29.09906768798828,-46.02699279785156,-8.747735023498535,-2.756780624389648,1.216223955154419,-19.38736724853516,-19.42340469360352,-38.73870468139648,102.8828430175781,-16.18018341064453,-14.78377628326416,98.77473449707031,17.12619209289551,-56.93683624267578,-23.17114639282227,-5.972999572753906,-82.89189147949219,-86.34228515625,17.18922805786133,-55.53151702880859,-113.2252655029297,-36.28829193115234,-6.450407981872559,74.39640808105469,-95.56742858886719,-66.76570129394531,72.57646942138672,-21.04507064819336,-67.64855194091797,-157.630615234375,259.1259460449219,-175.1710205078125,-58.73857879638672,-215.2972259521484,160.6755523681641,115.2523727416992,-51.56755447387695,-78.29721069335938,151.8828430175781,48.38736724853516,56.45040130615234,83.36927795410156,80.69374084472656,146.8468017578125,22.68469619750977,94.86499786376953,-18.27021789550781,-38.81077575683594,53.86488342285156,118.6124877929688,-117.5404357910156,42.90092086791992,72.03603363037109,-11.35132884979248,-146.0629119873047,5.96408224105835,-6.378325939178467,155.2611541748047,-18.51343536376953,-216.7295532226562,50.18018341064453,79.21621704101562,95.03604888916016,28.3514404296875,-173.2070617675781,47.83789443969727,-126.7926940917969,79.54055786132812,-173.9188690185547,-103.5134429931641,-113.4502792358398,27.95491790771484,-30.81078147888184,-81.21609497070312,-68.25214385986328,-95.41436767578125,156.0630340576172,3.576595306396484,-15.44148635864258,-36.333251953125,-106.7204742431641,-85.18909454345703,-4.198147773742676,79.78390502929688,-135.2070617675781,-10.63059234619141,-43.18018341064453,70.96396636962891,12.79280948638916,-117.0630493164062,5.018087387084961,-41.333251953125,-149.7115936279297,-80.96396636962891,-61.17102432250977,15.27022171020508,-173.2521514892578,51.98203659057617,-83.82874298095703,45.97299957275391,170.6035766601562,-14.27925872802734,27.90092468261719,-8.702665328979492,-22.8466911315918,-122.7566528320312,-79.13509368896484,-21.59453964233398,-32.18910598754883,-79.85574340820312,-45.07207870483398,-70.43233489990234,-34.70265960693359,6.603599548339844,8.630711555480957,17.86489105224609,-64.57649230957031,27.79281234741211,-1.063037395477295,122.4504089355469,36.55851364135742,54.97300338745117,76.70266723632812,33.76581192016602,35.53151702880859,-25.53152084350586,59.63059234619141,18.78377914428711,-11.3422908782959,16.6486701965332,-4.747739791870117,-24.73869705200195,-52.09906768798828,6.423407554626465,-6.31529426574707,-16.78377532958984,-15.56755352020264,4.288296222686768,18.78377914428711,5.324334144592285,-1.603590965270996,3.324334621429443,10.03603839874268,-18.56755447387695,-14.42340469360352,-4.495480060577393,4.144148349761963,4,-5.747739791870117,1.963963747024536,-8.036037445068359,0.2522605657577515,-8.639627456665039,0.927926242351532,-4.639628410339355,-4.567553997039795,-12.71170234680176,-8.747738838195801,4.927925109863281,2.999999523162842,4.252259254455566,-13.74773979187012,2.216223001480103,1.108111619949341,5.89188814163208,4.108111381530762,-5.567554473876953,2.324334621429443,14.56755447387695,10.81981468200684,1.144148826599121,-10.53151798248291,1.00000011920929,-2.675665378570557,1.216223001480103,8.855853080749512,-3.891888618469238,0.1081113815307617,-2.783776998519897,-7.891888618469238,-0.8558513522148132,7.108111381530762,-6.927926063537598,2,7.855851650238037,-4.747740268707275,-14.96396255493164,3.108111381530762,-3.819814205169678,-5.783777236938477,1.03603720664978,0.072074294090271,-0.855851411819458,2.03603720664978,-2.855851411819458,-3.855851411819458,-1.891888618469238,-0.8558513522148132,3.10811185836792,4.036037445068359,1.03603720664978,1.072074413299561,1.108111619949341,1.03603720664978,-7.855850219726562,-1.855851411819458,-1.855851411819458,1.03603720664978,4.036037445068359,-8.963962554931641,0,-0.927925705909729,0.07207435369491577,3.072074413299561
-8.927925109863281,-3.96396279335022,-1.855851411819458,0.0360371470451355,-2.891888618469238,-0.927925705909729,1,2.072074413299561,1,0.07207435369491577,1.03603720664978,4,-1.927925705909729,-0.9639628529548645,1,2.03603720664978,-1.927925705909729,-2.855851411819458,1,-1.891888618469238,-0.7837766408920288,-0.927925705909729,1.072074413299561,2.03603720664978,-8.963962554931641,1.072074413299561,-3.819814205169678,1.03603720664978,1.03603720664978,1.03603720664978,1.03603720664978,0.1441487073898315,-0.927925705909729,-0.8918885588645935,1,0.0360371470451355,-1.855851411819458,-3.855851411819458,-2.783776998519897,-0.927925705909729,-9.819814682006836,0.072074294090271,0.1441487669944763,-10.85585117340088,4.072074413299561,1.144148588180542,-0.8198142647743225,3.03603720664978,-1.747739911079407,3.03603720664978,-0.7837769985198975,-4.036036014556885,2.288297414779663,-5.036037921905518,-3.891888618469238,-7.891889095306396,2.360371589660645,1.963963031768799,-1.783776998519897,9.819814682006836,3.072074413299561,11.85585117340088,8.036039352416992,-9.036035537719727,10.96396255493164,2.180185794830322,0.9639635682106018,24.60359191894531,20.63962936401367,-13.42340564727783,-13.60358905792236,13.07207298278809,9.000000953674316,0.0360376238822937,7.000001430511475,-0.5675541162490845,12.89189338684082,3.216223001480103,-8.68470287322998,6.504520416259766,-15.20718288421631,1.216222763061523,21.74774169921875,7.216222763061523,-20.77473449707031,-20.60359191894531,-6.891886711120605,13.74774074554443,62.81077575683594,-76.48644256591797,-63.27925491333008,1.243216037750244,17.9820442199707,101.657600402832,-22.75677871704102,-14.88284778594971,112.2702178955078,-100.8738098144531,-50.69362258911133,32.66662216186523,-100.9728927612305,-40.41436767578125,18.10810852050781,85.81968688964844,-127.1170196533203,227.8827362060547,-5.180187225341797,60.54959869384766,-19.82872772216797,-112.684700012207,-64.09003448486328,-11.25226402282715,30.36038398742676,-38.10811614990234,-99.16211700439453,79.96396636962891,69.89201354980469,-56.53151702880859,19.83790588378906,94.86489105224609,20.18922233581543,-77.25213623046875,177.5944213867188,-158.8196868896484,-135.2700805664062,-88.55838775634766,104.1260681152344,-11.27021980285645,55.54054641723633,95.29721069335938,-215.1800537109375,56.79268646240234,-45.49547576904297,-37.44136428833008,-93.22513580322266,-21.73871994018555,-20.23430252075195,-56.24321746826172,157.0449523925781,17.1711483001709,319.837646484375,-9.945878982543945,35.11716842651367,20.94601249694824,-60.35132598876953,92.11714172363281,73.16208648681641,-44.96384048461914,-35.94588088989258,-41.90080642700195,-61.08098602294922,118.3062591552734,149.6396484375,-2.720621109008789,-14.38737106323242,7.288293838500977,103.7567749023438,-115.6125030517578,56.22525787353516,92.14414215087891,23.23430824279785,-60.45932006835938,165.5404205322266,-272.5133972167969,-22.6666259765625,9.900931358337402,117.1081161499023,-113.2791595458984,-147.0990295410156,268.873779296875,-9.98179817199707,-76.89176177978516,-91.51344299316406,32.88297271728516,-108.8377685546875,69.12619018554688,81.74773406982422,1.738819122314453,-95.19815063476562,-68.6575927734375,-28.03602027893066,-7.8287353515625,-46.66650390625,-89.46835327148438,-186.0359191894531,-163.4232482910156,-135.8646545410156,99.19827270507812,169.1349792480469,-75.90081024169922,23.08111381530762,68.44148254394531,-128.9279327392578,-10.06304550170898,-178.7206115722656,-80.22514343261719,-81.04496765136719,-22.80173873901367,-20.44136428833008,100.4953384399414,13.27033710479736,32.23417663574219,90.58563232421875,-5.630584716796875,-10.59456062316895,-7.783775329589844,0.8828499317169189,-4.810773849487305,130.8557281494141,-55.333251953125,-35.77473831176758,33.31529998779297,-5.909848213195801,-56.171142578125,-13.81077575683594,-25.77473258972168,-10.74773025512695,5,-17.31529235839844,-14.27925682067871,8.216224670410156,7.252261638641357,-5.423406600952148,-6.495480060577393,16.71170425415039,-23.56755256652832,2.468483448028564,-0.9639626741409302,6.180185794830322,5.711702346801758,1.396409273147583,-3.639628410339355,11.8558521270752,1.252260208129883,-0.6756656765937805,-4.999999523162842,25.27925872802734,4.639628410339355,0.2162231802940369,-1.675665378570557,-1.711702585220337,-5.747739791870117,18.8558521270752,8.891888618469238,-3.567554473876953,-3.747740030288696,13.96396541595459,12.74773979187012,7.783776760101318,6.999999523162842,3.03603720664978,-4.711702823638916,-2.747739791870117,-0.7477397322654724,-1.747739911079407,-8.927926063537598,1.03603720664978,2.180185317993164,-5.747740268707275,-0.8918886184692383,19.45944404602051,-12.71170139312744,-7.603591918945312,9.819815635681152,-0.7837769985198975,0.1081113815307617,-0.8198142647743225,3,1.144148826599121,2.108111619949341,2.072074413299561,1.072074294090271,-3.819814205169678,-7.927925109863281,-3.819814205169678,-8.819814682006836,7.747740268707275,6.855851650238037,-3.819814205169678,-3.819814205169678,-1.891888618469238,-10.85585117340088,1.108111619949341,-1.747740030288696,8.891888618469238,7.855851650238037,2.03603720664978,0.1081114411354065,1.072074413299561,-8,8.747740745544434,12.67566585540771,1.108111619949341,-1.891888618469238,5,0.0360371470451355,-0.8918885588645935,-1.891888618469238
-0.9639628529548645,-0.927925705909729,0.072074294090271,2.072074413299561,-2.891888618469238,1,-0.8918885588645935,0,0.0360371470451355,3.03603720664978,1,1,1.03603720664978,-1.927925705909729,0,0.0360371470451355,-2.891888618469238,-0.8918886184692383,4.036037445068359,0,1.03603720664978,3.03603720664978,2.03603720664978,2,0.0360371470451355,-0.927925705909729,-1.891888618469238,-1.927925705909729,0.072074294090271,-0.927925705909729,4.036037445068359,1.03603720664978,-0.9639628529548645,-0.927925705909729,0.0360371470451355,-2.891888618469238,0.1081115007400513,-0.8198140859603882,-1.855851411819458,-2.891888618469238,-3.783776998519897,2.180185794830322,-9.855851173400879,-12.71170139312744,2.108111381530762,8.072074890136719,0.1801857352256775,6.963963031768799,1.108111619949341,1.963963031768799,-9.855850219726562,-3.108111143112183,15.8558521270752,-1.711702823638916,5.180185794830322,6.036037445068359,-2.675665378570557,-5.567554473876953,2.252260208129883,3.144148826599121,-12.603590965271,3.144148588180542,-3.747739791870117,5.927926063537598,-3.783776760101318,4.144147872924805,-21.67566299438477,6.036036968231201,1.216223239898682,8.963962554931641,-3.891888618469238,1.252259850502014,10.25226211547852,24.56755447387695,3.891888856887817,-11.38736915588379,19.45944595336914,5.927925109863281,-10.63962841033936,14.85585308074951,-7.675665855407715,6.747739791870117,19.85585403442383,18.74774169921875,25.8198127746582,3.612634181976318,-4.711694717407227,52.74774169921875,-2.135101079940796,-17.97287559509277,-17.4954833984375,10.6847038269043,37.78377151489258,146.3332672119141,35.72978591918945,21.5045166015625,-134.8377532958984,32.07207489013672,169.5224761962891,-111.8827209472656,-103.9819183349609,151.4683685302734,-28.4954833984375,29.53150939941406,-32.72966003417969,-7.414366722106934,-109.9457702636719,-27.72061920166016,-25.87393951416016,32.71170043945312,-34.63963317871094,-87.30625915527344,-16.94589614868164,50.87381744384766,-64.06303405761719,-186.2070617675781,-12.5045223236084,13.00000381469727,-88.98191833496094,-65.90081024169922,-68.95493316650391,-189.8827209472656,-163.3332366943359,-226.9548034667969,-203.6034851074219,43.18018341064453,-77.72965240478516,77.25225067138672,39.36941528320312,103.5496139526367,-176.4053192138672,-171.3511962890625,-33.19814682006836,138.6036987304688,4.207176208496094,-112.0357818603516,153.1982574462891,44.07219696044922,-114.7927093505859,176.5315246582031,-85.93685913085938,-179.2429656982422,-81.98192596435547,16.14414978027344,-34.9909553527832,91.13511657714844,-42.6666259765625,-156.3151702880859,117.7748641967773,-20.1530647277832,-58.64841079711914,74.39652252197266,14.1712760925293,179.0269927978516,-53.53139495849609,-82.52235412597656,-92.20719146728516,135.3873748779297,-136.1440277099609,-233.4952392578125,111.6937408447266,254.1980285644531,79.31528472900391,-70.66663360595703,21.70277976989746,179.0720825195312,-1.738575458526611,29.82884407043457,-77.36928558349609,54.50452423095703,1.504512786865234,-90.17100524902344,-37.59455490112305,-121.7566604614258,-110.8106536865234,-64.06304931640625,156.0540008544922,-159.4774017333984,108.3965301513672,109.2341918945312,148.0270080566406,-25.52248382568359,-106.2792510986328,-211.8106536865234,18.86489486694336,-80.70265197753906,29.1531867980957,-36.55851364135742,31.87392807006836,-114.4323196411133,-0.8287310600280762,70.98204803466797,-67.63058471679688,-75.54057312011719,-21.39640426635742,-7.135107040405273,28.15319061279297,110.7567825317383,-137.8017425537109,25.99095916748047,-7.414369583129883,51.35132598876953,-17.99999809265137,-16.70266723632812,-65.02699279785156,21.39640998840332,95.06303405761719,-17.52247619628906,-46.86476516723633,-39.27022552490234,11.99999141693115,71.74774169921875,55.46848297119141,0.8918863534927368,11.5765962600708,-37.98191833496094,-65.48643493652344,-28.99095916748047,-32.81077575683594,-3.603590250015259,10.8558521270752,15.8918924331665,23.89188766479492,-2.10810923576355,-31.53151321411133,1.288297653198242,-9.567553520202637,-17.45944023132324,-14.81981086730957,14.67566394805908,12.14414882659912,8.324334144592285,0.4324462413787842,8,-1.639628887176514,3.252260208129883,-10.63962745666504,-0.891888439655304,10.60359382629395,-2.567553997039795,4.324335098266602,-7.81981372833252,12.81981372833252,-5.603591918945312,-7.711703300476074,-8.747739791870117,8.855850219726562,-18.85585021972656,0.3603716492652893,2.1441490650177,0.108111560344696,-1.819814205169678,-13.74773979187012,-12.74773979187012,-5.963963031768799,6.036037445068359,1.108111619949341,5.10811185836792,-20.78377532958984,1.108111619949341,-0.8198140859603882,5.819814682006836,-1.819814205169678,5,10.89188957214355,-0.855851411819458,10.81981563568115,-5.963963031768799,-6.711703300476074,1.108111381530762,4.108110904693604,-1.927925705909729,5.108111381530762,-1.855851411819458,0.0360371470451355,8.783777236938477,7.855851650238037,0.1801859736442566,0.0360371470451355,0.0360371470451355,-13.81981372833252,-2.855851411819458,-1.891888618469238,-0.8198142647743225,-0.8918884992599487,2.03603720664978,0.108111560344696,1.783778190612793,4.072074413299561,-1.927925705909729,-3.819814205169678,0.1081114411354065,-1.891888618469238,-0.8918886184692383,1.03603720664978,0.07207435369491577,0.0360371470451355,-0.927925705909729
7.81981372833252,0.0360371470451355,3,0.0360371470451355,-1.927925705909729,1.03603720664978,-3.819814205169678,0.0360371470451355,-1.927925705909729,-7,0.0360371470451355,1,1.03603720664978,0,-9,-2.855851411819458,1,0.0360371470451355,-0.927925705909729,1.072074294090271,4.036037445068359,0.072074294090271,-3.819814205169678,-3.855851411819458,-2.783776998519897,1.108111381530762,2.03603720664978,2.072074413299561,11.67566585540771,0.07207435369491577,2.03603720664978,0.0360371470451355,-2.855851411819458,-0.855851411819458,0.0360371470451355,-2.891888618469238,-0.927925705909729,-0.8918884992599487,0,4.036037445068359,1.03603720664978,1.180185794830322,7.855851650238037,3,-0.855851411819458,3.108112096786499,2.747740268707275,-6.927925586700439,-6.711703300476074,5.963963031768799,0.2162228226661682,10.8558521270752,4.108111381530762,4.144148349761963,2.144148588180542,-17.71170234680176,1.288297176361084,-0.675665557384491,0.3603715896606445,2.855851888656616,-11.71170043945312,6.216222763061523,-1.747740030288696,1.180185675621033,10.8558521270752,-10.42340564727783,-3.036036968231201,4.144148826599121,-7.711702823638916,0.1801870465278625,13.10811138153076,-1.747739553451538,-2.459442377090454,7.036037445068359,0.8918881416320801,12.03603744506836,10.18018531799316,-8.351330757141113,5.468483448028564,-23.92792510986328,14.32433795928955,0.6396281719207764,7.927926063537598,-13.27925777435303,-56.73868942260742,-72.95491027832031,-84.12606048583984,-17.95492172241211,-108.4504013061523,-16.30625534057617,-73.35132598876953,-75.59455871582031,-102.7206192016602,-41.60358428955078,25.50451278686523,-119.6034622192383,80.54056549072266,104.0990753173828,-36.4954719543457,-39.33325958251953,-193.4593200683594,-13.12607002258301,109.4054489135742,30.59467887878418,-150.7747344970703,-101.8377685546875,76.70265960693359,120.0089340209961,-14.47740840911865,51.25225067138672,-18.52247047424316,-105.2340698242188,100.4414825439453,129.9549255371094,-87.99095153808594,-48.34229278564453,-36.82872772216797,-36.80173492431641,33.35145568847656,-234.8106689453125,70.78376770019531,-51.53151702880859,3.18018627166748,127.9819107055664,-65.23418426513672,53.21634674072266,-136.3062591552734,-27.18017959594727,-141.4412536621094,-29.21609878540039,3.486559867858887,-146.2791137695312,33.57658767700195,-103.9638214111328,-206.8736724853516,159.1892242431641,56.90092849731445,-22.38735580444336,-111.4323196411133,-262.9547729492188,2.414374351501465,-69.43231201171875,20.35146331787109,124.6937408447266,77.45944213867188,15.39653396606445,29.73881530761719,6.630592346191406,12.03603553771973,29.57659912109375,-259.9638061523438,-1.098944664001465,88.68480682373047,-68.84669494628906,-151.2341766357422,12.40544509887695,13.8288631439209,-62.94588470458984,-19.49547958374023,17.16222763061523,-71.34229278564453,-16.07207107543945,-169.0989379882812,-4.819689750671387,-140.9727630615234,-137.2611541748047,33.45052337646484,-77.80173492431641,-92.80174255371094,-3.234180450439453,-83.32420349121094,32.84682464599609,109.4414901733398,76.95492553710938,-13.14401912689209,34.74784851074219,84.27925109863281,94.90983581542969,-10.74761772155762,199.4323120117188,-72.55851745605469,-2.315296173095703,35.12606811523438,-70,53.60358810424805,8.027120590209961,61.162109375,-105.3151702880859,19.85585403442383,-89.62154388427734,-14.88284683227539,6.828852653503418,-89.6485595703125,21.25225830078125,87.02700805664062,127.2071838378906,-100.9458847045898,30.30625915527344,66.46848297119141,169.0719451904297,76.59453582763672,85.54042053222656,68.38737487792969,41.66675567626953,113.4683609008789,8.85584831237793,0.5765972137451172,-59.6666259765625,-65.80173492431641,-98.70268249511719,54.22526550292969,21.63962936401367,-49.65758514404297,72.38735961914062,-27.45039558410645,73.56755828857422,6.171146869659424,-37.20718765258789,-70.01795959472656,-7.216224670410156,-13.17114353179932,-6.315295696258545,-22.27925682067871,-0.7117025852203369,-6.711702346801758,8.567556381225586,16.60359191894531,7.036037921905518,8,-10.42340469360352,-0.6756658554077148,9.036037445068359,-6.459442615509033,2.216222763061523,-8.819812774658203,-6.963963508605957,-16.81981468200684,-3.747739791870117,1.216223001480103,4.144148349761963,5.252259731292725,0.2882974147796631,-11.89188671112061,-1.711703300476074,-4.567554473876953,-0.6756656765937805,-15.78377723693848,5.891888618469238,0.252260148525238,-5.819814682006836,0.2162228226661682,0.252260148525238,-6.711702346801758,1.216223001480103,2.180185794830322,0.1801859736442566,1.819814205169678,-0.7477397918701172,-3.783776998519897,3.000000238418579,9.747739791870117,-2.783776998519897,8.855852127075195,0.1801859736442566,-1.783776998519897,3.180185794830322,-1.855851411819458,0.108111560344696,-0.8918885588645935,1.144148826599121,4.144148349761963,2.144148826599121,1.072074413299561,-8.927925109863281,6.783776760101318,2.03603720664978,-0.927925705909729,2.072074413299561,-6.963963031768799,1.03603720664978,1.108111619949341,-8.891888618469238,-1.783776998519897,0.1081114411354065,1.108111619949341,1.072074413299561,0.1801857352256775,-0.8198142647743225,0.072074294090271,5.108111381530762,-0.927925705909729,-3.819814205169678,5.783776760101318,0.072074294090271,-6,0.0360371470451355,-9,-2.855851411819458
-1.891888618469238,-0.9639628529548645,1.03603720664978,-1.891888618469238,2.03603720664978,2,0.0360371470451355,1,1,0.0360371470451355,-1.891888618469238,-0.927925705909729,3,-0.9639628529548645,2,-1.927925705909729,-2.819814205169678,0.072074294090271,3,0.07207435369491577,7.819814682006836,-1.855851411819458,-1.927925705909729,-0.927925705909729,1.03603720664978,2,3,1.03603720664978,2,-2.855851411819458,-0.855851411819458,-2.855851411819458,2.108111381530762,-0.8918885588645935,-12.81981372833252,1.03603720664978,-3.819814205169678,-10.89188861846924,0.108111560344696,-0.8198142647743225,-2.819814205169678,-5.927925586700439,-0.855851411819458,2.072074413299561,-18.74773788452148,1.144148707389832,-3.783776998519897,-5.072074413299561,-9.855850219726562,11.81981468200684,-6.783777236938477,-2.747740030288696,-8.675665855407715,13.53151702880859,8.891888618469238,-9.78377628326416,5.216222763061523,5.144148349761963,19.38736915588379,8.855852127075195,14.81981468200684,-3.531516790390015,-6.711703300476074,-1.711702823638916,2.180185556411743,-2.855851650238037,6.036036491394043,-23.60359001159668,10.89188766479492,-9.855851173400879,-13.603590965271,18.60359382629395,-8.639628410339355,3.360371828079224,4.216221809387207,11.21622467041016,-4.423405647277832,20.45944404602051,8.432445526123047,4.576594829559326,-6.711700916290283,-30.24322128295898,-40.41436004638672,7.612634658813477,-17.74774169921875,58.07207870483398,-8.648667335510254,-30.90984725952148,-78.59452819824219,-47.45040130615234,48.4954833984375,-90.30625152587891,-124.3783111572266,8.10810661315918,-177.1800689697266,38.20717620849609,-55.45944213867188,-67.38736724853516,-46.74760818481445,-20.6575813293457,52.37845993041992,-28.26118659973145,34.30636596679688,-64.41438293457031,8.09002685546875,10.71170711517334,-40.01796722412109,-98.74763488769531,126.3783340454102,-82.36025238037109,90.59442901611328,19.32433700561523,-56.81969451904297,43.56755065917969,84.63961791992188,-77.89176177978516,27.28829765319824,-63.65758895874023,-63.41425323486328,-61.3602409362793,-97.07193756103516,-24.79269027709961,132.6305999755859,-103.648551940918,6.072193145751953,119.5045166015625,-70.91888427734375,-12.71156978607178,74.324462890625,49.4775276184082,-101.6485366821289,-178.6395111083984,-92.36026763916016,-73.22514343261719,137.2702331542969,-164.9278106689453,97.27928161621094,-90.35121154785156,46.15306854248047,30.12619018554688,-36.58539581298828,-73.53139495849609,-33.25225830078125,-195.9187622070312,88.47752380371094,141.9188842773438,-29.95480346679688,-0.6666202545166016,-101.9638519287109,22.69375228881836,-57.4953498840332,-284.135009765625,20.70279121398926,-46.70265960693359,128.7297668457031,10.63071441650391,-122.4772644042969,-64.18910217285156,-55.72061538696289,-14.3421688079834,136.8828735351562,-307.35107421875,-103.0179672241211,57.46848297119141,-38.23405456542969,8.04508113861084,146.4594421386719,140.0901641845703,-48.59467315673828,78.27021789550781,-79.63047027587891,-123.5223541259766,-161.3241271972656,-105.7115631103516,18.87405776977539,-8.702663421630859,-28.91888427734375,-0.7296609878540039,-117.8376541137695,-30.45945358276367,-103.9097290039062,-14.47739887237549,7.14415168762207,-86.4775390625,-49.75677871704102,82.70278930664062,-105.2611694335938,12.79281616210938,16.23430252075195,73.89189147949219,61.9910888671875,122.4594268798828,1.828851699829102,-23.36025238037109,-57.79268646240234,64.61276245117188,14.03603363037109,-50.513427734375,-20.45944595336914,98.30625915527344,-3.927927017211914,46.69374847412109,40.20718002319336,60.09906768798828,84.90983581542969,-15.56755638122559,127.2431030273438,-12.60359382629395,57.38736724853516,-34.38724899291992,-60.72966003417969,64.39640808105469,-151.2432250976562,-160.6395111083984,18.50452613830566,-75.77474975585938,-0.4233989715576172,-11.24321746826172,-19.02699661254883,-16.24321556091309,-13.48644065856934,-23.95492172241211,14.396409034729,-2.819814205169678,13.18018627166748,0.4324461221694946,11.74774074554443,-22.53151512145996,5.18018627166748,-2.531516551971436,3.144147872924805,0.2882974743843079,0.3603717684745789,15.89188957214355,-10.45944309234619,7.711703777313232,-0.7837768793106079,-0.6756654381752014,-7.747739791870117,18.60359191894531,-1.747739791870117,0.1801857352256775,-4.603591442108154,-1.675665616989136,-3.603590965270996,15.60359191894531,4.252260208129883,10.8558521270752,1.252259969711304,-1.783776998519897,-4.927926063537598,5.144148349761963,-7.783777236938477,4.108111381530762,-3.711702585220337,-6,-1.783777117729187,11.81981468200684,-2.747739791870117,-16.78377532958984,-7.89188814163208,1.108111619949341,-6.747739791870117,0.1801859140396118,-2.819814205169678,-0.8918884992599487,5.072074413299561,-2.747739791870117,15.74774074554443,-10.85585117340088,2.108111381530762,3.072074413299561,-5.963962554931641,21.38736915588379,-2.819814205169678,2.03603720664978,8.036037445068359,-0.8558512926101685,-2.855851411819458,-3.180185556411743,-10.89188861846924,-1.855851411819458,-1.891888618469238,0.0360371470451355,1.108111619949341,4.108111381530762,1.072074294090271,-0.8198140859603882,-0.8918884992599487,0.1081114411354065,-1.855851411819458,2.03603720664978,-1.927925705909729,-0.927925705909729,-1.927925705909729,-0.927925705909729,1,2.03603720664978
-0.927925705909729,-21.8198127746582,1,1,0.0360371470451355,3,2,0.0360371470451355,-0.9639628529548645,1.03603720664978,10.67566585540771,-0.9639628529548645,1.03603720664978,1.03603720664978,-0.9639628529548645,-0.927925705909729,0.1081114411354065,-5.927926063537598,8.675665855407715,10.71170330047607,2,-0.9639628529548645,-0.9639628529548645,1.072074294090271,-4.819814205169678,1.072074413299561,-0.8918886184692383,1.03603720664978,-2.855851411819458,5.819813251495361,0.07207435369491577,-9.855851173400879,-5.927925586700439,-6.891889095306396,0.072074294090271,8.783778190612793,4,-0.855851411819458,-0.927925705909729,11.78377819061279,0.1081113815307617,4,0.7837772965431213,-1.783776998519897,3.072074413299561,-9.675665855407715,7.89188814163208,15.49547958374023,0.1801859140396118,-2.108110427856445,-2.747739791870117,-0.855851411819458,-0.7477397918701172,11.8558521270752,-1.747739791870117,1.855851173400879,0.216222882270813,1.216223001480103,10,1.288297295570374,-9.747738838195801,5,-4.531517028808594,-8.675665855407715,-6.603591442108154,17.92792510986328,21.45944213867188,11.67566680908203,-7.387369155883789,2.288297414779663,2.18018627166748,-6.495480060577393,11.10811233520508,-5.783777713775635,0.1441487073898315,-13.74773788452148,0.3964128494262695,-2.27925705909729,-25.24321746826172,-22.20718002319336,2.864892959594727,-28.57659530639648,31.27925682067871,-15.66662120819092,28.88284683227539,98.93697357177734,-113.2881469726562,-11.00891399383545,-99.17115783691406,106.2432250976562,-75.92792510986328,-17.58563804626465,82.78365325927734,90.61264038085938,-192.2521362304688,-117.0449600219727,39.96396636962891,-112.7656936645508,-13.77473926544189,138.1170196533203,-115.9007949829102,-95.09907531738281,-69.29721069335938,-129.0449371337891,-3.216099262237549,23.72075462341309,167.7926940917969,-30.63962745666504,147.2522430419922,-100.1981430053711,-32.58551788330078,-138.7385711669922,-44.34229278564453,59.76582336425781,-122.4412460327148,57.74773788452148,-48.23417663574219,-175.2971038818359,-21.39628028869629,132.0541076660156,120.8738174438477,-84.04494476318359,63.79281616210938,-134.32421875,-28.36916923522949,68.79281616210938,-111.0629043579102,158,-53.94588470458984,-207.4141082763672,-85.96384429931641,-98.29721832275391,-66.23416900634766,-43.74761962890625,-101.7296447753906,-132.2521362304688,-133.3691711425781,-162.2610321044922,-117.3242111206055,-113.4683532714844,48.55863571166992,-12.81065368652344,81.68470764160156,-315.4412536621094,32.86490631103516,-198.6666564941406,-146.3691711425781,-49.837646484375,-170.2250061035156,36.23429870605469,-119.5134429931641,-5.936845779418945,67.88297271728516,8.919010162353516,94.75677490234375,-160.2700805664062,111.0541076660156,-136.0538635253906,-27.92792892456055,29.47749519348145,14.9009256362915,-58.41424179077148,12.92792129516602,-42.69361114501953,-52.04482269287109,26.00012588500977,55.02712249755859,-52.8377685546875,14.95491600036621,118.0811157226562,82.92803192138672,-98.92779541015625,-14.59455680847168,-100.1259460449219,32.38736724853516,-57.98192596435547,173.8287200927734,131.9820556640625,31.09015464782715,-109.7476119995117,-7.648539543151855,-37.40532302856445,-59.9908332824707,217.4232635498047,98.90996551513672,-59.12619018554688,104.2342834472656,-70.93684387207031,91.18921661376953,143.6215515136719,-79.65758514404297,103.1801910400391,-199.3331298828125,-54.59442520141602,82.81077575683594,-179.9728698730469,83.57646942138672,52.21622467041016,19.80186080932617,27.9730110168457,6.747739791870117,-6.666624069213867,14.94587707519531,55.09907531738281,87.27020263671875,-87.86477661132812,-43.72074890136719,-167.3512115478516,68.00000762939453,-59.93684387207031,-64.73869323730469,10.20718574523926,-19.58562850952148,31.6756591796875,-51.16210556030273,-6.15306568145752,78.01795196533203,57.38736724853516,-22.82886695861816,50.03603363037109,13.13510894775391,-57.45040512084961,36.1801872253418,18.72074508666992,9.46848201751709,7.18018627166748,-0.5045185089111328,0.324334442615509,42.31529998779297,-10.6756649017334,10.53151798248291,13.00000095367432,-15.60359001159668,-10.63962650299072,2.180185794830322,2.324334621429443,1.180185794830322,-8.927925109863281,3.216223001480103,0.2522600293159485,-11.603590965271,-8.639629364013672,-4.603590965270996,0.1801859736442566,-9.711702346801758,-15.81981468200684,-0.783777117729187,21.56755447387695,3.180186033248901,2.144148826599121,4,0.108111560344696,0.216222882270813,7.072074413299561,-0.7837769389152527,-2.747739791870117,3.03603720664978,0.072074294090271,3.144148826599121,-1.855851411819458,1.92792534828186,1.108111500740051,-4.711703300476074,7.927926063537598,-1.855851411819458,6.783777713775635,-1.855851411819458,1.072074413299561,-1.747739791870117,-1.819814205169678,-8.927926063537598,0.0360371470451355,4.927926063537598,-1.144148588180542,5,0.07207435369491577,-0.1801853179931641,-3.819814205169678,0.07207435369491577,2.03603720664978,0,1,8.747739791870117,-0.8918884992599487,2.072074413299561,-1.855851411819458,0.07207435369491577,2.03603720664978,1.072074294090271,1,-2.855851411819458,-1.891888618469238,-1.891888618469238,1.03603720664978,8.783777236938477,-1.927925705909729,1,-1.927925705909729
-10.89188766479492,1.072074413299561,1.03603720664978,2,-0.927925705909729,8.711702346801758,10.67566585540771,2,2.03603720664978,1.03603720664978,0,-0.927925705909729,8.711703300476074,1,-0.9639628529548645,2.072074413299561,-0.927925705909729,3.03603720664978,-0.9639628529548645,3,-0.927925705909729,1,0.0360371470451355,10.71170330047607,-1.927925705909729,-0.855851411819458,-0.927925705909729,-0.8918884992599487,-1.927925705909729,3.144148588180542,1.072074413299561,8.783778190612793,2.072074413299561,0.072074294090271,-3.747739791870117,-1.891888618469238,-3.783776998519897,1.108111381530762,2.072074413299561,2.144148826599121,3.108111619949341,-2.855851411819458,3.144148588180542,18.49547958374023,6.819814682006836,-3.711702585220337,12.74773979187012,-0.7837766408920288,-3.711702585220337,0.1801859140396118,-0.6756656169891357,11.56755638122559,14.71170330047607,2.216223239898682,4.963963508605957,11.81981468200684,-2.639628171920776,7.036037921905518,-3.711702823638916,4.315295696258545,12.78377819061279,0.3243347406387329,-3.603590965270996,13.78377819061279,2.288297176361084,-0.8198145031929016,-12.56755352020264,20.60359191894531,-1.495479583740234,-0.07207322120666504,2.180185794830322,2.360372304916382,0.5405576229095459,11.50452136993408,1.360373020172119,10.2522611618042,-12.8198127746582,19.07207489013672,-37.09907531738281,-37.02699279785156,-14.89188861846924,53.37832641601562,-23.37833023071289,0.837895393371582,-99.86476135253906,33.53152084350586,-3.126072883605957,61.90997314453125,-26.86476707458496,111.5315322875977,-115.9728698730469,24.62167167663574,-73.43244171142578,-21.84681129455566,-46.18909072875977,-123.9007949829102,98.44148254394531,154.6575927734375,-163.2251281738281,42.51356506347656,2.108118057250977,-14.42341232299805,16.18017959594727,2.963851928710938,227.3152008056641,15.30637168884277,40.27034378051758,187.7747497558594,-137.8196868896484,100.8827209472656,225.5855407714844,69.15318298339844,-48.60346603393555,125.486572265625,93.81077575683594,-235.2432403564453,142.1170349121094,-182.66650390625,-90.08099365234375,-125.3872528076172,24.10811233520508,-100.8466873168945,-207.1169281005859,-34.88285827636719,-11.63964080810547,-130.6844635009766,-41.45039749145508,68.09014129638672,40.32432556152344,4.729785919189453,-39.22515106201172,-61.44148635864258,-103.017822265625,46.99999618530273,-6.288166999816895,90.29733276367188,140.9998779296875,86.27033996582031,-54.837646484375,102.8018646240234,112.8739242553711,-6.594552993774414,-107.8557357788086,-63.16198348999023,1.90104866027832,-157.7025451660156,-114.6845855712891,-78.65748596191406,80.27033996582031,-113.4052047729492,-178.4504089355469,245.5225067138672,-82.71157836914062,44.30638122558594,-8.720630645751953,-0.008929252624511719,-70.62154388427734,-146.4502716064453,34.97299957275391,-14.90080642700195,-77.45932006835938,-31.08096504211426,109.5405502319336,207.5854949951172,-73.59442138671875,-97.69350433349609,-85.67554473876953,179.4414825439453,128.7837677001953,-86.90081787109375,225.8287200927734,-37.07207489013672,-56.73857498168945,-81.65758514404297,81.63964080810547,-146.8466796875,-16.18006134033203,-120.5313873291016,-96.68457794189453,-121.2791366577148,-50.57659149169922,-49.98191833496094,3.52248477935791,20.88296890258789,197.7836608886719,-13.5674295425415,-57.23404693603516,-88.70253753662109,-20.57646942138672,143.3243408203125,-143.9457397460938,-105.6034774780273,48.09907531738281,-17.76569747924805,108.6035842895508,62.09919738769531,26.95504188537598,-69.18910217285156,-20.6485481262207,59.61263656616211,-17.15305328369141,-68.02699279785156,168.0449523925781,-87.43231964111328,-136.50439453125,-84.77460479736328,-79.83789825439453,-80.37819671630859,-24.4954776763916,-72.06303405761719,-17.74773979187012,-86.21610260009766,-13.8017463684082,33.10810089111328,-15.54947090148926,-16.09907341003418,-55.02699279785156,-81.59455871582031,-35.34228515625,-42.63058853149414,1.540560722351074,-114.5134429931641,22,6.08111572265625,-26.09907150268555,-7.387369155883789,2.999999523162842,-2.819814205169678,-2.495479583740234,-28.31529235839844,-3.891889095306396,10.89188957214355,0.2882971167564392,-5.891890048980713,2.288297653198242,10.00000095367432,1.216222763061523,-2.747739791870117,18.53151893615723,2.324334144592285,6.144148826599121,0.1081114411354065,8.855851173400879,6.927926540374756,-0.7837769985198975,0.1801856756210327,-9.675664901733398,1.216223239898682,4.927924633026123,-8.783775329589844,3.144148588180542,-0.7837768793106079,-5.639628410339355,4.927926063537598,-3.927926063537598,3.072074413299561,5.072074890136719,2.108111619949341,-5.711703300476074,-7.855851173400879,-9.78377628326416,-4.675665378570557,4.072074890136719,-4.927925586700439,-1.783776998519897,-2.747739791870117,-1.783776998519897,0.1441485285758972,-0.8918886184692383,-3.747739791870117,1.03603720664978,2.144148588180542,1.144148826599121,-12.8198127746582,1.072074294090271,0.1081115007400513,0.1081114411354065,3.03603720664978,-1.855851411819458,9.747739791870117,2.144148826599121,-2.819814205169678,-3.819814205169678,2.108111381530762,-6.963963031768799,10.74773979187012,8.783777236938477,2,-1.819814205169678,-0.288297176361084,2.03603720664978,1.108111619949341,-6.891889095306396,-0.927925705909729,-4.783777236938477,-0.927925705909729,-9.927925109863281,0.0360371470451355
-1.927925705909729,-8.927925109863281,2.03603720664978,1,3,-1.927925705909729,0.0360371470451355,3,0,0.07207435369491577,-0.927925705909729,-0.927925705909729,-0.927925705909729,0.07207435369491577,0.0360371470451355,0.0360371470451355,-0.927925705909729,-2.855851411819458,1,0.07207435369491577,6.747740268707275,-14.74773979187012,-0.7837768793106079,-1.855851411819458,17.38736915588379,-0.8918885588645935,-0.927925705909729,0.1081114411354065,0.07207435369491577,2.072074413299561,-1.855851411819458,-0.8558512926101685,3.180185794830322,-1.891888618469238,-3.819814205169678,0.1801857948303223,-3.180184841156006,-9.927925109863281,-2.783776998519897,-6.891888618469238,13.74774074554443,8.783778190612793,10.67566585540771,15.71170330047607,-1.891888618469238,-2.747740030288696,2.216222763061523,-10.78377628326416,-2.711702585220337,-1.783776998519897,-9.747739791870117,-5.927925586700439,13.9279260635376,0.2162230014801025,3.108111381530762,-2.783776998519897,0.3603715300559998,-0.7117027044296265,-0.819814145565033,-3.639628410339355,-1.711702823638916,-3.603590965270996,-0.7477399110794067,-3.675665378570557,0.07207489013671875,-16.49547958374023,5.000000953674316,10.89188957214355,9.072074890136719,-17.35132789611816,15.74773979187012,-4.711703300476074,15.63962936401367,7.711702823638916,4.252260208129883,-4.603591442108154,-24.45040321350098,49.60358810424805,104.0449523925781,26.90094375610352,49.85586166381836,4.846805572509766,-65.41436004638672,-11.93696784973145,-28.88285064697266,-29.171142578125,-80.15306091308594,-90.44136810302734,-93.77474212646484,-125.4053268432617,-47.5045166015625,54.47740173339844,-43.11701965332031,-100.8107604980469,33.82885360717773,-75.12606811523438,-88.40531921386719,-1.603595733642578,53.1801872253418,26.6577033996582,-5.171142578125,-17.76583290100098,62.75677490234375,-7.198016166687012,98.05397796630859,123.5945587158203,-66.08100128173828,-32.82872772216797,-82.73857116699219,268.3331298828125,107.3514785766602,62.35133743286133,-16.42328643798828,-24.12607192993164,-166.5313873291016,80.44148254394531,-92.09002685546875,-180.4051971435547,85.72086334228516,125.6486740112305,-72.10800170898438,-24.8377685546875,-137.6485595703125,-177.5583953857422,-128.7295074462891,-155.5945281982422,-99.28818511962891,41.29733657836914,-120.8916473388672,52.09003829956055,20.81981658935547,-101.0809936523438,-111.5764770507812,-51.64854431152344,38.43244552612305,42.23431396484375,65.74773406982422,54.21623229980469,32.62167358398438,-39.65758895874023,14.81076717376709,44.25237655639648,79.79280090332031,183.9819183349609,145.9279327392578,18.21622085571289,-190.5674285888672,135.5675506591797,2.711711883544922,-10.57646942138672,-15.90081214904785,119.144157409668,69.30638122558594,12.73870277404785,-115.9458465576172,-25.6666259765625,4.882961273193359,-18.15306663513184,9.513683319091797,-194.4772644042969,-26.03592109680176,135.0540008544922,0.9010562896728516,24.76581382751465,-20.95492172241211,-20.36929321289062,31.08122634887695,-93.53137969970703,-89.07194519042969,142.4324493408203,108.6847229003906,50.57659149169922,-237.7295379638672,193.5675659179688,137.1261749267578,-58.49536514282227,-153.7746276855469,-5.27021598815918,-100.5044021606445,-62.30612945556641,38.90995025634766,-72.01793670654297,-57.45040893554688,-6.801733016967773,-48.39628219604492,-53.83777236938477,34.83789825439453,66.59455871582031,-42.00011444091797,-68.18006134033203,38.26129913330078,104.1982727050781,-41.18912506103516,-9.396283149719238,36.81982421875,67.8377685546875,-43.75677871704102,120.8738021850586,-90.28816986083984,50.30638122558594,-46.72966384887695,-110.6485443115234,-115.4412536621094,-48.1890983581543,-131.0359039306641,-63.37833404541016,-55.40532684326172,50.47752380371094,33.84693908691406,89.44149017333984,-157.4774169921875,113.9188842773438,-7.387372970581055,-50.93683624267578,-18.37832832336426,-12.54947280883789,68.29733276367188,-79.75666809082031,15.45944023132324,95.45944213867188,-32.55850982666016,-30.30624771118164,-28.77473831176758,-6.873807907104492,20.40544891357422,33.28829956054688,-3.990960359573364,-16.78377532958984,1.108112335205078,-13.31529331207275,10,28.24322128295898,-3.495479345321655,9.891889572143555,6.144148826599121,1.252260208129883,-11.71170139312744,2.288297414779663,-0.6756656169891357,0.108112096786499,-3.639628171920776,4.108111381530762,12.74773979187012,10.92792701721191,-3.783776998519897,18.78377723693848,-0.7117025852203369,-1.675665855407715,15.63962745666504,-4.711703300476074,0.2162229418754578,-3.819814205169678,-6.783777236938477,-11.7477388381958,1.216223239898682,2.216223239898682,-2.819814205169678,13.603590965271,8.747739791870117,4.072073936462402,-0.7477397918701172,0.1441485285758972,-8.927925109863281,-1.855851411819458,-1.927925705909729,0.108111560344696,12.78377819061279,-5.891888618469238,0.108111560344696,-11.85585021972656,19.35133171081543,0.1081114411354065,-3.783776998519897,-2.819814205169678,-19.78377532958984,0.072074294090271,-2.819814205169678,1.108111381530762,-2.819814205169678,0.1441485285758972,3.108111381530762,4.072074413299561,-3.783776998519897,6.81981372833252,-1.819814205169678,1.03603720664978,1.144148707389832,5.819814682006836,1.03603720664978,-1.783776998519897,9.747739791870117,-4.819814205169678,2.03603720664978,-3.783776998519897,4.036037445068359,0.072074294090271,-0.8918884992599487,-2.891888618469238
11.67566585540771,-1.927925705909729,-0.9639628529548645,-0.8918886184692383,-0.927925705909729,0.07207435369491577,2.03603720664978,-9.927925109863281,1.03603720664978,-0.9639628529548645,-5.783777236938477,-1.891888618469238,-0.9639628529548645,-2.891888618469238,2,-0.8918886184692383,-0.927925705909729,0.072074294090271,0.07207435369491577,0.072074294090271,-2.891888618469238,0.1081115007400513,3,5.108111381530762,0.07207435369491577,0.07207435369491577,1.03603720664978,1.03603720664978,10.78377723693848,-2.891888618469238,-1.855851411819458,-5.711703300476074,3.072074413299561,1.072074413299561,-6.891888618469238,-2.783777236938477,-18.85585021972656,1.108111381530762,-8.891888618469238,-2.675665616989136,-7.927926063537598,3.108111619949341,-4.747740268707275,6,1.216222882270813,-8.78377628326416,11.63962936401367,2.144148588180542,3.03603720664978,6.855851650238037,2.144148588180542,-1.747739791870117,6.891888618469238,2.108111381530762,-1.072074413299561,17.60359191894531,1.855852127075195,4.216222763061523,8.927925109863281,-2.036036968231201,-0.711702823638916,25.20718383789062,-0.6035908460617065,12.60359191894531,7.855852127075195,21.42340850830078,-0.567554235458374,3.1441490650177,12.71170425415039,7.891887664794922,-1.531517028808594,11.14414978027344,7.360370635986328,28.92792510986328,10.39640808105469,-8.026996612548828,-9.099067687988281,55.162109375,72.96396636962891,14.89188957214355,15.68470573425293,-36.63059234619141,34.93696975708008,-60.71157836914062,-72.36929321289062,-27.87382507324219,-39.45039749145508,-74.19811248779297,29.9909610748291,28.81981658935547,124.9819107055664,-12.08098602294922,-26.96396827697754,18.72073745727539,-171.0449371337891,-317.5584411621094,57.69376373291016,-29.44136619567871,-170.4053192138672,136.4053192138672,43.75677490234375,-10.68458557128906,228.2161102294922,-107.4593124389648,24.63071250915527,-96.89176940917969,165.8557281494141,21.97312355041504,-124.6304702758789,-9.972875595092773,-49.89189529418945,-11.73856830596924,10.17126846313477,63.18019104003906,49.97300720214844,4.783897399902344,-42.54042816162109,-70.88270568847656,24.52259826660156,-90.43233489990234,120.4775238037109,-64.80174255371094,98.81982421875,-62.80173492431641,-55.45027923583984,-54.1349983215332,-33.08098983764648,48.78389739990234,-102.5493469238281,82.11715698242188,57.72978973388672,138.9819183349609,188.5674285888672,-98.8646240234375,34.74786376953125,-151.7385711669922,-128.6304626464844,-17.18005752563477,7.027120590209961,74.61263275146484,4.477642059326172,110.3062362670898,-59.18910980224609,-10.85571956634521,112.4325714111328,45.48656845092773,15.57672119140625,-245.0357971191406,-77.34217071533203,-157.9368438720703,-19.58551406860352,188.8198089599609,8.270462989807129,-90.60346221923828,-44.1349983215332,97.88296508789062,33.47739791870117,-7.693504333496094,-63.21609878540039,-116.0719375610352,-145.5044097900391,14.68481826782227,6.369522094726562,-14.07194328308105,58.3333740234375,139.8469543457031,80.91900634765625,63.73883056640625,-67.26117706298828,11.69375610351562,93.57661437988281,120.4505310058594,-50.53150939941406,147.6126403808594,96.42353057861328,126.0269775390625,-57.1620979309082,125.3784637451172,32.85597991943359,62.00904846191406,-7.026871204376221,-18.6485481262207,-62.42340850830078,-161.171142578125,29.23442649841309,84.68470001220703,39.23429870605469,59.45943450927734,-151.6485595703125,40.45944595336914,67.58550262451172,-106.6305847167969,140.9549255371094,32.75690078735352,89.97297668457031,-43.58551025390625,-66.45027923583984,-121.4774017333984,34.88297271728516,-2.981927394866943,140.3603820800781,-19.74773979187012,-154.1170501708984,-53.85584259033203,50.36940765380859,14.83790016174316,-167.1440277099609,-27.41436767578125,-60.79269790649414,70.46846771240234,39.04509735107422,-90.72966766357422,46.38736724853516,28.13511276245117,145.2702178955078,-59.19815063476562,-66.54042816162109,-50.64855194091797,18.68470764160156,-82.40531921386719,36.27034378051758,5.729775428771973,42.85585021972656,-2.702659606933594,-33.72965621948242,75.95492553710938,37.89189529418945,-16.88284492492676,32.57659530639648,9.360371589660645,1.963963508605957,0.2882966995239258,-9.603590965270996,-17.56755447387695,7.180186748504639,2.216223239898682,-11.45944309234619,3.072074174880981,15.6756649017334,-7.855851650238037,-10.71170234680176,0.2522599697113037,9.855853080749512,-10.85585117340088,14.85585117340088,-3.108111619949341,2.144148826599121,-6.567554950714111,-4.747740268707275,-4.711702823638916,1.144148588180542,-2.711702585220337,2.216223001480103,-9.78377628326416,5.036037445068359,2.180185794830322,-0.7477397918701172,2.108111381530762,1.144148707389832,5,-0.1801857948303223,-3.711702585220337,-2.711702823638916,3.144148111343384,1.03603720664978,-0.855851411819458,3.072074413299561,2.180185794830322,0.108111560344696,10.71170330047607,-0.855851411819458,-2.855851411819458,4.072074413299561,0.1081113815307617,-7.855851650238037,2.108111619949341,-0.927925705909729,1.108111381530762,-3.783776998519897,2.03603720664978,1.072074413299561,-7.927926063537598,1.144148826599121,6.81981372833252,-10.78377628326416,5.108111381530762,-2.819814205169678,-2.819814205169678,3.03603720664978,-1.891888618469238,-4.819814205169678,-2.891888618469238,3.072074413299561,3.03603720664978,3.03603720664978,0.07207435369491577,-0.8918884992599487,0.108111560344696
2,1.03603720664978,-1.891888618469238,0.0360371470451355,-3.855851411819458,-0.927925705909729,1,-0.927925705909729,0.0360371470451355,-0.927925705909729,0.0360371470451355,-0.9639628529548645,3,2,0.072074294090271,-0.9639628529548645,2,-2.855851411819458,2.03603720664978,-5.747740268707275,2.03603720664978,-1.783776998519897,6.747739791870117,-0.8558512926101685,-0.855851411819458,4.036037445068359,0.1801857352256775,1.108111500740051,-0.7837769389152527,2.072074413299561,-2.855851411819458,-2.819814205169678,-2.783776998519897,-15.71170234680176,0.1801857948303223,-7.927925586700439,4.036036968231201,-10.67566585540771,1.108111500740051,-0.7837769985198975,3.144148826599121,-0.927925705909729,1.144148826599121,1.108111619949341,-1.747739791870117,2.072074413299561,5.963963031768799,-0.855851411819458,3.000000238418579,-3.711702585220337,-0.1441478729248047,-7.855851173400879,-1.819814205169678,4.036036014556885,4.180185794830322,7.819814205169678,3.10811185836792,-5.747739791870117,-3.567553997039795,8.819814682006836,-3.567553997039795,-18.56755256652832,23.49547958374023,5.288297176361084,5.963963508605957,-4.531517028808594,-0.8918886184692383,-9.603590965270996,31.17114639282227,19.96396636962891,-8.603591918945312,-8.207182884216309,-23.38736534118652,3.144151926040649,52.21621704101562,-28.3513298034668,-51.41436386108398,-30.3152904510498,-109.8828430175781,-30.36928939819336,-84.63961791992188,-46.67566680908203,-188.1080017089844,-125.2341918945312,-20.53151512145996,-137.2611694335938,80.60346221923828,41.85585784912109,88.83776092529297,76.53153228759766,100.9279251098633,68.93696594238281,-74.81076812744141,-111.9728698730469,42.30625152587891,110.4594421386719,-111.477409362793,7.108108520507812,41.62166595458984,9.252374649047852,78.72075653076172,-124.1621017456055,-87.18910217285156,-82.81980895996094,-18.8107795715332,82.6575927734375,95.35146331787109,-33.80172729492188,-52.37833404541016,132.8109130859375,144.3514556884766,48.10811614990234,31.06315994262695,-19.00000381469727,9.864770889282227,-192.0719451904297,32.90093231201172,135.5675659179688,103.6666259765625,-92.46823883056641,48.47765731811523,-59.46836090087891,-4.594538688659668,-48.96396255493164,30.1712589263916,-67.92780303955078,68.86490631103516,-43.16210174560547,27.84680938720703,69.43243408203125,6.946006774902344,-37.09002685546875,-320.5941467285156,-168.3691558837891,66.02713775634766,-173.3872528076172,230.8737945556641,-210.3332214355469,-110.6304550170898,31.324462890625,57.59453964233398,-15.55838012695312,84.91886901855469,-136.66650390625,-32.88272476196289,42.50464630126953,-162.3242034912109,-21.56742668151855,84.81090545654297,-76.96385192871094,-72.87367248535156,-195.9006805419922,59.99108123779297,-8.693497657775879,44.33337020874023,21.43256568908691,-31.16197967529297,153.7567596435547,0.9910862445831299,-104.4323196411133,-84.675537109375,115.153190612793,9.387493133544922,-3.873679161071777,-93.69351959228516,-8.17103099822998,-62.58549499511719,82.55849456787109,10.54056262969971,70.91889190673828,12.52260208129883,-115.0177230834961,-115.3240737915039,16.13525009155273,-61.24322128295898,-110.8106460571289,33.59467315673828,-25.87382125854492,25.34242248535156,28.27938842773438,-7.41436767578125,57.12619018554688,90.73873138427734,-121.2791442871094,79.99095153808594,65.76581573486328,-49.79268646240234,-50.45931243896484,16.36941146850586,55.48655700683594,-29.58538818359375,-47.96396636962891,10.85597801208496,-34.90079879760742,-100.540412902832,20.93696784973145,-80.90080261230469,47.89189147949219,79.18019104003906,134.6216888427734,6.801860332489014,-54.63963317871094,-27.08098793029785,-54.77473449707031,-126.8736877441406,-47.90985107421875,-107.4594421386719,20.90995788574219,14.91888046264648,-93.60348510742188,-29.41448783874512,10.7026538848877,-6.513557434082031,38.78377532958984,-11.0811128616333,102.8918991088867,129.2071990966797,21.19814300537109,12.32433032989502,-6.053995609283447,-31.56755065917969,-2.405325651168823,26.6577033996582,-24.85585594177246,78.171142578125,47.91887664794922,-12.0269947052002,-17.74773597717285,10.67566680908203,31.24321937561035,23.38736724853516,4.10811185836792,-2.639628887176514,-0.5675538778305054,7.072075843811035,17.67566680908203,4.216223239898682,-3.567554950714111,1.288297653198242,-0.6035915613174438,0.252260148525238,-8.531517028808594,1.252259969711304,-9.783777236938477,6.144147872924805,4.855851650238037,-13.63962745666504,4.036036491394043,-0.7117027044296265,-3.855851173400879,5.180185794830322,10.8558521270752,-8.927925109863281,-3.927925825119019,-15.92792510986328,-10.8198127746582,-1.180185794830322,-4.819814205169678,11.78377819061279,-5.891888618469238,-2.747739791870117,-19.78377532958984,-4.747739791870117,2.144148588180542,-0.7837766408920288,-3.711702823638916,-11.85585117340088,11.74774074554443,-7.819814205169678,-1.783777236938477,7.819814205169678,4.108111381530762,7.072074413299561,2.072074413299561,10.67566585540771,1.072074294090271,-1.783776998519897,-8.927926063537598,-4.927925586700439,-1.927925705909729,-2.855851411819458,3.03603720664978,-0.8918884992599487,2.072074413299561,0.1441487669944763,-0.927925705909729,-0.927925705909729,0.07207435369491577,1.072074413299561,-0.8198143243789673,3.072074413299561,-2.819814205169678,1.072074294090271,2,7.711702823638916,-0.9639628529548645,3,1.072074413299561
-12.85585117340088,-0.927925705909729,-0.9639628529548645,2,-0.9639628529548645,-2.891888618469238,0,1.072074413299561,3.03603720664978,-0.927925705909729,-1.891888618469238,0,-0.9639628529548645,1.03603720664978,1.108111619949341,3.03603720664978,-1.891888618469238,-0.927925705909729,-1.891888618469238,2.072074413299561,-0.927925705909729,1.03603720664978,1.1441490650177,2.03603720664978,12.71170330047607,-1.927925705909729,1.03603720664978,-4.783777236938477,3.072074413299561,-1.855851411819458,0.1081115007400513,-0.8558513522148132,9.747739791870117,0.252260148525238,-9.927925109863281,-4.747739791870117,-1.891888618469238,-0.8198142647743225,3.07207465171814,-1.18018627166748,-1.819814205169678,1.03603720664978,0.1441486477851868,10.78377723693848,-5.675665378570557,-18.89188766479492,-5.711702823638916,-0.819814145565033,1.216222763061523,3.180186033248901,1.180185794830322,6.963961601257324,-7.819814205169678,-7.53151798248291,1.144148588180542,6.144148349761963,-5.639628887176514,-7.855851173400879,-0.7477397918701172,3.216222763061523,-5.81981372833252,-3.639628171920776,7.927925586700439,9.927926063537598,-19.63962745666504,6,-0.5675537586212158,12.00000190734863,18.07207489013672,9.18018627166748,20.25226211547852,56.88285446166992,-7.846813201904297,51.23417282104492,90.61262512207031,-100.6936264038086,13.8378963470459,20.22525978088379,111.7747497558594,90.32432556152344,70.09906005859375,94.60359191894531,27.92793083190918,63.16210174560547,-27.51344299316406,163.5043792724609,-155.3152923583984,28.81981658935547,56.89189147949219,-181.8106536865234,43.80183792114258,-102.7206192016602,-9.144147872924805,135.2251281738281,-96.47752380371094,36.8198127746582,276.486328125,4.558518409729004,4.378447532653809,-53.69363784790039,121.0990600585938,-126.1170349121094,-88.16211700439453,-160.972900390625,-211.3152008056641,55.90983581542969,8.639749526977539,40.94600296020508,-58.35120391845703,81.90106201171875,132.4324340820312,-7.882848739624023,40.81980895996094,-201.819580078125,48.12618637084961,-79.8287353515625,-74.99083709716797,-23.56743621826172,-184.3421936035156,118.189208984375,-131.4142456054688,6.234307765960693,137.7117156982422,-45.55840301513672,-70.22514343261719,-136.2970886230469,0.009036064147949219,-47.41424560546875,-46.57646942138672,65.54946899414062,135.3603820800781,-87.85574340820312,155.4144897460938,39.8558464050293,49.90996551513672,61.5225944519043,-44.25213623046875,-100.6844635009766,19.89214706420898,-95.06291198730469,45.98216247558594,24.44135856628418,33.60371398925781,-54.90068817138672,-44.75664520263672,33.79294204711914,-19.07194900512695,-175.1889953613281,-68.25201416015625,-108.6214141845703,-27.9908332824707,-181.0718383789062,138.171142578125,-74.77464294433594,62.78390502929688,-189.8376922607422,-97.93672943115234,-168.82861328125,-212.4771575927734,131.8018493652344,10.71181106567383,-214.5943145751953,40.54958724975586,18.11715316772461,121.6397476196289,-122.4591979980469,-124.179931640625,-47.54043197631836,-288.999755859375,-166.2970886230469,-36.08085632324219,13.52261352539062,-1.243093490600586,56.58563232421875,234.7656860351562,-179.9367065429688,57.70277786254883,-157.1800384521484,10.4235200881958,154.6396636962891,192.9458770751953,125.7477340698242,54.38735961914062,65.90998077392578,-41.36025238037109,61.28830337524414,89.23431396484375,172.2071838378906,-134.2521209716797,-212.8827209472656,-116.2700881958008,20.81993865966797,-125.1349945068359,118.3513336181641,-134.5673217773438,92.98204803466797,-33.98180389404297,1.675667762756348,76.43244171142578,-86.33336639404297,17.46847915649414,-66.98179626464844,17.81993865966797,-29.16212463378906,87.93695831298828,-99.71157836914062,-119.8377685546875,-23.51343727111816,-169.1530456542969,10.72074508666992,-33.45040512084961,-24.02699089050293,39.01808547973633,198.6575927734375,-55.92780303955078,23.93696212768555,36.70266723632812,51.76582717895508,27.46848487854004,-221.3602142333984,-19.45943832397461,5.261302947998047,-69.333251953125,-11.50452136993408,26.39640808105469,-16.71170043945312,32.18923187255859,-63.22513580322266,14.60359191894531,31.84681129455566,30.89188766479492,12.18018627166748,-3.603591680526733,-17.71170234680176,-0.4234054088592529,8.252260208129883,-8.783777236938477,0.3603715300559998,-5.603591442108154,5.963962554931641,-2.603590965270996,-9.747739791870117,-0.7117027640342712,1.180185794830322,-14.53151607513428,-15.74773979187012,2.180185794830322,3.144148826599121,0.2162230610847473,1.288297295570374,4.144148349761963,-2.927926063537598,6.072073459625244,1.180185914039612,1.108111619949341,-13.67566394805908,6.18018627166748,8.855851173400879,-1.675665378570557,12.81981468200684,-4.783777236938477,-11.85585117340088,-0.855851411819458,-3.783777236938477,-0.927925705909729,-0.8918885588645935,-6.855851650238037,-2.711702823638916,-10.67566585540771,-1.783777117729187,-9.819814682006836,3.180185794830322,-4.783777236938477,2.03603720664978,1.03603720664978,-0.855851411819458,-0.9639628529548645,-4.783777236938477,-2.855851411819458,6.89188814163208,3.891888380050659,-6.675665378570557,-4.783777236938477,-2.855851411819458,6.783776760101318,0.1081114411354065,3.072074413299561,1.03603720664978,1.108111381530762,9.675665855407715,2.03603720664978,-0.927925705909729,0.0360371470451355,0.2162229418754578,-1.891888618469238,-6.927925586700439,-2.819814205169678,-4.819814205169678
0.0360371470451355,2,-2.891888618469238,-0.2522592544555664,-1.927925705909729,-0.927925705909729,0,7.747740268707275,0.0360371470451355,-0.9639628529548645,-0.9639628529548645,0,0.0360371470451355,0.1081113815307617,0.07207435369491577,1.03603720664978,-1.855851411819458,-7.927925586700439,1,-0.8918885588645935,1.072074294090271,2.108111381530762,-1.819814205169678,-0.8198142051696777,1.180186033248901,3.072074413299561,1.072074294090271,-9.891887664794922,-8.855850219726562,-1.747739791870117,0.07207435369491577,-0.855851411819458,-0.855851411819458,8.747739791870117,8.819814682006836,-0.7837770581245422,-20.8198127746582,-2.891888618469238,1.108111619949341,8.108111381530762,-0.8918886184692383,-7.891888618469238,3.180185794830322,-5.567553997039795,6.531517028808594,-12.74773979187012,1.144148826599121,0.144148588180542,8.855853080749512,-4.603591442108154,5.144148349761963,0.252260148525238,1.324334859848022,6,-9.78377628326416,-3.639629125595093,15.60359573364258,3.180186033248901,2.324334383010864,0.1801857352256775,-8.747736930847168,11.92792701721191,3.216223001480103,-20.74773788452148,13.21622276306152,9.891891479492188,2.288297653198242,6.180185794830322,20.21622467041016,-25.53151512145996,8.36037540435791,-81.12607574462891,12.35133171081543,1.549598693847656,-19.37833786010742,44.01795959472656,-27.45040893554688,-59.51357269287109,-1.189221382141113,20.10810089111328,68.61264038085938,-111.8738098144531,-37.8198127746582,-104.7566680908203,-149.1260681152344,60.43245697021484,-1.405316472053528,74.02700042724609,-13.73868656158447,-62.8107795715332,133.4143524169922,55.64878463745117,216.7204895019531,-22.41437339782715,-72.77474212646484,-129.1981506347656,87.55850219726562,-17.70266342163086,-169.0718383789062,-60.56758117675781,-96.513427734375,156.3783569335938,-191.9276733398438,49.837890625,-16.79269027709961,14.01808738708496,13.80183601379395,-139.3421936035156,194.6305541992188,-7.64866828918457,43.92791748046875,-55.59454727172852,-31.72966384887695,-169.9457550048828,91.68468475341797,-88.18006896972656,121.4594421386719,-165.5314025878906,45.90998077392578,-98.05399322509766,-76.91875457763672,-40.76557159423828,57.69374465942383,17.91900253295898,-9.369290351867676,-113.8916397094727,-76.83765411376953,209.3873901367188,-47.05386734008789,33.60371398925781,-58.12593841552734,55.85596466064453,-122.9728622436523,115.7208862304688,64,67.66674041748047,-75.39615631103516,-23.41425514221191,-106.9547882080078,-101.1619873046875,-257.7564392089844,-223.6392517089844,126.1351089477539,-89.95491790771484,-183.6214294433594,-122.9277877807617,-0.3962898254394531,-39.87368392944336,-155.9367828369141,119.0452117919922,-63.14390182495117,-90.39628601074219,-130.2250213623047,33.93696975708008,110.3242950439453,-39.10799407958984,-97.86463928222656,31.28841400146484,-94.63044738769531,-37.18910217285156,-79.54934692382812,-15.87368202209473,163.8739318847656,-111.315055847168,-81.10786437988281,-177.1980133056641,-15.54043197631836,84.10823822021484,-60.13497924804688,124.7929458618164,8.702787399291992,41.81992721557617,16.18019485473633,-75.82872772216797,164.0450897216797,1.792938232421875,-88.62154388427734,-105.2971038818359,-19.88272094726562,61.55863189697266,124.5586395263672,-74.39629364013672,93.68483734130859,17.93709945678711,94.35146331787109,-8.576471328735352,28.6486701965332,126.7567749023438,-21.56742858886719,69.29734039306641,-29.17115783691406,-135.3421783447266,-127.3152770996094,-117.6575927734375,-6.306253433227539,105.486442565918,-100.7385711669922,4.36037540435791,-179.0087738037109,-6.981918334960938,-69.57646942138672,-20.21608734130859,39.40544891357422,14.162109375,34.28829193115234,4.306371688842773,25.90092849731445,-43.61250686645508,-55.36929702758789,43.28829574584961,126.8828659057617,-36.55851364135742,55.81078338623047,51.97300720214844,1.819940567016602,-32.20718002319336,75.97288513183594,57.07206726074219,109.8107757568359,6.53164005279541,24.81077766418457,-95.22514343261719,-77.59453582763672,-128.153076171875,70.52248382568359,-52.43244552612305,-37.00000762939453,13.17114067077637,-15.99095821380615,52.21623229980469,-27.9909610748291,11.54055690765381,27.78378105163574,24.67566680908203,18.89189147949219,0.4684829711914062,-1.675665378570557,-10.63962841033936,-0.1801857948303223,-12.53151702880859,-17.56755256652832,2.360371589660645,-6.531517505645752,-3.603591203689575,6.927926540374756,0.144148588180542,-6.855851650238037,7.89188814163208,4.144148826599121,-2.675665855407715,-6.963962554931641,-12.63962841033936,0.2162231206893921,-4.711702823638916,5.072074890136719,3.216223001480103,-8.855851173400879,-5.963962554931641,-15.63962841033936,-6.891888618469238,3.92792534828186,9.747739791870117,8.891888618469238,4.072074413299561,3.927925825119019,1.144148588180542,-8.711702346801758,1.252259969711304,-14.53151702880859,-8.819814682006836,-1.855851411819458,-0.855851411819458,1.072074413299561,12.81981372833252,-6.927925586700439,-5.855851173400879,-10.7477388381958,-7.963963031768799,-0.8198142647743225,-0.855851411819458,14.74773979187012,0.1441487669944763,-5.927925586700439,10.74773979187012,-3.675666332244873,10.71170330047607,-13.78377628326416,-1.891888618469238,0.108111560344696,1.072074413299561,0.072074294090271,2.072074413299561,0.0360371470451355,0.07207435369491577,0.07207435369491577,12.67566585540771,2,0.072074294090271
-0.9639628529548645,1.03603720664978,1,-0.927925705909729,-1.891888618469238,0.1081114411354065,1.03603720664978,0.0360371470451355,-0.9639628529548645,0.072074294090271,0.072074294090271,-0.8918884992599487,1.03603720664978,1.03603720664978,0.1801856756210327,-6.963962554931641,-0.927925705909729,9.711703300476074,0.072074294090271,-4,2,1.03603720664978,0.7117033004760742,0.108111560344696,0.1081114411354065,0.07207435369491577,-1.855851411819458,0.1081113815307617,1.03603720664978,-1.855851411819458,-2.855851411819458,-2.855851411819458,-4.747739791870117,1.072074413299561,3.03603720664978,9.855852127075195,4.036037445068359,2.072074413299561,-5.927926063537598,-1.819814205169678,1.144148826599121,9.675665855407715,2.108111381530762,6.747739791870117,-6,12.8558521270752,1.108111619949341,-9.81981372833252,-1.819814205169678,1.216223239898682,3.108111619949341,11.81981563568115,-4.603591918945312,-16.71170234680176,1.324334621429443,24.38737106323242,-3.675665378570557,-4.531516551971436,0.2882973551750183,0.4324462413787842,-5.927926063537598,12.96396255493164,-8.711703300476074,7.252260684967041,-2.783776760101318,-18.3513298034668,-20.78377532958984,7.540557384490967,-16.27925300598145,38.31529235839844,-35.01796340942383,-24.27925491333008,16.05399703979492,36.55850982666016,-90.02699279785156,69.66661834716797,4.153071403503418,21.5045166015625,-2.531515598297119,10.49547958374023,-39.3152961730957,-13.04507541656494,-104.2341766357422,-38.24322128295898,36.62167358398438,59.96396255493164,24.82885360717773,-66.71170806884766,7.693738460540771,171.3963928222656,70.43244171142578,109.7658309936523,73.46848297119141,-40.92793655395508,62.37845611572266,30.23430252075195,56.05411148071289,-67.28817749023438,-75.69361114501953,-141.2431030273438,-38.67554473876953,12.79281806945801,-13.0178394317627,-122.4323272705078,-115.2791213989258,-25.06291389465332,-30.71171569824219,-2.747619152069092,56.68470764160156,-42.77462387084961,135.9639587402344,57.78391265869141,-1.864889144897461,182.4143676757812,-49.08991241455078,32.03604888916016,-12.51343822479248,73.54055023193359,-23.96383666992188,123.1440124511719,62.90092468261719,-204.4953765869141,58.23429107666016,-62.44123077392578,98.36940002441406,5.57672119140625,34.56755447387695,-13.66648864746094,18.40544891357422,-28.53128051757812,-73.84669494628906,41.9821662902832,-31.95480346679688,-56.90068054199219,122.6667404174805,100.2433547973633,-66.73859405517578,-47.17101287841797,-60.83766174316406,-180.6484222412109,-90.72074890136719,53.40546035766602,13.18030548095703,35.69374847412109,-14.54031181335449,80.30626678466797,33.68470764160156,112.6486511230469,176.5045166015625,-106.3151779174805,-18.99082946777344,-42.1530647277832,44.09932708740234,-10.82860565185547,-207.2069396972656,-4.225139141082764,-88.61249542236328,-292.1348571777344,62.1442756652832,-44.56743240356445,13.94613075256348,-68.58535003662109,122.5946807861328,32.78389739990234,-21.45932006835938,0.7388262748718262,221.2070617675781,176.1441497802734,-209.2431030273438,12.82884788513184,18.71183013916016,-106.4683532714844,107.2343139648438,52.13522338867188,142.3784484863281,31.41449356079102,-182.3421630859375,-144.9548034667969,-78.87392425537109,-40.90080261230469,-115.1260681152344,78.990966796875,72.87392425537109,-14.51331424713135,142.5856475830078,-22.25213623046875,-206.8016357421875,-54.58551025390625,188.6845703125,-58.46823120117188,-79.22526550292969,-75.92781066894531,69.23431396484375,12.98204040527344,2.594661712646484,3.324338912963867,55.28829574584961,14.17126560211182,-29.11700630187988,-42.66649627685547,73.85597229003906,46.59467315673828,125.990837097168,-91.72967529296875,-77.41435241699219,33.11715316772461,65.24321746826172,26.90996742248535,94.79281616210938,-15.94588661193848,-80.19814300537109,-19.79269409179688,64.37832641601562,-183.4324645996094,-36.25214004516602,31.14414024353027,32.60371398925781,-8.108112335205078,-25.71157646179199,68.50453186035156,51.25225830078125,-60.26118087768555,2.783778190612793,29.81077575683594,-21.53151512145996,65.4864501953125,32.48644256591797,30.30624961853027,-52.97289276123047,7.000000476837158,5.261300086975098,-11.78377532958984,47.60359191894531,-7.918886184692383,0.6126319169998169,12.78377819061279,0.3603717684745789,2.927925586700439,2.396408796310425,-2.711702585220337,8.108112335205078,-3.675665855407715,4.18018627166748,3.180186033248901,-7.531517028808594,-2.531517505645752,-13.63962841033936,-14.78377628326416,-5.855851173400879,-1.999998092651367,-16.56755256652832,1.324334383010864,-1.747739791870117,-2.819814205169678,-1.855851411819458,-2.819813966751099,1.180186033248901,-0.7477397918701172,-2.747739791870117,10.81981372833252,-14.85585021972656,-8.603590965270996,7.783777236938477,5.144148349761963,-4.675665855407715,10.81981468200684,-8.711702346801758,-1.747740268707275,0.1801862120628357,-3.675665855407715,0.216222882270813,-1.819814205169678,-2.783776998519897,-8.855851173400879,-9.891888618469238,-1.855851411819458,-1.783776998519897,17.42340660095215,1.072074413299561,-10.78377723693848,1.108111619949341,-0.8558513522148132,0.144148588180542,0.072074294090271,-2.747740030288696,-2.783776998519897,7.819814682006836,-1.855851411819458,-1.819814205169678,-1.855851411819458,0,-7.927926063537598,3.03603720664978,-1.891888618469238,1.03603720664978,0.1081114411354065,0.072074294090271,17.45944213867188
-1.855851411819458,-1.927925705909729,-0.927925705909729,1.072074294090271,-2.891888618469238,0.0360371470451355,7,-0.8918886184692383,-9.891888618469238,-0.8918884992599487,-1.927925705909729,0,-8,0,-18.96396255493164,-1.819814205169678,1.03603720664978,12.74774074554443,1.072074413299561,-2.855851411819458,1.03603720664978,-2.891888618469238,-1.819814205169678,-9.855850219726562,-6.747740268707275,-1.891888618469238,-3.819814205169678,0.108111560344696,-1.927925705909729,-18.89188766479492,1.108111619949341,-6.603591442108154,-10.81981468200684,2.108111381530762,-7.891888618469238,2.108111619949341,-9.891888618469238,4.036036968231201,2.108111381530762,-0.8918886184692383,-1.783777236938477,-9.891887664794922,3.108111619949341,7.783777713775635,-3.10811185836792,0.072074294090271,-4.711702823638916,7.10811185836792,1.216223001480103,6.108111381530762,-0.855851411819458,3.252259969711304,-11.78377628326416,10.81981468200684,7.144148826599121,-6.711703300476074,-0.6396284103393555,20.56755447387695,3.288297414779663,4.180185317993164,-15.49547958374023,10.8558521270752,8.180185317993164,-6.567554473876953,-4.819814682006836,-3.747739553451538,21.25226020812988,-12.02699661254883,-16.88284683227539,3.891890048980713,90.10811614990234,-97.67567443847656,-39.87380599975586,27.07207870483398,-40.33324813842773,-0.2792549133300781,74.24322509765625,-94.36927795410156,-38.84693908691406,-91.23418426513672,50.71170806884766,-112.2972106933594,-62.46849822998047,-166.5223541259766,84.60359954833984,-96.88285827636719,11.64854049682617,54.07208251953125,-187.2340545654297,-30.1800594329834,-135.9639587402344,-106.8827209472656,-71.6666259765625,-91.37821197509766,96.468505859375,-115.5674133300781,-108.0269927978516,68.54946899414062,-130.6394958496094,93.06303405761719,-88.80160522460938,-123.495491027832,-96.32421875,8.927914619445801,-91.04486083984375,5.747865200042725,73.92792510986328,37.22526168823242,-8.306135177612305,-44.07195281982422,106.0269775390625,-97.15306854248047,-5.603591918945312,-3.044962882995605,-34.58551025390625,-62.44134521484375,42.10810852050781,-133.6935119628906,-155.5043029785156,-35.49535369873047,30.64879035949707,114.1532897949219,-45.4864501953125,23.25238037109375,-11.33313369750977,-53.27914428710938,21.36953926086426,21.32446098327637,-43.03590774536133,175.9369812011719,-253.8105163574219,-73.11702728271484,-88.12594604492188,29.59479713439941,143.0090637207031,39.91009140014648,2.324581146240234,-26.74762344360352,37.50464630126953,-87.77461242675781,145.6306915283203,-128.9096069335938,22.24334526062012,-93.21609497070312,-129.2520294189453,274.8558654785156,141.2433624267578,-65.34217834472656,-25.87368202209473,-137.6123809814453,91.68470764160156,-129.2970886230469,-56.657470703125,41.93708801269531,92.84693908691406,139.9009246826172,-53.11689758300781,-182.4052124023438,-14.54043197631836,-173.5133056640625,-355.9366455078125,-164.4322052001953,-3.179943084716797,26.96408462524414,135.7837677001953,-75.54934692382812,26.30637741088867,67.83802795410156,93.70279693603516,21.85598754882812,7.054248809814453,-42.78365325927734,-50.43244171142578,55.90093231201172,51.81992340087891,-24.40532684326172,-19.13497734069824,-158.3329925537109,-119.0630187988281,-61.20694351196289,18.30638122558594,33.828857421875,60.45956420898438,-38.54042816162109,77.99107360839844,80.45944213867188,17.0001277923584,-92.89188385009766,7.036044120788574,-6.954914093017578,2.882959365844727,-134.5674438476562,-137.66650390625,-154.1980285644531,-32.1980094909668,167.4232635498047,8.423406600952148,-45.27021026611328,37.73882675170898,81.18922424316406,108.8288421630859,-59.71156692504883,35.33338165283203,154.5224914550781,-98.23429870605469,-100.8376541137695,96.47740173339844,26.01795768737793,-5.88284969329834,-57.19813537597656,-58.27021789550781,7.612636566162109,-22.97288513183594,-64.10810852050781,96.07207489013672,-15.4773998260498,-5.414370536804199,-134.2432098388672,69.16210174560547,88.07207489013672,34.33337783813477,31.96383666992188,-93.45944976806641,-41.41436386108398,16.23430061340332,61.05400085449219,-43.52247619628906,88.99095916748047,-5.522475242614746,-62.75677108764648,-17.70266532897949,-69.84680938720703,-18.20718383789062,15.44148635864258,24.02699851989746,-15.91888236999512,1.612631559371948,-4.531517028808594,-0.639628529548645,12.53151798248291,-5.675665378570557,0.2522600293159485,2.072075128555298,0.3603717684745789,-3.711702585220337,-11.67566394805908,-11.6756649017334,-4.783777236938477,4.144148826599121,6.072074413299561,13.81981563568115,2.783777236938477,7.891888618469238,-0.7837771773338318,1.180185794830322,0.1801857352256775,-5.639628410339355,3.96396279335022,6.144148826599121,-0.819814145565033,0.2162231802940369,11.71170330047607,11.71170330047607,-2.819814205169678,-12.78377628326416,7.108111381530762,-1.711702704429626,-5.675665855407715,3.072074174880981,-8.711702346801758,12.89188957214355,7.927926540374756,4.108111381530762,0.1801857352256775,3.783777475357056,4.072074413299561,2.108111619949341,8.747739791870117,-4.927926063537598,4.891888618469238,-0.8198142647743225,-3.819814205169678,6.747739791870117,-0.927925705909729,0.2162230610847473,8.783777236938477,0.072074294090271,5.072074413299561,0.0360371470451355,-3.783777236938477,-5.963963031768799,-8.891887664794922,1.108111381530762,2.03603720664978,2.03603720664978,2.03603720664978,-1.891888618469238,-10.89188766479492
-18.92792510986328,3.072074413299561,-0.927925705909729,-4.819814205169678,-1.855851411819458,1.03603720664978,1.03603720664978,0.07207435369491577,-0.9639628529548645,0.7117033004760742,-1.927925705909729,1.072074294090271,3.03603720664978,-2.855851411819458,0.0360371470451355,7.747739791870117,1.108111500740051,-3.783776998519897,0.07207435369491577,-2.855851411819458,-1.927925705909729,2.108111381530762,-1.927925705909729,8.783777236938477,2.03603720664978,2.03603720664978,4.036037445068359,2.072074413299561,-5.927925586700439,-2.711702823638916,1.108111619949341,-0.8918886184692383,-1.855851411819458,-5.783777236938477,0.07207435369491577,5.89188814163208,3.072074413299561,2.072074413299561,-3.711702585220337,3.07207465171814,-10.7477388381958,-1.783776998519897,-10.85585021972656,2.072074413299561,-16.6756649017334,-4.891888618469238,-1.747739791870117,0.1081114411354065,-6.891889095306396,6.072074413299561,13.9279260635376,-4.711702823638916,-6.783777236938477,0.288297176361084,2.324335098266602,2.144148588180542,2.216223001480103,1.252260208129883,-13.60359001159668,-6.783776760101318,5.216222286224365,3.396408319473267,0.3603718280792236,1.432445883750916,7.324337005615234,-13.3513298034668,14.36037349700928,34.53152465820312,-24.02700614929199,-2.873929977416992,-63.63962936401367,-29.10811614990234,-1.504521369934082,19.94587707519531,85.33325958251953,50.90985107421875,91.33325958251953,-146.6124877929688,-79.48655700683594,76.82887268066406,-34.86489105224609,41.80186080932617,112.0539932250977,-37.49547576904297,-85.81076812744141,31.73882102966309,-80.99987030029297,-19.35133361816406,28.53163528442383,194.1351165771484,-69.85572814941406,3.819812774658203,-53.91888809204102,-47.40518951416016,113.9999847412109,-276.5223999023438,42.74773406982422,202.2521209716797,46.37844085693359,-145.7655639648438,-43.60359191894531,15.88285064697266,132.8739166259766,16.59467887878418,60.06315231323242,60.48656845092773,86.72073364257812,-180.7474975585938,-168.5943908691406,-24.63058471679688,-92.52236175537109,5.59468412399292,-85.14388275146484,12.38737297058105,153.0001373291016,-77.13499450683594,31.24334526062012,-130.0989379882812,83.26130676269531,70.6575927734375,-118.7385864257812,9.036144256591797,-188.3240814208984,17.22526168823242,-65.13498687744141,80.46861267089844,-36.78366088867188,91.92805480957031,62.78402709960938,-86.98180389404297,-75.15305328369141,138.5856323242188,-230.3691711425781,-27.45026016235352,0.3425425291061401,-144.6754150390625,-57.64841842651367,40.44161605834961,-126.8646469116211,38.80185317993164,35.02724456787109,82.46859741210938,111.8199462890625,-219.2790222167969,-35.72061538696289,50.80197143554688,-78.48632049560547,-103.6214218139648,19.56767845153809,52.94600677490234,149.6397399902344,137.3874969482422,-80.74749755859375,-110.5582656860352,-113.4411239624023,-89.43218231201172,-93.38723754882812,171.7838745117188,201.0540924072266,-24.13498687744141,96.51355743408203,-34.17993927001953,-14.68446350097656,-12.15306854248047,112.4325561523438,198.8648986816406,21.45956420898438,0.6938657760620117,53.35144805908203,-64.09894561767578,-17.43232727050781,41.21634674072266,81.81090545654297,-74.72061157226562,45.96408081054688,23.39652633666992,36.79293823242188,33.96395874023438,-228.4322357177734,158.9099578857422,-112.1438980102539,-43.1259651184082,61.11715316772461,80.99095153808594,-48.85572814941406,65.67578887939453,25.00904083251953,-173.5583801269531,-9.657585144042969,30.65770721435547,-33.99999618530273,152.7117156982422,-34.37821197509766,75.28839111328125,15.23430252075195,-225.0087890625,-42.72049713134766,-1.180060863494873,137.4234161376953,-11.97287750244141,115.3332443237305,-3.864768028259277,-159.4142456054688,1.324455261230469,-32.66649627685547,23.73882675170898,-74.63951110839844,125.8468246459961,126.828727722168,-69.22514343261719,-86.10799407958984,-92.29721832275391,21.72978210449219,19.69374084472656,-34.09895324707031,-127.5764923095703,-49.28817367553711,-3.630587577819824,-1.108112812042236,-19.3243293762207,-149.50439453125,-10.84681510925293,85.15318298339844,-57.39628982543945,-96.47740173339844,-13.74774360656738,102.171142578125,-90.54948425292969,17.04507064819336,-65.92793273925781,-16.66662406921387,-5.000001907348633,80.66661071777344,-13.23418045043945,-6.126067161560059,26.63963317871094,-7.279256343841553,-8.711701393127441,-1.675665616989136,4.288297176361084,2.468483209609985,9.000000953674316,-6.711703300476074,1.144148588180542,-1.603591442108154,-1.639628410339355,-0.675665557384491,-2.747739791870117,0.2162229418754578,-1.711702823638916,3.927925825119019,-0.8198142051696777,8.855853080749512,-7.603591918945312,-4.639628410339355,4.108111381530762,7.108111381530762,3.180185794830322,7.855851650238037,-1.819814205169678,-0.8198142051696777,-11.78377532958984,10.81981468200684,-0.7837770581245422,-3.252259731292725,2.108111381530762,-0.8198142051696777,2.144148826599121,5.108111381530762,12.71170330047607,2.072074413299561,-10.85585117340088,-3.675665855407715,0.0360371470451355,-1.192092895507812e-07,3.144148588180542,3.072074413299561,-0.216221809387207,-0.855851411819458,-0.8198142647743225,10.78377723693848,5.036037445068359,-3.819814205169678,0.07207435369491577,-6.963962554931641,-11.8198127746582,5.89188814163208,-0.8918886184692383,-8.891888618469238,-11.81981372833252,0.07207435369491577,-2.783776998519897,0,2.144148826599121,2,2.03603720664978,1.072074294090271,1.03603720664978
1.03603720664978,-4.819814205169678,2.03603720664978,2,2.03603720664978,-7.963962554931641,0.0360371470451355,2,1,2,4.81981372833252,4.036036968231201,0.07207435369491577,1,4,1,1.03603720664978,3,6.072074413299561,-1.891888618469238,1.03603720664978,1.03603720664978,9.747740745544434,-2.783776998519897,-8.963962554931641,0.0360371470451355,-3.855851411819458,-1.783776998519897,-0.927925705909729,3.07207465171814,0.0360371470451355,4.072073936462402,-2.891888618469238,-3.783776998519897,-3.819814205169678,-3.819814205169678,-0.8558513522148132,2.072074413299561,0.0360371470451355,-7.891888618469238,1.180185794830322,-0.8198142647743225,1.108111619949341,2.03603720664978,7.108111381530762,0.0360371470451355,0.2162230014801025,-1.819814205169678,-0.8198143243789673,7.999999523162842,2.180185794830322,0.1801857948303223,5,11.92792701721191,-4.567554473876953,1.609325408935547e-06,7.89188814163208,-5.603591442108154,-2.567554235458374,-3.495479583740234,-5.639629364013672,12.07207489013672,8.432445526123047,26.89188957214355,-12.67566680908203,18.10811042785645,2.468482494354248,-25.59455108642578,40.38736343383789,-26.84681129455566,-55.03602981567383,19.67566871643066,123.5855102539062,-34.34228897094727,-13.71169853210449,-4.288172721862793,-3.702799797058105,209.9638214111328,46.40544891357422,40.50452041625977,-140.6756744384766,39.74772644042969,26.02700042724609,-119.0539855957031,-83.09906005859375,181.4323425292969,-164.2070617675781,-9.873802185058594,-82.71170806884766,1.198265075683594,79.36930084228516,44.15319061279297,-1.216226100921631,60.51357269287109,37.32432556152344,7.135112762451172,-66.48632049560547,47.27033233642578,151.1441497802734,7.36036205291748,-32.15307235717773,-74.40531921386719,214.7928466796875,27.09016036987305,-0.3603734970092773,-69.70253753662109,-161.1980285644531,8.891898155212402,36.65770721435547,-180.3692626953125,-155.7024230957031,-126.5853881835938,-20.57647323608398,210.0089111328125,-9.693501472473145,122.6575698852539,40.92803955078125,-53.15307235717773,-48.03591537475586,-254.7745056152344,16.41449737548828,57.27926635742188,59.39641189575195,-185.3601379394531,-100.1169128417969,-167.0629119873047,61.89200592041016,99.97301483154297,143.9461364746094,-97.80148315429688,-62.58539199829102,-55.63962554931641,92.37870025634766,-80.72037506103516,-9.41411304473877,-3.216106414794922,-80.56730651855469,-151.179931640625,-130.7835235595703,-97.24298095703125,-236.9997406005859,228.7837677001953,-16.42316246032715,21.07231521606445,-0.6935005187988281,-71.93672180175781,-80.13485717773438,243.3424377441406,4.531757831573486,-21.18910217285156,-181.2699890136719,66.60370635986328,171.828857421875,-111.9095916748047,26.95504379272461,-173.4682464599609,61.75690078735352,-34.68446350097656,-247.8825836181641,-35.96371459960938,202.2613220214844,-132.2610473632812,161.6847076416016,16.78402900695801,94.92805480957031,28.53164291381836,15.97325134277344,18.47764587402344,128.6576995849609,-152.3329925537109,89.37844085693359,101.5945587158203,3.811020374298096,-0.07195472717285156,148.0541076660156,-107.180061340332,40.61275482177734,7.657831192016602,194.4143829345703,-77.28817749023438,-3.089916229248047,-109.1169128417969,-32.61249923706055,-151.2251434326172,126.4235153198242,1.306381225585938,31.07219696044922,70.51356506347656,35.72978210449219,-105.2791213989258,-185.6034851074219,-143.1440277099609,-77.837646484375,-198.6125030517578,85.46861267089844,-92.49536895751953,-36.03591537475586,-88.43219757080078,43.09918975830078,5.360493659973145,47.43244552612305,-16.85585975646973,41.13522338867188,-103.981803894043,32.0001220703125,27.79282188415527,-184.0447998046875,33.86488342285156,-94.23416900634766,5.063150405883789,-117.4053192138672,2.432573318481445,52.29734039306641,6.585629463195801,-78.11701965332031,6.01807975769043,27.81089210510254,143.98193359375,65.11714935302734,49.36941528320312,33.23430633544922,55.53152084350586,-39.04495620727539,-122.1169967651367,-52.88285064697266,-29.40533065795898,21.0180835723877,-141.1620941162109,30.61262893676758,103.0179672241211,-29.12619781494141,-27.03603553771973,-10.21622276306152,-62.82873153686523,1.80186128616333,-0.5675568580627441,42.84681701660156,-4.495479106903076,5.396408557891846,2.000000953674316,9.459444046020508,-2.531517028808594,-0.7477397918701172,5,-5.711702823638916,6.999998569488525,16.63962936401367,5.036037445068359,-0.7477399110794067,18.56755447387695,-1.603592157363892,8.108112335205078,-3.675665378570557,-1.747739911079407,5.108111381530762,3.10811185836792,2.144148826599121,0.180185854434967,-6.639628887176514,-4.747739791870117,0.2522602081298828,1.072074413299561,-5.747740268707275,3.180186033248901,3.144148588180542,3.144148111343384,-0.855851411819458,0.1081113815307617,-11.78377628326416,-7.927925586700439,6.819814205169678,8.783777236938477,0.1801857352256775,2.108111381530762,0.1081114411354065,-1.783776998519897,3.072074413299561,1.108111381530762,2.072074413299561,1.03603720664978,-4.747740268707275,1.072074294090271,1.03603720664978,-9.891888618469238,-5.783777236938477,3.144148588180542,-0.8918885588645935,1.108111619949341,3.03603720664978,-0.855851411819458,10.78377628326416,1.108111381530762,-2.891888618469238,0.072074294090271,0,-2.891888618469238,-1.927925705909729,9.711703300476074
0.1081113815307617,2,1.072074413299561,3.03603720664978,0.0360371470451355,1.03603720664978,-7.963963031768799,0,-0.9639628529548645,-1.891888618469238,8.711702346801758,-0.927925705909729,1.03603720664978,-2.855851411819458,-1.891888618469238,-9.963962554931641,2.072074413299561,0.072074294090271,2.03603720664978,-1.855851411819458,-7.927925586700439,2.072074413299561,4.072074413299561,1.03603720664978,1.03603720664978,-0.927925705909729,-8.963962554931641,-2.819814205169678,-0.855851411819458,3.072074413299561,2.072074413299561,1.03603720664978,-11.89188766479492,-9.891887664794922,-9.855851173400879,3.108111619949341,2.072074413299561,2.072074413299561,7.855851650238037,9.819815635681152,-7.963962554931641,1.180185794830322,8,0.1081113815307617,2.108111381530762,7.783777713775635,-3.819814205169678,-7.675664901733398,1.108111619949341,-6.783778190612793,-1.783777117729187,6.036036968231201,3.144148588180542,-1.747740030288696,-1.675665616989136,-3.711702823638916,3.036037445068359,0.8558516502380371,0.0360376238822937,3.396408557891846,1.927926421165466,-6.603591442108154,1.144149303436279,-20.0269889831543,45.45944976806641,-27.89189338684082,10.0269947052002,47.11716079711914,-64.41436004638672,-32.47739791870117,55.10811233520508,77.75677490234375,-40.55850982666016,21.09003067016602,-11.4954776763916,-135.4053192138672,-16.65758514404297,-35.19813537597656,50.6575927734375,-39.13510894775391,-43.18910217285156,-14.24322319030762,-40.03591918945312,-11.55851364135742,-126.0359268188477,-31.28829765319824,-87.30626678466797,-58.37832641601562,-71.46836090087891,100.4683532714844,76.16222381591797,137.9278106689453,19.67566680908203,-126.1530609130859,-68.73857879638672,-51.47739791870117,-19.60357475280762,-29.23418235778809,-112.8287353515625,-183.4502868652344,-236.9636840820312,-141.9008178710938,-2.80173397064209,78.81993865966797,-43.24322128295898,-43.48643493652344,112.8468170166016,-23.0087890625,-76.54055023193359,-9.603591918945312,-58.10786437988281,-133.5313873291016,-29.34216499328613,-152.2700805664062,-10.08099174499512,-66.06291198730469,215.5675506591797,-78.17102813720703,164.5585021972656,-110.6214218139648,-28.25214004516602,99.13522338867188,-1.387248039245605,59.78390121459961,101.7749862670898,49.12631607055664,206.2522735595703,-42.94575500488281,254.9459838867188,122.1622314453125,-120.0178298950195,46.79294204711914,-127.2970809936523,23.10823059082031,50.4866828918457,64.93721008300781,-54.30612182617188,95.34243774414062,48.98216247558594,-37.64842987060547,97.61276245117188,105.8470687866211,24.00011825561523,-27.81077575683594,-69.80148315429688,182.3514862060547,-76.72036743164062,-13.9187650680542,-78.64841461181641,-1.279126644134521,41.83815002441406,-102.693359375,97.55863952636719,-154.3691711425781,-244.6754150390625,62.98203659057617,10.24333572387695,-165.9367218017578,-89.72954559326172,-4.459320068359375,-111.8375244140625,54.56780242919922,14.88296508789062,116.1622314453125,9.982160568237305,-100.6484222412109,37.34242248535156,7.47776985168457,-72.98165130615234,62.77486419677734,-59.00880432128906,104.4414901733398,-34.49535369873047,-99.06278991699219,-57.71145629882812,117.7658233642578,-153.4231567382812,-23.34216499328613,-61.97274780273438,14.09027862548828,-60.32421112060547,-78.21611785888672,210.4773864746094,-49.21623229980469,-19.91875648498535,-98.81065368652344,73.99107360839844,-19.93684387207031,-91.46835327148438,-24.89176368713379,-116.630485534668,53.28842544555664,-166.9005584716797,-22.0089111328125,-72.11702728271484,-154.855712890625,-25.15306663513184,-218.0718536376953,83.23432159423828,-191.2161102294922,193.2341766357422,96.3333740234375,136.9188842773438,55.37844467163086,-167.0629425048828,47.55852127075195,109.0450668334961,-70.09905242919922,156.9730072021484,-57.36928558349609,-13.04495334625244,-113.8287200927734,64.36037445068359,-2.261176109313965,-92.92781066894531,-14.45943832397461,-103.0089111328125,29.72074890136719,-36.60359954833984,4.855852127075195,-97.36023712158203,-110.8197021484375,73.22526550292969,-40.3332405090332,-28.8558406829834,-102.5674209594727,-16.85572814941406,22.18921852111816,13.9909610748291,-64.54947662353516,29.36941146850586,10.8468132019043,-66.92780303955078,-21.54055023193359,-83.72062683105469,-112.2432174682617,-47.17113876342773,14.78377914428711,5.720743179321289,-0.6035909652709961,22.56755447387695,-25.63962745666504,-0.1081104278564453,-2.675665855407715,-9.639627456665039,-3.108111381530762,2,1.855851411819458,-9.81981372833252,-0.783777117729187,2.216223239898682,3.252259969711304,7.891888618469238,-0.2162225842475891,5.963963031768799,1.180185794830322,2.180186033248901,6.927925109863281,-8.855851173400879,-13.78377628326416,0.1441485285758972,0.1801856756210327,1.252260088920593,0.1081114411354065,-4.711702823638916,-0.7837772369384766,3.144148588180542,-2.747739791870117,-8.603591918945312,-7.675666332244873,-11.78377723693848,-0.7477400302886963,0.1081115007400513,3.072074413299561,4.036037445068359,-0.8918886184692383,-6.927925586700439,-1.891888618469238,-2.819814205169678,-2.783776998519897,11.49548053741455,-7.927925109863281,0.1441486477851868,-9.891887664794922,6,-5.711702823638916,3,-2.819814205169678,-9.891887664794922,-17.92792510986328,-1.927925705909729,-1.891888618469238,1.072074413299561,0.0360371470451355,-0.927925705909729,1.03603720664978,2,0.1081113815307617
-0.927925705909729,-0.855851411819458,-1.891888618469238,0.07207435369491577,0.0360371470451355,0.072074294090271,-1.927925705909729,0.07207435369491577,2.03603720664978,1.072074413299561,0.0360371470451355,2,1.03603720664978,-3.216223001480103,-2.891888618469238,2.072074413299561,3.03603720664978,-8.891888618469238,2.747739791870117,-0.8918885588645935,-1.819814205169678,-1.891888618469238,2.072074413299561,-1.891888618469238,1.072074294090271,1.072074413299561,4,-0.855851411819458,-1.891888618469238,8.711702346801758,0.072074294090271,1.072074294090271,8.711703300476074,-1.855851411819458,2.072074413299561,-0.8198142051696777,-0.7837768793106079,-2.855851411819458,1.03603720664978,2.03603720664978,-7.819814682006836,-0.855851411819458,3.783777475357056,4.927926063537598,0.2162229418754578,-8.036037445068359,3.108111381530762,-0.711702823638916,4.072073936462402,-2.360370635986328,-1.89188814163208,-0.8558511734008789,8.891887664794922,4.036036968231201,10.53151702880859,-2.639628648757935,11.03603839874268,-6.567554473876953,0.1441493630409241,-14.38736724853516,18.63962936401367,6.819814682006836,41.6756706237793,-36.88283920288086,58.54055786132812,-81.27022552490234,71.67566680908203,-62.11715316772461,146.5764617919922,47.09907913208008,-54.91888809204102,10.13510704040527,142.2341766357422,39.88284683227539,13.76569747924805,-1.378329277038574,1.585636138916016,139.7026672363281,-124.0089111328125,-13.37833023071289,225.0270080566406,161.0990295410156,-22.63962173461914,15.04494667053223,-95.51345062255859,145.2341766357422,-47.60360336303711,-5.648664474487305,21.29734802246094,94.95491027832031,24.61263275146484,138.171142578125,-17.38724899291992,94.48642730712891,-63.675537109375,28.77486419677734,6.882967948913574,29.27925872802734,9.08111572265625,9.865016937255859,62.26129913330078,-213.7114562988281,-113.9187622070312,11.70278358459473,21.06315994262695,-166.657470703125,-194.6755218505859,213.8379211425781,-4.792692184448242,155.2522583007812,-58.18006896972656,-1.107986450195312,-162.486328125,-139.2880554199219,-20.52235412597656,-146.0629119873047,166.0270233154297,-40.81064605712891,-125.3691711425781,-142.7836456298828,-113.3871231079102,114.1621017456055,62.19839859008789,46.18044281005859,173.8469390869141,-67.17994689941406,-66.41412353515625,18.24346351623535,-69.49522399902344,68.96410369873047,8.504640579223633,-41.13484954833984,70.64891052246094,122.6218032836914,-80.22501373291016,-209.2518920898438,-249.9726409912109,33.8200569152832,-37.32407760620117,17.42366027832031,-174.4860534667969,3.387619972229004,34.09026718139648,72.38761138916016,-44.8376579284668,252.5497131347656,63.96421432495117,-88.19800567626953,100.0272369384766,1.054244995117188,164.3424072265625,-16.10787010192871,-174.3961486816406,-33.73844909667969,-30.07194900512695,20.50465774536133,103.5767288208008,-7.693495750427246,4.675906181335449,49.50464248657227,33.0002555847168,-138.0358428955078,-13.06278514862061,57.72074127197266,181.3154449462891,70.58573913574219,-34.63938522338867,56.81100463867188,38.0092887878418,-85.03579711914062,41.37844467163086,-131.9276885986328,-1.369160652160645,6.693872451782227,3.47752571105957,33.56779861450195,8.558761596679688,-43.88273239135742,53.95516967773438,-213.7294158935547,-50.77447509765625,23.45956993103027,-101.5763397216797,139.5676879882812,-128.1710205078125,167.6397552490234,-49.75665664672852,-26.5313835144043,39.95504379272461,51.81994247436523,77.98216247558594,15.08111381530762,10.11727714538574,-20.62154388427734,95.39654541015625,-80.92781066894531,-7.035914421081543,-143.0087890625,-33.14402770996094,-37.72060394287109,57.56755828857422,-32.95480346679688,-30.73857116699219,26.12618827819824,-96.69362640380859,-26.675537109375,-73.28818511962891,-67.66661834716797,-49.79257583618164,17.00902938842773,140.3964080810547,10.50465106964111,-33.70265197753906,14.28829002380371,32.55863571166992,-48.94588088989258,-7.594429016113281,-48.52247619628906,-49.04496765136719,-48.69362258911133,-10.64853858947754,100.3333740234375,-61.78365707397461,44.20718383789062,-88.62154388427734,68.1622314453125,-104.6394958496094,3.828857660293579,-53.19814300537109,-92.21609497070312,68.93695831298828,86.48643493652344,-4.270214080810547,-10.35133266448975,31.76582145690918,-64.25225830078125,-73.62155151367188,13.32433223724365,-56.87380218505859,-25.75678062438965,-21.4954776763916,-14.603590965271,-8.495479583740234,-11.63962841033936,-10.63962745666504,2.216223001480103,-9.639627456665039,11.8558521270752,-5.639628887176514,5.963962554931641,1.180186033248901,-6.855852127075195,2.216223001480103,-1.747739791870117,2.180185794830322,2.216223001480103,6.036036491394043,6.072074413299561,-2.819814205169678,1.108111500740051,3.03603720664978,-10.60358905792236,4.252260208129883,-1.108110904693604,-5.891888618469238,-18.74773788452148,5.072074413299561,1.180185794830322,0.144148588180542,-2.819814205169678,1.108111381530762,1.180185914039612,-2.783777236938477,-6.891888618469238,10.74774074554443,0.07207435369491577,17.45944213867188,0.0360371470451355,9.747739791870117,2.072074413299561,0.072074294090271,-2.855851411819458,0.0360371470451355,4.072074413299561,3.108111381530762,-0.855851411819458,3.8558509349823,0.1441486477851868,-2.855851411819458,2.03603720664978,2.03603720664978,-13.74773788452148,-0.8918885588645935,-1.891888618469238,-0.8918885588645935,0.07207435369491577,-1.819814205169678,2.072074413299561
2.03603720664978,-0.927925705909729,0.0360371470451355,0.072074294090271,3,-0.927925705909729,2,0.0360371470451355,-8,1,2,-12.85585117340088,-4.783777236938477,2.03603720664978,0.0360371470451355,-0.927925705909729,-1.927925705909729,-0.8558512926101685,-9.855850219726562,-7.891888618469238,-1.891888618469238,-0.8918885588645935,-0.8918886184692383,2.108111619949341,0.07207435369491577,0.07207435369491577,-0.8918885588645935,-0.927925705909729,-4.783777236938477,-12.85585021972656,-10.85585117340088,-2.783776998519897,9.711703300476074,-0.8558514714241028,4.855851173400879,4.927924156188965,1.072074413299561,-15.85585021972656,4,1.108111619949341,2.108111619949341,6.108110904693604,-3.855851411819458,6.927924156188965,-2.819814205169678,-9.81981372833252,-2.963962554931641,0.2882970571517944,-8.855851173400879,6.072074413299561,-12.56755447387695,-4.603591442108154,-4.639628410339355,0.1081118583679199,10.03603839874268,-1.072073459625244,2.216222524642944,7.036036968231201,30.63962936401367,2.360371828079224,1.504519581794739,-7.711701393127441,26.27925682067871,99.171142578125,-44.07207489013672,-130.1260681152344,-21.70265960693359,-78.48643493652344,-0.3424186706542969,-29.20718574523926,44.99095153808594,153.3963012695312,66.60359954833984,39.89188766479492,-74.53139495849609,-111.1351089477539,-32.86476516723633,-67.77472686767578,-54.28817367553711,-68.47740173339844,47.84680938720703,-9.441357612609863,-110.999885559082,-24.9909553527832,58.25226211547852,-154.3511962890625,-69.19813537597656,66.88285064697266,-122.7026672363281,11.87393379211426,-29.50440216064453,-110.0449523925781,-84.45932006835938,62.20730590820312,38.4864387512207,41.81981658935547,-45.99999237060547,216.9728851318359,-205.0088348388672,58.63974761962891,26.6937370300293,21.81089973449707,55.41448974609375,199.8018646240234,-160.9817962646484,83.29734802246094,9.504634857177734,-204.2161102294922,13.41449642181396,248.5315246582031,-133.1708984375,-40.63938140869141,54.20730590820312,-101.8016128540039,66.22525787353516,257.8738098144531,42.60361099243164,21.72990989685059,-24.63045883178711,-37.44123077392578,-121.2159881591797,-91.80162811279297,-120.3782119750977,-80.33311462402344,24.46860885620117,148.324462890625,23.36048889160156,-74.80148315429688,-232.0717010498047,-55.342041015625,250.7838745117188,124.2433242797852,83.99120330810547,-133.7654266357422,-8.846567153930664,-171.0807495117188,32.57684326171875,41.26141738891602,-399.260986328125,-139.4321899414062,-2.594308853149414,7.072336196899414,-80.54031372070312,130.4506683349609,-150.2609252929688,-44.999755859375,214.4235229492188,-278.5851440429688,-65.19789886474609,-208.5762176513672,-142.702392578125,151.5226135253906,101.8561019897461,100.3335037231445,-101.1889877319336,243.4865417480469,-91.14390563964844,5.369656562805176,-146.9276733398438,-77.62129211425781,14.21634101867676,-70.08965301513672,16.43268775939941,37.45065689086914,-19.78352355957031,50.62179183959961,187.2523803710938,-160.4052124023438,76.89201354980469,12.42365074157715,-180.693359375,-28.15293884277344,-65.82862854003906,-198.2519989013672,-90.85560607910156,95.03614807128906,173.4143676757812,-92.29696655273438,-43.93671035766602,-124.5044097900391,79.90092468261719,15.64866733551025,-62.98179626464844,71.3333740234375,53.52259063720703,55.8470458984375,-63.45931625366211,-95.513427734375,43.03616333007812,-269.7475280761719,-26.07195281982422,-32.70253753662109,76.22525787353516,17.99108123779297,-37.21609497070312,74.78389739990234,-77.71157836914062,79.5135498046875,178.8828430175781,-51.3421630859375,-84.72966003417969,-25.36915397644043,-74.70265960693359,-95.07196044921875,-105.8827209472656,83.19827270507812,103.7386932373047,49.89189147949219,100.9009246826172,105.4143676757812,-134.3511962890625,80.89201354980469,5.549602508544922,48.33325576782227,-202.3602447509766,140.2341766357422,175.3963317871094,-137.9817810058594,-35.14402008056641,86.59455871582031,74.76582336425781,-64.53150939941406,-4.612628936767578,-16.71170616149902,-5.486440658569336,33.96395874023438,53.35121536254883,48.3243293762207,40.69374847412109,14.72978401184082,47.38737869262695,101.9458618164062,-118.1711730957031,-41.60358810424805,27.39640998840332,74.828857421875,-35.02699279785156,28.6396312713623,20.60359382629395,-142.3783264160156,-4.7928147315979,18.07207679748535,9.216222763061523,35.27925872802734,17.74774169921875,14.9279260635376,5.108110904693604,-1.639628171920776,-10.71170234680176,2.288297414779663,-8.711701393127441,5.180185794830322,-2.144147396087646,-0.7837769985198975,-2.603591442108154,-3.711702585220337,-6.567554950714111,-1.855851411819458,-1.783777236938477,-12.8198127746582,8.108112335205078,3.072074413299561,-11.85585117340088,-11.7477388381958,3.108111619949341,5.855851650238037,-6.855851173400879,-9.81981372833252,4.180185794830322,-0.7837768793106079,0.108111560344696,2,-11.78377628326416,-0.8198142051696777,-0.8558512926101685,-9.855851173400879,-0.1801857948303223,3.03603720664978,-8.891888618469238,1.072074294090271,-0.8918885588645935,-5.891889095306396,2.072074413299561,-0.8918884992599487,4.036037445068359,1.180185794830322,-2.855851411819458,-2.819814205169678,2.072074413299561,2,1,-0.8918885588645935,3,-8,0,0.07207435369491577,0,-0.927925705909729
-1.891888618469238,1.03603720664978,0,0.0360371470451355,2,-1.891888618469238,-0.927925705909729,1,-0.927925705909729,1.03603720664978,0.0360371470451355,0,-1.927925705909729,0,18.38736915588379,0.0360371470451355,-0.855851411819458,-0.8918885588645935,1.072074413299561,-3.783776998519897,-0.8198142051696777,-1.783776998519897,-0.8918885588645935,-1.927925705909729,1.03603720664978,-3.783777236938477,-8.963962554931641,2,1.03603720664978,2.108111619949341,4.855851650238037,10.74773979187012,6.81981372833252,-1.855851411819458,-0.8558512926101685,0.1081114411354065,2.072074413299561,0.144148588180542,0.1801859736442566,-5.747740268707275,5.072074413299561,-2.963962554931641,-0.8198142051696777,2.108111381530762,0.1441485285758972,3.000000238418579,3.144148826599121,2.216223239898682,24.56755447387695,-4.711702823638916,4.288297653198242,-4.747739791870117,0.07207411527633667,-3.639628171920776,-12.63962936401367,1.216223001480103,-10.53151702880859,-11.49547958374023,-9.387368202209473,19.81981468200684,-2.92792534828186,-9.675666809082031,-78.98192596435547,37.27925872802734,-105.9549331665039,-49.63059234619141,69.92792510986328,20.94600677490234,72.5045166015625,26.171142578125,61.61264419555664,37.82884979248047,74.10810852050781,21.10811042785645,-50.29721069335938,149.3602447509766,-14.55851650238037,-121.9638290405273,50.95504760742188,121.2162170410156,-128.7566528320312,-82.96383666992188,-223.4142303466797,-74.10799407958984,-23.45039939880371,-101.2702255249023,-52.76570129394531,-191.6934967041016,-73.15319061279297,-99.13497161865234,132.2252807617188,57.45957946777344,-76.38724517822266,256.5135803222656,-165.2610473632812,205.7477416992188,-123.0719604492188,-174.4232635498047,-33.66650772094727,-72.77473449707031,-116.1980133056641,-34.17101669311523,-97.54934692382812,-320.2879333496094,-85.70254516601562,-281.522216796875,-34.03579330444336,-21.39616775512695,-87.63045501708984,48.54055786132812,-25.05386734008789,31.03616142272949,-153.9546661376953,-75.08991241455078,92.39653778076172,212.0179748535156,-93.91876983642578,-20.97285079956055,-47.61251449584961,40.02724456787109,-7.224895477294922,-168.1528167724609,134.6219024658203,0.1353475451469421,-116.7834014892578,-127.2250213623047,139.2614135742188,114.0452041625977,126.8019866943359,-74.65734100341797,-139.9726257324219,-76.41411590576172,14.13534545898438,3.558749198913574,-49.61227035522461,-226.4139862060547,4.540683746337891,-12.05374336242676,76.11727905273438,-190.7383422851562,-268.11669921875,-31.6573371887207,123.5046463012695,-11.43220329284668,12.52284622192383,-12.53139686584473,8.874057769775391,54.25238418579102,-105.3419342041016,-64.24296569824219,93.92816162109375,92.05426025390625,78.42364501953125,-94.71133422851562,-96.64830017089844,-165.0086822509766,-24.45014762878418,-65.12581634521484,49.24346923828125,-79.85546875,115.7659530639648,47.92817306518555,-76.87368774414062,-37.51319122314453,-68.1798095703125,17.8560905456543,-194.5492248535156,-33.99987030029297,-105.1077423095703,-109.477165222168,129.4596862792969,79.19837951660156,137.7749938964844,-110.2789993286133,-63.36915588378906,137.8199462890625,-93.64842224121094,-61.47727966308594,19.88309097290039,169.0812377929688,-276.3329772949219,-107.3059997558594,29.72087097167969,211.2163238525391,72.18921661376953,38.43269348144531,-304.5582580566406,-18.07195663452148,98.80197906494141,78.14426422119141,112.4505157470703,82.23429870605469,-129.7295227050781,-52.06291580200195,-24.54043197631836,49.3514518737793,117.9640884399414,137.3332214355469,-108.0268707275391,82.31542205810547,50.28842163085938,122.1531524658203,85.57671356201172,40.70278549194336,118.7477416992188,51.93696975708008,184.1802062988281,71.46849822998047,-23.81969261169434,-120.6304626464844,184.2071533203125,-49.68459320068359,-35.92779922485352,-112.2611770629883,-10.9008092880249,34.90091705322266,-76.87369537353516,-78.07194519042969,-25.67554664611816,49.05411529541016,34.1531982421875,-295.5312805175781,96.07206726074219,57.30637359619141,-81.20716857910156,26.75677871704102,-83.56742858886719,-67.19813537597656,-2.486434936523438,-110.2251281738281,-73.03591156005859,-58.88272857666016,7.621661186218262,67.07208251953125,-62.41437530517578,19.73882293701172,111.1351165771484,-72.16210174560547,25.18921852111816,31.20718574523926,20.07207107543945,-21.71169662475586,12.46848392486572,-5.459441184997559,-1.603591203689575,3.180186033248901,14.74773979187012,6.072073459625244,-3.603590965270996,-6.711702823638916,7.891888618469238,3.216223001480103,3.216223001480103,-8.747739791870117,-1.783777117729187,2.072074413299561,3.144148588180542,1.216223001480103,-4.639628887176514,-5.711703300476074,-10.71170139312744,-1.783776998519897,6.144148826599121,6.108111381530762,12.81981372833252,1.216223239898682,16.67566680908203,0.1081115007400513,1.108111619949341,8.819814682006836,7.819814682006836,2.108111381530762,10.78377819061279,0.1081113815307617,8.747739791870117,0.180185854434967,0.1441487073898315,-6.963963031768799,-4.675665378570557,3.1441490650177,-0.927925705909729,-3.963962554931641,-2.855851411819458,-0.8198143243789673,4.891887664794922,-1.819814205169678,-8.927925109863281,-0.855851411819458,2.108111619949341,-1.819814205169678,-8.855851173400879,-11.85585117340088,2.03603720664978,-0.9639628529548645,9.711703300476074,-2.783777236938477,-1.855851411819458,1
0.1081113815307617,-2.891888618469238,-0.9639628529548645,-6.963962554931641,0.07207435369491577,0,0.0360371470451355,-2.891888618469238,-1.927925705909729,-10.89188766479492,2.03603720664978,-3.855851411819458,1.03603720664978,-1.891888618469238,-1.891888618469238,-2.855851411819458,-7.819814205169678,0.0360371470451355,0.1441486477851868,0.0360371470451355,-2.891888618469238,-1.855851411819458,-2.891888618469238,3.03603720664978,1.072074413299561,-1.819814205169678,7.747740268707275,-6,4.963962554931641,-4.783777236938477,-11.85585021972656,-15.67566394805908,-4.747739791870117,2.072074413299561,5,0.7837771773338318,-7.927926063537598,1.144148588180542,-4.675665855407715,2.072074413299561,-0.783777117729187,9.891889572143555,-1.855851411819458,16.49548149108887,4.144148826599121,1.252260446548462,-9.855851173400879,18.67566680908203,-9.81981372833252,8.567554473876953,7.963962554931641,10,-8.675663948059082,-4.783777713775635,-13.7477388381958,10,-2.675665855407715,4.360371589660645,1.108109354972839,19.50451850891113,31.43244552612305,-39.48644638061523,48.63059616088867,-25.77473831176758,44.08111572265625,-46.09907150268555,36.74773406982422,-74.34229278564453,-92.30622863769531,4.360377311706543,-22.99096298217773,70.63963317871094,30.87380409240723,-74.39627838134766,137.1170349121094,-21.37832450866699,25.17114448547363,-71.66650390625,95.42338562011719,-208.7115783691406,-251.0178527832031,119.3063812255859,-71.59455871582031,-61.78365707397461,-184.9097290039062,-94.66648101806641,-132.7115631103516,27.09919548034668,-224.5042572021484,91.60369873046875,-2.765575885772705,-31.8287296295166,148.8558349609375,-120.3151702880859,-141.2430725097656,-101.648551940918,248.3243408203125,-164.7476196289062,51.666748046875,8.36048698425293,-58.53140258789062,77.10823822021484,104.4505157470703,-134.7115783691406,-9.666501045227051,70.50452423095703,12.45052909851074,101.6127548217773,-30.40532302856445,148.2522583007812,-47.6214485168457,82.45944976806641,-6.540441513061523,-97.05374145507812,90.36941528320312,90.36050415039062,107.4054412841797,47.09932327270508,5.540678977966309,-218.7924499511719,-5.1708984375,-249.8645172119141,-79.66637420654297,-17.03579521179199,9.072315216064453,-28.5131950378418,88.63084411621094,40.37857818603516,7.630826950073242,-27.59442901611328,54.18923187255859,-248.2337799072266,170.9642181396484,-97.85549163818359,14.09027481079102,-111.2249069213867,87.61286163330078,-104.2699813842773,147.324462890625,-187.9454956054688,75.18056488037109,-101.9186248779297,-31.85547637939453,-42.14389038085938,198.3155364990234,20.67603492736816,-183.2787628173828,-85.58512878417969,23.90118980407715,-119.2699737548828,38.45967864990234,-59.47714233398438,-25.93659591674805,76.1533203125,84.22550964355469,231.7750091552734,252.3334808349609,-180.9815521240234,-34.95454788208008,-7.576228141784668,42.96421051025391,70.90117645263672,-28.24297142028809,-124.7113342285156,-99.62143707275391,95.68482208251953,30.30649375915527,-102.3780822753906,-54.51319122314453,35.96421051025391,-11.05373382568359,194.7659454345703,-268.6754150390625,4.450644493103027,102.8470458984375,-122.9185256958008,67.98229217529297,-187.7473754882812,56.78402709960938,-44.22501373291016,-26.36013603210449,-18.56742477416992,294.5946655273438,107.9099731445312,-54.81958770751953,118.9822845458984,73.15343475341797,-57.57646560668945,-12.75653266906738,15.39665699005127,-199.9456481933594,58.66674423217773,62.97312545776367,43.53165054321289,-2.999872207641602,8.351451873779297,9.504638671875,134.9639587402344,-44.86476516723633,236.9728698730469,39.81088256835938,-185.4952392578125,-17.06290435791016,-73.24310302734375,-103.3421630859375,-144.8016052246094,3.837894439697266,-42.04495620727539,36.23442459106445,-5.603476047515869,-10.00892066955566,16.75677871704102,108.7207183837891,10.20730781555176,-60.36024856567383,27.45956993103027,23.3333797454834,170.1170196533203,-18.19813537597656,-6.549478054046631,-63.42340087890625,-99.63046264648438,-171.4413452148438,1.27022647857666,74.79269409179688,88.24322509765625,-130.8738098144531,96.75679016113281,157.3692779541016,-62.08098983764648,80.17115020751953,11.62167835235596,4.324333667755127,-50.45944213867188,-39.33325958251953,29.61263084411621,-70.94589233398438,-25.9909553527832,-1.558512210845947,-37.6666259765625,-84.38736724853516,35.07207107543945,15.74774074554443,-8.891889572143555,1.036038756370544,7.747739315032959,13.03603649139404,9.000000953674316,-4.819814682006836,1.216223120689392,0.2162228226661682,0.1801857352256775,20.71170425415039,0.252260148525238,-1.819814205169678,-1.747739791870117,4.072074413299561,1.108111381530762,1.108111381530762,1.072074413299561,10.81981372833252,7.891889095306396,-4,1.108111500740051,9.783777236938477,4.927925109863281,4.963962554931641,-1.891888618469238,7.108111381530762,3,-4.675665855407715,-9.855850219726562,1.180186033248901,-11.89188861846924,2.108111381530762,0.1441487669944763,0.1081114411354065,18.42340660095215,-3.711702585220337,-9.783777236938477,14.74774074554443,-1.927925705909729,-0.1801848411560059,-10.78377819061279,-1.855851411819458,3.108111619949341,-1.855851411819458,0.07207435369491577,-0.927925705909729,1.03603720664978,-1.891888618469238,-5.927926063537598,-1.891888618469238,9.711703300476074,5,-3.819814205169678,-0.927925705909729,5.072074413299561
-4.819814205169678,0.0360371470451355,0.0360371470451355,0.07207435369491577,-1.927925705909729,1,-0.927925705909729,5,-1.927925705909729,-1.891888618469238,-2.891888618469238,16.42340660095215,1,2.03603720664978,-0.927925705909729,1.03603720664978,-1.927925705909729,1.072074413299561,7.783776760101318,0.072074294090271,0.0360371470451355,-0.8558514714241028,2.144148588180542,-6.89188814163208,9.747739791870117,10.78377723693848,1.180186033248901,3.03603720664978,-7,-1.891888618469238,2.108111619949341,-2.819814205169678,7.819814205169678,-0.8918884992599487,8.783778190612793,-13.78377628326416,3.144148826599121,7.819814205169678,-5.747740268707275,5.180185317993164,6,-8.81981372833252,-0.8198142647743225,1.180185794830322,-5.891888618469238,4.108111381530762,8.927926063537598,-10.71170330047607,15.67566680908203,-6.495480537414551,6.036037445068359,-9.81981372833252,2.288297414779663,-0.6396279335021973,-6.783776760101318,-2.711702585220337,9.072074890136719,-0.8918886184692383,1.93696665763855,-5.198148727416992,-10.31529712677002,25.94600868225098,-61.75678253173828,-78.54947662353516,-7.054117202758789,-59.61262512207031,103.0000152587891,-38.3422966003418,-48.58551788330078,-178.7836608886719,-15.5224723815918,52.0090446472168,59.648681640625,-27.6847038269043,17.40532112121582,-116.7296524047852,53.39641189575195,-49.23417663574219,-83.67568969726562,-44.35134124755859,164.0270080566406,-74.90972900390625,-87.29721069335938,22.65771675109863,-37.45944976806641,-59.91876983642578,229.4143371582031,-143.197998046875,136.0990753173828,-296.8825988769531,-67.78366088867188,141.2162322998047,125.9820709228516,59.01808929443359,-111.0268707275391,79.74774169921875,79.54972076416016,134.3333740234375,11.63975524902344,92.70277404785156,9.585762023925781,77.33338165283203,126.3333740234375,14.28842735290527,102.8470611572266,8.540682792663574,-160.4141235351562,124.1533203125,52.49573516845703,122.2523956298828,-168.2610321044922,30.46872901916504,23.50465393066406,-136.4591827392578,-70.98179626464844,36.76594161987305,26.28841590881348,-56.56729888916016,-193.9097137451172,-95.68447113037109,-55.99975204467773,-38.98166656494141,81.92817687988281,-185.8735504150391,-22.36904335021973,-155.2877960205078,-96.91864013671875,56.34263610839844,182.0631408691406,72.31566619873047,-10.74736785888672,-79.33300018310547,-100.5311508178711,-179.7383422851562,15.11740493774414,46.91914367675781,50.22563552856445,-19.79244995117188,-150.1436462402344,97.59478759765625,-101.2338256835938,116.1264266967773,-152.9004211425781,-166.9455413818359,-61.27888870239258,151.8470611572266,-65.26985931396484,-29.60334968566895,-208.8104400634766,82.24348449707031,2.180556297302246,140.6309509277344,-55.00867080688477,-67.53115844726562,45.02724456787109,-17.14391136169434,-109.8554763793945,223.7659454345703,-148.5670776367188,-74.12570190429688,-25.71133422851562,185.9371948242188,-24.16186904907227,-175.1347351074219,-71.31493377685547,18.75714302062988,-264.3508605957031,81.27950286865234,127.9731140136719,212.9191284179688,32.98229217529297,163.3605194091797,-93.72929382324219,102.8110275268555,-134.0448303222656,-86.47714996337891,61.36964416503906,18.05424308776855,-100.4320831298828,-97.60334014892578,8.991205215454102,81.41448974609375,-33.13486480712891,-89.54924011230469,-64.91864013671875,96.22540283203125,-75.27914428710938,22.54079437255859,-126.9546737670898,7.585762023925781,17.5046329498291,-87.80148315429688,-31.06292724609375,-227.7744903564453,-177.0448303222656,77.12620544433594,-102.7565307617188,-144.1259613037109,129.5676879882812,37.6667366027832,27.37844085693359,-121.7926940917969,85.73883056640625,33.29733276367188,-7.107862949371338,-113.7744903564453,71.65769958496094,15.18031597137451,-24.30625152587891,-84.153076171875,-14.98180198669434,35.42353439331055,-19.19802093505859,43.23418045043945,-60.63962554931641,-46.89175796508789,-8.161980628967285,-70.72966003417969,-33.42327499389648,-7.945883274078369,-38.12606048583984,-56.60345458984375,-79.66651916503906,31.56754875183105,-65.11703491210938,-142.5494689941406,-75.57647705078125,179.4683685302734,-125.4413757324219,-66.59454345703125,46.91888427734375,-29.42340469360352,-19.98191452026367,19.41449165344238,-64.88284301757812,26.22526550292969,-99.65758514404297,-72.89189147949219,-72.20718383789062,-32.4864387512207,-106.5945587158203,2.117148399353027,33.43244552612305,-9.846811294555664,23.74774169921875,-10.4234037399292,-11.24322032928467,-18.60359191894531,6.036037445068359,-0.6035913228988647,-19.07207489013672,3.288297176361084,-7.711703777313232,-2.747739791870117,1.144148707389832,-8.855851173400879,-5.783777236938477,-4.783777236938477,2.072074413299561,10.81981468200684,-0.819814145565033,-2.711703300476074,-0.7117027044296265,-8.855850219726562,8.819814682006836,12.8558521270752,0.216223418712616,1.180186033248901,-0.783777117729187,9.819814682006836,7.891889095306396,-2.855851411819458,1.144148588180542,-2.747739791870117,-3.747739791870117,-14.7477388381958,9.81981372833252,3.10811185836792,-5.639628887176514,2.072074413299561,0.1441485285758972,0.0360371470451355,4,5.036037445068359,-12.81981372833252,-1.747740030288696,3.072074413299561,-8.927925109863281,-5.927925586700439,-3.819814205169678,-0.927925705909729,0.1441485285758972,1.072074413299561,1.03603720664978,-1.891888618469238,-0.8918886184692383,4.036037445068359,-7.927925586700439
1.03603720664978,0.0360371470451355,-8.927926063537598,3,2,0.07207435369491577,1,1.03603720664978,-1.855851411819458,-1.927925705909729,-0.927925705909729,0.0360371470451355,-0.8558512926101685,-7.963963031768799,2,-1.891888618469238,10.78377723693848,2.144148826599121,-8.927926063537598,-3.747739791870117,7.783776760101318,-10.89188861846924,3.03603720664978,1.072074413299561,4,5.89188814163208,-3.819814205169678,-0.855851411819458,1.072074294090271,4.072074413299561,1.216223001480103,8.072074890136719,-4.783777236938477,2.144148588180542,18.42340469360352,-5.711703300476074,-7.747738838195801,-1.108111143112183,2.108111381530762,11.78377819061279,-4.675665378570557,-0.7837769985198975,7.10811185836792,1.288297414779663,11.78377723693848,8.927925109863281,-15.56755256652832,-0.7477400302886963,-3.639628410339355,7,-8.144147872924805,-6.963963508605957,7.144148826599121,-0.6396284103393555,-7.639628410339355,2.495478630065918,-2.423405170440674,-14.31529140472412,5.072072982788086,64.36037445068359,151.5225067138672,-29.55851173400879,-18.93697166442871,-60.69363021850586,30.07207679748535,11.82872772216797,112.855842590332,190.32421875,-119.5404357910156,68.25225830078125,166.5494689941406,-267.6395263671875,-58.65758514404297,120.7928161621094,271.7657165527344,-49.58539581298828,-79.52235412597656,81.54958343505859,17.64867401123047,-39.05399322509766,73.22537994384766,94.00904083251953,55.3243408203125,167.6755523681641,-18.52247428894043,-74.94587707519531,34.91901016235352,-206.7836608886719,-142.8555908203125,-7.243221282958984,5.279380798339844,-73.08990478515625,106.126335144043,-158.0089111328125,-147.4863128662109,95.43257141113281,-25.27914047241211,-147.3331298828125,-155.5312805175781,-26.64842224121094,-38.51332473754883,117.9280548095703,-188.6303558349609,50.95504760742188,135.1442565917969,-9.198026657104492,104.1893463134766,-292.9548034667969,-121.2519989013672,-76.26092529296875,-60.99974060058594,-58.06278991699219,-199.2159729003906,-164.4681091308594,-3.206928253173828,64.10823822021484,79.92818450927734,40.46872711181641,52.89213943481445,116.7569046020508,28.56780052185059,107.8108978271484,-155.8013763427734,80.53188323974609,-235.7834167480469,122.3966522216797,125.4236602783203,-75.42303466796875,-89.54913330078125,85.89213562011719,67.05436706542969,-121.8824920654297,-46.5040168762207,-35.64817428588867,-173.9725189208984,40.75715255737305,30.42377853393555,-61.70241165161133,151.2435913085938,-34.55813598632812,-10.9815559387207,-24.76520729064941,-200.1076049804688,-92.52198791503906,-96.63923645019531,28.81113624572754,-82.73844909667969,15.10847473144531,-1.368808746337891,42.75716018676758,21.43281555175781,-11.99060535430908,-45.26080703735352,35.78415298461914,-91.80136108398438,166.657958984375,101.5769653320312,-75.1617431640625,-58.9905891418457,-31.63022041320801,96.80209350585938,121.3516998291016,-11.73833084106445,8.126443862915039,-59.22489166259766,-2.909598350524902,-311.7924499511719,122.5949401855469,-131.4139862060547,-80.23381042480469,90.14451599121094,221.4055786132812,21.50488662719727,-69.62117004394531,126.4327011108398,72.58575439453125,-143.5762176513672,-44.5222282409668,106.33349609375,107.8829727172852,0.8471832275390625,77.162353515625,-28.59442329406738,64.32445526123047,-23.06277847290039,125.7119598388672,-84.40507507324219,30.59479522705078,-199.4411010742188,-110.3601379394531,-159.5131988525391,-103.4051971435547,-28.05387306213379,52.12619400024414,88.00917053222656,-20.28804588317871,187.7569122314453,-57.46824264526367,46.74787902832031,56.95503234863281,-89.09002685546875,17.02713203430176,-63.57634735107422,-101.4863204956055,-11.20718479156494,6.459681510925293,113.666618347168,53.18922424316406,114.7928237915039,-133.4593200683594,-88.78365325927734,-129.1079864501953,-49.53139877319336,-46.9998779296875,0.6937451362609863,18.71180725097656,8.531633377075195,77.02700805664062,-31.6304759979248,-20.4863166809082,8.53150749206543,65.05397796630859,28.18028450012207,-56.23418045043945,-44.61250305175781,-47.79269409179688,43.25226593017578,-141.1981506347656,-137.0179595947266,2.495477199554443,-114.3421783447266,56.333251953125,45.27021026611328,145.0088958740234,18.14416313171387,57.43244934082031,29.91888427734375,-2.7928147315979,-25.51356315612793,-99.86476898193359,-10.45944309234619,112.0809860229492,77.90080261230469,11.43244552612305,33.56755447387695,9.324335098266602,-9.70266056060791,-9.963963508605957,1.648668885231018,-4.531517505645752,-5.603590965270996,0.180185854434967,9.072074890136719,1.747739553451538,-5.855851173400879,7.855851173400879,-31.60359001159668,-1.711702585220337,6.891888618469238,0.2162227630615234,0.1801859140396118,-5.639628410339355,5,3.108111381530762,1.216222882270813,-7.78377628326416,-6.819814205169678,6.036036968231201,3.108112096786499,-0.07207536697387695,8.855852127075195,6.891888618469238,11.78377819061279,2.144148826599121,0.108111560344696,-2.783776998519897,0.1081114411354065,-10.92792510986328,0.2162229418754578,-2.711702823638916,-1.819814205169678,0.1441486477851868,0.1441487669944763,-3.819814205169678,3,3.108111619949341,2.108111381530762,-9,1.03603720664978,-2.180185317993164,1.072074294090271,0.1081115007400513,0.0360371470451355,-2.891888618469238,9.711703300476074,0.07207435369491577,-1.891888618469238,2.03603720664978
-1.891888618469238,-0.9639628529548645,2.03603720664978,1.03603720664978,0.0360371470451355,1,4,1,-0.9639628529548645,-1.927925705909729,-2.891888618469238,8.783777236938477,3.072074413299561,-10.89188766479492,-1.252260208129883,-9.927925109863281,1.03603720664978,-9.891888618469238,-1.819814205169678,18.49548149108887,1.108111619949341,3,1.03603720664978,3.03603720664978,-3.855851411819458,5.036037445068359,-7.963962554931641,-1.855851411819458,4.10811185836792,-1.855851411819458,5.036037445068359,-10.81981468200684,-0.1081118583679199,4.072074413299561,-2.783777236938477,-5.891888618469238,2.072074413299561,-1.891888618469238,0.1081115007400513,-3.072073936462402,-15.60359001159668,4.963963031768799,-9.819814682006836,-3.639628410339355,4.216222763061523,-12.71170234680176,2.108111619949341,12.96396350860596,7.927925109863281,8.855850219726562,6.180185317993164,-1.855851411819458,24.42340660095215,-8.567553520202637,2.288297414779663,-18.24321746826172,14.25226020812988,1.936966180801392,25.18018913269043,-17.70266532897949,-116.7296600341797,16.28830146789551,53.54043197631836,40.86488342285156,20.8107738494873,-191.1711578369141,30.68471336364746,-103.7387084960938,-52.88285446166992,-131.8377532958984,-84.68458557128906,68.38736724853516,210.5494842529297,-39.71156692504883,-175.8917541503906,24.72978782653809,-53.30612182617188,1.756771087646484,-8.198141098022461,99.23416900634766,-144.9908294677734,-125.5583801269531,175.6216735839844,9.684710502624512,146.9096984863281,-71.23406982421875,54.19824981689453,199.6486358642578,68.64864349365234,-115.4051895141602,12.14425754547119,-102.8828582763672,-183.9546508789062,-65.59442901611328,35.36942291259766,17.18936157226562,21.36953353881836,-228.8916625976562,-66.58538818359375,-209.4682464599609,111.5857543945312,-112.2880554199219,-61.99070739746094,3.603959083557129,-57.14388656616211,-77.61239624023438,97.98204040527344,192.9910736083984,-110.0987091064453,39.14439392089844,-97.28804779052734,-48.99974822998047,154.0993347167969,52.1533088684082,-142.8645324707031,-23.09869384765625,98.26154327392578,133.5047760009766,-134.4141235351562,47.19852066040039,103.9370880126953,-138.9815521240234,195.7570037841797,-158.6842651367188,-97.73834228515625,-198.2696990966797,-51.5130729675293,128.6849517822266,-38.45907592773438,1.117645263671875,52.48694610595703,57.59493637084961,-92.23379516601562,194.3606414794922,-39.65721893310547,71.61300659179688,-176.1165466308594,0.6669769287109375,-96.02664184570312,-12.17969512939453,-79.31468200683594,162.0633850097656,82.60408020019531,196.7300415039062,82.52309417724609,-130.1165313720703,117.0994415283203,-131.4590759277344,-189.0895385742188,-21.66625595092773,-163.9004364013672,-129.008544921875,-122.7202682495117,74.96434020996094,104.8471755981445,47.82910919189453,-269.8912658691406,-57.60322570800781,49.43281936645508,125.0904006958008,19.09050750732422,17.45089530944824,-11.49523162841797,64.8292236328125,-101.1527099609375,-109.8104019165039,-181.8553466796875,-289.8283996582031,-22.07170867919922,-9.720252990722656,31.02736663818359,-40.43220901489258,58.6490478515625,19.81115531921387,-109.7113342285156,48.8200569152832,-101.3509674072266,-33.01770782470703,-80.63925170898438,-35.76544570922852,-45.26996612548828,133.5677947998047,104.0993194580078,-221.0627746582031,60.24347305297852,-161.0267333984375,-141.7114410400391,-6.332992553710938,-155.7473602294922,-40.11678695678711,-137.7473602294922,57.36952209472656,55.24335098266602,18.41461372375488,67.00917053222656,58.79307174682617,214.8648986816406,-212.1708984375,9.639766693115234,81.00012969970703,-71.92768096923828,56.57671356201172,53.30637741088867,17.06315231323242,-144.837646484375,51.43257522583008,22.89200592041016,-89.16197967529297,-107.4231719970703,68.87391662597656,42.96408081054688,-196.9187469482422,119.4235000610352,47.93696212768555,24.54971504211426,97.04507446289062,30.06315612792969,60.80185317993164,-0.9277962446212769,104.5405731201172,276.6304321289062,-19.3332633972168,80.35133361816406,-179.9187774658203,19.63973999023438,-59.34230041503906,-219.4953765869141,8.765817642211914,-73.21622467041016,21.73881912231445,67.44136047363281,-127.3151702880859,-95.59454345703125,102.1440353393555,-109.2521591186523,-44.6936149597168,-9.099062919616699,-73.29721832275391,-55.77473449707031,31.54959678649902,63.56755065917969,19.44148063659668,68.32433319091797,37.77473831176758,22.57659721374512,1.288295745849609,49.42341232299805,77.4864501953125,-30.06303215026855,-8.351330757141113,-5.63962984085083,2.10811185836792,4.216222763061523,4.108111381530762,1.288297653198242,-6.603591918945312,-2.675665378570557,12.8558521270752,8.036037445068359,8.819814682006836,-5.855851173400879,0.216222882270813,0.07207399606704712,-0.6756657361984253,-7.855850219726562,10.89188861846924,-8.675665855407715,6.000000953674316,5.180185794830322,2.108111619949341,-6.567553997039795,-0.8918886184692383,9.783777236938477,4.108111381530762,-3.747739791870117,-0.8918885588645935,10.71170330047607,-5.963962554931641,-11.74773979187012,0.072074294090271,0.072074294090271,-2.855851411819458,0.7477405071258545,12.71170330047607,-14.71170139312744,-2.783777236938477,2.108111381530762,-0.8918886184692383,1.108111619949341,2,0.072074294090271,-2.819814205169678,-0.8918884992599487,10.71170234680176,1.03603720664978,8.747739791870117,4,7.711702823638916
2.03603720664978,-1.855851411819458,-1.819814205169678,-0.927925705909729,2.927925586700439,0.0360371470451355,-6.963962554931641,0,0.0360371470451355,0,2,0.07207435369491577,0.07207435369491577,-3.855851411819458,1.03603720664978,-0.927925705909729,8.747739791870117,1.072074294090271,0.072074294090271,-1.891888618469238,1.144148826599121,2,-3.855851411819458,2.072074413299561,-0.927925705909729,-3.819814205169678,8.783777236938477,-1.855851411819458,-8.855850219726562,-1.783776998519897,-8.891888618469238,-1.891888618469238,13.78377723693848,-0.7837769985198975,-1.819814205169678,-0.8198142051696777,4.072074413299561,0.1441487669944763,-5.675665855407715,6.927926063537598,-0.8918885588645935,-7.963963985443115,-13.78377723693848,-0.7837769985198975,-1.711702823638916,2.144148588180542,18.49548149108887,-13.92792510986328,1.288297176361084,-3.639628648757935,-1.783777117729187,-8.639628410339355,-8.711703300476074,-2.92792534828186,-0.4594423770904541,9.468481063842773,-17.99095916748047,-37.63058090209961,57.21622848510742,81.84682464599609,63.17114639282227,40,-35.06303405761719,-143.7386016845703,44.80186462402344,-4.846811294555664,-80.74774169921875,-98.58551788330078,169.1710357666016,-27.31517219543457,45.26129913330078,-31.41436576843262,34.24322509765625,125.3422927856445,55.62155532836914,-18.90080642700195,167.7747192382812,41.20731353759766,-50.04495239257812,-49.38735198974609,-259.3601379394531,24.38749122619629,67.90985107421875,108.8558654785156,-47.171142578125,-24.43245315551758,324.3423767089844,101.9910736083984,-48.8377685546875,-34.40518951416016,64.55863952636719,-23.02687454223633,140.9009246826172,-124.9997482299805,82.1712646484375,-150.8827209472656,-33.32408142089844,-172.1348419189453,34.45957183837891,-204.7924499511719,-58.81052398681641,-126.3960418701172,-32.28804779052734,-93.179931640625,126.009147644043,-16.79244232177734,-28.1799430847168,-169.2699890136719,128.6848449707031,-57.72036361694336,-77.28804016113281,-86.71145629882812,-148.0177154541016,195.9461212158203,80.15343475341797,0.09944915771484375,-30.46811676025391,-118.9455337524414,9.279628753662109,-64.486083984375,-52.85547637939453,57.96421051025391,-43.23380279541016,-61.8372802734375,9.099567413330078,116.0994567871094,-72.84644317626953,-125.2608032226562,-265.6119995117188,-107.4500350952148,-3.377960205078125,247.3245544433594,-50.70228958129883,60.27973937988281,145.135498046875,-103.5400619506836,15.5679178237915,90.08148956298828,-71.62092590332031,112.3067398071289,-226.1795806884766,178.0273895263672,-56.16162490844727,-71.39592742919922,50.97349548339844,8.405819892883301,63.92842864990234,169.3426513671875,-15.18873596191406,-99.75628662109375,-17.47702217102051,118.8741683959961,237.5858764648438,-36.05363464355469,262.2886962890625,210.2525024414062,5.72122859954834,-5.053625106811523,-195.3416900634766,-10.90934753417969,-30.00866317749023,-134.9542846679688,201.4687347412109,141.1895904541016,-97.02650451660156,-82.55813598632812,34.68506622314453,-164.9814147949219,152.1624603271484,33.79319763183594,76.65795135498047,-380.5039367675781,-26.37795066833496,46.6670036315918,184.1263122558594,-43.53114318847656,-25.89151763916016,57.64904403686523,-18.79244995117188,-55.90055465698242,45.41473770141602,164.6036987304688,37.30650329589844,-19.00879096984863,-20.57622146606445,123.3154220581055,-19.61239051818848,-33.59430694580078,-113.8014831542969,-20.46823692321777,-270.4411010742188,-143.4231719970703,18.44173622131348,-139.9997406005859,0.1172752380371094,-14.09894847869873,47.63083648681641,50.6487922668457,29.43244361877441,103.0090408325195,-121.4593124389648,-26.55838203430176,-37.3331298828125,-8.792694091796875,115.4505157470703,39.95505523681641,54.10822677612305,-84.38725280761719,-137.3061218261719,8.612751007080078,-2.711469173431396,-66.53140258789062,120.9910888671875,-42.82860565185547,48.03616714477539,-128.6934967041016,85.76582336425781,217.5226135253906,-89.43232727050781,106.3422927856445,-39.99084091186523,91.05412292480469,-20.70254516601562,-8.306254386901855,24.53163909912109,58.15319061279297,44.03604125976562,-123.2791366577148,8.036033630371094,27.72075653076172,7.504520416259766,-63.68459320068359,65.72074127197266,36.6666259765625,13.68470668792725,-60.63046646118164,-63.58551025390625,105.1981353759766,16.43245506286621,-86.41436767578125,-21.16210556030273,-58.43232345581055,-62.04495239257812,-112.0719528198242,-61.27925109863281,22.27022361755371,-34.98191452026367,-29.77472877502441,-27.88284683227539,-2.711702346801758,-2.495479583740234,-2.783777475357056,0.2522599697113037,-5.747740268707275,0.3243345618247986,-8.459443092346191,-1.747739791870117,1.144148588180542,-4.675665855407715,-5.855850696563721,4.144148826599121,4.072074413299561,5.963962554931641,0.216222882270813,-6.855851650238037,1.072074413299561,-11.74774074554443,4.144148826599121,-1.819814205169678,0.144148588180542,3.03603720664978,-0.8918885588645935,15.45944309234619,-2.783776998519897,7.711702823638916,5.855851650238037,-2.855851411819458,4.036037445068359,0.1801857948303223,1.108111619949341,0.072074294090271,-0.7837769389152527,-2.819814205169678,2.03603720664978,10.74774074554443,4.108111381530762,1.072074413299561,13.67566585540771,-7.927925586700439,0.108111560344696,-1.819814205169678,1.108111381530762,8.783777236938477,-0.855851411819458,-0.8918884992599487,-2.891888618469238,-3.855851411819458,-4.747739791870117
-9.963962554931641,-0.9639628529548645,3,-7.927926063537598,0.0360371470451355,-3.783777236938477,-6.963962554931641,0,-8.927925109863281,0.0360371470451355,-0.9639628529548645,1.03603720664978,0.072074294090271,-0.927925705909729,2,2,-1.891888618469238,-3.783776998519897,0.1081113815307617,-0.9639628529548645,-0.927925705909729,10.67566585540771,6.855851650238037,1.072074413299561,-2.855851411819458,0.0360371470451355,1.072074294090271,7.855850696563721,1.108111619949341,-1.819814205169678,9.711703300476074,3.108111619949341,5.783777236938477,-0.8558514714241028,16.53151702880859,7.108110904693604,-1.747739791870117,-2.711702585220337,-9.78377628326416,-6.855851173400879,8.783777236938477,3.819814205169678,11.8558521270752,3.216223001480103,8.855852127075195,3.180185794830322,6.144148349761963,2.180186033248901,-8.144146919250488,-1.855851173400879,-5.963963508605957,8.144149780273438,2.000000238418579,-0.1081106662750244,13.99095916748047,-10.77473640441895,-34.60358428955078,0.9279258251190186,-48.18910217285156,33.75677871704102,-91.91888427734375,61.39639663696289,46.70265960693359,24.63962936401367,34.75678253173828,-95.0269775390625,-62,109.8648834228516,57.21635055541992,13.36036682128906,-125.4953536987305,4.774867057800293,7.207305908203125,-8.702657699584961,-74.495361328125,197.2971801757812,-104.855712890625,212.4413604736328,-167.9098510742188,124.7476119995117,-105.152946472168,66.12618255615234,-186.9457702636719,-282.1257934570312,-9.60359001159668,182.2613067626953,39.09016418457031,-15.85570812225342,-126.6843109130859,84.06315612792969,-123.8646469116211,283.8017272949219,-24.96371459960938,97.56767272949219,223.0270233154297,133.7928161621094,-35.61238861083984,84.62178039550781,35.95503997802734,-48.999755859375,169.504638671875,-23.51331329345703,45.02724838256836,252.6847076416016,-97.96382141113281,37.8110237121582,-61.504150390625,-42.42314910888672,-38.44124984741211,-117.9996337890625,3.20742654800415,-109.6843338012695,-79.00868225097656,25.14440155029297,118.3876113891602,54.67592620849609,-170.3600158691406,-2.873565673828125,63.89212036132812,-189.8643951416016,78.64002227783203,-52.08967590332031,196.0723419189453,-205.0985717773438,-5.3238525390625,35.93732452392578,106.8201904296875,60.30673980712891,-172.4138641357422,-142.7291564941406,-103.3238296508789,206.1353759765625,51.62203979492188,-35.5130729675293,-142.2606811523438,121.5679168701172,80.03665161132812,78.90141296386719,64.79344177246094,42.65832901000977,286.6760864257812,-73.16147613525391,-218.7650909423828,205.5050048828125,273.83837890625,-101.9544372558594,-261.9002990722656,59.2977294921875,-179.2516326904297,31.64902687072754,16.94637298583984,80.58598327636719,25.3518238067627,-119.7020492553711,-139.6209259033203,-120.2967224121094,-48.08954620361328,-28.12558555603027,83.77534484863281,-142.4589691162109,6.838382720947266,28.52310180664062,68.45090484619141,-46.89139556884766,161.8473052978516,-27.05374526977539,108.4418487548828,62.06352996826172,-34.341796875,-109.1615982055664,-67.09857177734375,-36.35987854003906,-76.54006958007812,39.74824523925781,95.70314788818359,129.0814819335938,-95.83740234375,-25.22477722167969,-106.0988388061523,-239.1346130371094,116.3425445556641,-10.96370983123779,-228.7473754882812,-17.86452674865723,-100.0985870361328,-101.5851440429688,58.12644195556641,-64.27888488769531,45.27949905395508,-57.61226654052734,124.2614288330078,-76.6754150390625,-78.26092529296875,56.21646499633789,98.29746246337891,137.2163543701172,11.21647357940674,143.666748046875,-139.2520141601562,21.63082885742188,-106.7204818725586,16.1353645324707,-174.3691711425781,-49.76570129394531,42.74786758422852,138.4325561523438,-94.74748229980469,-51.74750900268555,-124.7925720214844,-119.4592056274414,29.06327629089355,-228.8285980224609,-300.7384338378906,-44.87368774414062,-122.6484298706055,-16.67553520202637,-68.45944213867188,91.21620941162109,-162.2610626220703,94.9910888671875,-65.01795196533203,56.36036682128906,2.720742225646973,146.2973327636719,-52.54042816162109,20.67567443847656,60.35145568847656,11.774733543396,-16.55850601196289,-124.9367370605469,-97.36023712158203,133.4954528808594,-188.4321899414062,89.09015655517578,52.18922424316406,153.3603668212891,101.9188842773438,-79.88284301757812,-13.3243350982666,-25.00891304016113,-115.495491027832,84.90985107421875,-9.405450820922852,-63.27021789550781,-26.99095916748047,18.18922233581543,-22.24320983886719,46.96396636962891,-53.30625152587891,12.61263275146484,5.108112335205078,4.108110904693604,6.963963031768799,7.180185794830322,-0.9639625549316406,3,-10.71170234680176,4.288296699523926,-0.783777117729187,4.108111381530762,-2.747739791870117,8.108112335205078,-2.675665378570557,1.072074413299561,1.324334383010864,-2.711702823638916,2.144148826599121,-7.81981372833252,-0.8918886184692383,1.03603720664978,4.072074413299561,-2.819814205169678,2.072074413299561,-14.67566394805908,-13.81981468200684,-0.927925705909729,2.03603720664978,-2.819814205169678,-6,-15.92792510986328,6.927925586700439,-6.963963031768799,0.108111560344696,6.819814682006836,0.072074294090271,-2.783776998519897,2.108111619949341,-6.963963031768799,17.45944404602051,5.891888618469238,-1.891888618469238,-0.855851411819458,-1.855851411819458,2,-4.963963031768799,0.1081115007400513,-0.8918884992599487,0.0360371470451355
0.0360371470451355,1.03603720664978,2,-6.963962554931641,-0.927925705909729,4.036037445068359,-1.927925705909729,-0.927925705909729,7.711702823638916,-4.819814205169678,0.0360371470451355,1,-0.8558512926101685,1.03603720664978,-9.963962554931641,2,-1.891888618469238,-0.8918884992599487,11.71170330047607,-2.855851411819458,-3.783777236938477,-4.783777236938477,4.036036968231201,8.747739791870117,-1.855851411819458,-1.927925705909729,7.78377628326416,2.03603720664978,-2.963963031768799,-11.81981372833252,9.783777236938477,10.8558521270752,-3.783776998519897,-1.819814205169678,4.036037445068359,1.252260088920593,11.81981468200684,-0.8198142647743225,-2.747740030288696,-11.7477388381958,7.180184841156006,8.81981372833252,5.927924633026123,3.144148588180542,-1.036036491394043,14.6396312713623,8.963964462280273,-1.711702466011047,9.927927017211914,-8.639629364013672,5.144148826599121,-9.891889572143555,7.144149780273438,28.92792510986328,-2.036036252975464,-32.73870086669922,-42.07207489013672,-7.414366722106934,140.6485290527344,23.10810661315918,-2.855852127075195,-46.28829574584961,-73.57646179199219,59.46834945678711,69.74774169921875,149.2431945800781,-19.83777046203613,34.5045166015625,12.52260208129883,-178.2251434326172,33.55850982666016,-19.06303215026855,-25.57647132873535,67.18922424316406,33.27034759521484,47.90093231201172,-11.29733276367188,-59.62141418457031,90.58563232421875,65.846923828125,-72.36024475097656,43.49560165405273,-46.58551025390625,115.315315246582,56.1442985534668,67.40544128417969,27.61276245117188,66.36952209472656,-131.7474975585938,-68.45039367675781,43.04508209228516,89.02711486816406,6.549840927124023,-15.72049427032471,33.45968627929688,126.5136947631836,-34.38724517822266,-41.14390563964844,75.54972839355469,-149.8465728759766,84.70291137695312,-125.8014831542969,-105.3420639038086,-139.7113342285156,-180.9996490478516,-100.1617431640625,-43.63949203491211,-192.0715942382812,44.78403091430664,-81.15283966064453,-16.10786628723145,-63.29695510864258,-100.9635925292969,-130.5041809082031,-73.14377593994141,194.7300415039062,55.08136749267578,-129.8282318115234,-257.8733215332031,82.80211639404297,-8.837409973144531,-89.74724578857422,-66.55813598632812,-320.0894775390625,-117.4678649902344,67.75728607177734,-213.3956604003906,-77.46786499023438,-83.99046325683594,82.37882995605469,-21.64817047119141,234.2166137695312,-126.2697067260742,81.30686187744141,8.712311744689941,157.0544891357422,55.88358306884766,-35.24260711669922,50.52309799194336,67.91949462890625,-55.14353942871094,-217.3326416015625,58.72136688232422,-145.2334289550781,152.2618103027344,111.622184753418,-126.4948577880859,70.23479461669922,117.7843856811523,-49.6751708984375,-3.377584457397461,-171.1254577636719,-131.0624237060547,-61.86427307128906,136.7032470703125,141.0906524658203,203.2077941894531,-26.8642749786377,-29.90922164916992,-15.04446220397949,-155.7109527587891,49.81139373779297,-42.51280212402344,113.3788070678711,-129.0803680419922,-43.30589294433594,-61.61213302612305,125.8203125,-69.3238525390625,64.08148956298828,-296.3957824707031,-86.80134582519531,95.45089721679688,-218.0804901123047,-218.9185180664062,16.76631546020508,153.1716461181641,-63.5040283203125,33.4958610534668,-58.39602279663086,-19.11676979064941,22.45981216430664,-210.1346282958984,167.6489105224609,43.59491729736328,51.54985427856445,-16.02674293518066,121.3066177368164,13.39678192138672,-1.197899699211121,-130.2518920898438,83.74812316894531,129.5317687988281,90.45968627929688,49.31553649902344,-133.1078796386719,227.1892700195312,-67.08086395263672,-14.07183170318604,-65.43232727050781,-55.03580474853516,-50.24297332763672,60.45064544677734,-33.53139495849609,-134.2069549560547,-11.40532302856445,152.5675659179688,-97.81970977783203,67.97313690185547,106.7658462524414,-50.75652694702148,-60.36927795410156,70.85597229003906,-120.5854034423828,-29.64854049682617,29.90997695922852,-103.2070541381836,80.87393188476562,96.58563232421875,-66.91876220703125,-2.882848739624023,241.5855102539062,145.2342834472656,-287.9188232421875,94.41448211669922,41.35158157348633,65.15318298339844,-165.3872833251953,-20.81064987182617,34.60359191894531,-70.35133361816406,-152.0268859863281,-26.59443283081055,5.036036491394043,133.7297821044922,-146.0809936523438,33.71170806884766,68.81089782714844,28.50452423095703,-3.918881893157959,-27.80173110961914,8.018077850341797,-21.10811614990234,-7.43244743347168,11.18922519683838,-73.34228515625,4.900930881500244,24.54959678649902,-2.774734497070312,-15.73869800567627,-20.70265769958496,3.396409034729004,4.288297176361084,0.3243342638015747,8.855851173400879,1.180185794830322,1.252260446548462,0.1801857948303223,-5.531517028808594,-12.03603553771973,3.144148588180542,9.819814682006836,8.963964462280273,0.1801856756210327,-6.675666332244873,5.072074413299561,8.927926063537598,1.819814682006836,-11.7477388381958,-12.71170234680176,2.108111381530762,-1.855851411819458,2.963963031768799,4.927925586700439,6.891888618469238,1.072074413299561,2.03603720664978,1.144148826599121,-11.78377532958984,-2.963963031768799,-0.855851411819458,-10.85585021972656,1.072074413299561,-0.8918886184692383,-4.747740268707275,0.7117030024528503,1.144148707389832,0.1441487669944763,-2.891888618469238,8.783778190612793,0.1801859736442566,-0.927925705909729,1.108111619949341,1.072074413299561,-2.855851411819458,0,8.747739791870117,7.747740268707275
1.03603720664978,-0.927925705909729,0.0360371470451355,-7,2.03603720664978,1.03603720664978,6.747739791870117,4,1.03603720664978,-1.855851411819458,-1.891888618469238,0.0360371470451355,-0.9639628529548645,1.03603720664978,-1.891888618469238,1.03603720664978,2.072074413299561,2,0.07207435369491577,-0.8558514714241028,3.144148588180542,-1.855851411819458,0.07207435369491577,0.108111560344696,3.144148588180542,0.1441487669944763,2.03603720664978,3,-26.92792510986328,2.108111619949341,-9.891888618469238,-1.855851411819458,-1.819814205169678,10.74774074554443,8.855852127075195,2.072074413299561,0.2162230610847473,-2.783777236938477,-1.92792534828186,0.144148588180542,0.1081113815307617,1.108111619949341,4.288297176361084,0.3243342638015747,3.180186033248901,7.891890048980713,8.855852127075195,14.8558521270752,8.855852127075195,2.180185794830322,-7.675665378570557,-26.20718193054199,-37.06303024291992,28.78377532958984,57.23418045043945,18.63962745666504,-64.87380981445312,-44.72062301635742,68.02700042724609,14.79269218444824,-28.09003448486328,-42.26118087768555,9.594676971435547,-36.22513961791992,-12.71158027648926,-5.603590965270996,-166.5314178466797,176.5855102539062,-67.6754150390625,11.88297462463379,85.29720306396484,80.63963317871094,93.95492553710938,-24.74773979187012,70.69363403320312,-72.88285064697266,49.40543365478516,-88.41423797607422,-69.06290435791016,-20.41436386108398,-30.23405075073242,-35.66650390625,-122.6214218139648,-148.7565460205078,-30.80161476135254,-32.13511276245117,2.378580570220947,93.47765350341797,121.4055862426758,-77.67552947998047,-86.10797119140625,76.18032836914062,-48.76543426513672,-261.017578125,139.7838897705078,-53.40520858764648,64.59492492675781,-58.12570571899414,-165.5222473144531,37.43268966674805,-71.57623291015625,-148.8375244140625,-277.0715942382812,-239.4500122070312,-57.6754150390625,83.13545989990234,164.9642028808594,-4.170898914337158,-16.6842155456543,84.77497100830078,0.4959716796875,-49.56718063354492,-118.5760955810547,-170.9904632568359,27.69411087036133,-105.7653121948242,82.56791687011719,3.126437664031982,46.88334274291992,38.11752319335938,115.83837890625,-217.0446166992188,-115.4049530029297,71.31576538085938,-87.0263671875,-156.00830078125,-85.04446411132812,-25.99034690856934,-186.8641662597656,146.2257385253906,9.955541610717773,-18.93621444702148,162.3067321777344,103.7572784423828,-161.1344757080078,19.39702606201172,-257.3686828613281,-182.6209106445312,122.1898345947266,17.21695518493652,-60.3685417175293,132.8656463623047,-62.70192337036133,53.25300598144531,55.36111068725586,173.7574310302734,69.44210815429688,141.8563690185547,-195.3505706787109,-32.96334457397461,-231.359619140625,110.6852035522461,-44.69301605224609,172.0546112060547,-44.75603485107422,64.89250946044922,-106.5037689208984,10.39704132080078,-197.7830200195312,90.49608612060547,-3.936108589172363,54.91950988769531,132.0725555419922,18.28879356384277,-101.9003143310547,-128.2966003417969,5.081729888916016,-176.0262451171875,126.6671295166016,-194.6120300292969,-154.1885986328125,251.3607177734375,129.5048828125,-76.64817810058594,59.93746185302734,-139.4497833251953,98.05461883544922,22.28879547119141,7.847304344177246,-11.86439514160156,-185.20654296875,-52.14364624023438,51.67604827880859,37.59492492675781,59.20755767822266,-208.4499359130859,151.6399993896484,228.1442565917969,68.15354919433594,105.7209777832031,129.9642333984375,14.18935012817383,185.2163238525391,232.7298889160156,-224.026611328125,-110.342041015625,-155.5582885742188,-89.71145629882812,36.86501312255859,-5.918758392333984,51.87392807006836,-3.387120723724365,-22.45028686523438,-9.324085235595703,-98.40522766113281,-96.78352355957031,-106.6753997802734,33.95516967773438,-323.9276428222656,-15.03579330444336,-80.06291198730469,-77.90971374511719,-50.54946899414062,-144.7206115722656,49.07208251953125,12.76594257354736,85.58563995361328,-114.6214218139648,-80.22500610351562,-14.6845817565918,-82.81053161621094,56.90093231201172,0.991084098815918,111.0360641479492,-115.9277801513672,-189.4591979980469,172.8377685546875,115.1261978149414,-91.36928558349609,-6.585506916046143,10.15319061279297,-65.657470703125,-94.63949584960938,-3.765691757202148,-44.93684005737305,-23.25213241577148,-92.07196044921875,-14.23417854309082,25.72074508666992,-91.57659912109375,-50.93684387207031,-84.32421112060547,-24.79280853271484,63.02699279785156,-54.37832641601562,27.86489105224609,-86.69362640380859,16.4775218963623,33.10811233520508,35.74774169921875,-38.59455108642578,-3.315294742584229,-2.603591442108154,-9.639627456665039,10.89188861846924,4.108111381530762,-11.67566585540771,3.216223001480103,0.2162230014801025,3.144148826599121,12.74774074554443,-7.711702346801758,9.963962554931641,3.216223001480103,4.10811185836792,-3.711702823638916,-3.675665855407715,3,0.108111560344696,-1.783776998519897,1.324334502220154,5.108112335205078,1.03603720664978,4.036037445068359,-3.711702823638916,0.07207435369491577,1.072074413299561,11.78377723693848,-17.89188766479492,-4.927925586700439,-8.891888618469238,8.819815635681152,0.0360371470451355,0.1081114411354065,-2.783776998519897,13.56755638122559,1.144148588180542,-2.819814205169678,6.819814205169678,8.783777236938477,-7.927925586700439,9.711703300476074,-9.963962554931641,-0.9639628529548645,0.072074294090271,-10.85585117340088,-0.8918885588645935,-2.891888618469238
-0.8918886184692383,-1.855851411819458,-1.855851411819458,-0.927925705909729,11.67566585540771,-4.747740268707275,-0.9639628529548645,0.1081115007400513,0.072074294090271,0.1081115007400513,-1.927925705909729,-0.9639628529548645,0,-1.891888618469238,6.783777236938477,-2.891888618469238,4,-0.927925705909729,-1.891888618469238,-2.891888618469238,0.0360371470451355,11.74774074554443,-1.927925705909729,-1.855851411819458,0.1441486477851868,-2.216222763061523,0.144148588180542,3.03603720664978,0.108111560344696,2.03603720664978,7.855851173400879,9.783777236938477,6.072074413299561,-4.963963031768799,-5.675665378570557,5.999999523162842,1.180185794830322,0.2522600889205933,9.072074890136719,-0.6756653785705566,-2.639628410339355,6.072074413299561,-6.567553997039795,-2.783776998519897,-7.216222763061523,3.144148826599121,4.855851173400879,-14.67566394805908,0.3603717088699341,0.324334442615509,-4.603590965270996,-13.17114543914795,15.10811138153076,47.39641189575195,-142.2972106933594,15.63962936401367,34.38737487792969,10.86489009857178,69.14414978027344,9.756645202636719,50.98191833496094,-76.58551025390625,38.89188766479492,63.86476135253906,42.22526168823242,111.4234161376953,-84.79270935058594,-66.70267486572266,-72.95490264892578,-101.9006729125977,-200.9907073974609,96.44148254394531,-38.99987030029297,-67.35121154785156,13.79281616210938,25.54055404663086,-79.53139495849609,-37.70267105102539,-116.5674362182617,153.648681640625,11.72977447509766,-43.96371459960938,-84.36917114257812,-140.8197021484375,-260.0177307128906,32.60371398925781,-105.5132827758789,150.9999847412109,296.7386779785156,42.85609817504883,35.820068359375,-170.4861907958984,81.71183776855469,42.05424499511719,32.72098541259766,4.85610818862915,-153.9095916748047,116.1533432006836,-163.7474670410156,113.504768371582,43.72085952758789,87.44171142578125,125.1174163818359,-302.8643798828125,-239.7562866210938,-139.8104248046875,18.54081153869629,-139.8102722167969,103.3606185913086,6.369780540466309,-158.2608032226562,5.892248153686523,-143.16162109375,72.51393890380859,65.53187561035156,69.70315551757812,150.1084747314453,60.91936874389648,-14.78328609466553,31.27070999145508,106.1986312866211,248.2346496582031,87.91046142578125,99.57723236083984,-78.89126586914062,254.0725708007812,116.144775390625,53.79343414306641,38.57720565795898,-29.20656204223633,156.8834838867188,-198.1885070800781,-100.6748046875,143.8204193115234,-193.5129241943359,-173.8910522460938,-134.6028594970703,-159.2604217529297,-89.76481628417969,33.89264678955078,55.36111450195312,-230.8729400634766,-57.35045623779297,78.02774047851562,17.27119827270508,133.8023529052734,-87.12545776367188,-164.9092407226562,17.32519912719727,-72.98130798339844,-145.1253509521484,-17.63889312744141,-52.92718505859375,-176.5397338867188,-69.69300079345703,16.1539306640625,-111.6568298339844,68.73930358886719,0.99169921875,218.6673889160156,-10.74699974060059,-16.81015014648438,-106.5217132568359,-10.47665214538574,98.24382781982422,30.69424057006836,-48.66600799560547,-175.2605590820312,87.51417541503906,3.387980461120605,-50.3776969909668,141.1536712646484,72.94650268554688,150.1086273193359,-135.9363098144531,-131.2966918945312,186.4599304199219,51.58613586425781,233.5407867431641,20.91034126281738,28.81126976013184,78.333740234375,44.27058792114258,52.3337516784668,111.4418487548828,123.198486328125,53.07244873046875,-173.4950103759766,-29.82848358154297,-20.76544761657715,-69.17981719970703,88.3155517578125,78.71195983886719,-58.30601501464844,-135.2699737548828,-31.30601119995117,82.07219696044922,-136.6213073730469,75.08124542236328,-45.44111633300781,28.30648803710938,-60.61240386962891,9.081363677978516,-73.18886566162109,52.92816162109375,152.4505004882812,67.01832580566406,-62.55826187133789,53.91913223266602,16.23443603515625,169.7748565673828,122.2071762084961,-37.15294647216797,72.63082885742188,49.93709564208984,-37.54946899414062,118.153190612793,112.1441497802734,23.93695449829102,62.77486801147461,-56.94574737548828,-92.92780303955078,11.98204612731934,-165.3060150146484,-90.20706939697266,-21.5134449005127,-42.24309539794922,14.48644256591797,25.87405204772949,33.0001220703125,-25.18910217285156,-90.85572814941406,-36.45040512084961,137.2702178955078,-14.37833404541016,-11.26117897033691,67.171142578125,23.54960823059082,213.4864044189453,106.3603591918945,-109.5674209594727,-120.5404434204102,-190.2791442871094,78.35133361816406,-37.1890983581543,-20.76570320129395,-92.23418426513672,43.6847038269043,24.79281806945801,6.189220905303955,-16.80173683166504,13.21622276306152,-7.108110904693604,-10.56755256652832,-10.67566394805908,4.144148826599121,5.144148349761963,-5.891889095306396,-4.675665378570557,-3.675665378570557,5.036037921905518,-2.747739791870117,0.927926242351532,-3.639628171920776,11.8558521270752,-3.81981372833252,-1.747739911079407,7.855851650238037,1.216223001480103,0.2162229418754578,2.216223239898682,0.180185854434967,-1.855851411819458,-2.783776998519897,13.49547958374023,-1.819814205169678,3.07207465171814,2.072074413299561,-1.927925705909729,4.072074413299561,-4.747740268707275,2.108111381530762,-1.891888618469238,-2.747740030288696,8.783777236938477,-0.8918886184692383,-1.855851411819458,6.036037445068359,-0.8918884992599487,-1.891888618469238,-4.783777236938477,-0.9639628529548645,-8,-0.8918885588645935,1.108111619949341,-9.927925109863281,-1.891888618469238,-1.927925705909729
-0.927925705909729,-0.9639628529548645,-0.927925705909729,0.072074294090271,0.0360371470451355,0.0360371470451355,1.03603720664978,-0.9639628529548645,-0.927925705909729,-0.855851411819458,-0.9639628529548645,-0.8918885588645935,-0.9639628529548645,8.711703300476074,1.072074413299561,-0.9639628529548645,-2.783776998519897,3.03603720664978,0.1081114411354065,1.072074413299561,-2.819814205169678,1.03603720664978,-1.891888618469238,-1.855851411819458,1.072074294090271,0.07207435369491577,-8.891888618469238,-9.81981372833252,-12.1441478729248,2.144148588180542,-1.819814205169678,-3.855851173400879,-0.855851411819458,-1.18018627166748,3.108111619949341,2.108111619949341,2.216223001480103,15.49548149108887,8.819814682006836,8.891889572143555,-12.71170234680176,0.2162230014801025,3.036036968231201,0.2162229418754578,4.18018627166748,-0.639628529548645,2.603592872619629,-6.711702823638916,11.92792701721191,-4.675665378570557,-12.21622276306152,5.468481063842773,12.74773979187012,4.297336578369141,-23.24322509765625,-71.62155151367188,-41.89188766479492,19.39639854431152,134.7386932373047,64.38736724853516,-74.06290435791016,-62.54043197631836,-11.41437149047852,-76.59442901611328,45.12606811523438,151.1260833740234,34.46836090087891,-128.3602142333984,21.33324432373047,-246.9098358154297,-200.54931640625,-98.27021026611328,117.0091705322266,-23.75666046142578,-65.37832641601562,52.50452423095703,71.85584259033203,33.89201354980469,-137.2970886230469,85.55863952636719,1.955042839050293,-16.09003257751465,-56.16210556030273,48.03617858886719,-20.91864585876465,82.80197143554688,-78.12594604492188,66.8289794921875,122.5225982666016,-44.69351196289062,7.982171058654785,127.6668853759766,223.1531982421875,21.71196174621582,15.20742034912109,-326.4770202636719,70.85610198974609,117.1712646484375,-225.4860687255859,-168.9455108642578,-111.0177230834961,-32.0086784362793,-64.666259765625,17.07243728637695,108.6489181518555,18.00940704345703,15.32471466064453,-30.70228576660156,-96.81028747558594,-101.8012466430664,-271.2967224121094,-96.73832702636719,-154.1706695556641,115.333740234375,-85.33287811279297,-32.26983642578125,-60.97251129150391,110.0635299682617,143.5771179199219,-311.9090576171875,-61.68407440185547,-33.79219818115234,45.95542144775391,-175.5217132568359,226.4509735107422,-0.7649726867675781,46.27095413208008,65.32506561279297,91.09983825683594,-192.8819885253906,-20.14352798461914,-118.9001922607422,-96.386474609375,-24.60285568237305,134.5862731933594,-31.73785018920898,198.3340148925781,85.87467193603516,24.06389999389648,21.99182319641113,-209.8547515869141,-206.8548889160156,122.8387680053711,-142.6746826171875,18.10006332397461,115.640380859375,-63.92694473266602,-56.72891998291016,-118.6296081542969,52.22587966918945,-387.9538269042969,167.3971557617188,184.4241485595703,122.8566131591797,-22.80111503601074,-119.6027145385742,52.95578765869141,-41.28742599487305,-9.053120613098145,-127.8279876708984,65.68557739257812,-14.57573699951172,-104.4857025146484,137.7665710449219,54.73053741455078,-248.1163024902344,12.8385124206543,-33.04421234130859,133.5321655273438,59.25287246704102,103.6943740844727,52.64024353027344,158.5411834716797,-62.00829315185547,9.261920928955078,-132.4766540527344,-71.91828155517578,-22.62091636657715,-197.2156066894531,89.36991119384766,-98.170654296875,-67.51294708251953,-188.7472534179688,218.3786926269531,187.7120819091797,137.4237670898438,-0.342041015625,34.62216949462891,-111.6661376953125,64.41474151611328,-131.2698516845703,91.14437866210938,-104.2969818115234,15.79306983947754,-54.33301162719727,-87.40494537353516,83.17151641845703,93.08136749267578,49.05435943603516,-43.02663421630859,-57.63046646118164,30.10835266113281,232.4505004882812,-22.16197967529297,6.811007976531982,131.81103515625,66.27046203613281,-13.16198921203613,-245.4680938720703,-136.5673065185547,288.1982421875,176.6847076416016,256.5224914550781,96.54068756103516,82.1533203125,151.1531829833984,-59.72953796386719,-52.46835327148438,-8.044952392578125,-125.9547805786133,-37.71159362792969,53.69387435913086,-1.288173675537109,-122.3512115478516,-46.99988555908203,77.49559020996094,-90.23405456542969,-128.9186401367188,-185.3692932128906,-63.71158599853516,-115.2520065307617,6.621691703796387,86.50452423095703,-56.44136047363281,37.08111190795898,2.666751861572266,73.12619018554688,182.4234313964844,-47.90984344482422,-7.378318786621094,-56.52247619628906,-6.927927017211914,-105.8647613525391,-55.78377532958984,-10.63962936401367,95.93684387207031,10.12619209289551,-107.5134429931641,63.28829956054688,-92.64854431152344,7.828854560852051,47.828857421875,4.720747470855713,1.21622371673584,2.963963270187378,1.252260208129883,3.108111619949341,0.8198146820068359,-9.711703300476074,2.288297176361084,-2.675665616989136,4.18018627166748,10.85585308074951,-14.03603744506836,5.963963508605957,10.85585117340088,6.108110904693604,-1.711703300476074,2.072074413299561,1.108111500740051,1.072074294090271,-3.711702823638916,0.1801857352256775,-6.927925109863281,3,0.0360371470451355,-9.855851173400879,2.03603720664978,-0.8198142051696777,1.180185794830322,-0.7117026448249817,0.1441487073898315,-10.85585117340088,-0.855851411819458,3.108111619949341,-0.927925705909729,3.072074413299561,-0.927925705909729,-2.747739791870117,-3.747739791870117,0.0360371470451355,0.0360371470451355,2,3.072074413299561,-0.8918886184692383,3,-2.819814205169678,1
0.108111560344696,-0.8918885588645935,0.0360371470451355,-0.2162220478057861,0,-1.891888618469238,-0.8918886184692383,4.036036968231201,2,0.0360371470451355,-0.9639628529548645,1.03603720664978,-0.927925705909729,4.036037445068359,13.71170330047607,5.036037445068359,-6.747740268707275,2.03603720664978,5.783776760101318,1.108111381530762,1.072074413299561,-2.819814205169678,0.0360371470451355,0.1441486477851868,-2.891888618469238,5.036037445068359,3.03603720664978,13.78377723693848,-2.855851411819458,6.927926063537598,3.180185794830322,0.1441487073898315,-0.783777117729187,0.1801857352256775,-2.783776998519897,7.963962078094482,-16.85585021972656,-1.711702823638916,1.108111619949341,0.2882972955703735,-3.855851411819458,9.108112335205078,-2.711702823638916,14.81981468200684,-0.7117027640342712,-1.891887903213501,-5.531517028808594,-10.53151702880859,-12.56755256652832,-15.38736820220947,10.07207489013672,9.288295745849609,20.83789825439453,-22.08111572265625,9.378334999084473,159.7746276855469,-23.94588661193848,54.82884979248047,29.09918594360352,12.60361099243164,-93.08099365234375,10.06303787231445,-145.9639739990234,9.873818397521973,29.0180778503418,-84.81066131591797,144.7656860351562,-162.9549255371094,-153.0449523925781,-36.90985107421875,-184.8196868896484,68.10810852050781,-51.08989334106445,-104.6484298706055,-317.6123657226562,145.8829650878906,-196.7474670410156,70.58551788330078,-149.6575927734375,-87.13510131835938,-181.9368591308594,94.01808166503906,-77.51331329345703,-13.47727012634277,130.8199005126953,-209.1708984375,140.2793731689453,-162.8374938964844,-55.45016479492188,56.4687385559082,-0.7476043701171875,56.73003005981445,26.91913604736328,28.81101989746094,-76.28792572021484,38.73882293701172,-72.81050109863281,-54.38702011108398,13.5858793258667,30.95528411865234,0.0634002685546875,-91.8465576171875,4.189601898193359,-279.2878112792969,-251.6029968261719,57.62204742431641,-35.72013092041016,-202.0985870361328,178.9553833007812,-127.8823547363281,-42.21572494506836,-73.92742919921875,-40.58514404296875,44.8293571472168,-17.48594665527344,-12.21584796905518,17.3428955078125,-21.24258422851562,132.8745422363281,-5.089417457580566,-320.1072387695312,-115.6388778686523,22.88358306884766,-140.9541473388672,-155.2783966064453,105.000732421875,-142.1162872314453,-7.323467254638672,14.96482944488525,-183.3774566650391,-125.3775939941406,0.937835693359375,-245.7107391357422,-30.00804710388184,36.77560043334961,53.19900894165039,-106.7016830444336,64.72160339355469,-7.845824241638184,-265.6024780273438,-22.57550811767578,-44.44036483764648,-120.7286834716797,-92.87269592285156,-67.24223327636719,-61.35939025878906,83.08198547363281,-63.71988677978516,-62.26934814453125,-213.9448852539062,76.88383483886719,217.6405181884766,-178.3052673339844,-62.28730773925781,-6.377462387084961,1.370287179946899,-232.6385040283203,-10.85486602783203,83.64952850341797,20.18996047973633,-14.71974563598633,-6.602733612060547,219.7305145263672,125.6765289306641,76.92892456054688,-103.8099060058594,-19.8370304107666,-55.55765533447266,-124.2242736816406,197.4781646728516,112.000617980957,-248.5756988525391,-22.6839599609375,53.76631546020508,-122.9451522827148,-76.92719268798828,-1.963207244873047,-4.15245532989502,-61.35071563720703,22.6312084197998,42.54117584228516,-101.1073760986328,159.3878479003906,85.77523803710938,57.22576141357422,20.72124290466309,91.1536865234375,-77.08966827392578,42.45993423461914,95.59492492675781,124.0183410644531,108.9552917480469,-89.21574401855469,-216.0896759033203,179.3877105712891,34.65808868408203,28.28867340087891,24.68508148193359,-40.48619079589844,-27.62130355834961,-30.73844909667969,220.9370880126953,63.16236114501953,-118.315055847168,-81.21587371826172,145.5677795410156,-120.179817199707,49.1533088684082,-24.37819671630859,200.0631713867188,-17.17993927001953,-143.5042572021484,-72.36013031005859,-300.8646545410156,16.74799156188965,74.01807403564453,50.97324371337891,129.7027893066406,102.306396484375,50.27034378051758,-27.43231964111328,-137.9367370605469,62.29732513427734,12.33337593078613,39.0091667175293,71.23429870605469,-120.8466949462891,-37.95480346679688,37.60359191894531,-78.90081787109375,158.5224761962891,71.6396484375,29.67567253112793,-24.15306854248047,83.18921661376953,-210.6664581298828,-25.3243350982666,-44.33323287963867,-132.5583953857422,-109.8557281494141,94.38738250732422,-110.5134429931641,-122.8827133178711,-40.75666046142578,38.17114639282227,43.29734039306641,-5.774741172790527,142.4053344726562,-11.87381362915039,10.64866542816162,-56.18909072875977,-74.58550262451172,9.468484878540039,-17.06303215026855,-7.495480537414551,-3.747740030288696,-14.56755256652832,-1.783776760101318,5.252260208129883,-2.567554473876953,4,10.81981468200684,-1.747739791870117,-0.855851411819458,5.999999523162842,4.108111381530762,1.216223120689392,-12.71170330047607,14.89188957214355,-0.8198142051696777,0.1441487669944763,-13.74773979187012,-6.639628887176514,5.036036968231201,0.2162228226661682,-0.7477399110794067,-9.819814682006836,-10.81981468200684,11.81981468200684,22.09907150268555,1.180185794830322,8.891888618469238,3.03603720664978,0.144148588180542,2.108111619949341,0.072074294090271,1.03603720664978,-10.89188861846924,5,-2.819814205169678,7.81981372833252,12.71170330047607,1.03603720664978,0.0360371470451355,2.03603720664978,-6.963962554931641,-0.8918884992599487,-1.927925705909729
1.072074413299561,0.0360371470451355,-0.927925705909729,0.0360371470451355,4,4,-0.8918886184692383,1,-4.819814205169678,-5.783777236938477,0.07207435369491577,1.03603720664978,-2.855851411819458,8.783778190612793,0.0360371470451355,2.072074413299561,0.1081115007400513,3.07207465171814,-0.927925705909729,2.144148588180542,3.963963031768799,0.072074294090271,9.711703300476074,2.108111619949341,0.1081113815307617,-2.819814205169678,-3.783776998519897,0.1081114411354065,1.180185675621033,5.927926063537598,0.8558511734008789,-5.927925586700439,5.144149303436279,-1.747739791870117,-0.7477399706840515,11.8558521270752,1.108111619949341,1.216222882270813,-8.783777236938477,6.999999523162842,1.288297176361084,5.072074413299561,8.072074890136719,7.891889095306396,-11.74773979187012,-8.459444046020508,-2.495479822158813,11.2522611618042,12.43244743347168,4.720743179321289,-9.954921722412109,31.22526168823242,-45.25227355957031,33.666748046875,-119.4594497680664,-13.76582431793213,-148.0900268554688,-136.9279479980469,-4.82884693145752,96.03604125976562,-75.29721069335938,28.61275672912598,-96.53139495849609,-52.3422966003418,-157.2160949707031,-27.40533065795898,-122.7026596069336,-63.54947280883789,61.61263656616211,-78.97276306152344,175.1171569824219,-64.30625915527344,20.50463485717773,-94.92778778076172,7.144279479980469,-13.12594604492188,-121.171012878418,-34.18909072875977,-86.83763885498047,28.54068374633789,76.96395111083984,25.36953353881836,-208.179931640625,181.2881622314453,58.53176116943359,-256.7205200195312,-151.8735809326172,-69.02674865722656,-294.9816589355469,19.03639602661133,53.84720611572266,-118.2248840332031,-113.0986938476562,82.40571594238281,17.38761711120605,-117.9816818237305,-126.9635925292969,0.5050182342529297,-5.603346347808838,24.81127738952637,-56.09870529174805,145.4868011474609,201.8560638427734,-189.7110900878906,255.9642028808594,-98.84629821777344,100.9281692504883,163.3787994384766,-24.77423858642578,-119.5129470825195,-65.99046325683594,-66.03542327880859,-93.81919097900391,208.9552764892578,-111.0714340209961,-242.3508453369141,1.441993713378906,105.7302856445312,-174.6928558349609,-1.683958053588867,149.6133880615234,83.74848175048828,223.333984375,81.78452301025391,66.59541320800781,-227.2872009277344,-169.81884765625,-92.13424682617188,129.1268005371094,-151.8097839355469,-45.27838897705078,-211.4674987792969,72.96482086181641,239.1539306640625,-130.0529937744141,-48.17026519775391,19.46960067749023,247.2262420654297,-122.3502197265625,-161.6023559570312,-73.98973083496094,302.3972473144531,-193.6382598876953,-58.40422058105469,89.62277984619141,78.88394927978516,-206.7915496826172,51.16321563720703,-144.6205444335938,-87.60260009765625,-60.34117889404297,77.91094207763672,-209.0798950195312,-312.1700134277344,-93.71961212158203,-43.26031875610352,-5.782792091369629,-73.56657409667969,-115.9720306396484,-8.953816413879395,157.9468688964844,-125.6115341186523,31.09100723266602,50.57744979858398,-73.13398742675781,172.1088562011719,-148.0261688232422,-71.36839294433594,-124.0531311035156,-216.0621643066406,27.8386287689209,101.1177673339844,-216.9720153808594,22.61349487304688,-46.12532424926758,-230.1163024902344,30.64048957824707,-153.1883544921875,-12.47678565979004,93.36099243164062,83.91046142578125,10.44198417663574,7.676417350769043,-90.10762023925781,79.08174133300781,-50.07145690917969,-45.21571731567383,-60.170654296875,-58.44098281860352,134.2075653076172,107.9643249511719,92.43280792236328,-218.1076354980469,-163.2608184814453,-207.8012390136719,17.306640625,-27.42302894592285,179.7840423583984,-99.77449035644531,112.7030410766602,-84.22489929199219,8.838138580322266,-142.999755859375,-46.77449798583984,-30.70242691040039,-79.63925170898438,-130.8284606933594,-11.20693206787109,54.92817687988281,-136.0356750488281,-127.1528015136719,-132.837646484375,106.1352233886719,169.0901641845703,-129.4682159423828,-25.07183074951172,-101.0357894897461,71.50465393066406,-187.1078491210938,-152.0087890625,25.23443031311035,9.108226776123047,79.56767272949219,126.2613067626953,-53.23418807983398,56.90093994140625,-80.08099365234375,-32.88285827636719,-216.8106689453125,98.18922424316406,162.8018493652344,1.621671319007874,59.837890625,72.48655700683594,24.05412673950195,18.30638122558594,-47.56743240356445,83.09920501708984,-10.63058090209961,41.31529998779297,-67.52246856689453,-22.02699661254883,-30.29721450805664,52.09003067016602,80.81980895996094,21.9909610748291,19.72074127197266,-53.35132598876953,65.20719146728516,24.8198127746582,-38.81077194213867,31.66662406921387,4.333375930786133,-36.49547576904297,-42.95491790771484,3.504520654678345,-10.78377723693848,6.144148349761963,9.963963508605957,9.783778190612793,10.10811138153076,-0.783777117729187,1.252260208129883,5.855851650238037,23.38736915588379,-6.639628887176514,2.03603720664978,-3.783777236938477,-1.783776998519897,-12.74773979187012,-13.74773979187012,-2.711702585220337,-1.855851411819458,-1.747740030288696,-1.711702823638916,-0.855851411819458,-1.783776998519897,-1.891888618469238,-9.81981372833252,-12.92792510986328,-4.927925586700439,1.072074294090271,6.81981372833252,8.819814682006836,-8.927926063537598,3.108111619949341,-8.603591918945312,10.74774074554443,1,-1.855851411819458,-2.819814205169678,-1.891888618469238,1.108111381530762,-1.891888618469238,0.072074294090271,7.711702823638916,0.1081115007400513,-1.891888618469238
-10.89188766479492,0.072074294090271,-0.8918886184692383,8.783778190612793,-1.927925705909729,1.072074413299561,-0.8918885588645935,-8,-7,-0.9639628529548645,0.0360371470451355,-1.927925705909729,-3.819814205169678,1.072074413299561,6,-4.819814205169678,2.072074413299561,-0.8918886184692383,-0.855851411819458,1.180185794830322,9.783777236938477,-3.783776998519897,-3.747739791870117,-3.819814205169678,0.072074294090271,-7.819815158843994,6.819814205169678,-11.78377723693848,-3.711702823638916,-2.783776998519897,-0.8558512926101685,-3.819814205169678,13.67566585540771,1.108111619949341,3.180186033248901,-2.747739791870117,2.108111619949341,7.108111381530762,15.603590965271,0.1441487669944763,1.036037445068359,-3.927925586700439,8.144148826599121,-7.711701393127441,-1.92792534828186,-7.747739315032959,-1.495480179786682,-18.20718002319336,-6.783775806427002,34.03603744506836,26.1801929473877,-1.324337005615234,26.78377532958984,-101.4773864746094,-57.75665283203125,26.79281616210938,-52.99999237060547,-62.97287750244141,-0.3514566421508789,38.009033203125,37.81993865966797,-24.54043769836426,131.8018493652344,-79.06302642822266,73.78376770019531,52.8377685546875,179.4503936767578,-118.9547805786133,61.61264801025391,74.75678253173828,-58.59454345703125,-16.75665664672852,-50.99084091186523,26.24346923828125,-197.6303405761719,-37.36930465698242,-66.86464691162109,46.20730972290039,-48.43233871459961,-129.6754302978516,-23.40531158447266,1.811020851135254,38.00014114379883,19.98217391967773,-139.0357971191406,-23.17994689941406,-77.29708862304688,-185.693359375,-210.3330078125,188.000244140625,80.9913330078125,-173.5491027832031,-124.7564086914062,-143.8195495605469,-212.0085601806641,22.52285003662109,175.49560546875,-91.008544921875,-1.98167896270752,109.0814895629883,-148.50390625,-16.32384872436523,-65.82835388183594,58.06351852416992,-144.8733062744141,-116.2878112792969,185.6941070556641,67.91951751708984,81.74822998046875,82.05461883544922,-88.30551910400391,-26.24258804321289,-130.00830078125,83.96444702148438,-131.5218811035156,-62.48582458496094,-107.7290496826172,-17.45882415771484,-147.4226684570312,-34.03530120849609,-34.87306976318359,31.42426681518555,139.7575073242188,43.31615829467773,-124.5394668579102,66.33425903320312,179.2801208496094,-147.7646789550781,26.28024101257324,-109.0980758666992,32.991943359375,-122.4312133789062,-23.14315795898438,-320.5842590332031,-48.09808349609375,31.8028392791748,190.4783935546875,8.703891754150391,-239.9355926513672,188.2173461914062,-145.1967926025391,-236.1607513427734,-166.7825469970703,9.451759338378906,-100.7373352050781,-24.11594009399414,-68.95381927490234,124.2892913818359,-106.3050231933594,-59.3141975402832,211.1000366210938,94.86587524414062,122.1271820068359,46.41571807861328,-102.5845260620117,-118.3141937255859,-3.926689147949219,-62.73758697509766,-42.16111755371094,41.49658584594727,-286.9806823730469,-60.53040313720703,124.8928680419922,-154.3952941894531,-28.9989013671875,-29.8819694519043,93.73969268798828,-52.07109832763672,-1.404458999633789,-1.881858825683594,-121.1431503295898,157.514404296875,-154.8818511962891,12.40631294250488,-47.95418167114258,184.171875,6.676520824432373,49.74861145019531,148.8926086425781,28.53226852416992,-162.7648315429688,40.68545532226562,72.89250946044922,-17.41387176513672,-82.97226715087891,100.2346496582031,55.79330825805664,2.018440246582031,-61.57611083984375,-8.567068099975586,105.8203048706055,-79.78327941894531,-113.017448425293,-34.69324493408203,-66.25189208984375,39.18055725097656,9.901289939880371,15.36966228485107,-4.252008438110352,-51.71130752563477,-62.08966445922852,254.9370727539062,-96.62130737304688,41.98216247558594,-5.999771118164062,-140.3060150146484,-147.7922973632812,96.82005310058594,-185.7834167480469,-97.08978271484375,-257.4140014648438,65.37869262695312,-77.07183837890625,39.56768035888672,18.36049842834473,30.6938648223877,-41.3331298828125,-88.94588470458984,-116.9367218017578,-46.10799026489258,8.801982879638672,6.90104866027832,82.73883819580078,-69.41423034667969,-126.8917465209961,90.67580413818359,-41.36024856567383,67.41436767578125,-177.2699432373047,23.48654747009277,-95.63950347900391,-125.4683609008789,-132.3692932128906,-147.7476196289062,71.81982421875,30.06316184997559,-8.495357513427734,33.76581573486328,-128.8646392822266,42.80184936523438,141.0090179443359,-5.540431976318359,-2.306252479553223,86.009033203125,149.9279174804688,155.6845703125,-25.25213241577148,25.81980133056641,-40.26117324829102,76.97299957275391,-1.963964462280273,-42.19814300537109,-58.94588470458984,9.982044219970703,-30.67566299438477,2.036038398742676,-8.747737884521484,16.71170234680176,8.891887664794922,-9.603590965270996,13.78377723693848,2.216223001480103,-2.747740030288696,1.180185794830322,-15.6756649017334,-3.711702585220337,3.108111619949341,4.108111381530762,6.036038398742676,9.072074890136719,0.1441485285758972,-4.819814205169678,3.144148826599121,0.2162229418754578,-0.7837772369384766,1.072074413299561,0.0360371470451355,1.144148588180542,-4.783777236938477,-3.783776998519897,0.108111560344696,-4.891888618469238,0.1081114411354065,1.072074294090271,0.1441487073898315,4.036037445068359,8.891888618469238,5,3.108111619949341,-5.927926063537598,0.1801857352256775,1.03603720664978,-0.927925705909729,-6.963962554931641,11.71170330047607,9.711703300476074,-0.927925705909729,0.0360371470451355
0,-3.819814205169678,-1.891888618469238,-2.819814205169678,-1.891888618469238,4,-18.89188766479492,-0.9639628529548645,1.072074413299561,2.03603720664978,8.711703300476074,-0.9639628529548645,-1.891888618469238,-1.891888618469238,6.747739791870117,2.072074413299561,6.819814682006836,-1.891888618469238,3.072074174880981,0.1081113815307617,-5.963962554931641,-0.855851411819458,0.144148588180542,0.07207435369491577,2.927926063537598,1.144148707389832,0.1801859140396118,4.891887187957764,6.81981372833252,-1.819814205169678,0.1801856756210327,-0.855851411819458,-6.783777236938477,-12.74773788452148,3.144148826599121,6.036036968231201,3.144148588180542,-1.711702585220337,-2.783777236938477,-3.711702823638916,-5.675665855407715,12.78377723693848,-16.78377532958984,-7.459443092346191,-9.567554473876953,-13.31529521942139,-10.63962841033936,-59.98191833496094,69.06303405761719,47.79280853271484,3.387368440628052,-58.02700424194336,-117.5224761962891,124.3513336181641,-83.86489105224609,115.4684906005859,-89.68460083007812,-43.0179557800293,24.4954833984375,-53.18910217285156,6.747737884521484,10.08111190795898,-226.1800689697266,13.86489772796631,-111.6756744384766,145.3062591552734,104.017951965332,78.86490631103516,48.41435241699219,-4.261181831359863,40.99108505249023,-116.4593276977539,-79.83766174316406,15.63975524902344,-63.84668731689453,119.9550476074219,-5.603343963623047,96.27938079833984,-17.8557243347168,34.58562469482422,-141.3511047363281,-156.99072265625,36.02724075317383,-137.1348571777344,-33.34217834472656,-50.48630142211914,-23.23405265808105,-112.6573333740234,79.23442840576172,-10.72050857543945,88.20742797851562,-158.6753234863281,69.09931182861328,90.13534545898438,-0.2428488731384277,-114.4949798583984,-22.30587577819824,-24.95455169677734,16.86526489257812,-135.2518920898438,9.288784027099609,35.41498947143555,-57.38688659667969,71.38785552978516,-11.78303527832031,161.0904998779297,-112.5759811401367,30.3068675994873,68.83838653564453,-123.6118850708008,79.90142059326172,56.36098861694336,-173.5488586425781,33.28903198242188,67.98252868652344,-104.9092254638672,37.86576080322266,-145.8729400634766,51.07267761230469,-55.46749877929688,-121.7737579345703,197.442138671875,-45.21535873413086,-193.9448699951172,171.8568267822266,-105.7015380859375,-105.8636474609375,-45.01683807373047,-141.5752410888672,-133.3591156005859,-3.548364639282227,-73.96273803710938,187.1090850830078,-212.1696472167969,87.92900848388672,27.76704788208008,-34.39517211914062,241.2804870605469,-12.6653881072998,-88.28695678710938,10.8032169342041,-22.8634033203125,64.37979888916016,42.32569122314453,-49.95332717895508,-125.6473083496094,-57.70156097412109,-3.088916301727295,81.99228668212891,-77.35926055908203,-48.37710189819336,56.27130126953125,-16.25981712341309,-187.8094024658203,-181.3140563964844,41.325439453125,-60.88148498535156,-42.97163009643555,72.90203857421875,-22.99889755249023,131.1722412109375,-114.7463760375977,-119.3051376342773,14.81202125549316,132.4425811767578,-71.56630706787109,-29.49448394775391,62.04606246948242,270.3883666992188,-0.8366541862487793,92.16310119628906,-242.6294555664062,176.2441864013672,158.3882141113281,-76.42241668701172,195.0729217529297,145.0908966064453,84.20805358886719,-234.3324127197266,-138.9900970458984,-20.62080955505371,-26.24247360229492,18.86549758911133,-29.38662338256836,162.9286651611328,-64.55776977539062,-153.3145599365234,-145.1706695556641,112.7212448120117,-117.4407348632812,-96.17076110839844,-16.2066822052002,169.1896057128906,-221.0984344482422,49.39665222167969,-60.08063125610352,-12.91850280761719,-56.67517852783203,-142.1707916259766,110.2345504760742,114.7119522094727,-130.9093322753906,235.9371185302734,75.83812713623047,56.54093551635742,-277.2606506347656,-28.68444442749023,-64.72941589355469,-150.9545440673828,1.693868637084961,-138.5671844482422,-93.24283599853516,21.21647071838379,-88.87355041503906,-171.3149108886719,-192.7114562988281,-49.81954956054688,188.6307220458984,-17.75666809082031,-147.7384490966797,162.2973327636719,-37.31505584716797,26.46860122680664,126.1081161499023,-54.6844482421875,-67.98192596435547,96.71183013916016,-16.36916351318359,-161.8827209472656,-188.5763397216797,113.6667404174805,-69.42327880859375,-38.3602409362793,54.22525787353516,-109.4053344726562,61.68471145629883,-29.74761962890625,100.6216812133789,-21.66650390625,26.77473640441895,-78.45931243896484,-84.8377685546875,-2.513443946838379,-18.54044342041016,-0.7206182479858398,52.35145568847656,48.93696975708008,-6.648544311523438,-4.243218898773193,-47.41436004638672,-2.747737884521484,155.0539855957031,50.18922424316406,19.30637741088867,-23.12607192993164,-14.7477388381958,8.360369682312012,1.92792534828186,-0.6756653785705566,-0.8198142051696777,-4.927925109863281,-3.92792534828186,-7.747739791870117,-1.711702823638916,1.108111500740051,-8.783777236938477,2.07207465171814,9.963963508605957,8.963964462280273,-7.747739791870117,7.891888618469238,9.747739791870117,-2.783776998519897,0.1081114411354065,-1.747739791870117,4.144148826599121,-7.855850696563721,-2.783776998519897,6.747739791870117,1.108111381530762,3.180185794830322,5,-10.85585021972656,-1.855851411819458,0.07207435369491577,2,-6.855851173400879,-2.855851411819458,0.072074294090271,-1.855851411819458,2.747740268707275,-2.855851411819458,-2.855851411819458,1.108111619949341,4,-0.8918884992599487,1.03603720664978,-0.8918884992599487
2.03603720664978,4,9.747739791870117,-3.783776998519897,1.03603720664978,-2.855851411819458,-2.783776998519897,-0.927925705909729,-2.855851411819458,10.71170330047607,1.03603720664978,-6.963962554931641,-0.927925705909729,1.03603720664978,-0.927925705909729,5.81981372833252,0.07207435369491577,1.108111619949341,2.03603720664978,-1.891888618469238,1.216223120689392,-1.252259254455566,-10.8198127746582,11.81981468200684,0.1441485285758972,-6.675666332244873,-1.819814205169678,4.036037445068359,-6.855851650238037,3.072074413299561,5.891888618469238,2.144148826599121,-5.891888618469238,8.891889572143555,-4.81981372833252,-11.78377723693848,0.3243345618247986,12.78377723693848,3.216222524642944,-0.1081104278564453,1.144148588180542,-9.711702346801758,-11.78377628326416,12.03603744506836,-18.60358810424805,-0.6396267414093018,-7.423407077789307,11.93696784973145,-1.225263595581055,144.1170349121094,-123.7928237915039,-63.59455108642578,-75.62155914306641,-179.9458770751953,-102.2522659301758,86.8377685546875,9.126192092895508,-9.756786346435547,-142.171142578125,-36.25226974487305,54.83777618408203,-141.4323120117188,-81.78365325927734,-57.26116561889648,105.8828582763672,-183.5404357910156,-12.00890827178955,40.17126846313477,90.83777618408203,-139.9187927246094,144.1080932617188,1.234305858612061,157.9460144042969,-57.15306854248047,-48.48642730712891,-18.23415756225586,-16.44125175476074,-111.4592056274414,-84.72037506103516,88.05425262451172,-41.45932388305664,-94.0267333984375,37.27045822143555,-100.7474975585938,-33.43206787109375,-25.19791603088379,-120.5042724609375,-31.3330078125,29.60396575927734,12.2435941696167,-57.21583938598633,123.1353607177734,-228.7561645507812,-173.4140014648438,-200.4679870605469,105.5949249267578,0.1176562309265137,42.97336959838867,136.5858459472656,82.40579986572266,58.09968566894531,68.95541381835938,-252.5668182373047,48.09065628051758,-37.79206848144531,182.5950469970703,-120.4406280517578,49.17176818847656,116.2528991699219,-242.0712280273438,-118.2874374389648,53.61336898803711,35.08184814453125,120.1627197265625,35.72160720825195,-55.30551910400391,121.3161239624023,-185.7557830810547,92.13609313964844,246.9558563232422,-9.251267433166504,-173.5485076904297,-114.4402389526367,82.30736541748047,-127.1249694824219,12.04630470275879,-93.74651336669922,42.88407897949219,51.91107559204102,-109.5392150878906,-58.75541687011719,-144.0616455078125,52.00111770629883,378.4064636230469,311.7037963867188,115.9113311767578,-54.3679313659668,106.8931198120117,-81.39480590820312,-55.53894805908203,-44.34973907470703,-45.55691146850586,-70.33165740966797,-35.44879150390625,-146.5748443603516,-36.46699905395508,153.6588134765625,76.32568359375,-29.8453254699707,-4.512317657470703,214.7580261230469,-164.7913208007812,-122.4759368896484,160.632080078125,-119.2057037353516,90.136474609375,47.84830856323242,165.136474609375,-26.41286659240723,-282.7191467285156,-174.8362731933594,4.758137226104736,-78.57535552978516,-79.48508453369141,-146.1336364746094,69.73101806640625,50.19033813476562,97.54167175292969,-64.95381927490234,58.94724273681641,22.82092475891113,-155.1429290771484,-78.47628021240234,-31.44928741455078,-105.2510299682617,51.38846969604492,159.6045532226562,63.99207305908203,68.90180206298828,-22.32334899902344,25.10898399353027,-166.5397186279297,109.1180114746094,30.13584327697754,133.8025970458984,-155.5487365722656,-91.64793395996094,-126.674919128418,-99.37757873535156,-166.2967071533203,-72.49485015869141,22.34290313720703,244.333740234375,-81.19754791259766,145.0274963378906,62.18959426879883,-221.7651977539062,-135.5760803222656,43.25262069702148,-45.28779983520508,-23.40495109558105,37.90118026733398,4.946250915527344,-59.24282073974609,-150.9094696044922,-28.99962997436523,57.03627777099609,171.7659301757812,-52.09882354736328,-64.78339385986328,-145.2609252929688,-47.8286018371582,101.477783203125,-112.6483001708984,68.91913604736328,-147.0447082519531,100.0361404418945,150.4146270751953,-31.63938331604004,109.3965454101562,84.29733276367188,82.80187225341797,93.15318298339844,15.23440551757812,-155.35107421875,43.22539138793945,72.31553649902344,4.630709171295166,43.72086334228516,-73.46823883056641,93.53164672851562,68.71182250976562,66.09015655517578,71.54067993164062,-192.4592895507812,-111.6935043334961,40.42353057861328,159.8198089599609,3.378450393676758,92.16222381591797,-152.0899200439453,-238.5493469238281,-7.765697479248047,-114.7926940917969,-18.99095344543457,150.8557281494141,-52.98191452026367,-95.01795959472656,1.594676971435547,-147.8467102050781,33.49547576904297,-100.5494689941406,-65.54043579101562,20.04507446289062,60.94588851928711,-14.12606811523438,-13.13510608673096,8.036037445068359,3.576594829559326,15.8558521270752,-7.78377628326416,-2.711702823638916,-3.927925586700439,-11.71170139312744,-3.747739791870117,2.072074413299561,-4.639628410339355,-1.819814205169678,1.216223001480103,1.144148707389832,-2.747739791870117,-2.747739791870117,6.108111381530762,0.144148588180542,-7.891888618469238,-10.78377628326416,-6.891888618469238,9.783777236938477,-2.711702823638916,3.144148349761963,4.036036968231201,-2.783776998519897,0.1081113815307617,0.144148588180542,-1.783776998519897,-9.81981372833252,0.07207435369491577,-4.711703300476074,1.144148588180542,-0.8918886184692383,9.819814682006836,-1.891888618469238,3,-1.927925705909729,1.03603720664978,8.711703300476074,10.71170330047607,-2.855851411819458
1.03603720664978,0.0360371470451355,4,2,-0.8558512926101685,-1.819814205169678,2.03603720664978,-6,1.03603720664978,0.0360371470451355,1.03603720664978,4,-0.9639628529548645,4.108111381530762,-10.89188861846924,-2.855851411819458,-0.855851411819458,0.1801857352256775,0.144148588180542,-2.783776998519897,2.10811185836792,-2.747740030288696,-3.783776998519897,-5.639628887176514,-4.747740268707275,-6.855851650238037,0.1801857352256775,-0.2522592544555664,-5.819814205169678,0.1441487669944763,9.783778190612793,3.10811185836792,-8.603590965270996,-11.78377628326416,-3.711702585220337,2.216223001480103,0.252260148525238,-2.108111381530762,-12.7477388381958,12.74773979187012,-8.675664901733398,5.927924633026123,-1.567554473876953,11.96396255493164,11.81981563568115,-15.42340564727783,-10.38736724853516,-26.94588279724121,-116.017951965332,21.28829765319824,-57.54043960571289,-61.27021789550781,101.9728927612305,114.9908447265625,-146.2251434326172,-89.6575927734375,-2.324333190917969,66.80171203613281,87.02699279785156,148.3333740234375,-43.66662216186523,30.58563423156738,-22.99988555908203,-75.85572814941406,-24.39628028869629,81.75678253173828,-173.1619873046875,73.54959869384766,-89.35134124755859,1.432563781738281,-28.11690902709961,87.77486419677734,-118.0809783935547,-40.50437545776367,-82.49535369873047,95.47752380371094,-176.9186401367188,-45.26092910766602,-113.4142532348633,16.6668815612793,-111.4051971435547,-30.81052017211914,21.39665985107422,134.8200378417969,-57.46812438964844,122.8200607299805,63.43270111083984,-82.26081085205078,-21.12580299377441,-99.81038665771484,-83.77436828613281,141.6398620605469,128.0723419189453,-47.45906829833984,-304.8463134765625,-104.5310211181641,-99.494873046875,-147.7472229003906,-44.21573638916016,107.6399841308594,131.4421081542969,-132.8731994628906,-88.26068878173828,-169.1162872314453,5.4873046875,-89.08039093017578,156.8113861083984,50.46018600463867,-27.15232086181641,-124.7200012207031,-239.1972808837891,-65.32347869873047,-128.5216064453125,-66.45857238769531,-74.48544311523438,-141.3233337402344,43.17201232910156,-20.512451171875,-71.52137756347656,26.57758140563965,21.86599159240723,-206.7557067871094,-286.385986328125,219.1092071533203,9.145501136779785,-49.4941291809082,-76.85437774658203,-34.07964324951172,-160.6471862792969,205.0913848876953,-263.9805603027344,187.8662567138672,198.3525543212891,88.75813293457031,-67.49399566650391,-87.28680419921875,-62.31381988525391,137.2537689208984,192.6050872802734,207.5510559082031,28.56035614013672,113.6235198974609,12.49732303619385,-9.502796173095703,-25.7008228302002,-8.214620590209961,-51.70106506347656,-155.8813629150391,4.641233444213867,128.1093597412109,-42.14266967773438,177.3167572021484,-144.9444122314453,16.9656982421875,103.1815414428711,294.8121032714844,61.33498382568359,-69.64730834960938,-45.15159606933594,-5.755176544189453,-41.83641052246094,74.75814819335938,106.3346099853516,-20.66525840759277,-179.6650085449219,-176.2328186035156,96.96519470214844,-0.7554206848144531,-41.69226837158203,81.03726959228516,103.8570861816406,-2.350207328796387,-219.1067504882812,72.88395690917969,-45.10688018798828,-176.3140563964844,68.10029602050781,157.0910034179688,-94.16099548339844,-102.8458557128906,-110.6656265258789,103.4333038330078,-117.7557983398438,35.52334213256836,193.2801361083984,-84.92706298828125,44.37906646728516,-98.3416748046875,174.2258758544922,29.91962432861328,-11.29672908782959,50.94662475585938,-80.26972961425781,88.19874572753906,-18.99046516418457,-53.86441040039062,-155.6929931640625,126.16259765625,-154.9273071289062,205.8652648925781,-150.4140014648438,-92.28781127929688,107.5228424072266,179.5047760009766,17.38786125183105,-6.801494598388672,-21.54005813598633,-227.5400238037109,32.63095855712891,-1.702413082122803,-115.4771423339844,-77.85559844970703,-19.91876602172852,163.8830871582031,11.22550868988037,-45.28804397583008,-141.8556060791016,-16.3421688079834,-2.594305038452148,-25.53127479553223,17.76595687866211,-144.4861907958984,-55.55838775634766,0.5947952270507812,-116.5402908325195,-30.27913665771484,23.04521179199219,39.48656463623047,-52.9908332824707,-152.3060150146484,-1.531393051147461,-106.3511962890625,49.18030166625977,-192.9008026123047,-91.12595367431641,-42.57646942138672,-107.9097290039062,-28.77472305297852,217.2612915039062,129.0901489257812,75.61263275146484,94.09015655517578,61.3424186706543,23.25238418579102,25.63059043884277,-89.78365325927734,5.036035537719727,-1.162101745605469,83.23418426513672,-65.60346984863281,-78.79270172119141,-54.28816986083984,76.90983581542969,-86.78365325927734,-53.333251953125,47.73869705200195,-30.53151512145996,9.351332664489746,14.53151702880859,-2.000000476837158,9,-3.819813966751099,-2.783776998519897,2.180186033248901,-9.423405647277832,0.216222882270813,7.819814682006836,6.108111381530762,0.2522602081298828,5.288297176361084,0.252260148525238,-5.819814205169678,-7.819814682006836,1.252260446548462,2.180186033248901,0.2162230014801025,-0.783777117729187,-0.819814145565033,-0.8198143243789673,-0.8198143243789673,-6.855851173400879,1.108111619949341,2,-0.8558514714241028,-4.927925586700439,-0.8918885588645935,-14.6756649017334,1.180185794830322,7.783777236938477,1.03603720664978,0.1081114411354065,3.03603720664978,4.036037445068359,-1.927925705909729,2.03603720664978,3,0.108111560344696,6.072074413299561
-2.891888618469238,1.072074413299561,-5.783777236938477,-17.96396255493164,0.0360371470451355,3,4.036036968231201,-1.927925705909729,1.03603720664978,3.03603720664978,-2.855851411819458,0.1081115007400513,-0.8918886184692383,-0.8918885588645935,-1.891888618469238,1.108111619949341,-10.89188861846924,0.8558502197265625,1.144148826599121,13.71170330047607,7.89188814163208,-0.8918884992599487,1.108111381530762,-8.819812774658203,1.180185794830322,4.072074413299561,17.49547958374023,-23.63962554931641,-1.819814205169678,5.108112335205078,-1.783777236938477,1.252260327339172,11.89188861846924,-0.855851411819458,-6.567554473876953,10.81981468200684,-7.783776760101318,9.819814682006836,-3.891888618469238,3.07207465171814,3.252260208129883,3.216223001480103,-1.423405408859253,-4.711702346801758,7.36037015914917,7.432445049285889,2.108113288879395,-25.4954776763916,-15.96396255493164,-24.39641189575195,58.25225448608398,3.045077800750732,-18.78377723693848,-93.57648468017578,-22.60360145568848,15.74774265289307,-99.83789825439453,9.864896774291992,-223.6395568847656,44.48644256591797,44.88285827636719,45.62168121337891,-232.1080169677734,-32.95480346679688,68.70278930664062,141.4504089355469,115.2341766357422,-28.72049903869629,83.27022552490234,110.0900650024414,-113.7655792236328,-147.4412536621094,37.29745483398438,178.9099578857422,-106.7024154663086,-26.87368774414062,32.90105056762695,-30.64855575561523,263.3873596191406,165.8560943603516,-13.13486099243164,130.8920135498047,-13.19802379608154,37.59479522705078,-129.9095916748047,-38.1707763671875,100.7029190063477,-34.4771614074707,134.8741760253906,175.1264343261719,79.54093170166016,-2.242717742919922,-56.89140319824219,32.79318237304688,-174.2066802978516,16.53200721740723,22.88346862792969,-158.6029663085938,54.82028961181641,7.505134582519531,142.6312103271484,-236.1791839599609,-149.8550872802734,40.91962432861328,-126.3685531616211,145.5773315429688,264.8204040527344,66.00990295410156,99.90180206298828,178.7485961914062,-9.188236236572266,-100.0801239013672,120.7124404907227,116.1270523071289,67.19912719726562,-69.34130859375,-182.7376098632812,-266.7196350097656,147.9110412597656,-81.64742279052734,-277.9625854492188,-35.48520660400391,-87.0166015625,-295.99853515625,58.58710098266602,-162.4848022460938,235.9924468994141,-85.43988037109375,-69.15184783935547,54.03752136230469,341.559814453125,-160.6650238037109,16.94760513305664,-4.548005104064941,11.42499923706055,23.48815155029297,-22.27765083312988,-31.70080947875977,21.71368026733398,-64.63787841796875,301.7856140136719,95.74958801269531,-172.5654602050781,-178.2593536376953,-117.9167938232422,-52.70997619628906,116.3800582885742,216.2086639404297,151.9114379882812,-1.24176025390625,40.06475448608398,35.82140350341797,-10.03443145751953,53.30797576904297,51.07367706298828,-5.169547557830811,154.2900238037109,1.947485446929932,-83.3585205078125,-147.4757690429688,-8.223537445068359,253.7312774658203,14.70439910888672,-207.52978515625,-2.610898971557617,-56.80023956298828,-5.169792175292969,114.0014801025391,-90.82723999023438,48.23566436767578,92.53288269042969,25.18154716491699,135.2175750732422,-235.0615692138672,11.69485473632812,59.25349807739258,93.58686828613281,178.2265014648438,285.7937622070312,65.88408660888672,15.52346134185791,-44.3412971496582,37.61362457275391,-37.73771667480469,-18.79183578491211,-163.4134979248047,313.6222534179688,110.0367813110352,5.67652702331543,172.0907897949219,78.0096435546875,263.4418640136719,24.61324691772461,74.96458435058594,-67.49485778808594,-153.0714416503906,-1.801234722137451,25.82946395874023,141.1175231933594,-183.5309295654297,87.35171508789062,-144.8552398681641,24.71220397949219,-28.25176239013672,-97.98130798339844,-113.7113265991211,-72.47704315185547,15.59492015838623,36.34278869628906,-71.09869384765625,-17.3330020904541,-285.1796875,-98.81039428710938,-50.4952278137207,30.38761520385742,50.12631988525391,-239.2519836425781,172.0361785888672,19.37857437133789,-54.54922485351562,181.7299041748047,-45.29708099365234,-194.3871307373047,26.71181488037109,-72.93671417236328,69.37844848632812,-38.23405456542969,-36.10798645019531,57.62179183959961,-32.73857498168945,-55.45027923583984,-165.2700805664062,-73.22502899169922,-36.52247619628906,109.0631561279297,-1.567434310913086,-137.2521514892578,-111.2700881958008,-86.56741333007812,48.66674423217773,38.50452041625977,-236.4051818847656,-182.6214294433594,27.06315231323242,93.68470001220703,31.33337783813477,-4.144139289855957,81.98204040527344,57.18922424316406,74.25225830078125,61.85585403442383,-9.216228485107422,109.7026748657227,-79.72061920166016,-2.801737308502197,34.3152961730957,-64.77474212646484,8.756780624389648,2.000000476837158,-11.56755352020264,-17.71170234680176,8.855851173400879,-4.216223239898682,4.180185794830322,1.108111500740051,-9.855851173400879,14.89188957214355,3.108111619949341,2.216223001480103,9.603591918945312,6.855851173400879,-3.711702585220337,-2.675665616989136,11.60359191894531,20.45944213867188,2.072074413299561,0.1801856756210327,-1.819814205169678,-8.855851173400879,0.1441486477851868,2.03603720664978,8.783777236938477,-6.891888618469238,6.855851650238037,1.108111381530762,5.819814205169678,-1.216222047805786,6.108111381530762,1.03603720664978,-0.8918886184692383,4.036037445068359,10.67566585540771,-4.783777236938477,6.81981372833252,-0.8918886184692383,9.747739791870117,1,-1.891888618469238
-9.927925109863281,0.0360371470451355,-1.927925705909729,2.03603720664978,1,6.747739791870117,4,-0.927925705909729,1.03603720664978,2,-0.8918886184692383,0.072074294090271,1.03603720664978,-2.783776998519897,2,0.0360371470451355,3.072074413299561,-10.81981372833252,-8.81981372833252,0.108111560344696,9.783777236938477,-10.71170330047607,5.855851173400879,1.144148707389832,5.891888618469238,2.072074413299561,2.072074413299561,6.855851650238037,-2.783776998519897,-2.783777236938477,-14.89188766479492,12.63962936401367,1.324334621429443,-8.747738838195801,3.963963270187378,4.252260208129883,-3.891888380050659,1.819814682006836,-0.7837770581245422,2.000000238418579,-3.603591680526733,2.252259969711304,9.216222763061523,26.38736915588379,-24.45943832397461,9.504520416259766,-36.10811233520508,99.17115020751953,-153.5945434570312,85.60359191894531,42.72966003417969,-0.2882990837097168,38.22526931762695,-10.70266151428223,-91.20706176757812,-75.85573577880859,60.94599914550781,18.20718383789062,12.3422908782959,8.513562202453613,-34.23418426513672,102.0990676879883,51.86501693725586,-57.08099365234375,93.3424072265625,-138.9097137451172,-34.60346221923828,39.48668670654297,-72.63047790527344,107.8738021850586,-155.3240966796875,-4.432321548461914,-143.2789916992188,-39.64854431152344,44.42353820800781,158.3875122070312,-55.00866317749023,-138.2518920898438,-22.70241737365723,20.4687385559082,-172.1617431640625,-102.2429809570312,22.1803092956543,-148.5222320556641,-69.18896484375,121.639762878418,-51.54910659790039,115.2885589599609,-19.08977890014648,-16.55799674987793,-120.494987487793,141.0994262695312,117.7482376098633,86.89226531982422,-231.2967224121094,-70.50391387939453,59.67628479003906,-182.0443115234375,95.71221160888672,-18.90921974182129,-86.38663482666016,-45.03531265258789,153.4781341552734,-211.323486328125,-247.7920532226562,104.0819854736328,22.56841278076172,-59.39542007446289,-262.1160583496094,-75.68372344970703,-14.89993858337402,-123.5664443969727,-84.53943634033203,163.4064331054688,34.85681533813477,44.06414794921875,-60.86366271972656,-195.1790924072266,-82.17881774902344,-191.8545074462891,-6.845577239990234,34.8211669921875,-45.58415985107422,191.7581329345703,26.57831954956055,-108.1424255371094,84.09163665771484,78.51504516601562,205.3798370361328,24.55120086669922,119.2718200683594,175.6863098144531,-37.36756134033203,-63.57474136352539,-139.565673828125,63.86674499511719,134.5512084960938,98.00197601318359,81.56951904296875,76.47045135498047,212.8489074707031,80.93002319335938,-51.02490234375,-164.3311462402344,-47.87170028686523,15.26325988769531,96.29026794433594,160.4972229003906,-214.1509094238281,106.2897644042969,61.47925186157227,56.17287826538086,-114.9891052246094,-52.70080947875977,140.8305816650391,-112.9801712036133,40.31702423095703,53.27207183837891,88.57844543457031,-64.1964111328125,45.67737579345703,-139.4215545654297,-86.06130981445312,85.42500305175781,-157.4034729003906,80.46116638183594,-134.6651306152344,-32.05238342285156,-95.80010986328125,-121.493896484375,79.47874450683594,-214.2324523925781,75.469970703125,120.9653244018555,-2.331886291503906,-15.5391960144043,-23.3139476776123,92.78524780273438,-84.73745727539062,142.0279998779297,-41.09796142578125,114.2531356811523,1.712825775146484,-183.3232269287109,10.41547393798828,-225.3862457275391,63.11801147460938,-2.638745069503784,0.00086212158203125,-73.61176300048828,62.62229919433594,164.8204345703125,-59.45870590209961,-20.179443359375,-32.89126968383789,-133.999267578125,47.39702987670898,209.4239196777344,-119.6390075683594,-33.3778190612793,-1.972382545471191,199.495849609375,-64.26985168457031,102.0005111694336,-119.2425994873047,-135.35986328125,93.04541778564453,-135.684326171875,183.4777679443359,-135.0536193847656,-74.8375244140625,63.13534545898438,96.55889892578125,-13.3960428237915,63.3515739440918,154.9009399414062,-16.60346794128418,-131.2790069580078,-24.68444633483887,-62.70242309570312,-5.017696380615234,-40.36903762817383,63.24333572387695,-72.82859802246094,-249.4772644042969,-31.71158027648926,57.36050033569336,-21.09893417358398,-29.69337844848633,52.74787521362305,-74.49523162841797,82.30638122558594,51.46859741210938,226.4684753417969,-89.68458557128906,-121.4591903686523,-72.17100524902344,-21.77462005615234,70.75689697265625,-29.56755065917969,-55.72061920166016,-62.31517028808594,14.43256378173828,-63.06304168701172,-22.85587120056152,-87.85572814941406,6.936969757080078,47.18921661376953,-15.97287750244141,56.93696594238281,36.14414978027344,-43.693603515625,-154.0089263916016,-39.44136810302734,30.08112144470215,6.090152740478516,26.25225830078125,12.85585594177246,-23.17114448547363,-9.495479583740234,-23.56755447387695,9.927925109863281,-10.10811042785645,4.144148349761963,-6.783776760101318,5.963962554931641,-3.675665378570557,7.072074413299561,5.108112335205078,-0.8198142051696777,5.855851173400879,1.216223239898682,-7.819814205169678,-2.747739791870117,3.108111143112183,-1.747739791870117,0.1081114411354065,-12.92792510986328,-1.819814205169678,11.74774074554443,-2.783776998519897,2.03603720664978,-13.71170234680176,1.108111619949341,0.8558511734008789,-6.927925109863281,1.072074294090271,-3.747739791870117,3.891888618469238,2.108111619949341,-2.891888618469238,4.072074413299561,4.036037445068359,-2.855851411819458,7.711702823638916,6.81981372833252,1.144148826599121,-1.891888618469238
3,2.03603720664978,0.07207435369491577,2.03603720664978,2.03603720664978,10.71170330047607,1.03603720664978,0.072074294090271,2,0.07207435369491577,-0.9639628529548645,3.03603720664978,-2.819814205169678,2,4,0.07207435369491577,-5.927925586700439,5.180185794830322,8.711703300476074,8.855852127075195,0.1081115007400513,8.747739791870117,-9.567553520202637,4.108111381530762,0.1081114411354065,7.819814205169678,0.108111560344696,-1.855851411819458,-10.81981372833252,-11.81981372833252,-1.180185794830322,1.180185794830322,-7.783777713775635,-6.81981372833252,8.855852127075195,1.144148826599121,-6.819814205169678,-0.6756654381752014,21.42340660095215,-3.639628648757935,2.252260208129883,1.324334383010864,7.072074413299561,-14.63962745666504,-33.52247619628906,-11.91888999938965,-11.09015083312988,-53.63962554931641,28.96396255493164,105.7747344970703,-23.11715126037598,16.87393188476562,-44.31529235839844,188.486328125,-27.28817176818848,40.35133361816406,-55.32421112060547,-202.7385711669922,-9.351333618164062,98.31529998779297,-171.8826904296875,19.74774551391602,-143.3691558837891,-140.6754150390625,-61.79271697998047,-109.1079940795898,14.54056358337402,-12.79269409179688,-270.1259460449219,54.50465393066406,-39.77449035644531,-203.8195648193359,91.69386291503906,-212.2969360351562,-43.45918273925781,38.55876159667969,9.531754493713379,-48.13497924804688,52.66686248779297,177.8919982910156,-28.97275352478027,9.504766464233398,-22.59430313110352,-33.74748992919922,71.01820373535156,139.8740539550781,-1.720497131347656,79.78413391113281,-8.657211303710938,-21.81027603149414,13.41497230529785,-236.0624389648438,21.46897888183594,-96.13449096679688,-102.864143371582,-4.026376724243164,15.18984222412109,-220.6749114990234,173.5589599609375,75.37918853759766,25.45125579833984,-24.21548080444336,-232.0439605712891,-19.62960433959961,-117.350341796875,-48.15219879150391,28.51442718505859,-250.4943695068359,-67.1971435546875,-211.8726959228516,-111.0347900390625,-16.8366584777832,181.7757110595703,-199.4491882324219,166.0912628173828,-97.82762145996094,-174.1426696777344,-28.63838386535645,191.7489776611328,14.44283485412598,4.208786964416504,-70.33177185058594,-121.2776489257812,49.23589706420898,18.95677375793457,22.86649703979492,-47.41262054443359,-20.76386070251465,-31.97099685668945,45.68667602539062,-49.59268951416016,-157.1871337890625,30.07416915893555,59.95689010620117,-72.74578094482422,-207.7907104492188,-51.5294189453125,-205.5834045410156,-111.8175964355469,364.7138366699219,110.9031372070312,176.4256134033203,-24.54712295532227,-183.8534851074219,-95.89833068847656,148.1370697021484,-70.65535736083984,137.0558471679688,276.0560913085938,-203.6468505859375,97.38921356201172,-314.2320861816406,26.84866905212402,251.4973449707031,288.001708984375,-146.0791473388672,-72.17808532714844,-156.8269958496094,-4.691646575927734,38.79478454589844,182.6416168212891,-22.51134490966797,9.81275749206543,-36.45759963989258,-133.1511993408203,113.8396072387695,289.8485717773438,-30.78193092346191,274.0827026367188,-110.5750274658203,164.3706359863281,98.91157531738281,-90.94428253173828,5.217828750610352,-7.421932220458984,-11.23269844055176,117.3888397216797,-168.583984375,49.38872528076172,65.001220703125,89.63169097900391,209.3435516357422,144.3613586425781,182.5235748291016,-13.07999992370605,-43.77363586425781,13.08209991455078,-18.58452224731445,-59.10711669921875,-71.73771667480469,204.8926086425781,-67.82799530029297,73.27999114990234,133.2528991699219,-53.99009323120117,34.03677368164062,-35.3325080871582,-144.0443420410156,-85.00830078125,53.31603622436523,-52.95430755615234,192.9463958740234,-6.540065765380859,46.8112678527832,87.71219635009766,192.7751159667969,-168.3508453369141,-130.4318237304688,-224.9183807373047,-43.08073806762695,167.639892578125,-49.18885040283203,21.48681449890137,-226.1528472900391,-14.17090225219727,33.77511215209961,220.459716796875,123.0722045898438,-7.044841766357422,36.91009140014648,118.7299041748047,-5.333127975463867,59.50464248657227,126.2072906494141,-33.90972518920898,-110.0988235473633,25.57673072814941,5.937089920043945,-197.810546875,-42.21609878540039,180.0811157226562,-94.63938140869141,-98.12593841552734,-56.50426483154297,118.1622314453125,-131.5223388671875,-135.4502716064453,67.06316375732422,-34.74774169921875,-5.125949859619141,7.027113914489746,36.27924728393555,28.27924728393555,-60.24322128295898,-42.39628601074219,133.0270080566406,-68.36928558349609,-131.5494689941406,-4.225139617919922,-2.207182884216309,119.1441421508789,15.87393188476562,-65.63059234619141,-18.67566299438477,-27.98191833496094,37.89189147949219,-29.61250877380371,-7.522478580474854,20.10811233520508,26.81981658935547,-10.60359191894531,0.1441486477851868,-4.459442615509033,-4.819814205169678,19.53151702880859,-1.783776998519897,-7.603590965270996,2.072074890136719,-18.71170043945312,-0.7477399706840515,3.216223001480103,-11.7477388381958,4.144148826599121,12.81981468200684,-0.819814145565033,-15.6756649017334,12.53151798248291,8,-2.783776998519897,0.144148588180542,-2.747740030288696,2.03603720664978,9.783777236938477,3.03603720664978,-2.855851411819458,0.1801857948303223,-15.71170234680176,2.108111619949341,2.072074413299561,-3.819814205169678,2.072074413299561,2.072074413299561,-1.927925705909729,0.07207435369491577,8.711702346801758,-3.819814205169678,1.072074294090271,1.03603720664978
0.072074294090271,1.072074294090271,0.0360371470451355,1,0.1081115007400513,2,-1.855851411819458,-2.891888618469238,-2.891888618469238,-1.927925705909729,1.03603720664978,-10.85585117340088,4,1.072074413299561,4,1.072074413299561,3.855851411819458,7.072073936462402,1.144148588180542,-6.927925109863281,-3.072074413299561,-10.81981372833252,-2.855851411819458,3.03603720664978,-8.855851173400879,-2.747740030288696,-9.927925109863281,-12.74773979187012,-2.783776998519897,-3.819814205169678,1.180185794830322,4.18018627166748,2.216223001480103,1.216223001480103,-8.78377628326416,2.216223001480103,4.927926063537598,6.855851173400879,10.8558521270752,-9.711703300476074,2.180185794830322,-13.42340564727783,-18.45943832397461,27.89188766479492,-31.52247619628906,91.73869323730469,-70.03603363037109,-2.090045928955078,176.5224761962891,-33.53150939941406,-75.04508209228516,36.91888809204102,43.72074127197266,33.75676727294922,241.3511962890625,6.693739891052246,-68.39628601074219,-43.57647323608398,51.02711868286133,-121.6395263671875,-67.96395874023438,18.18019866943359,-0.12607342004776,20.52259826660156,-9.86463737487793,-0.7296524047851562,-2.855853080749512,35.14426803588867,-9.171014785766602,-99.57648468017578,76.45957946777344,45.31541061401367,13.94613838195801,-73.23406219482422,-66.78365325927734,60.50452423095703,122.8379058837891,-114.2700805664062,-44.47715759277344,-94.32408142089844,37.1443977355957,208.9642028808594,63.5048828125,17.06352424621582,-52.77436065673828,48.14425659179688,17.37868881225586,-156.3868713378906,81.3427734375,-253.3867645263672,33.05463409423828,-87.11653900146484,-118.2335662841797,-84.41373443603516,-57.49499130249023,-69.89127349853516,-7.107379913330078,33.5141716003418,-180.4676055908203,9.667507171630859,-324.7016906738281,11.87479209899902,-88.80073547363281,-93.60260772705078,-115.3954315185547,5.604569435119629,-261.3862609863281,-119.5753707885742,112.7218475341797,-29.62055587768555,-101.0258941650391,-123.8727111816406,-209.5211334228516,-79.05275726318359,13.57783126831055,-15.99876976013184,-52.09758377075195,276.3976745605469,257.3706359863281,-347.8811645507812,-118.7101058959961,-261.9440307617188,85.04679870605469,-22.88111114501953,235.4793853759766,-232.7816925048828,196.3262939453125,-164.7276916503906,5.272310256958008,-88.21424102783203,57.92978668212891,97.1551513671875,-73.58353424072266,-93.88075256347656,-115.5381927490234,-219.2229309082031,-50.06081390380859,18.00221061706543,-44.25896072387695,-202.3939514160156,-233.3035278320312,102.7232131958008,213.3448791503906,469.2455139160156,-83.75419616699219,-165.9706573486328,64.00222778320312,-183.6553649902344,-138.709228515625,461.1368103027344,-118.3040390014648,-293.727294921875,47.48866271972656,-161.4300994873047,-53.76360321044922,-54.48422241210938,50.93893814086914,286.2901306152344,-74.27692413330078,93.97510528564453,-39.86266708374023,-210.6643981933594,-79.90775299072266,-121.1330184936523,-23.5114631652832,-142.6824798583984,-187.529541015625,-3.574623107910156,-60.03404998779297,-194.1061248779297,173.7402954101562,-62.46662902832031,-42.61077880859375,-71.89017486572266,-94.14242553710938,309.3347473144531,82.85744476318359,57.65919876098633,150.4878082275391,148.2807312011719,-49.33189392089844,-7.65636157989502,11.46971893310547,-46.13399887084961,-169.0889282226562,-99.43109130859375,-172.9627075195312,-236.6204223632812,-2.4673752784729,-90.43135070800781,-148.2693634033203,-207.3953094482422,135.1720123291016,245.6402435302734,-6.323593139648438,-48.95417785644531,32.24394989013672,-99.33251953125,-115.0443420410156,-129.4496765136719,174.8382720947266,6.333990573883057,82.3157958984375,16.81138229370117,82.40581512451172,-24.25163841247559,7.027495861053467,114.5139083862305,-76.72917175292969,49.85634231567383,163.7840423583984,58.80223083496094,-73.81039428710938,9.982296943664551,-63.1347541809082,-79.68433380126953,-124.5131988525391,-72.91864013671875,-30.35108184814453,15.44173717498779,-40.08074188232422,62.30650329589844,-133.3331298828125,-177.1798095703125,-126.0177154541016,17.85597229003906,124.7297744750977,-7.387117385864258,-107.4141159057617,65.8289794921875,112.9100952148438,-29.9998779296875,84.06314849853516,-67.43220520019531,-48.77462005615234,49.27033996582031,82.74773406982422,89.18933868408203,5.94599437713623,5.738825798034668,-22.38723945617676,87.70277404785156,47.37844467163086,-9.297203063964844,70.92804718017578,12.24334335327148,-10.09002876281738,-37.68457412719727,-31.1800537109375,-188.855712890625,-47.52247619628906,-59.36927795410156,24.46848106384277,-65.64855194091797,-127.5315246582031,-71.07195281982422,-35.53152084350586,46.91889190673828,-9.045079231262207,19.50452041625977,-0.6035912036895752,19.71170234680176,-7.675664901733398,5.180185794830322,11,-1.819814920425415,-17.56755447387695,6.855851650238037,-2.783776998519897,-9.675665855407715,5.144148826599121,-1.783776998519897,3.000000238418579,3.144148588180542,-1.819814205169678,-4.747739791870117,1.072074413299561,-1.747739791870117,-8.855850219726562,3.072074413299561,-6.927925109863281,0.1801859140396118,-18.89188766479492,9.747739791870117,-7,1.072074413299561,20.42340469360352,1.108111619949341,1.252260327339172,0.144148588180542,-1.891888618469238,-0.7837769985198975,-8.963962554931641,5.855851173400879,1.03603720664978,2,1,3.03603720664978
1.108111381530762,3.108111619949341,-0.927925705909729,2.072074413299561,0,1.03603720664978,-1.927925705909729,-6.963962554931641,0.07207435369491577,-0.855851411819458,3.03603720664978,3.03603720664978,1.072074413299561,-1.927925705909729,1.072074413299561,0.0360371470451355,5.89188814163208,3.072074413299561,3.03603720664978,-7.891888618469238,19.42340660095215,-3.891888380050659,0.108111560344696,3.144148826599121,-8.81981372833252,-6.711703300476074,1.072074294090271,-8.81981372833252,15.63962841033936,-8.783777236938477,0.1081115007400513,1.144148588180542,4.927925586700439,-9.711701393127441,11.03603744506836,8.855851173400879,-4.855851650238037,-4.603591442108154,2.180185794830322,-5.072073459625244,4.855852127075195,-18.53151702880859,-1.711702585220337,-54.20717620849609,-4.567551612854004,40.09907150268555,-11.38736820220947,89.26117706298828,-21.02700233459473,-53.36025238037109,26.28829193115234,-8.072067260742188,-10.74774074554443,22.75677871704102,-14.70266151428223,-17.61251068115234,-175.4142456054688,-104.1981430053711,141.1622314453125,-30.60359001159668,-15.97300815582275,154.3964080810547,-40.01784515380859,-149.1259460449219,-131.1529235839844,59.36049270629883,44.48655700683594,9.027242660522461,-220.4321746826172,35.45955657958984,88.55864715576172,113.5406875610352,-142.3510894775391,223.4775390625,-95.49523162841797,-44.45027542114258,-46.04471206665039,27.95516777038574,27.89213371276855,39.93721771240234,-72.10774230957031,122.838264465332,-295.6480102539062,-155.2246398925781,-60.37794876098633,-27.91851425170898,23.38773918151855,265.2524719238281,-140.0536346435547,-153.6301116943359,-112.5489959716797,-12.44075298309326,35.81150436401367,-197.8641662597656,-23.88210678100586,-225.5758666992188,-139.3144226074219,-193.3685150146484,-129.9180145263672,-44.53981018066406,-48.90007019042969,-282.9178771972656,-115.9088745117188,91.00110626220703,95.89299774169922,408.7036743164062,111.2443389892578,-50.01671600341797,-107.5303115844727,-71.83641815185547,-13.3770866394043,-118.8273696899414,34.98341751098633,-63.21486282348633,13.15454387664795,193.6051025390625,-136.0164794921875,-278.5116882324219,158.7133178710938,-156.6288452148438,-63.83602905273438,201.2541198730469,-109.1332550048828,-148.9258422851562,-319.4751892089844,-6.556544780731201,119.0650329589844,-198.5202484130859,149.0562133789062,28.03825759887695,-38.21401596069336,-10.06069755554199,-21.35803985595703,37.12841796875,-89.88051605224609,-74.44806671142578,-278.3307800292969,-59.4752082824707,324.4348449707031,33.56098175048828,-181.7449035644531,-39.98799514770508,-129.8980865478516,-172.1323852539062,-141.0422515869141,-215.3848114013672,-236.4930419921875,-161.2678680419922,208.9753265380859,-115.4392700195312,63.66909790039062,-51.78131866455078,73.31752777099609,86.41683197021484,101.5788116455078,-37.65536499023438,128.1555328369141,86.67777252197266,164.7140808105469,-57.24991607666016,228.5607299804688,-413.2225341796875,-330.5650939941406,3.056324005126953,45.68692398071289,-89.06985473632812,-201.7455139160156,197.0921478271484,-75.04310607910156,152.3623504638672,99.13706207275391,-95.340087890625,-44.24137115478516,-17.57449150085449,223.6682281494141,-165.1692810058594,135.4612121582031,-27.43975067138672,-95.31356811523438,-89.59306335449219,8.379927635192871,228.66796875,26.19046783447266,161.6949615478516,-60.16062164306641,-99.93559265136719,69.21746063232422,-303.3139343261719,75.46055603027344,-48.26006317138672,85.19900512695312,-168.9988708496094,39.97397994995117,287.46923828125,126.8115386962891,79.24407958984375,4.892636299133301,145.1990051269531,-106.5487594604492,-60.23343658447266,-82.49473571777344,-226.9001922607422,-31.80111694335938,-23.62997055053711,47.6492805480957,106.2257537841797,113.3518218994141,152.7842559814453,-39.18872833251953,118.3518218994141,-7.828357696533203,40.46884918212891,21.58600425720215,-60.86451721191406,-51.90947723388672,-2.729417324066162,-178.4590606689453,43.35171127319336,-70.01771545410156,22.16234970092773,-20.64840698242188,0.1442716121673584,43.42365264892578,60.58575439453125,72.13523864746094,31.92817497253418,-5.774621963500977,-53.57633972167969,-99.74748992919922,70.30648803710938,-112.1619644165039,-212.4322052001953,-58.45931625366211,-29.02699279785156,-76.40519714355469,-102.6034622192383,-103.837646484375,109.180305480957,-167.4412384033203,19.6397590637207,-53.95480346679688,149.3603668212891,14.86489486694336,19.63962745666504,138.5585174560547,-43.70253753662109,-159.9457550048828,-58.53152084350586,-124.3061294555664,-27.41436195373535,-140.4142608642578,-123.8917388916016,8.59467601776123,-9.720622062683105,109.0811080932617,7.459437370300293,-3.909844398498535,18.28829002380371,31.55850982666016,41.80173110961914,-25.3513298034668,-7.675665378570557,7.072074890136719,-19.71170234680176,6.108111381530762,-8.711702346801758,6.108111381530762,4.216222763061523,-0.8198142051696777,-3.675665378570557,1.252260208129883,-0.855851411819458,-1.819814205169678,1.144148826599121,4.072074413299561,-1.819814205169678,-3.180186033248901,1.072074413299561,-11.81981372833252,2.288297176361084,-14.71170234680176,-2.783776998519897,0.1801856756210327,0.07207435369491577,2.072074413299561,-11.03603649139404,-0.8558512926101685,-0.8918885588645935,-3.783776998519897,8.783778190612793,-2.855851411819458,5.036037445068359,1.072074413299561,1.108111381530762,0.072074294090271,3,-0.927925705909729,-0.927925705909729
-8.963962554931641,1,8.711703300476074,-1.891888618469238,0.0360371470451355,6.783776760101318,4,0.0360371470451355,0.1801857948303223,0.072074294090271,2.072074413299561,0.0360371470451355,0.1081114411354065,6,3.03603720664978,-0.8558514714241028,1,2.144148826599121,5.108111381530762,-2.855851411819458,1.180185794830322,-0.8558512926101685,-1.819814205169678,2.10811185836792,8.783777236938477,1.144148707389832,2.216223239898682,-1.819814205169678,13.81981563568115,-8.819812774658203,-1.747739791870117,2.072074413299561,-0.8558514714241028,-6.603591442108154,6.144148349761963,8.891888618469238,7.531517028808594,11.03603744506836,1.324334383010864,-9.675664901733398,7.180185794830322,-5.42340612411499,-37.13510131835938,-41.06303405761719,-107.4413604736328,3.117150783538818,-89.6756591796875,2.531520843505859,-32.90092849731445,126.1440353393555,-40.09906387329102,63.08098220825195,-14.75666236877441,-55.80160903930664,-110.2882843017578,-20.78377151489258,109.2972259521484,-59.51344299316406,-6.405319690704346,-90.20707702636719,-115.7115783691406,75.21622467041016,-90.50440979003906,-149.9367065429688,146.828857421875,-243.6123657226562,-38.81064987182617,-91.39614868164062,141.0990905761719,-2.225009918212891,-232.2790374755859,123.0271148681641,73.26142120361328,185.7567749023438,-116.9005737304688,-100.0986938476562,-42.44124603271484,27.96408653259277,-25.06278991699219,-44.48632049560547,-118.0537567138672,163.2975769042969,-50.72904205322266,-93.63010406494141,158.2527770996094,-81.63912963867188,-10.53114795684814,-163.9094696044922,36.87429809570312,-24.17957496643066,120.0546112060547,87.40608215332031,111.3338623046875,-19.9993839263916,56.34304046630859,-138.2964630126953,34.45113372802734,-112.4495620727539,-49.05313110351562,115.4692230224609,-256.35009765625,43.54166793823242,-41.37734603881836,148.9110565185547,-119.6652679443359,-117.5481109619141,128.7489624023438,44.9744873046875,-24.33189964294434,-101.0616607666016,56.54189300537109,-220.7280578613281,-196.3767242431641,-113.0522689819336,-62.86316299438477,175.7222137451172,24.18191528320312,-14.85423469543457,-266.6735534667969,176.2720642089844,164.5153961181641,-71.46650695800781,-141.8629150390625,-252.3040313720703,-135.0605621337891,42.3086051940918,-67.80841827392578,-183.1597747802734,-260.0425109863281,101.8492813110352,-26.92557907104492,-135.4658966064453,44.74128723144531,-311.0514221191406,61.12878799438477,89.51592254638672,514.9031372070312,-219.3306427001953,94.53424072265625,119.624382019043,115.1020278930664,-142.4473266601562,220.2549743652344,93.10203552246094,26.97595977783203,54.63330459594727,76.37175750732422,-186.4388885498047,-248.4928741455078,78.45262908935547,-150.0063018798828,113.2998199462891,78.01163482666016,-76.74526977539062,-161.2947387695312,-44.57411193847656,-101.2587051391602,-94.68235778808594,-28.76309776306152,31.10155487060547,59.50697326660156,-218.3486328125,-147.8893127441406,110.2184371948242,-324.3125610351562,-253.9795837402344,157.9030303955078,19.84903335571289,8.551935195922852,-236.1238708496094,184.7320251464844,-392.5107727050781,-83.25883483886719,-233.2591094970703,-6.520496368408203,-64.70973205566406,310.0648803710938,66.317138671875,-11.09721946716309,240.2716979980469,223.1816711425781,22.73126792907715,3.929529190063477,52.72210311889648,94.00148010253906,-145.8183135986328,10.17250633239746,-24.58415031433105,-124.3137893676758,123.6948852539062,-78.0257568359375,21.42451095581055,127.3253021240234,180.3703918457031,168.2442016601562,-132.8369140625,110.1360778808594,-57.06217956542969,-227.2422180175781,-138.2153625488281,118.8745346069336,88.45126342773438,34.35206604003906,-213.0351867675781,19.27999687194824,-194.8281097412109,151.0636596679688,-55.60297393798828,-98.08941650390625,-67.21573638916016,-77.09858703613281,44.41485595703125,-45.10762405395508,84.43283081054688,19.97336959838867,40.70303344726562,-76.63020324707031,-49.79244232177734,-10.38700199127197,283.3963928222656,-25.29709053039551,253.8109130859375,34.76593780517578,-19.08074951171875,20.43268775939941,172.3514709472656,36.28841400146484,21.46860504150391,100.9280548095703,-182.99072265625,99.09918212890625,-88.86464691162109,-61.50440979003906,-106.8827285766602,19.324462890625,-136.0268707275391,-126.0627822875977,40.39664459228516,-49.28805160522461,-96.02687072753906,-61.70253372192383,-39.61251831054688,-136.017822265625,208.2702484130859,26.23430442810059,27.98203277587891,-210.1799468994141,181.3603668212891,5.720739364624023,14.81993675231934,122.846809387207,-37.30625915527344,40.8109016418457,32.72061920166016,47.46848297119141,-89.37833404541016,10.68470573425293,51.49547576904297,1.459442138671875,-17.82873344421387,9.711702346801758,-2.42340612411499,-0.5675539374351501,-7.819814682006836,-1.639628410339355,1.252260446548462,-11.89188861846924,4.288297653198242,-1.747739791870117,-12.7477388381958,-6.78377628326416,7.891888618469238,2.81981372833252,-6.639628887176514,0.07207435369491577,3.072074413299561,-6.783778190612793,0.1081113815307617,1.144148588180542,-3.711703300476074,-0.747739851474762,0.1441487669944763,-10.89188766479492,1.072074413299561,-3.819814205169678,-1.783776998519897,-0.8918885588645935,3.10811185836792,-2.783776998519897,1.108111619949341,1.144148826599121,0.07207435369491577,10.67566585540771,3,0.144148588180542,2.03603720664978,1.072074294090271,0.0360371470451355
0.0360371470451355,2,-1.927925705909729,1.03603720664978,-0.927925705909729,0.07207435369491577,-1.927925705909729,-0.927925705909729,0.072074294090271,-14.74773788452148,-0.9639628529548645,5,-1.819814324378967,6.747740268707275,18.38736915588379,1.072074294090271,-0.8918886184692383,-0.8918885588645935,-4.747739791870117,-0.7477397918701172,-0.7837768793106079,-0.7837769389152527,-2.819814205169678,-0.855851411819458,2.108111381530762,1.180185794830322,-10.78377723693848,2.144148826599121,5.072074413299561,1.252260208129883,3.108111619949341,-7.747739791870117,-9.711702346801758,8.108111381530762,2.108111619949341,-3.855851411819458,-7.56755542755127,-2.639628171920776,8.036037445068359,4.072074413299561,11.10811138153076,10.21622371673584,-0.3873695135116577,-60.34228134155273,-44.92792510986328,8.10810661315918,74.6846923828125,-55.41437530517578,197.5313873291016,30.20718193054199,53.42340087890625,-21.44147491455078,-39.48643493652344,71.94588470458984,114.4594497680664,-180.6845855712891,-105.8377685546875,-165.5223541259766,-25.1619758605957,16.27938079833984,49.56768417358398,-83.92779541015625,-69.10797882080078,39.74786376953125,9.964086532592773,-101.9908294677734,-144.5764770507812,0.865020751953125,-6.936724662780762,-8.855600357055664,95.79296112060547,-188.2609558105469,-19.95479583740234,63.30650329589844,-65.73844909667969,-180.5401916503906,200.6398620605469,-32.41411972045898,-74.91850280761719,-129.7474975585938,-2.810531616210938,-257.8644104003906,-169.3417663574219,-200.9273071289062,235.47802734375,-103.0983428955078,-33.76519393920898,-209.7291717529297,21.44185447692871,180.9284057617188,43.6942138671875,-95.15232849121094,-125.1613845825195,103.0096664428711,51.4693489074707,-50.99900817871094,-0.8008880615234375,-226.4222717285156,-59.69264221191406,-8.043954849243164,-128.0076904296875,-79.14303588867188,-64.3680419921875,140.4519958496094,-20.41288185119629,15.67714881896973,-29.84532928466797,0.8393821716308594,-14.62005615234375,-30.61103439331055,21.4879264831543,-62.34960174560547,-157.6108856201172,-27.44867134094238,7.947614669799805,-50.88112640380859,-115.6287612915039,-19.01622772216797,-95.58354187011719,-92.43032836914062,56.74995422363281,-84.74550628662109,17.56072998046875,261.0652160644531,-113.5197296142578,324.3355712890625,-93.46589660644531,10.80444717407227,-111.8890533447266,-38.30354309082031,-78.06936645507812,-67.37560272216797,-10.61894226074219,3.318001747131348,189.7052612304688,399.3899230957031,39.73262786865234,237.7144165039062,-228.0509185791016,-169.8797912597656,71.17448425292969,9.039361000061035,-359.59130859375,56.75095367431641,62.03020858764648,38.444091796875,74.28195953369141,69.27281188964844,17.90373229980469,17.39875984191895,-269.4294738769531,61.43528747558594,-60.28534698486328,-93.80793762207031,-146.1503601074219,-38.48369598388672,-22.82602119445801,-146.1504669189453,-81.78998565673828,75.67851257324219,-107.528564453125,-283.6997375488281,-25.76298904418945,-133.6548461914062,36.57942199707031,122.0475387573242,-201.555908203125,61.80422973632812,285.5968933105469,-16.26786613464355,56.25448989868164,262.3626098632812,-56.66425323486328,-21.65548515319824,134.2091674804688,205.9840087890625,20.71380233764648,-18.75479698181152,138.1098480224609,-139.3853912353516,-7.844954490661621,116.4070434570312,99.79418182373047,226.3618316650391,-21.3856315612793,-0.9805545806884766,-133.6470947265625,89.42489624023438,149.4157562255859,131.3168029785156,119.3796844482422,99.90204620361328,80.23541259765625,-106.3951797485352,-82.08892059326172,83.94699096679688,-28.29622268676758,-24.60260391235352,-146.9449005126953,-44.55754089355469,-138.5575256347656,260.46923828125,167.8026123046875,192.0095520019531,32.04569625854492,-83.36854553222656,120.6042175292969,60.77534484863281,-39.68396759033203,-16.79233360290527,121.7752380371094,-108.2696075439453,-36.47702789306641,-40.3328742980957,29.53201675415039,193.32470703125,-77.44993591308594,-123.2968444824219,16.77510643005371,199.3784484863281,54.88321304321289,121.0364074707031,-25.27901649475098,1.60383415222168,60.1715087890625,-28.79243850708008,118.8920059204102,45.71181488037109,-109.8105239868164,176.2163543701172,131.8920288085938,3.423656463623047,94.85597991943359,-94.67555236816406,42.48656845092773,-153.9637298583984,189.3603820800781,-79.32421112060547,-29.84670257568359,-181.9186401367188,-50.28818511962891,88.97311401367188,166.0090484619141,240.9277648925781,224.9458923339844,137.3243408203125,-47.0089111328125,-92.80174255371094,121.0270156860352,-150.2070617675781,80.65770721435547,105.3603820800781,53.36037445068359,-101.0629119873047,-97.54042053222656,16.99999237060547,33.78377914428711,81.52247619628906,-30.81980895996094,97.19815063476562,0.07207727432250977,3.180184125900269,19.74774169921875,0.2162229418754578,-7.747739791870117,-2.639628410339355,-10.78377628326416,-7.459444046020508,8.603591918945312,7.891889095306396,3.216222763061523,5.072074413299561,-0.8198140859603882,-5.927925586700439,7.855852127075195,2.144148826599121,-4.747740268707275,4.747740268707275,3.10811185836792,-9.711701393127441,-2.891888618469238,-0.8918885588645935,2.108111619949341,-2.855851411819458,-8.603591918945312,-0.8558513522148132,-1.819814205169678,-2.747740268707275,3.108111381530762,-9.891888618469238,-1.819814205169678,8.747739791870117,-0.927925705909729,-1.891888618469238,4.036037445068359,1.03603720664978,2.144148826599121,-2.891888618469238
1,-7.927926063537598,-0.8918886184692383,12.67566585540771,1.03603720664978,6.783777236938477,3.03603720664978,19.35133171081543,2.03603720664978,-6.963963031768799,1.03603720664978,-1.855851411819458,-2.819814205169678,2.072074413299561,-8.927925109863281,-2.783777236938477,0.072074294090271,-2.747739791870117,4.072074413299561,2.963963270187378,-1.819814205169678,-0.8558512926101685,5.036037445068359,2.180186033248901,1.144148707389832,-2.819814205169678,-29.74773788452148,-1.783776998519897,2.108111619949341,-8.855851173400879,1.324334383010864,-7.783777236938477,1.108111619949341,12.78377723693848,6.567553997039795,15.78377723693848,-3.000000476837158,-10.74773979187012,5.927926063537598,-3.531517028808594,26.4954833984375,-16.3513298034668,-38.55851364135742,52.87380981445312,-70.52247619628906,-94.54948425292969,102.5855102539062,-52.41436004638672,102.34228515625,52.65771102905273,-24.72061920166016,13.3333683013916,-99.94588470458984,-123.0089416503906,-118.9547805786133,20.34241485595703,-155.0989379882812,95.30625915527344,-127.1259307861328,132.1800537109375,-62.68445587158203,-17.36928939819336,-82.29708862304688,-161.9005432128906,8.928050994873047,-156.8105621337891,-62.52235412597656,95.36050415039062,84.13523864746094,16.89213371276855,205.2973327636719,-84.64829254150391,1.81102180480957,-167.51318359375,12.50490570068359,-127.6121292114258,-148.2968292236328,-19.56730842590332,85.19850158691406,-7.909603118896484,27.21659469604492,97.70291900634766,245.2435760498047,194.9014282226562,268.7120666503906,-296.7289123535156,-105.6208114624023,-180.8279571533203,-69.77423858642578,-22.70229339599609,167.5861053466797,17.64926528930664,81.87468719482422,6.910709381103516,-170.0440826416016,-96.05300903320312,157.9738922119141,-181.0978240966797,-265.0889282226562,-184.1609802246094,31.43355369567871,-292.9172058105469,-275.4577941894531,-19.06142425537109,193.5869445800781,-126.3136978149414,47.47019958496094,122.8755493164062,-22.77299880981445,-138.5477600097656,-100.3585205078125,-321.6556091308594,8.749599456787109,-143.2863616943359,-189.6466827392578,-34.43047714233398,206.0380401611328,204.1102294921875,-181.8714752197266,25.18240737915039,138.5068817138672,-32.74526977539062,-99.43901062011719,-175.5017852783203,-60.32161712646484,170.3541564941406,-265.0149841308594,-370.9972229003906,79.60641479492188,199.6512603759766,-126.9792022705078,-274.8078308105469,-257.8619079589844,-234.2672729492188,50.72346115112305,-21.42033004760742,-24.22230529785156,-32.94292068481445,23.8228874206543,29.41745948791504,29.17460250854492,14.12049770355225,-63.14986419677734,139.8319396972656,98.76915740966797,-197.3123321533203,-12.14107322692871,41.86772537231445,-153.870849609375,51.21868133544922,35.40853118896484,-95.99703216552734,123.3000564575195,69.2823486328125,111.6694641113281,-28.20421981811523,-53.90688323974609,-354.4293518066406,-299.9877319335938,72.97596740722656,26.09310913085938,259.2371826171875,-57.66378021240234,292.5252075195312,135.9036560058594,-19.13251113891602,-290.2945861816406,-48.69103622436523,70.7772216796875,121.3806457519531,64.01150512695312,-73.16868591308594,17.2907543182373,47.78599166870117,-4.096721649169922,-165.015625,221.77685546875,-77.25003814697266,-206.8178405761719,111.9567718505859,-117.5025329589844,71.34400939941406,-83.71890258789062,180.6953735351562,-74.17845916748047,-124.2774047851562,109.6682281494141,51.68606948852539,27.38885688781738,18.00148010253906,28.04655838012695,-88.37696838378906,-2.809539794921875,34.52383422851562,-146.7104797363281,-139.3951721191406,9.577709197998047,101.802734375,-8.422416687011719,-41.94489669799805,-1.143153190612793,-46.71976089477539,103.7577514648438,115.63134765625,248.2618865966797,-20.21535682678223,-22.01721572875977,-100.2605590820312,-71.66588592529297,-89.46786499023438,-115.3867645263672,-58.19765090942383,151.4147338867188,41.96445846557617,-178.2606811523438,95.30674743652344,10.09052085876465,115.991325378418,-9.080876350402832,-73.57620239257812,-189.8734588623047,-124.9455261230469,43.81101226806641,-115.9726409912109,-145.0988311767578,130.3966522216797,167.0271148681641,-27.08990859985352,135.8199462890625,-10.08977699279785,-67.80159759521484,-42.32408142089844,-64.51331329345703,6.937088489532471,42.09919738769531,-6.198022365570068,7.162347793579102,9.964092254638672,83.41449737548828,69.32445526123047,-14.36025238037109,-132.2520141601562,37.62167358398438,-60.39628601074219,-55.48642730712891,161.5585174560547,-19.10799026489258,-9.522476196289062,142.4234008789062,-85.57645416259766,48.70277786254883,-224.2159423828125,-110.7206192016602,-67.00890350341797,61.75677871704102,20.8107738494873,-14.8377628326416,-13.54946994781494,9.297331809997559,53.32433319091797,67.32433319091797,12.42340469360352,-5.954921722412109,4.252261161804199,16.89188957214355,11.0720739364624,4.18018627166748,6.324334621429443,6,-0.8198140263557434,-1.747739911079407,0.2882969379425049,3.144148826599121,7.855851650238037,2.108111381530762,-2.639628410339355,1.072074413299561,11.78377819061279,-1.819814205169678,1.144148588180542,-0.783777117729187,-2.783776998519897,-0.8198142051696777,11.07207489013672,18.56755447387695,4.891888618469238,0.072074294090271,-1.891888618469238,8.855852127075195,-4,-1.819814205169678,0.1081114411354065,-1.891888618469238,10.85585117340088,0.0360371470451355,5.072074413299561,-0.927925705909729,0
7.747740268707275,8.747740745544434,-0.855851411819458,1.144148588180542,1,-0.9639628529548645,1.03603720664978,1.072074294090271,-2.891888618469238,0.0360371470451355,1.072074413299561,3.072074413299561,-0.9639628529548645,-1.927925705909729,4,0.072074294090271,0.0360371470451355,5.216222286224365,2.144148826599121,-0.8558514714241028,-21.8198127746582,-1.819814205169678,-2.783776998519897,6.036037445068359,0.1081113815307617,-5.927926063537598,2.108111619949341,2.108111381530762,-2.819814205169678,-2.180185317993164,-6.855851173400879,11.78377819061279,3.180185556411743,1.108111381530762,6.144148826599121,-4.531517505645752,2.855851888656616,3.072075128555298,5.108111381530762,-19.71170043945312,-6.855849266052246,17.96396255493164,-24.27021789550781,12.70266151428223,48.95492553710938,109.135124206543,89.45039367675781,21.9910888671875,-16.68458557128906,33.39653396606445,-13.93683433532715,-61.86487197875977,199.4502716064453,-118.5404357910156,-72.36929321289062,-27.63058853149414,48.23431015014648,-96.51343536376953,305.4143676757812,-51.61238861083984,-137.5134429931641,-87.23406219482422,-32.85572814941406,-108.522346496582,96.88297271728516,-88.13487243652344,-19.53139877319336,-46.07183074951172,-2.116905212402344,10.45956802368164,183.5406799316406,0.1713881492614746,-101.9907073974609,-4.486198425292969,265.4234924316406,-225.5219879150391,-21.03565979003906,-92.9996337890625,-18.22489547729492,100.0003662109375,-46.92742919921875,10.16247367858887,-70.14378356933594,-86.16160583496094,81.649169921875,5.334125518798828,-19.40472602844238,-256.0440979003906,89.91059875488281,-26.51281929016113,90.87430572509766,-11.0983304977417,115.1178588867188,-15.27827072143555,-102.8007354736328,-92.21511840820312,-37.33213043212891,48.05511093139648,-73.20606231689453,-11.70130252838135,-81.44879913330078,68.86624145507812,87.61398315429688,0.001842498779296875,-109.1694030761719,1.334983825683594,-72.40347290039062,2.767560958862305,-54.07913589477539,-18.64671325683594,136.9207153320312,-79.54750061035156,-91.23220825195312,51.39837646484375,-139.2141418457031,84.73175048828125,135.9209594726562,-36.63740158081055,-47.62824630737305,-20.17760467529297,-296.0784301757812,-286.8531188964844,-121.3127059936523,-133.4026336669922,35.34526062011719,-184.051025390625,28.79578018188477,-136.3031768798828,-329.5824279785156,103.0299758911133,94.82266235351562,-49.33933639526367,-241.1861572265625,-203.8348236083984,-19.98798561096191,43.2733039855957,-278.6182250976562,-127.8165969848633,-76.97857666015625,25.00356864929199,-170.5638885498047,97.72444152832031,-196.2666473388672,77.95849609375,-192.0683441162109,-188.5281829833984,-141.6994476318359,-91.36620330810547,-204.6002502441406,-307.1052551269531,83.97596740722656,157.7327423095703,-110.3482666015625,-136.3030548095703,-109.9340209960938,48.71465301513672,-35.35726928710938,121.615592956543,-7.942670822143555,-146.0147705078125,-208.9334869384766,261.904052734375,137.3363342285156,-211.9698028564453,-7.573379039764404,-96.55554962158203,-37.0423698425293,-323.6906433105469,44.06587219238281,160.99365234375,-60.5289306640625,182.3537902832031,48.01161575317383,-165.1866302490234,58.89434814453125,168.0474090576172,0.8132419586181641,340.6417846679688,155.3986358642578,58.4615364074707,-16.70973587036133,26.20913314819336,-52.33139801025391,87.89375305175781,-6.863044738769531,-17.85400390625,-139.4395141601562,-360.4035339355469,44.9836540222168,-77.37672424316406,23.3349781036377,-34.74626159667969,-184.2326965332031,50.1364631652832,-53.21474075317383,316.1181030273438,149.7218627929688,186.5957946777344,-117.4494171142578,-250.4042205810547,-120.6113967895508,-140.0169830322266,2.541528701782227,-5.890902042388916,24.01894378662109,-18.77387428283691,266.3879699707031,38.74847412109375,187.9196319580078,-124.0893096923828,39.03665161132812,139.16259765625,-105.2247619628906,157.4329528808594,3.991574764251709,-98.83726501464844,-14.21573066711426,173.4598236083984,84.11740112304688,-83.30587768554688,69.93733978271484,160.7299041748047,141.4866943359375,-73.71121215820312,27.46873474121094,207.1893310546875,34.42376708984375,-201.1167755126953,32.1804313659668,63.79293823242188,-53.30613327026367,-155.9187622070312,-98.47715759277344,-19.58539581298828,-1.864641189575195,-46.6755485534668,-98.71157073974609,191.8829345703125,194.2522583007812,-57.11688232421875,148.4054412841797,51.69374465942383,118.7837829589844,-61.82859802246094,6.144144058227539,16.09014511108398,-163.7925720214844,-1.837643623352051,-73.11702728271484,-8.405328750610352,60.51356887817383,31.89201736450195,-198.0809936523438,-15.69363594055176,-15.18018627166748,-6.774736404418945,-63.51343154907227,-41.18910217285156,-2.513568878173828,30.44135665893555,13.22526168823242,78.20719146728516,-13.53151607513428,-19.24322128295898,-10.56755352020264,1.855851888656616,0.3964086771011353,0.2882973551750183,-13.31529235839844,-10.6756649017334,6.927924633026123,-0.9279263019561768,8.783777236938477,0.1441487669944763,2.108111619949341,1.108111619949341,8.819814682006836,0.1801857352256775,-0.8198142647743225,4.783777236938477,9.747739791870117,7.783777236938477,-0.8198143243789673,1.180186033248901,0.2162229418754578,10.78377819061279,-1.855851411819458,3.072074413299561,2.108111619949341,-0.8918885588645935,-3.963962554931641,0.144148588180542,6.747739791870117,0.07207435369491577,-0.927925705909729,2.03603720664978,-3.747739791870117,4.072074413299561
-6.747740268707275,7.783777236938477,1.072074413299561,-3.783777236938477,1,5,9.675665855407715,-1.891888618469238,3,0.1081115007400513,0.108111560344696,0.072074294090271,1.072074413299561,5.783776760101318,-9.927925109863281,2.03603720664978,-3.747740268707275,-6.783777713775635,-0.8918885588645935,-1.783776998519897,0.0360371470451355,-0.927925705909729,-5.927925586700439,-2.855851411819458,-3.783776998519897,-8.855851173400879,-3.8558509349823,-3.783777236938477,-6.891888618469238,2.180186033248901,-4.891888618469238,14.42340469360352,15.81981468200684,-4.288297176361084,-2.963963031768799,-1.747739791870117,-0.711702823638916,0.3603717684745789,15.71170425415039,0.4684830904006958,15.39640712738037,0.5405616760253906,-7.216220378875732,133.1170349121094,-38.70266723632812,-157.4683685302734,-17.94588470458984,-2.765813827514648,-76.78378295898438,-132.4323272705078,55.89188003540039,-66.11703491210938,-18.87381553649902,27.68470191955566,35.16210174560547,68.59467315673828,-16.3422794342041,-135.1260528564453,51.36940383911133,41.45051574707031,-60.53138732910156,-56.10787200927734,249.1981201171875,-136.017822265625,42.77487945556641,-35.84670639038086,121.8648910522461,-33.80173873901367,-43.89163970947266,-67.97277069091797,93.36953735351562,-67.63021850585938,171.0092926025391,-59.63022232055664,-25.50415802001953,192.000244140625,82.13547515869141,-136.0715789794922,-94.8104248046875,185.3876037597656,64.85622406005859,-58.15268707275391,201.6219024658203,-33.75639343261719,6.324951171875,-62.36867141723633,-107.3322601318359,130.1181335449219,-5.467372894287109,134.1089477539062,58.68532562255859,-290.6747741699219,-186.9089660644531,-123.1791839599609,96.6947021484375,-164.2059478759766,27.07330894470215,-226.1156921386719,17.58687973022461,49.01944351196289,-135.7550506591797,-43.06153869628906,37.01064300537109,-60.04323577880859,-14.1871223449707,-183.6105499267578,119.0380172729492,137.0473022460938,-28.25920867919922,190.5785827636719,50.21830749511719,-202.4209442138672,-27.43021774291992,-184.19580078125,-214.1509704589844,-252.3128509521484,-124.8532562255859,-44.63714218139648,-66.21363830566406,-90.50167846679688,23.99380111694336,-158.5015411376953,-23.3936767578125,0.165074348449707,216.9038696289062,17.77806854248047,256.9400634765625,154.6155853271484,-63.46502685546875,61.76902770996094,39.56172180175781,-9.582290649414062,-114.5821838378906,-247.8073120117188,45.00332641601562,114.5528030395508,-19.32992553710938,54.26486206054688,81.56222534179688,93.13894653320312,36.7967643737793,80.62548828125,17.34622955322266,12.94066143035889,28.89571762084961,67.41769409179688,-117.2398986816406,-133.1589050292969,-30.49214172363281,-6.961116790771484,105.3996124267578,-78.46516418457031,-17.66341400146484,146.0303497314453,44.01237106323242,49.4447021484375,244.5348510742188,-47.84374237060547,3.39985466003418,69.30068206787109,-212.1857757568359,142.7781372070312,-299.384033203125,-214.4921264648438,238.4718017578125,194.7688903808594,6.912930488586426,-315.7986145019531,59.74177551269531,151.6425933837891,96.04779052734375,80.42623138427734,162.12890625,-136.0061798095703,84.94861602783203,-128.05126953125,-47.74514770507812,-96.97042083740234,15.73199081420898,125.0922546386719,-164.5110778808594,32.91207885742188,-146.1868743896484,-140.4483032226562,-88.01585388183594,76.51552581787109,-40.11517333984375,38.65039825439453,72.31739807128906,82.37992858886719,-30.69188690185547,167.488037109375,131.2088012695312,93.78527069091797,73.04644775390625,35.52395248413086,291.9021606445312,-73.29597473144531,79.68595123291016,20.01918792724609,45.89311981201172,80.58662414550781,78.01906585693359,53.37930297851562,28.03702545166016,-58.40433883666992,-1.215241312980652,28.09089660644531,-143.1161499023438,-184.2512512207031,-11.75603294372559,-226.9630889892578,-92.40484619140625,-39.8372802734375,129.0546112060547,-58.63901138305664,-132.1436462402344,193.1084747314453,-59.93647384643555,-160.4500122070312,99.43268585205078,-78.89152526855469,-56.89151763916016,61.67604446411133,-6.044712066650391,3.703031539916992,26.10836410522461,-186.3061370849609,-89.98168182373047,127.7478485107422,42.48668670654297,7.000247955322266,-27.45026779174805,-23.11690711975098,5.801979064941406,-219.522216796875,-49.54934310913086,138.9910583496094,-84.47727966308594,-67.34217834472656,106.6577453613281,-97.04481506347656,-74.70253753662109,-99.52235412597656,61.97300338745117,-22.06291198730469,-40.24309921264648,-91.55838012695312,-98.017822265625,-10.95479488372803,-141.3151550292969,-3.846681594848633,-110.0089111328125,-20.79269599914551,76.00000762939453,-137.4323272705078,-108.6215591430664,18.28830337524414,83.00000762939453,-37.810791015625,-54.20718002319336,46.56755065917969,14.47752380371094,14.54056072235107,14.43244552612305,0.39640873670578,-1.567553997039795,-0.9639623761177063,10.25226020812988,-11.56755256652832,3.288297891616821,-13.7477388381958,5.108111381530762,-5.855851173400879,-0.855851411819458,-0.7837769985198975,-2.819814205169678,3.144148588180542,19.45944404602051,-10.89188766479492,-0.8198142051696777,-1.783776998519897,-1.855851411819458,-7.819814205169678,1.144148588180542,-11.78377628326416,-1.891888618469238,21.42340660095215,6.855851173400879,6.144148826599121,0.1801857948303223,-1.927925705909729,1.108111619949341,1.144148588180542,1.03603720664978,2.03603720664978,-1.855851411819458,3
[truncated: 1,170,022 more chars]
