# Supplementary material for: Linking photoelectron circular dichroism to the asymmetric total photoemission yield measured in aerosol nanoparticles of tyrosine
Source: Nat Commun. 2026 Mar 24;17:2792. doi: 10.1038/s41467-026-70997-w (PMC13018607; doi:10.1038/s41467-026-70997-w)
Supplement: Supplementary file 4 — Source Data [file 41467_2026_70997_MOESM4_ESM.zip › source_data/Figure2/Image_2b_bot_LTYR_LCP_10p2eV.txt]

L_ele_BG
0,0,0,0,0,0,0,0,0,0,0,0,0,0,0,0,0,0,0,0,0,0,0,0,0,0,0,0,0,0,0,0,0,0,0,0,0,0,0,0,0,0,0,0,0,0,0,0,0,0,0,0,0,0,0,0,0,0,0,0,0,0,0,0,0,0,0,0,0,0,0,0,0,0,0,0,0,0,0,0,0,0,0,0,0,0,0,0,0,0,0,0,0,0,0,0,0,0,0,0,0,0,0,0,0,0,0,0,0,0,-4.4,0,0,0,0,0,0,0,0,0,0,0,0,0,0,0,0,0,0,0,0,0,0,0,0,0,0,0,0,0,0,0,0,0,-8.800000000000001,-4.4,0,0,0,0,0,0,0,0,0,0,0,0,0,0,0,0,0,0,0,0,0,-4.4,0,0,0,0,0,-4.4,1,0,0,0,0,0,0,0,0,0,0,0,0,0,0,0,0,0,0,0,0,0,0,0,0,0,0,0,0,0,0,1,-4.4,0,0,0,0,0,0,0,0,0,0,0,0,0,0,0,0,0,0,0,0,0,0,0,0,0,1,0,0,0,0,0,0,-4.4,0,0,0,0,0,0,0,0,0,0,0,0,0,0,0,0,0,0,0,0,0,0,0,0,0,0,0,0,0,0,0,0,0,0,0,0,0,0,0,0,0,0,0,0,0,0,0,0,0,0,0,0,0,-4.4,0,0,0,0,0,0,0,0,0,0,0,0,0,-4.4,0,0,0,0,0,0,0,0,0,0,0,0,0,0,0,0,0,0,0,0,0,0,1,0,0,0,0,0,0,0,0,0,0,0,0,1,0,0,0,0,0,0,0,0,0,0,0,0,0,1,0,0,0,0,0,0,0,0,0,0,0,0,0,-4.4,1,0,-4.4,0,0,0,0,1,0,0,0,0,0,0,0,0,2,1,0,0,0,0,0,0,0,0,0,0,0,0,0,0,0,0,0,0,1,0,0,0,0,0,0,0,0,0,0,0,-4.4,0,0,0,0,0,0,0,0,0,0,0,0,0,1,0,0,0,0,0,0,0,1,0,0,0,0,0,0,0,0,0,0,-4.4,1,0,0,0,0,0,0,0,0,0,0,0,0,0,0,0,0,1,0,0,0,0,0,0,0,0,0,0,0,0,0,0,0,0,0,0,0,-4.4,0,0,0,0,0,1,0,0,0,-4.4,0,0,0,0,0,-4.4,0,0,0,0,0,0,0,0,0,0,0,0,0,0,0,0,0,0,0,0,-4.4,0,0,0,0,0,0,1,0,-4.4,0,1,0,0,0,0,0,0,0,0,1,0,0,0,0,0,1,0,0,1,0,-4.4,0,0,0,0,0,0,-4.4,0,0,0,0,0,0,0,0,0,0,0,0,0,0,1,1,0,0,0,0,0,0,0,0,0,0,0,0,0,0,0,0,0,0,0,0,0,0,0,0,0,-4.4,0,0,-4.4,0,1,-3.4,0,-4.4,0,-4.4,0,0,-4.4,0,0,0,0,0,0,0,0,0,0,0,0,0,0,0,0,0,1,0,-4.4,0,0,0,1,0,1,0,0,0,0,0,0,0,0,1,0,0,0,1,0,-4.4,0,-4.4,0,1,0,0,0,1,0,0,0,0,0,0,1,0,0,0,0,0,0,-4.4,0,0,0,0,0,0,0,0,0,0,0,0,0,0,0,0,0,1,-4.4,1,0,0,0,0,0,-4.4,0,0,0,0,1,0,1,0,0,0,0,0,-4.4,0,0,0,0,0,0,0,0,0,-4.4,0,0,0,-4.4,0,1,0,0,0,0,0,-4.4,0,0,0,0,0,0,0,0,0,0,0,0,0,0,0,0,0,0,0,0,0,-4.4,0,0,2,0,0,1,0,0,0,0,0,0,0,1,0,0,0,0,0,0,0,0,0,0,0,1,0,0,0,0,1,0,0,0,0,0,0,0,0,0,0,0,-4.4,0,1,0,0,1,0,0,0,0,0,0,0,0,0,0,0,0,0,0,1,0,0,0,-8.800000000000001,-4.4,0,0,1,1,0,0,0,0,0,0,0,0,0,0,1,-3.4,1,0,0,0,0,1,0,0,0,0,0,0,0,0,-4.4,0,1,0,-4.4,0,0,0,1,0,0,0,0,1,0,0,0,0,0,0,0,0,0,0,0,0,0,0,0,0,0,0,0,0,0,0,0,0,0,0,1,0,0,0,0,0,0,0,0,0,0,0,1,0,0,0,0,0,0,0,0,0,0,0,-4.4,0,0,-4.4,0,1,0,0,0,0,0,0,0,0,0,0,0,0,1,0,1,0,0,0,0,0,0,0,0,0,0,0,0,0,0,0,0,0,1,-4.4,0,0,0,0,0,0,0,0,0,0,0,0,0,0,0,0,0,1,0,0,1,0,0,0,0,0,0,0,0,-4.4,0,0,0,0,0,-4.4,-4.4,0,0,0,0,0,0,0,0,-3.4,0,0,0,0,-4.4,0,0,0,-4.4,-4.4,0,0,0,0,0,0,0,0,0,0,1,0,0,0,-8.800000000000001,0,1,0,0,1,0,0,-4.4,0,0,0,0,0,0,0,0,0,0,1,0,0,0,-4.4,0,0,0,0,0,0,0,0,0,0,0,0,0,0,0,0,0,0,0,0,0,0,0,0,0,0,0,0,0,0,0,0,0,0,0,1,1,0,0,-4.4,0,0,0,0,0,0,0,0,0,0,0,0,0,0,0,0,0,0,0,0,0,0,0,0,0,0,0,0,0,0,0,0,0,0,0,0,0,0,0,0,0,0,0,0,-4.4,0,0,0,0,0,0,0,0,0,0,-4.4,0,0,0,0,0,0,0,0,0,0,0,0,0,0,0,0,0,0,0,0,0,0,0,0,0,0,0,0,0,0,0,0,0,0,0,0,0,0,0,-4.4,0,0,0,0,0,0,0,0,0,0,0,0,0,0,0,0,0,0,0,0,0,0,0,0,0,0,0,0,0,0,0,0,0,0,0,0,0,0,1,0,0,0,0,0,0,0,0,0,0,0,0,0,0,0,0,0,0,0,0,0,0,0,0,0,0,0,0,0,0,0,0,0,0,0,0,-4.4,0,0,0,0,0,0,0,0,0,0,0,0,0,0,0,0,0,0,0,0,0,0,0,0,0,0,0,0,0,0,0,0,0,0,0,0,0,0,0,0,0,0,0,0,0,0,0,0,0,0,0,0,0,0,0,0,0,0,0,0,0,0,0,0,0,0,0,0,0,0,0,0,0,0,0,0,0,0,0,0,0,0,0,0,0,0,0,0,0,0,0,0,0,0,0,0,0,0,0,0,0,0,0,0,0,0,0,0,0,0,0,0,0,0,0,0,0,0,0,0,0,0,0,0,0,0,0,0,0,0,0,0,0,0,0,0,0,0,0,0,0,0,0,0,0,0,0,0,0,0,0,0,0,0,0,0,0,0,0,0,0,0,0,0,0,0,0,0,0,0,0,0,0,0,0,0,0,0,0,0,0,0,0,0,0,0,0,0,0,0,0,0,0,0,0,0,0,0,0,0,0,0,0,0,0,0,0,0,0,0,0,0,0,0
0,0,0,0,0,0,0,0,0,0,0,0,0,0,0,0,0,0,0,0,0,0,0,0,0,0,0,0,0,0,0,0,0,0,0,0,0,0,0,0,0,0,0,0,0,0,0,0,0,0,0,0,0,0,0,0,0,0,0,0,0,0,0,0,0,0,0,0,0,0,0,0,0,0,0,0,0,0,0,0,0,0,0,0,0,0,0,0,0,0,0,0,0,-4.4,0,0,0,0,0,0,0,0,0,0,0,0,0,0,0,0,0,0,0,0,0,0,0,0,0,0,0,0,0,0,0,0,0,0,0,0,0,0,0,0,0,0,0,0,1,0,0,0,0,0,0,0,0,0,0,0,0,0,0,0,0,0,0,0,0,0,0,0,0,0,0,0,0,0,0,0,0,0,0,0,0,0,0,0,0,0,0,0,0,0,0,0,0,0,0,0,0,0,0,0,0,0,0,0,0,0,0,0,0,0,0,0,0,0,0,0,0,0,0,0,-4.4,0,0,0,-4.4,0,0,0,0,0,0,0,0,0,0,0,0,0,0,-4.4,0,0,0,0,0,0,0,0,0,0,0,0,0,0,0,0,0,0,0,0,0,0,0,0,-4.4,0,0,0,0,0,0,0,0,0,0,0,0,0,0,0,0,0,0,0,0,0,0,0,1,0,0,0,0,0,0,0,-4.4,0,0,0,0,0,0,0,0,0,0,0,0,0,0,2,0,0,1,0,0,0,0,0,0,0,0,0,0,0,0,0,0,0,0,0,0,0,0,0,1,0,0,0,0,0,0,0,0,0,0,0,0,0,0,0,-4.4,0,0,0,0,0,0,0,0,0,0,0,0,0,-4.4,0,0,0,-4.4,0,0,0,0,0,0,0,1,0,0,0,0,0,0,0,0,0,0,0,0,-4.4,0,0,0,-3.4,-4.4,0,1,0,-4.4,0,0,0,0,0,0,0,0,0,0,0,0,0,0,0,-4.4,0,0,0,0,0,0,0,0,0,0,0,0,0,0,0,0,0,0,0,0,0,0,0,0,0,0,0,0,0,0,0,1,0,0,0,-4.4,0,0,-3.4,0,0,0,0,0,0,-8.800000000000001,-4.4,0,0,1,0,0,-3.4,0,0,-4.4,0,0,-4.4,0,0,0,0,0,0,0,0,0,0,0,-4.4,0,0,1,0,-4.4,0,0,0,0,0,1,0,0,0,0,0,0,0,0,0,0,0,0,0,0,-4.4,0,1,0,1,-3.4,1,0,0,0,0,0,0,0,0,0,0,1,0,-4.4,0,0,0,0,0,0,-4.4,0,-4.4,-4.4,0,0,0,0,0,0,0,0,0,0,0,0,1,1,0,0,0,-4.4,-4.4,0,0,0,0,0,0,0,0,0,0,0,0,0,0,0,0,0,0,0,0,0,0,0,-4.4,-4.4,0,0,1,0,0,0,1,0,0,0,0,0,0,0,0,0,0,0,-4.4,0,0,0,0,-4.4,0,0,0,0,0,0,0,0,0,0,0,0,0,0,0,1,0,0,1,0,-4.4,0,1,1,0,-3.4,0,1,0,0,-4.4,0,0,0,0,0,0,0,-4.4,-4.4,0,0,0,0,0,0,0,-4.4,0,0,0,0,0,1,0,0,0,0,0,0,0,1,0,0,0,0,0,1,0,0,0,0,0,0,0,0,0,0,-4.4,0,-4.4,0,0,-4.4,-4.4,0,0,0,1,0,0,0,0,0,0,0,0,0,-4.4,0,1,0,0,0,0,0,0,-4.4,-4.4,0,0,0,-4.4,0,1,0,0,0,0,0,1,0,-4.4,0,0,0,0,0,0,0,0,0,1,0,-4.4,0,0,0,0,0,0,0,0,-4.4,1,0,-4.4,0,0,0,0,0,0,0,0,0,0,0,2,0,-4.4,0,0,0,1,0,0,0,1,0,-4.4,0,0,0,0,1,0,0,0,0,-4.4,0,0,0,0,1,0,0,0,0,0,0,0,-4.4,-4.4,0,0,0,0,-4.4,0,-4.4,0,0,0,0,0,0,-4.4,0,0,0,-4.4,0,1,0,0,-4.4,0,0,0,0,0,1,0,0,0,0,0,0,-4.4,0,0,0,0,0,0,0,0,0,0,0,0,0,0,0,0,0,0,0,0,0,-8.800000000000001,0,0,-4.4,0,0,0,0,0,0,0,-4.4,0,-4.4,0,1,0,0,0,0,1,0,0,0,0,1,0,0,0,0,0,0,-4.4,0,0,1,0,0,0,0,0,1,0,0,0,0,-4.4,0,0,0,0,0,0,0,1,0,0,0,0,0,0,0,0,0,0,0,0,0,0,1,0,0,0,0,0,0,1,0,1,0,0,0,0,0,0,0,0,0,0,0,0,0,0,0,0,0,0,0,0,0,0,0,1,0,0,0,0,0,0,0,-4.4,0,0,1,0,0,-4.4,0,0,0,0,0,1,0,0,0,0,0,0,0,0,0,-4.4,-4.4,0,0,0,0,1,0,0,0,0,0,1,0,0,0,0,0,0,0,0,0,0,0,1,0,0,0,1,0,0,0,0,0,0,0,0,0,0,0,0,0,0,0,0,0,0,0,0,0,0,0,0,0,0,0,0,0,0,0,0,0,0,1,-4.4,0,0,0,0,0,0,0,0,0,1,0,0,0,-4.4,0,0,0,0,0,0,0,0,0,0,0,0,0,0,0,-4.4,1,0,-3.4,0,0,0,0,0,0,0,0,0,0,0,0,0,0,0,-4.4,0,0,0,0,-4.4,0,0,0,0,0,0,0,0,0,0,0,0,0,0,0,0,0,0,0,0,0,0,0,0,0,0,0,0,0,0,0,0,0,0,0,0,0,0,0,0,1,0,0,0,0,0,0,0,0,0,0,0,0,0,0,0,0,0,0,0,0,0,0,0,0,0,0,0,0,0,-4.4,0,0,0,0,0,0,0,0,0,0,0,0,0,0,0,0,0,0,0,0,0,0,0,0,0,0,0,0,0,0,0,0,0,0,0,0,0,0,0,0,0,0,0,0,0,0,0,0,0,1,0,0,0,-4.4,0,0,0,-4.4,0,0,0,1,0,0,0,0,0,0,0,-4.4,0,0,0,0,0,0,0,0,0,0,0,0,0,0,0,0,0,0,0,0,0,0,0,0,0,0,0,0,0,0,-4.4,0,0,0,0,0,0,0,0,0,0,0,0,0,0,0,0,0,0,0,0,0,0,0,0,0,0,0,0,0,0,0,0,0,0,0,0,0,0,0,0,0,0,0,0,0,0,0,0,0,0,0,0,0,0,0,0,0,0,0,0,0,0,-4.4,0,0,0,0,0,0,0,0,0,0,0,0,0,0,0,0,0,0,0,0,0,0,0,0,0,0,0,0,0,0,0,0,0,0,0,0,0,0,0,0,0,0,0,0,0,0,0,0,0,0,0,0,0,0,0,0,0,0,0,0,0,0,0,0,0,0,0,0,0,0,0,0,0,0,0,0,0,0,0,0,0,0,0,0,0,0,0,0,0,-4.4,0,0,0,0,0,0,0,0,0,0,0,0,0,0,0,0,0,0,0,0,0,0,0,0,0,0,0,0,0,0,0,0,0,0,0,0,0,0,0,0,0,0,0,0,0,0,0,0,0,0,0,0,0,0,0,0,0
0,0,0,0,0,0,0,0,0,0,0,0,0,0,0,0,0,0,0,0,0,0,0,0,0,0,0,0,0,0,0,0,0,0,0,0,0,0,0,0,0,0,0,0,0,0,0,0,0,0,0,0,0,0,0,0,0,0,0,0,0,0,0,0,0,0,0,0,0,0,0,0,0,0,0,0,0,0,0,0,0,0,0,0,0,0,0,0,0,0,0,0,0,0,0,0,0,0,0,0,0,0,0,0,0,0,0,0,0,0,0,0,0,0,0,0,0,0,0,0,0,0,0,0,0,0,0,0,0,0,0,0,0,0,-4.4,0,0,0,0,0,0,0,0,0,0,0,0,1,0,0,0,0,0,0,0,0,0,0,0,0,0,0,0,0,0,0,0,0,0,0,0,0,0,0,0,0,0,0,0,0,-4.4,0,0,0,0,0,0,0,0,0,0,0,0,0,0,0,0,0,0,0,0,0,0,0,0,0,0,0,0,0,0,0,0,1,0,0,0,0,0,0,0,0,0,0,0,0,0,0,0,0,0,0,0,0,0,0,0,0,-8.800000000000001,0,0,0,0,0,0,0,0,0,0,0,0,0,0,0,1,0,0,1,0,0,0,0,-4.4,0,0,0,0,0,0,0,0,0,0,0,0,0,0,0,0,0,0,0,0,0,0,0,0,0,0,0,0,0,0,0,0,-4.4,0,0,0,0,0,0,0,0,0,0,0,0,0,0,0,0,0,0,0,0,0,0,0,0,0,0,1,0,0,-4.4,1,0,0,0,0,0,0,0,0,0,0,0,0,0,0,0,0,0,0,-4.4,0,0,0,0,0,0,0,0,0,-4.4,0,0,0,0,0,1,0,0,0,0,0,0,0,0,0,0,0,0,0,0,0,1,1,-4.4,0,0,0,0,1,1,0,0,0,0,0,1,0,0,0,0,0,0,0,1,0,0,0,0,0,0,0,0,0,0,0,0,-4.4,0,0,0,0,-4.4,0,-4.4,1,0,0,0,0,0,0,0,1,0,0,0,0,0,0,0,0,-4.4,0,1,0,0,0,0,-4.4,0,0,0,0,0,0,0,0,0,0,0,0,0,1,0,0,0,0,0,0,0,0,0,0,0,0,0,0,1,-4.4,0,0,0,0,0,0,0,0,1,0,0,0,0,0,0,0,0,0,0,0,0,0,0,0,0,0,0,0,0,0,0,0,0,0,0,0,1,0,-4.4,-4.4,0,0,0,0,0,0,-3.4,0,0,0,0,0,0,0,1,0,0,0,0,0,0,0,0,0,0,0,0,-4.4,0,0,0,0,0,0,0,0,0,1,0,0,0,0,0,0,0,0,0,0,0,0,0,1,0,0,0,0,0,0,0,0,0,0,0,0,0,0,0,0,0,1,0,1,0,0,0,0,0,0,0,0,0,2,1,0,0,-4.4,-4.4,0,1,0,0,0,0,0,0,-4.4,0,0,0,0,0,0,0,0,0,0,0,0,0,0,-4.4,-4.4,0,1,0,1,0,0,0,0,0,0,0,0,0,0,0,0,0,0,0,0,0,-4.4,0,0,0,0,0,1,1,0,0,1,0,1,0,-4.4,1,0,0,0,0,0,0,0,0,0,1,0,0,0,0,0,0,0,0,-3.4,0,0,0,1,0,0,0,0,0,0,0,0,0,0,-4.4,-4.4,0,1,0,1,1,1,0,0,0,0,0,0,0,0,-4.4,0,1,0,-4.4,1,0,0,-4.4,0,0,0,0,0,0,0,0,0,0,-4.4,0,0,0,0,0,0,0,0,0,0,0,0,0,0,0,1,0,0,0,0,0,0,0,-4.4,0,0,1,1,0,0,0,0,0,1,0,0,0,0,0,2,0,0,0,0,1,0,-4.4,0,0,0,0,0,0,0,1,-4.4,1,0,0,0,0,0,1,0,1,0,0,0,0,0,0,-4.4,0,0,0,-4.4,0,0,0,0,0,0,0,3,0,-4.4,0,0,-4.4,0,0,-4.4,0,0,-8.800000000000001,-4.4,2,0,0,0,0,0,0,0,0,0,0,0,1,0,-4.4,0,0,0,0,-4.4,0,0,0,0,0,0,0,0,0,0,0,0,1,-4.4,0,-3.4,0,0,0,0,1,0,0,-4.4,0,0,-4.4,0,0,0,0,0,0,0,0,0,0,0,0,0,0,0,0,0,0,0,-4.4,-4.4,1,0,0,0,0,1,0,0,-4.4,0,0,0,1,-3.4,1,1,0,0,0,0,1,0,0,0,0,0,1,1,0,0,0,-4.4,0,0,1,0,0,0,0,-4.4,1,0,0,0,0,0,0,0,1,0,0,0,0,0,0,0,0,0,0,0,0,1,0,-4.4,1,0,1,1,0,0,0,0,0,0,0,0,0,0,0,0,0,0,0,0,0,0,0,0,0,0,1,0,0,-4.4,0,0,-4.4,0,0,0,0,0,0,0,1,0,1,0,0,0,0,-4.4,0,0,1,0,0,0,0,0,-4.4,0,0,0,0,0,0,1,0,0,0,0,0,0,-4.4,0,0,1,0,0,0,0,0,0,0,0,0,0,0,0,0,1,1,0,0,0,0,0,0,0,0,0,-4.4,0,0,0,0,0,0,0,0,0,0,0,1,0,0,0,0,0,0,0,0,0,0,1,0,0,0,0,0,1,0,0,0,0,1,0,0,0,0,0,0,0,0,0,0,0,0,0,0,0,0,0,0,0,0,0,0,0,0,0,0,0,0,0,-4.4,0,0,0,0,-4.4,0,0,0,0,0,0,0,0,0,0,-4.4,0,0,0,0,-4.4,0,-4.4,1,0,0,0,0,0,0,0,0,0,0,0,0,0,0,0,0,0,0,0,0,0,0,0,0,0,0,0,-4.4,0,0,0,0,0,0,1,0,0,0,0,0,0,0,0,0,-4.4,0,0,0,0,0,0,0,0,0,0,0,0,0,0,1,0,0,0,0,0,0,0,0,0,0,0,0,0,0,0,0,0,0,0,0,0,0,0,0,0,0,0,0,0,0,0,0,0,0,0,0,0,-4.4,0,0,0,0,0,0,0,0,0,0,0,0,0,1,0,0,0,0,0,0,0,0,0,0,0,0,0,0,0,0,0,0,0,-4.4,0,0,0,0,0,0,0,0,0,0,0,0,0,0,0,0,0,0,0,0,0,0,0,0,0,0,0,0,0,0,0,0,0,0,0,0,0,0,0,0,0,0,0,0,0,0,0,0,0,0,0,0,0,0,0,0,0,0,0,0,0,0,0,0,0,0,0,0,0,0,0,0,0,0,0,0,0,0,0,0,0,0,0,0,0,0,0,0,0,0,0,0,0,0,0,0,0,0,0,0,0,0,0,0,0,0,0,0,0,0,0,0,0,0,0,0,0,0,0,0,0,0,0,0,0,0,0,-4.4,0,0,0,0,0,0,0,0,0,0,0,0,0,0,0,0,0,0,0,0,0,0,0,0,0,0,0,0,0,0,0,0,0,0,0,0,0,0,0,0,0,0,0,0,0,0,0,0,0,0,0,0,0,0,0,0,0,0,0,0,0,0,0,0,0,0,0,0,0,0,0,0,0,0,0,0,0,0,0,0,0,0
0,0,0,0,0,0,0,0,0,0,0,0,0,0,0,0,0,0,0,0,0,0,0,0,0,0,0,0,0,0,0,0,0,0,0,0,0,0,0,0,0,0,0,0,0,0,0,0,0,0,0,0,0,0,0,0,0,0,0,0,0,0,0,0,0,0,0,0,0,0,0,0,0,0,0,0,0,0,0,0,0,0,0,0,0,0,0,0,0,0,-4.4,0,0,0,-4.4,0,0,0,0,0,0,0,0,0,0,0,0,0,0,0,0,0,0,0,0,0,0,0,0,0,0,0,0,0,0,0,0,0,0,0,0,0,0,0,0,-4.4,0,0,0,0,0,0,0,-4.4,0,0,0,0,0,0,0,0,0,0,0,0,0,0,0,0,-4.4,0,0,0,0,0,0,0,0,0,0,0,0,0,0,0,0,0,0,0,0,0,0,-8.800000000000001,0,0,0,0,0,0,0,0,0,0,0,0,0,0,0,0,0,0,0,-4.4,0,0,0,0,0,0,0,0,0,0,0,0,0,0,0,0,0,0,0,0,0,0,0,0,0,0,0,-4.4,0,0,0,0,0,-4.4,0,0,0,-4.4,0,0,0,0,0,0,0,0,0,0,0,0,0,0,0,-8.800000000000001,1,0,0,0,0,0,0,0,0,0,0,0,0,0,0,0,0,0,0,0,0,0,0,1,0,1,0,0,0,0,0,0,0,0,0,0,0,0,0,0,0,0,0,0,0,0,0,0,0,0,0,0,0,0,0,0,0,0,0,0,0,0,0,0,0,0,0,0,0,0,0,0,0,0,0,-4.4,0,0,-4.4,0,1,0,0,0,0,0,0,1,0,0,0,0,0,0,-4.4,0,0,0,0,0,0,0,0,0,0,0,0,0,0,0,0,0,0,0,0,0,0,0,0,0,0,0,0,0,0,0,1,-4.4,0,1,0,0,0,0,0,0,0,0,0,0,0,0,0,0,0,0,0,-4.4,0,0,0,0,0,0,0,0,0,0,0,0,0,-4.4,0,-4.4,0,0,0,0,0,0,0,0,0,0,0,0,0,0,0,0,1,0,0,0,0,0,0,0,0,0,0,0,0,0,0,0,0,0,-4.4,0,0,-4.4,0,1,0,0,1,0,0,0,0,0,0,0,0,0,0,0,0,0,0,0,0,0,0,0,0,0,0,1,0,0,0,1,0,0,-4.4,0,0,0,0,0,0,0,0,1,0,0,0,0,0,0,0,0,-4.4,0,0,0,0,0,1,0,0,1,0,0,0,1,-4.4,-4.4,0,0,0,0,1,0,0,0,0,0,0,0,0,-4.4,0,0,0,0,0,0,0,-4.4,0,0,0,0,0,-4.4,0,0,0,0,1,1,0,0,0,0,0,0,0,1,0,1,0,0,0,0,0,0,0,0,0,0,0,0,0,-4.4,0,0,0,0,0,-4.4,0,0,0,-4.4,0,0,0,0,0,0,0,0,0,0,0,0,-4.4,0,2,-4.4,0,0,1,0,0,0,0,0,0,0,0,0,-4.4,1,0,0,0,0,0,0,0,0,0,0,0,0,0,0,0,0,0,1,0,0,1,0,0,0,0,-4.4,-4.4,0,0,0,-4.4,0,0,0,0,0,0,-4.4,-4.4,0,0,0,0,0,0,0,0,2,0,-4.4,-4.4,0,0,0,0,0,-4.4,0,-4.4,-4.4,0,-3.4,1,0,0,0,0,0,1,-4.4,0,0,0,0,0,0,0,1,0,0,0,0,0,0,-4.4,0,0,0,0,0,0,-4.4,0,0,2,-4.4,0,0,0,0,0,-4.4,0,0,0,0,0,0,0,0,-4.4,0,0,0,1,-4.4,0,0,1,0,0,0,0,0,0,0,0,1,0,0,-4.4,0,0,0,0,0,0,0,0,1,0,0,0,0,0,0,0,0,0,0,0,-4.4,0,1,0,0,-4.4,0,0,0,1,0,-4.4,0,-4.4,3,0,0,0,0,-4.4,1,0,-4.4,1,0,0,0,0,-4.4,0,0,0,0,0,0,0,0,0,0,0,1,-4.4,0,-4.4,1,0,0,0,0,1,0,1,1,0,0,0,0,0,1,0,0,1,1,-4.4,0,-4.4,0,0,0,0,0,0,0,0,2,0,0,0,0,-4.4,0,0,0,0,0,1,0,1,0,0,0,-4.4,1,0,-4.4,0,0,0,0,0,0,0,0,0,0,0,0,0,0,0,0,0,0,0,0,0,-4.4,-3.4,0,0,0,-4.4,0,0,0,1,0,0,0,0,0,0,0,0,0,0,0,-4.4,0,0,1,0,0,0,1,1,0,0,0,0,0,0,0,0,0,0,0,0,0,0,1,0,0,0,0,0,0,0,0,0,0,0,0,0,0,0,0,0,0,0,-4.4,-4.4,-4.4,1,0,-4.4,0,0,0,0,0,0,0,0,0,0,0,0,0,0,1,0,0,0,0,0,0,0,1,0,0,0,0,0,0,-4.4,1,1,0,0,0,0,0,-4.4,0,0,0,0,0,0,-4.4,0,1,0,0,0,1,0,-4.4,0,0,0,0,1,1,0,0,-4.4,0,0,0,0,0,0,0,0,0,0,0,0,0,0,0,0,0,0,0,0,0,0,0,0,1,-3.4,0,0,-4.4,0,0,0,0,0,0,0,1,0,0,1,0,0,-4.4,0,-4.4,0,0,0,0,1,1,0,0,0,0,0,-4.4,0,0,0,0,0,0,0,0,0,0,0,0,1,0,0,0,0,0,0,0,0,0,0,0,0,0,0,0,0,0,0,0,0,0,0,0,0,0,-4.4,0,-4.4,0,0,0,0,0,0,-4.4,0,0,0,0,0,0,-4.4,0,0,0,1,0,0,0,0,0,0,0,0,0,0,0,0,0,0,1,0,0,0,0,0,0,0,0,0,0,0,0,0,0,0,0,0,0,0,0,0,0,0,0,0,0,0,0,0,0,0,0,0,0,0,0,0,0,0,0,0,0,0,0,-4.4,0,0,0,0,0,0,0,0,0,0,0,0,-4.4,0,0,0,0,0,0,0,0,0,0,0,0,0,0,0,0,0,-4.4,0,0,1,0,0,0,0,0,0,0,0,0,0,0,0,0,0,-4.4,0,-4.4,0,0,0,0,0,0,0,0,0,0,0,0,1,0,0,0,0,0,0,0,0,0,0,0,0,0,0,0,0,0,0,0,0,0,0,0,0,0,0,0,0,0,0,0,0,0,0,0,0,0,0,0,0,0,0,0,0,0,0,0,0,0,0,0,0,0,0,0,0,0,0,0,0,0,0,0,0,0,0,0,0,0,0,0,0,0,0,0,0,0,0,0,0,0,0,0,0,0,0,0,0,0,0,0,0,0,0,0,0,0,0,0,0,0,0,0,0,0,0,0,0,0,0,0,0,0,0,0,0,0,0,0,0,0,0,0,0,0,0,0,0,0,0,0,0,0,0,0,0,0,0,0,0,0,0,0,0,0,0,0,0,0,0,0,0,0,0,0,0,0,0,0,0,0,0,0,0,0,0,0,0,0,0,0,0,0,0,0,0,0,0,0,0,0,0,0,0,0,0,0,0,0,0,0,0,0,0,0,0,0,0,0,0,0,0,0,0,0,0,0,0,0,0,0,0,0,0,0,0,0,0,0,0,0,0,0,0,0
0,0,0,0,0,0,0,0,0,0,0,0,0,0,0,0,0,0,0,0,0,0,0,0,0,0,0,0,0,0,0,0,0,0,0,0,0,0,0,0,0,0,0,0,0,0,0,0,0,0,0,0,0,0,0,0,0,0,0,0,0,-4.4,0,0,0,0,0,0,0,0,0,-4.4,0,0,0,0,0,0,0,0,0,0,0,0,0,0,0,0,0,0,0,0,0,0,0,0,0,0,0,0,0,0,0,0,0,0,0,0,0,0,0,0,0,0,0,0,0,0,-4.4,0,0,0,0,0,0,0,0,0,0,0,0,0,0,0,0,0,0,0,0,0,0,0,0,-4.4,0,0,0,0,0,0,0,0,0,0,-4.4,0,0,0,0,-4.4,0,0,0,0,0,0,0,0,0,0,0,0,0,0,0,0,0,0,0,0,0,0,0,0,0,0,0,0,0,0,0,0,0,0,0,0,0,0,0,0,0,0,0,0,0,0,0,0,0,0,0,0,0,0,0,0,0,0,0,0,-4.4,0,0,0,0,0,0,0,0,0,0,0,0,0,0,0,0,0,0,0,0,0,0,0,0,0,0,0,0,0,0,0,0,-4.4,0,0,0,-4.4,0,0,0,0,0,0,0,0,0,0,0,1,0,0,0,0,0,0,0,0,0,0,0,0,0,0,0,0,0,0,0,0,0,0,0,0,0,0,0,0,0,0,0,0,0,-4.4,0,0,0,0,0,0,0,1,0,0,0,0,0,1,0,0,0,0,0,0,0,0,0,0,0,-4.4,0,0,0,0,0,-4.4,0,-4.4,0,0,-4.4,0,0,0,0,0,0,0,0,0,0,0,0,0,0,0,1,0,0,0,0,1,0,0,0,0,0,0,0,0,0,0,0,0,0,0,0,0,0,0,0,0,0,0,0,0,0,0,0,0,0,0,0,0,0,0,0,0,0,0,0,1,0,0,0,0,0,0,0,0,0,0,0,0,0,0,0,0,0,1,0,1,0,0,0,0,0,0,0,0,0,0,0,0,0,-4.4,0,0,0,1,0,0,0,0,1,0,0,0,0,0,0,0,0,0,0,0,0,0,0,0,0,2,0,0,-4.4,0,0,0,0,0,0,1,0,1,0,0,0,0,0,0,1,0,0,0,0,0,1,0,0,-4.4,0,0,0,0,0,0,0,0,1,0,0,0,1,0,0,0,0,0,0,-4.4,0,0,1,0,0,0,0,0,1,0,0,0,1,-4.4,0,0,0,0,0,0,0,0,0,0,0,0,-4.4,0,0,0,0,1,0,0,0,0,0,1,-4.4,0,0,0,0,0,0,0,0,0,0,0,0,0,0,-4.4,0,-4.4,0,0,0,0,0,0,-4.4,0,0,0,-4.4,0,0,0,0,0,0,0,0,1,0,0,0,0,0,0,0,0,-4.4,-4.4,0,0,0,0,0,0,0,0,1,0,-4.4,0,0,0,0,0,0,0,-4.4,0,0,0,0,0,0,0,0,0,0,2,0,0,1,0,0,0,0,0,0,0,0,0,0,0,0,-4.4,1,0,0,0,0,0,0,0,0,0,0,0,0,0,0,0,0,0,-4.4,0,0,0,0,-4.4,0,-4.4,0,0,0,0,1,0,0,-4.4,0,0,1,0,0,0,0,0,0,0,0,0,0,0,0,0,0,0,0,1,0,0,0,0,1,0,0,0,1,0,0,0,0,0,1,0,0,0,1,0,0,0,0,-4.4,1,0,0,0,0,0,0,-4.4,1,0,0,0,0,0,-4.4,0,1,0,0,-4.4,0,0,0,0,0,0,0,0,0,0,1,0,0,0,0,-4.4,0,0,-4.4,0,0,0,0,0,0,0,0,0,0,0,0,0,0,0,0,0,0,0,-4.4,0,0,1,0,0,1,0,0,0,0,0,0,0,0,0,0,0,0,1,-4.4,0,0,0,0,1,0,0,1,0,0,0,1,1,-4.4,0,0,0,0,0,0,0,0,0,0,0,0,-4.4,0,0,0,0,0,0,0,0,0,0,0,0,0,1,0,0,0,1,2,0,0,0,0,1,0,0,0,0,0,0,0,0,1,0,0,0,0,0,0,0,0,0,1,0,-4.4,0,0,0,0,0,-8.800000000000001,-3.4,0,0,0,0,0,0,0,1,0,0,0,0,0,1,1,0,0,-4.4,0,0,0,1,0,0,1,0,0,-4.4,0,0,0,0,0,0,0,0,1,0,0,0,0,0,-4.4,0,0,0,0,0,0,0,0,0,0,1,-4.4,0,0,1,0,1,1,0,0,0,0,0,0,0,1,0,0,1,0,0,0,0,0,0,0,0,0,0,0,0,-4.4,0,0,0,0,0,0,0,0,0,0,0,-3.4,0,0,0,0,0,0,0,0,0,0,0,0,1,0,0,0,0,0,0,0,0,-4.4,0,0,0,0,0,0,0,0,0,-4.4,-4.4,0,0,0,0,0,0,0,0,0,0,-3.4,0,0,0,0,0,1,0,0,0,0,0,0,0,1,0,0,0,0,0,0,0,0,0,0,0,0,0,0,0,1,0,0,0,0,0,0,0,0,0,0,-4.4,0,0,0,-4.4,0,-4.4,1,0,0,0,0,0,0,-3.4,0,0,0,0,0,0,1,0,0,0,-4.4,0,0,0,0,0,0,0,0,0,0,0,-3.4,0,0,0,0,0,0,0,0,0,0,0,0,0,0,1,0,0,1,0,0,0,0,0,0,0,0,0,0,0,0,0,0,0,0,0,0,0,0,0,0,0,0,0,0,0,0,0,0,0,0,0,0,0,0,0,0,0,0,0,0,0,0,0,0,0,0,0,0,0,0,0,0,0,0,0,0,0,0,0,0,0,0,0,0,0,0,0,0,0,0,0,0,0,0,0,0,0,0,0,0,-4.4,0,0,0,0,0,0,0,0,0,0,0,0,0,0,0,0,0,0,0,-4.4,0,0,0,0,0,0,0,0,0,0,-4.4,0,0,1,0,0,0,0,0,0,0,0,0,0,0,0,0,0,0,0,0,0,0,-4.4,0,0,0,1,0,0,0,0,0,0,0,0,0,1,0,0,0,0,0,0,0,0,0,0,0,0,0,-4.4,0,0,0,0,0,0,0,0,0,0,0,0,0,0,0,0,0,0,0,0,0,0,0,0,0,0,0,0,0,0,0,0,0,0,0,0,0,0,0,0,0,0,0,0,0,0,0,0,0,0,0,0,0,0,0,0,0,0,0,0,0,0,0,0,0,0,0,0,0,0,0,0,0,0,0,0,0,0,0,0,0,0,0,0,0,0,0,-4.4,0,0,0,0,0,0,0,-4.4,0,0,0,0,0,0,0,0,0,0,0,0,0,0,0,0,0,0,0,0,0,0,0,0,0,0,0,-4.4,0,0,0,0,0,0,0,0,0,0,0,0,0,0,0,0,0,0,0,0,0,0,0,0,0,0,0,0,0,0,0,0,0,0,0,0,0,0,0,0,0,0,0,0,0,0,0,0,0,0,0,0,0,0,0,0,0,0,0,0,0,0,0,0,0,0,0,0,0,0,0,0,0,0,0,0,0,0,0,0,0,0,0,0,0,0
0,0,0,0,0,0,0,0,0,0,0,0,0,0,0,0,0,0,0,0,0,0,0,0,0,0,0,0,0,0,0,0,0,0,0,0,0,0,0,0,0,0,0,0,-4.4,0,0,0,1,0,0,0,0,0,0,0,-4.4,0,0,0,0,0,0,0,0,0,0,0,0,0,0,0,0,0,0,0,0,0,0,0,0,0,0,0,0,0,0,-4.4,0,0,0,0,0,0,0,0,0,0,0,0,0,0,0,0,0,0,0,0,0,0,0,0,0,0,0,0,0,0,0,0,0,0,-4.4,0,0,0,0,0,0,0,0,0,0,0,0,0,0,0,0,0,0,0,0,0,0,0,0,0,0,0,0,0,0,0,0,0,0,0,-4.4,0,0,0,0,0,0,-4.4,0,0,0,0,0,0,0,0,0,0,0,0,0,0,0,0,0,-4.4,0,0,0,0,0,0,0,0,0,0,0,0,0,0,0,0,0,0,0,0,0,0,0,0,0,0,0,0,0,0,0,-4.4,0,0,0,0,0,0,0,0,0,0,0,0,0,0,0,0,0,0,-4.4,0,0,0,0,-4.4,0,0,0,0,0,0,0,0,0,0,1,0,0,0,0,0,0,0,0,0,0,0,-4.4,0,0,0,0,0,0,0,0,0,-4.4,0,0,0,0,0,0,0,0,0,0,0,0,0,0,0,0,0,1,0,0,0,0,0,0,0,0,0,0,0,0,0,0,0,0,0,0,0,0,0,0,0,0,0,0,0,0,0,0,0,0,0,0,0,0,0,0,0,0,0,0,0,0,0,0,0,0,0,0,0,0,0,0,0,0,0,0,0,0,0,0,0,0,0,0,0,-4.4,0,1,0,0,0,0,0,0,0,0,0,0,1,0,0,0,0,0,1,0,0,-4.4,0,0,0,0,-4.4,0,0,0,0,0,0,0,0,0,0,0,0,0,0,0,0,0,0,0,0,0,1,0,0,1,0,0,0,0,-4.4,0,0,0,0,0,1,0,0,0,0,0,0,0,0,0,0,0,0,1,0,0,0,0,0,0,-4.4,0,0,0,0,0,0,0,0,1,0,0,0,0,0,-4.4,0,0,0,0,-4.4,0,0,0,0,0,0,0,0,0,0,0,0,0,0,0,0,0,0,0,0,0,0,0,0,0,0,0,0,1,0,0,0,0,0,0,0,0,-4.4,0,0,0,0,0,0,0,0,0,0,0,0,0,0,0,0,0,0,1,0,0,-4.4,0,-4.4,0,0,0,0,0,-4.4,0,0,0,0,1,0,0,0,0,0,0,0,0,0,0,0,0,0,0,0,0,0,0,0,1,0,-4.4,0,-4.4,0,0,-4.4,0,0,0,-4.4,0,0,0,-4.4,0,0,0,0,0,0,0,1,0,0,0,0,0,0,0,0,0,0,0,0,0,0,0,0,0,0,0,0,0,0,-4.4,0,1,0,0,0,0,0,0,0,0,0,-8.800000000000001,0,0,1,0,0,1,0,0,1,0,0,0,1,0,0,0,0,0,2,0,0,0,0,0,1,0,0,0,0,1,0,0,0,0,0,0,0,0,0,1,0,1,0,0,-3.4,0,0,0,0,0,0,0,0,0,0,0,0,0,0,0,1,-3.4,0,1,0,0,0,0,-4.4,0,0,0,0,0,0,0,0,0,0,0,0,-4.4,0,0,1,-4.4,1,0,0,0,0,0,0,1,0,0,0,0,0,0,0,0,0,0,0,0,0,-4.4,-3.4,0,1,0,0,0,-4.4,0,0,0,0,0,0,0,0,0,0,0,0,-4.4,0,0,-4.4,2,0,1,0,1,-4.4,0,0,-4.4,-4.4,0,0,0,0,0,-3.4,-4.4,0,0,0,0,0,0,0,0,0,0,1,-4.4,1,0,0,0,0,2,0,0,0,0,0,0,0,0,0,1,0,0,0,0,0,0,0,0,0,0,0,0,0,0,0,0,0,0,0,0,0,-4.4,0,0,0,-4.4,0,3,0,0,0,0,0,0,0,1,1,0,0,0,-4.4,0,1,0,0,0,0,0,0,0,0,1,-4.4,0,0,0,0,1,0,0,-4.4,0,0,0,0,0,0,0,0,-4.4,-4.4,-4.4,0,-4.4,0,0,0,0,0,-4.4,0,-4.4,1,0,0,0,0,0,0,0,-4.4,0,0,0,0,-2.4,0,0,0,0,0,0,0,0,0,0,0,0,0,0,0,0,0,0,0,1,0,0,0,0,-4.4,0,0,0,0,0,0,-4.4,1,1,1,1,0,0,0,0,-4.4,0,0,0,0,0,1,0,0,0,0,-4.4,0,1,0,0,0,0,0,0,0,-4.4,0,0,0,0,0,0,0,-4.4,0,0,0,0,0,0,0,0,-4.4,-4.4,0,0,0,0,1,0,0,0,0,0,1,0,-8.800000000000001,0,0,0,0,-4.4,0,0,0,0,0,0,0,0,0,0,0,0,0,0,0,0,0,0,-4.4,-8.800000000000001,0,0,0,0,0,0,1,0,0,0,0,-4.4,0,0,0,0,0,0,1,0,0,0,0,0,0,0,0,0,0,0,0,0,-4.4,0,-8.800000000000001,0,0,0,0,0,0,0,0,0,0,0,0,0,0,0,0,0,0,1,-4.4,0,0,0,1,0,0,0,0,-4.4,0,0,0,0,0,0,0,0,-4.4,0,0,0,0,0,0,0,-4.4,0,0,0,0,0,0,0,0,0,0,0,0,0,0,0,0,0,0,0,0,0,0,0,0,0,0,0,0,0,0,0,-4.4,0,0,0,0,0,0,-4.4,0,0,0,-8.800000000000001,0,0,0,0,0,0,0,0,0,1,0,0,0,0,0,0,0,0,0,0,0,0,0,0,0,0,0,0,-4.4,-4.4,0,0,0,0,0,0,0,0,0,1,0,0,0,0,0,0,0,0,0,0,0,0,0,0,0,0,0,0,0,0,0,0,0,0,-4.4,0,0,0,0,0,0,0,0,0,-4.4,0,0,0,0,0,0,0,0,0,1,0,0,0,0,0,0,0,0,0,0,0,0,0,0,0,0,-4.4,0,0,0,0,0,0,0,0,0,0,0,-4.4,0,0,0,0,0,0,0,0,-4.4,0,0,0,0,0,0,0,0,0,0,0,0,0,-4.4,0,0,0,0,0,0,0,0,0,0,0,0,0,0,0,0,0,0,0,0,0,0,0,0,0,0,0,0,0,0,0,0,0,0,0,0,0,0,0,0,0,0,0,0,0,0,0,0,0,0,0,0,0,0,0,0,0,0,0,0,0,0,0,0,0,0,0,0,0,0,0,0,0,0,0,0,0,0,0,0,0,0,0,0,0,0,0,0,0,0,0,0,0,0,0,0,0,0,0,0,0,0,0,0,0,0,0,0,0,0,0,0,0,0,0,0,0,0,-4.4,0,0,0,0,0,0,0,0,0,0,0,0,0,0,0,0,-4.4,0,0,0,0,0,0,0,0,0,0,0,0,0,0,-4.4,0,0,0,0,0,0,0,0,0,0,0,0,0,0,0,0,0,0,0,0,0,0,0,0,0,0,0,0,0,0,0,0,0,0,0,0,0,0,0,0,0,0,0,0,0,0,0,0,0,0,0,0,-4.4,0,0,0,0,0,0,0,0,0,0,0,0,0,0,0,0,0,0,0,0,0,0
0,0,0,0,0,0,0,0,0,0,0,0,0,0,0,0,0,0,0,0,0,0,0,0,0,0,0,0,0,-4.4,0,0,0,0,0,0,0,0,0,0,0,0,0,0,0,0,0,0,0,0,0,0,0,0,0,0,0,1,-4.4,0,0,0,0,0,0,0,0,0,0,0,0,0,0,0,0,0,0,0,0,0,0,0,0,0,0,0,0,0,0,0,0,0,0,0,0,0,0,0,0,0,0,0,0,0,0,0,0,0,-4.4,0,0,0,0,0,0,0,0,0,0,0,0,0,0,0,0,0,0,0,0,0,0,0,0,0,0,0,0,0,0,0,0,0,0,0,0,0,0,0,0,-4.4,0,0,0,0,0,0,0,0,-4.4,0,0,0,0,0,0,0,-4.4,0,0,-4.4,0,0,0,0,0,0,0,0,0,0,0,0,0,-4.4,0,0,0,0,0,0,0,0,0,0,0,0,0,0,0,1,0,0,0,0,0,0,0,0,-4.4,0,-4.4,0,0,0,0,0,0,0,0,0,0,0,-4.4,0,0,0,0,0,0,0,0,0,0,0,-4.4,0,0,0,0,0,0,0,1,0,0,0,1,0,0,0,1,0,0,0,0,0,0,0,0,0,0,0,0,0,0,0,0,0,0,0,0,0,0,0,0,0,0,0,0,0,0,0,0,0,0,0,0,0,0,0,0,0,0,-4.4,0,0,0,0,0,0,0,0,0,0,-4.4,0,0,0,0,0,0,0,0,0,0,0,0,0,0,0,0,0,0,0,0,0,0,1,-4.4,0,1,0,0,0,0,0,0,0,0,0,0,0,0,0,0,1,0,0,0,0,0,0,0,0,0,0,0,0,0,0,0,1,0,0,0,0,0,-4.4,0,0,0,0,0,0,0,1,0,0,0,0,-4.4,-4.4,0,0,0,0,0,-4.4,0,0,0,0,0,0,0,0,0,0,0,0,0,-4.4,0,0,0,0,0,0,0,-4.4,0,0,0,0,0,0,1,0,0,0,0,0,0,-4.4,0,0,0,0,0,0,0,0,0,0,-4.4,0,0,-4.4,1,0,0,0,0,0,-4.4,-4.4,0,0,0,0,1,0,0,-4.4,0,0,0,0,0,0,1,0,0,0,0,0,0,0,0,0,0,0,1,0,0,0,0,0,0,0,0,1,0,0,0,0,0,0,0,0,-4.4,-4.4,0,0,0,0,0,0,0,0,0,0,0,0,0,0,0,0,0,0,0,0,0,0,0,0,0,0,0,0,-4.4,0,0,0,0,0,0,-4.4,0,0,0,0,1,0,0,0,0,0,0,0,1,0,0,0,0,0,0,1,0,0,0,0,0,0,0,0,0,0,0,0,0,0,0,0,0,0,0,0,0,0,0,0,0,0,0,0,0,0,2,0,0,1,0,0,0,1,0,1,0,0,0,0,0,0,0,0,1,-4.4,0,0,0,0,0,0,0,0,0,0,0,1,0,-4.4,0,0,-4.4,0,0,0,-4.4,0,0,0,0,0,-3.4,2,0,1,0,0,0,0,0,1,0,0,0,0,0,1,0,0,0,-4.4,0,0,0,-8.800000000000001,-8.800000000000001,0,0,0,0,0,0,0,0,0,0,0,0,0,0,0,0,0,0,0,1,0,0,0,0,1,0,0,0,0,0,0,0,2,0,0,0,0,1,0,0,0,0,-4.4,0,0,0,0,-4.4,1,0,1,0,0,0,-7.800000000000001,0,0,0,0,0,0,0,0,0,1,-4.4,0,0,-4.4,0,-4.4,0,0,0,0,0,0,0,-3.4,0,0,0,0,0,-8.800000000000001,0,0,0,0,0,-4.4,0,2,0,0,0,2,0,0,0,-4.4,0,-3.4,1,-4.4,0,0,0,0,0,0,0,0,0,-4.4,0,0,0,0,0,0,0,0,0,0,-4.4,0,0,0,0,0,0,0,0,0,1,0,0,0,0,-4.4,0,0,0,-4.4,0,0,0,-4.4,-4.4,-4.4,0,0,0,0,0,0,0,0,0,0,0,0,0,1,0,0,0,0,0,0,1,0,0,1,0,1,2,0,0,0,0,0,-4.4,0,0,0,0,0,0,-4.4,0,0,0,0,0,0,0,0,0,0,0,0,0,2,0,0,-4.4,0,0,0,0,-3.4,0,1,0,-4.4,0,0,0,0,0,0,0,0,0,0,0,0,0,0,0,0,0,0,0,0,0,0,1,0,0,1,1,0,-4.4,0,0,0,0,0,0,0,0,0,0,0,0,0,1,-4.4,0,0,0,0,0,0,0,0,0,0,-4.4,0,0,0,0,0,0,-4.4,0,0,0,0,0,0,0,-4.4,0,0,0,1,0,0,0,0,-4.4,-4.4,0,0,0,0,0,0,0,0,0,0,0,0,0,-4.4,0,0,0,0,0,0,0,0,0,0,0,0,1,0,0,0,0,0,0,0,-4.4,0,0,0,0,0,0,0,1,0,0,0,0,0,0,0,0,0,0,0,0,0,0,0,0,0,0,0,0,-4.4,0,0,0,0,0,0,0,0,0,0,-4.4,0,0,0,0,0,0,0,-4.4,0,0,0,0,0,0,0,-4.4,0,0,0,0,0,0,0,1,0,0,0,0,0,0,0,0,0,0,0,0,0,0,0,-4.4,0,0,0,0,0,0,0,0,0,0,0,0,0,0,0,1,0,0,0,0,0,0,0,0,0,0,0,0,0,0,0,0,0,0,0,0,0,0,0,0,0,0,0,0,0,0,0,0,0,0,-4.4,0,0,0,0,0,0,0,0,0,0,0,0,0,0,1,0,0,0,0,0,0,0,0,0,0,0,0,0,0,0,0,0,0,0,0,0,0,0,0,0,0,0,0,0,0,0,0,0,0,0,-4.4,0,0,0,0,-4.4,0,0,0,0,0,0,0,0,0,0,0,0,0,0,0,0,0,0,0,0,-4.4,0,0,0,0,0,0,0,0,0,0,0,0,0,0,0,0,0,0,0,0,0,0,0,0,0,0,0,0,0,0,0,0,0,0,0,0,0,0,0,0,0,0,0,0,0,0,0,0,0,0,0,0,0,0,0,0,0,0,0,0,0,0,0,0,0,0,0,0,0,0,0,0,0,0,0,0,0,0,0,0,0,1,0,0,0,0,0,0,0,0,-4.4,0,0,0,0,0,0,0,0,0,0,0,0,0,0,0,0,0,0,0,0,0,0,0,0,0,0,0,0,0,0,0,0,0,0,0,0,0,0,0,0,0,0,0,0,0,0,0,0,0,0,0,0,0,0,-4.4,0,0,0,0,0,0,0,0,0,0,0,0,0,0,0,0,0,0,0,0,0,-4.4,0,0,0,0,0,0,0,0,0,0,0,0,0,0,0,0,0,-4.4,0,0,0,0,0,0,0,0,0,0,0,0,0,0,0,0,0,0,0,0,0,0,0,0,0,0,0,0,0,0,0,0,0,0,0,0,0,0,0,0,0,0,0,0,0,0,0,0,0,0,0,0,0,0,0,-4.4,0,0,0,0,0,0,0,0,0,-4.4,0,0,0,0,0,0,0,0,0,0,0,0,0,0,0,0,0,0,0,0,0,0,0,0,0,0,0,0,-4.4,0,0,0,0,0,0,0,0,0,0,0,0,0,0,0,0,0,0,0,0
0,0,0,-4.4,0,0,0,0,0,0,0,0,0,0,0,0,0,0,0,0,0,0,0,0,0,0,0,0,0,0,0,0,0,0,0,0,0,0,0,0,0,0,0,0,0,0,0,0,0,0,0,0,0,0,0,0,0,0,0,0,0,0,0,0,0,0,0,0,0,0,0,0,0,0,0,0,0,0,0,0,0,0,0,0,0,0,0,0,0,0,0,0,0,0,0,0,0,0,0,0,0,0,0,0,0,0,0,0,0,0,0,0,0,0,0,0,0,0,0,0,0,0,0,0,-4.4,0,0,0,0,0,-4.4,0,0,0,0,0,0,0,0,0,0,0,0,0,0,0,0,0,0,0,-4.4,0,-4.4,0,0,0,0,0,0,0,0,0,0,0,0,-4.4,0,0,0,0,0,0,0,0,0,0,-4.4,0,0,0,0,0,0,0,0,0,0,0,0,0,0,0,0,0,0,0,0,0,0,0,0,0,0,0,0,0,0,0,0,0,0,0,0,0,0,0,0,0,0,0,0,-4.4,0,0,0,0,0,0,0,0,0,0,0,0,0,0,0,0,0,0,0,0,0,0,0,0,0,0,0,0,0,0,0,-4.4,0,0,0,0,0,0,0,0,0,0,0,0,0,0,0,0,0,1,0,0,0,0,0,0,0,0,0,0,0,0,0,0,0,0,0,0,0,0,0,0,0,0,0,0,0,0,0,0,0,0,0,0,0,0,0,0,0,0,1,0,0,0,1,0,0,0,0,1,0,1,0,0,0,0,0,0,0,0,0,0,0,0,0,0,0,0,0,0,0,0,1,0,1,0,0,0,0,0,0,0,0,0,0,0,0,0,0,-4.4,0,0,0,0,0,0,0,0,0,0,0,-4.4,0,0,0,0,0,0,-4.4,0,0,0,0,0,0,-4.4,0,0,0,0,0,0,0,-4.4,0,0,-4.4,0,0,0,0,0,0,0,0,0,0,0,0,1,0,0,0,0,0,0,1,0,-4.4,0,0,1,0,0,0,0,0,0,0,0,0,0,0,0,0,-8.800000000000001,0,0,0,0,0,0,0,0,0,0,1,0,0,0,0,0,0,-4.4,0,0,0,0,0,0,0,-4.4,-4.4,0,0,0,0,0,0,0,0,1,0,0,0,0,0,0,0,0,0,0,0,0,0,0,0,0,0,0,0,0,0,0,-4.4,0,0,0,0,0,0,0,0,-4.4,0,0,0,1,0,1,-4.4,0,0,1,0,0,0,0,0,0,0,0,0,0,0,0,0,0,0,0,0,0,0,0,0,0,0,0,0,0,0,0,0,0,0,-4.4,0,0,0,0,0,0,0,0,0,0,0,0,0,0,1,0,1,0,0,0,0,1,0,0,-3.4,0,1,0,0,0,0,0,0,-3.4,0,0,1,0,1,0,0,0,0,0,0,0,0,0,1,0,0,0,-4.4,0,0,0,0,0,0,0,0,0,0,1,0,0,0,0,0,0,0,-4.4,0,0,0,0,0,0,0,0,0,0,0,0,0,2,0,1,0,0,0,1,0,1,0,0,0,0,0,0,0,0,0,0,0,0,0,0,0,0,0,0,0,-4.4,0,-4.4,0,0,0,-4.4,0,0,0,0,0,0,0,0,0,-4.4,0,0,0,0,0,0,0,-4.4,0,0,0,0,0,0,0,0,1,0,0,0,0,0,0,0,0,-4.4,0,0,0,0,0,1,0,0,0,0,0,0,0,0,0,0,0,0,0,1,0,0,0,0,0,0,0,2,0,0,0,0,0,0,-3.4,0,0,-4.4,0,0,0,0,0,0,0,1,-4.4,0,0,0,1,1,0,0,0,0,0,0,-4.4,1,0,0,0,0,0,0,0,0,0,0,0,0,0,0,0,0,1,-3.4,0,0,0,0,0,0,2,-4.4,0,0,-4.4,1,0,0,0,0,0,0,2,-4.4,0,0,0,0,0,0,0,0,0,1,-4.4,0,0,0,0,0,0,0,1,0,0,0,0,0,0,0,0,0,1,0,0,0,0,0,0,0,1,-4.4,0,0,0,0,1,0,0,0,0,1,0,0,-4.4,0,0,0,0,0,0,0,0,0,0,0,0,0,1,0,0,0,0,-4.4,0,0,0,0,0,0,0,2,0,0,0,0,0,0,-3.4,0,0,0,0,0,0,0,0,0,0,0,0,0,0,0,0,0,0,0,0,0,0,0,0,0,0,0,0,0,1,0,0,-4.4,0,0,0,1,0,0,0,0,0,1,0,0,0,0,0,0,0,0,0,1,0,0,0,0,-3.4,0,0,0,0,1,0,0,0,1,1,0,0,1,0,1,0,0,0,-4.4,1,0,0,1,0,0,0,0,1,0,0,0,0,0,-4.4,0,1,0,0,0,0,0,0,0,-4.4,0,0,0,-4.4,-4.4,1,0,0,0,0,0,1,0,0,1,0,0,0,0,0,0,0,0,0,0,1,0,0,0,0,0,0,0,0,-4.4,0,0,0,0,0,0,1,0,0,-4.4,0,0,-4.4,0,0,0,0,0,0,0,0,0,0,0,0,-4.4,0,-4.4,0,-4.4,0,-4.4,1,0,0,0,0,0,0,0,0,0,0,0,0,0,0,0,0,0,1,0,0,0,0,0,0,0,0,0,1,0,0,0,0,0,0,0,0,0,0,0,0,0,0,0,0,0,0,0,0,0,0,0,0,0,0,0,0,0,0,0,0,0,0,0,0,0,0,0,0,0,0,0,0,0,0,0,0,0,0,0,0,0,0,0,0,0,0,0,0,0,0,0,0,0,0,0,0,0,0,0,0,0,0,0,0,0,0,0,0,0,0,0,0,0,0,0,0,0,0,0,0,0,0,0,0,0,0,0,0,0,0,0,0,0,0,0,0,-4.4,0,0,0,0,0,0,0,0,0,0,0,0,0,0,0,0,0,0,0,0,0,0,0,0,0,0,0,0,0,0,0,0,0,0,0,0,0,0,0,0,-4.4,0,0,0,0,0,0,0,0,0,0,0,0,0,0,0,0,0,0,0,0,0,0,0,0,0,0,0,0,0,0,0,0,0,0,0,0,0,0,0,0,0,0,0,0,0,0,0,0,0,0,0,0,0,0,-4.4,0,0,0,0,0,0,0,0,0,0,0,0,0,0,0,0,0,0,0,0,0,0,0,0,0,0,0,0,0,0,0,0,0,0,0,0,0,0,0,0,0,0,0,0,0,0,0,0,0,0,0,0,0,0,0,0,0,0,0,0,0,0,0,0,0,0,0,1,0,0,0,0,0,0,0,0,0,0,0,0,0,0,0,0,0,0,0,0,0,-4.4,0,0,0,0,0,0,0,0,0,0,0,0,0,0,0,-4.4,0,0,0,0,0,0,0,0,0,0,0,0,0,0,0,0,0,0,0,0,0,0,0,0,0,0,0,0,0,0,0,0,0,0,0,0,0,0,0,0,0,0,0,0,0,0,0,0,0,0,0,0,0,0,0,0,0,0,0,0,0,0,0,0,0,0,0,0,0,0,0,0,0,0,0,0,0,0,0,0,0,0,0,0,0,0,0,0,0,0,0,0,0,0
0,0,0,0,0,0,0,0,0,0,0,0,0,0,0,0,0,0,0,0,0,0,0,0,0,0,0,0,0,0,0,0,0,0,-4.4,0,0,0,0,0,0,0,0,0,0,0,0,0,0,0,0,0,0,0,0,0,0,0,0,0,0,0,0,0,0,0,0,0,0,0,0,0,0,0,0,0,0,0,0,0,0,0,0,0,0,0,0,0,0,0,0,1,0,0,0,0,0,0,0,0,0,-4.4,0,0,0,0,0,0,0,0,0,0,0,0,0,0,0,0,0,0,0,0,0,1,0,0,0,0,0,0,0,0,0,0,0,0,0,0,0,0,0,0,0,0,0,0,0,0,1,0,0,0,0,0,0,0,0,0,0,0,0,0,0,0,0,0,0,0,0,0,0,0,0,0,0,0,0,0,0,0,0,0,0,0,0,0,0,0,0,0,0,0,0,0,0,0,0,0,0,0,0,0,0,0,0,0,0,0,0,0,0,0,0,0,0,0,0,0,1,0,0,0,0,0,0,0,0,0,0,0,0,0,0,0,0,0,0,0,0,0,0,0,0,0,0,0,0,0,0,0,0,0,-4.4,0,0,0,0,0,0,0,0,0,0,0,0,0,0,0,0,0,0,0,0,-4.4,0,0,0,1,0,1,0,0,0,0,0,0,0,0,0,0,0,0,0,0,0,0,0,0,0,0,0,0,0,0,0,0,0,0,0,0,0,0,0,0,0,0,0,0,0,0,0,0,0,0,0,0,0,-4.4,0,0,0,0,0,-4.4,0,1,0,0,-3.4,0,0,0,0,0,0,0,0,0,1,0,0,0,0,-4.4,0,0,0,0,0,0,0,0,0,0,0,0,0,0,0,-4.4,0,0,-4.4,0,0,0,0,0,0,0,0,-4.4,0,1,0,-4.4,0,0,0,0,0,0,0,0,0,0,1,0,-4.4,0,0,-4.4,0,0,0,0,0,0,0,0,0,0,0,1,0,0,0,-4.4,0,0,0,0,0,-4.4,0,0,0,0,-4.4,0,0,-4.4,0,0,0,0,0,0,0,0,1,0,0,0,0,0,0,0,0,0,0,0,0,0,0,-4.4,0,0,-4.4,0,0,0,0,0,0,0,0,0,0,0,0,0,0,1,0,0,0,0,1,0,0,0,0,0,0,0,0,0,0,0,0,0,0,0,0,0,1,0,0,0,0,0,0,0,0,0,0,0,0,0,0,-4.4,0,0,0,0,-4.4,0,0,-4.4,0,0,0,0,-4.4,0,0,0,0,0,0,0,0,0,0,0,0,0,-4.4,0,0,0,0,0,0,0,0,0,0,0,1,0,0,0,0,0,0,0,0,0,0,0,0,0,0,0,0,0,0,0,0,-4.4,0,0,0,0,0,0,0,0,0,0,0,0,0,0,-4.4,0,0,0,0,0,0,0,0,1,0,1,0,1,0,-4.4,0,0,0,0,0,0,0,0,0,0,0,1,0,0,0,0,0,1,-4.4,0,0,-4.4,0,0,0,0,0,-4.4,0,0,0,1,0,0,0,0,0,0,1,2,0,1,-4.4,0,0,1,0,1,0,0,0,0,1,0,-3.4,1,0,0,0,0,0,0,0,0,0,0,0,0,0,0,0,1,2,0,0,0,0,0,0,0,0,0,0,0,0,0,0,1,-4.4,0,0,0,0,0,0,0,0,0,0,-4.4,0,0,0,1,-4.4,1,0,0,0,0,0,-4.4,-4.4,0,-4.4,0,1,0,0,0,0,0,0,-4.4,0,0,1,0,1,-4.4,-4.4,0,0,0,0,0,0,0,0,0,0,1,1,0,0,0,0,0,0,-4.4,0,-4.4,0,1,1,-4.4,0,0,0,0,1,0,0,0,0,0,0,0,0,0,-4.4,1,1,0,1,0,0,-8.800000000000001,0,0,-4.4,0,-3.4,0,-4.4,0,0,0,0,0,0,0,0,0,0,0,0,0,0,0,0,0,0,0,0,0,0,0,1,0,0,1,0,-4.4,0,0,0,0,0,0,0,1,0,0,1,1,0,1,0,0,0,-4.4,0,0,0,0,0,0,0,-3.4,-4.4,0,0,-4.4,1,0,0,0,-4.4,0,0,-4.4,0,0,0,0,0,0,0,0,0,0,0,0,-4.4,0,0,0,0,0,0,0,-4.4,0,0,-4.4,0,0,0,0,0,0,1,0,0,0,-4.4,0,0,1,0,-4.4,0,0,0,-8.800000000000001,0,0,0,1,0,0,0,0,0,0,0,0,0,1,0,0,0,0,0,0,0,0,0,0,0,0,0,0,0,1,1,0,0,0,0,1,1,0,0,0,0,0,0,0,0,0,0,0,0,0,0,0,0,0,0,0,0,0,0,0,0,0,0,0,1,0,0,0,0,0,0,0,0,0,0,0,0,0,0,-4.4,0,0,0,1,0,0,0,0,0,0,-4.4,0,0,0,0,0,0,0,0,-4.4,1,0,0,0,0,0,0,1,0,0,0,0,0,0,0,0,0,1,0,1,0,0,0,0,0,0,0,0,0,0,0,0,0,0,-4.4,0,0,-4.4,0,1,0,-3.4,0,0,0,0,0,0,-3.4,0,0,0,-4.4,0,0,0,0,0,0,0,0,0,0,0,0,0,0,0,0,0,0,0,0,0,0,0,0,0,0,0,0,0,0,0,-4.4,0,0,0,0,0,0,-4.4,0,0,0,0,0,0,0,0,0,0,0,0,0,-4.4,0,0,1,-4.4,0,0,0,0,0,0,0,0,0,0,0,0,0,0,0,0,0,0,0,0,0,0,0,0,1,0,0,0,0,0,0,0,0,0,0,0,0,0,0,0,0,0,0,0,0,0,0,0,0,1,0,0,0,0,0,0,0,0,0,0,0,0,0,0,0,0,0,0,0,0,0,0,0,0,0,0,0,0,0,0,0,0,0,0,0,0,0,0,0,0,0,0,0,0,0,0,0,-4.4,0,0,0,0,0,0,0,0,0,0,0,0,0,0,0,0,0,1,0,0,0,0,0,0,0,0,0,0,0,0,0,0,0,0,0,0,0,0,0,0,0,0,0,0,0,0,0,0,0,0,0,0,0,0,0,0,0,0,0,0,0,0,0,0,0,0,0,0,0,0,0,1,0,0,0,0,0,0,0,0,0,0,0,0,0,0,0,0,0,0,0,0,0,1,0,0,0,0,0,0,0,0,0,0,0,0,0,0,0,0,0,0,0,0,0,-8.800000000000001,0,0,0,0,-4.4,0,0,0,0,0,0,0,0,0,0,0,0,0,0,0,0,0,0,0,0,0,0,0,0,0,0,0,0,0,0,0,0,0,0,0,0,0,0,0,0,0,0,0,0,0,0,0,0,0,0,0,0,0,0,0,0,0,0,0,-4.4,0,0,0,0,0,0,0,0,0,0,0,0,0,0,0,0,0,0,0,0,0,0,0,0,0,0,0,0,0,0,0,0,0,0,0,0,0,0,0,0,0,0,0,0,0,0,0,0,0,0,0,0,0,0,0,0,0,0,0,0,0,0,0,0,0,0,0,0,0,0,0,0,0,-4.4,0,0,0,0,0,0,0,0,0,0,0,0,0,0,0,0,0,0,0,0,0,0,0,0,0,0,0,0,0
0,0,0,0,0,0,0,0,0,0,0,0,0,0,0,0,0,0,0,0,0,0,0,0,0,0,0,0,0,0,0,0,0,0,0,0,0,0,0,0,0,0,0,0,0,0,0,0,0,0,0,0,0,0,0,0,0,0,0,0,0,0,0,0,0,0,0,0,0,0,0,0,0,0,0,0,0,0,0,0,0,0,0,0,0,0,0,0,0,0,0,0,0,0,0,0,0,0,0,0,0,0,0,0,0,0,0,0,0,0,0,0,0,0,0,0,0,0,0,0,0,0,0,0,0,0,0,0,0,0,0,0,0,0,0,0,0,0,0,0,0,0,0,-4.4,0,0,0,0,0,0,0,0,0,0,0,-4.4,0,0,0,0,0,0,0,0,0,0,0,0,0,0,0,0,0,0,0,0,0,0,0,0,0,0,0,0,0,0,0,0,0,-4.4,0,0,0,0,0,0,0,0,0,0,0,0,0,0,0,0,0,0,0,0,0,0,0,0,0,-4.4,0,0,0,0,0,0,0,0,0,0,0,0,0,0,0,0,0,0,0,0,0,0,0,0,0,0,0,0,0,0,0,0,1,0,0,0,0,0,0,0,0,0,0,0,0,0,0,0,0,0,0,0,0,1,-4.4,0,0,0,0,0,0,0,-4.4,0,0,0,0,0,0,0,0,0,0,0,0,0,0,0,0,0,0,0,0,0,0,0,0,0,0,0,0,0,0,0,0,0,0,0,0,-4.4,-4.4,0,0,0,0,0,0,0,0,0,0,0,0,0,0,0,0,0,0,0,0,0,0,0,0,0,0,0,0,0,-4.4,0,0,0,1,0,0,0,0,0,0,0,0,0,0,0,0,0,0,1,0,0,0,0,0,0,0,0,1,0,0,0,0,0,0,0,0,0,0,0,0,0,0,0,0,0,0,0,0,0,0,0,0,0,-4.4,1,0,0,0,0,1,0,0,0,1,0,0,0,0,0,0,0,0,0,-4.4,1,0,0,0,0,0,-4.4,0,0,0,0,0,0,0,0,0,0,0,0,0,0,0,0,0,0,0,-4.4,0,0,0,0,0,0,0,0,0,0,0,0,0,0,1,0,-4.4,0,1,0,0,0,1,0,0,-4.4,0,0,1,0,0,1,0,0,0,0,0,0,0,0,0,0,0,0,0,0,0,0,-4.4,0,0,-4.4,0,0,0,0,0,0,0,0,0,0,0,-4.4,0,0,-4.4,0,0,0,0,0,0,0,0,0,1,0,0,0,0,0,0,0,0,0,0,0,0,0,1,0,0,0,0,0,0,0,0,0,0,0,0,0,0,0,0,0,0,0,1,0,0,0,0,0,0,0,0,-4.4,0,0,0,0,0,0,0,0,0,1,0,0,0,0,0,0,0,0,0,0,0,0,0,0,0,0,0,0,0,-4.4,0,0,-4.4,1,0,0,0,0,0,0,0,0,1,0,1,0,0,0,0,0,0,0,-4.4,0,-4.4,0,0,0,0,0,0,0,0,0,0,0,0,0,0,0,0,0,0,0,0,0,0,0,1,0,0,1,0,1,0,-4.4,0,1,1,0,0,0,0,0,0,0,0,-4.4,0,0,0,0,-4.4,0,0,0,0,1,0,0,-4.4,0,0,0,1,0,-4.4,0,0,0,0,0,0,0,0,-4.4,0,0,-4.4,0,0,1,0,0,0,0,0,0,0,0,0,2,0,0,1,0,1,0,0,0,0,0,-4.4,1,0,0,0,0,0,1,0,0,-4.4,-3.4,0,0,0,1,0,0,1,-4.4,0,0,0,0,0,0,-4.4,0,0,0,0,0,0,0,1,0,0,1,0,1,0,0,0,0,0,-4.4,-4.4,0,-4.4,0,0,2,0,0,1,0,0,0,0,0,0,0,0,0,-4.4,1,1,1,0,0,1,0,0,0,0,0,2,0,0,0,0,0,0,0,0,0,0,0,0,0,0,0,0,-4.4,0,0,0,0,-4.4,0,0,-3.4,0,-4.4,1,0,0,0,0,0,-4.4,0,0,0,0,0,0,0,1,0,0,0,0,0,0,1,0,0,1,0,-4.4,0,1,1,0,1,-4.4,0,0,0,0,0,0,0,0,0,1,-4.4,0,0,0,0,0,0,0,0,-3.4,0,0,0,1,0,0,1,0,0,-4.4,0,-4.4,0,0,0,0,0,-4.4,1,0,1,0,0,0,0,0,0,1,0,-4.4,0,0,0,0,0,0,0,0,0,0,0,0,0,0,0,0,0,0,1,0,1,0,1,0,0,0,0,0,0,0,0,0,0,0,0,0,-4.4,0,0,0,0,0,0,0,0,0,0,1,-4.4,0,0,0,0,0,0,0,0,0,0,0,0,0,0,0,0,1,0,-4.4,0,0,0,0,0,0,0,0,0,0,0,0,0,0,1,-4.4,0,0,0,0,0,1,0,0,0,0,0,-4.4,0,0,0,0,1,0,0,0,0,0,0,0,0,0,0,0,0,0,1,0,0,0,0,0,0,0,0,0,0,0,0,0,0,0,0,0,0,0,0,0,0,0,0,0,0,0,0,0,0,0,0,0,0,0,0,0,0,0,0,0,0,0,1,0,0,-4.4,0,0,0,0,0,0,0,0,0,0,0,0,0,0,0,0,0,0,1,0,1,0,0,0,0,0,0,0,0,0,-4.4,2,0,0,0,0,0,0,2,0,0,0,0,-8.800000000000001,0,0,0,0,0,0,0,0,0,0,0,0,0,0,0,0,0,0,0,0,0,0,0,0,0,0,0,0,0,0,0,1,0,0,0,1,0,0,0,0,0,0,0,0,0,0,0,0,0,0,0,0,0,0,0,0,0,0,0,0,0,0,0,0,0,0,0,0,0,0,0,0,0,0,0,0,0,0,0,0,0,0,0,0,0,0,0,0,0,0,0,0,0,0,0,0,0,0,0,0,0,0,0,0,0,0,0,0,0,0,0,0,0,0,0,0,0,0,0,0,0,0,0,0,0,0,0,-4.4,0,0,0,0,0,0,0,0,0,0,0,0,0,0,0,0,0,0,0,0,0,0,0,0,0,0,0,0,0,0,0,0,0,0,0,0,0,0,0,0,0,0,0,0,0,0,0,0,0,0,0,0,0,0,0,0,0,0,0,0,0,0,0,0,1,0,0,0,0,0,0,0,0,0,0,0,0,0,0,0,0,0,0,0,0,0,0,0,0,0,0,0,0,0,0,0,0,0,0,0,0,0,0,0,0,0,0,0,0,0,0,0,0,0,0,0,0,0,0,0,0,0,0,0,0,0,0,0,0,0,0,0,0,0,0,0,0,0,0,0,0,0,0,0,0,0,0,0,0,0,0,0,0,0,0,0,0,0,0,0,0,0,-4.4,0,0,0,0,0,0,0,0,0,0,0,0,0,0,0,0,0,0,0,0,0,0,0,0,0,0,0,0,0,0,0,0,0,0,0,0,0,0,0,0,0,0,0,0,0,0,0,0,0,0,0,0,0,0,0,0,0,0,0,0,0,0,0,0,0,0,0,0,0,0,0,0,0,0,0,0,0,0,0,0,0,0,0,0,0,0
0,0,0,0,0,0,0,0,0,0,0,0,0,0,0,0,0,0,0,0,0,0,0,0,0,0,-4.4,0,0,0,0,0,0,0,0,0,0,0,0,0,0,0,0,0,0,0,0,0,0,0,0,0,0,0,0,0,0,0,0,0,0,0,0,0,0,0,-4.4,0,0,0,0,0,0,0,0,0,0,0,-4.4,0,0,0,0,0,0,0,0,0,0,0,0,0,0,0,0,0,0,0,0,-4.4,0,0,0,0,0,0,0,0,0,0,0,0,0,0,0,0,0,0,0,0,0,0,0,0,0,0,0,0,1,-4.4,0,0,0,0,-4.4,0,0,0,0,0,0,0,0,0,0,0,0,0,0,0,0,0,0,0,1,0,0,0,0,0,0,0,0,0,0,0,0,0,0,0,0,0,0,0,0,0,0,0,0,0,0,0,0,0,0,0,0,0,0,0,0,0,0,0,0,0,0,0,0,0,0,0,0,0,0,0,1,0,0,-4.4,0,0,0,0,0,0,0,0,0,0,0,0,0,0,0,0,0,0,0,-4.4,0,0,0,0,0,0,-4.4,0,0,0,0,0,0,0,0,0,0,0,0,0,0,0,0,0,0,0,0,-4.4,-4.4,0,0,0,0,0,0,0,0,0,0,-4.4,0,-4.4,0,0,0,0,0,0,0,0,1,-4.4,0,0,0,0,0,0,0,0,0,0,-4.4,0,0,0,-4.4,0,0,0,0,0,0,0,-4.4,-4.4,1,0,0,0,0,0,0,0,0,0,0,0,0,0,-4.4,0,1,0,0,0,-3.4,-4.4,0,0,0,0,0,0,-4.4,0,1,0,0,0,0,0,0,0,0,0,0,0,0,0,0,0,0,0,0,1,0,0,0,0,0,0,-4.4,0,0,0,0,1,0,-4.4,0,0,0,0,0,0,0,0,0,0,0,0,-4.4,0,0,0,0,0,0,0,-4.4,0,0,0,0,0,0,0,0,0,0,0,-4.4,0,0,0,0,-4.4,0,1,0,0,0,0,0,0,0,0,0,0,0,0,0,1,0,1,0,0,0,0,0,0,0,0,0,0,0,0,0,0,0,0,0,0,0,0,1,1,0,0,0,0,0,2,0,0,0,0,0,0,-4.4,0,0,0,0,0,0,0,0,0,0,0,0,0,1,0,0,0,0,-3.4,0,0,0,0,1,0,0,0,0,0,0,0,0,0,0,0,0,0,0,0,0,0,1,0,1,0,0,0,0,1,0,1,1,0,0,0,0,0,0,0,0,0,-4.4,1,0,0,0,-4.4,1,0,0,0,0,0,0,0,0,0,0,0,0,0,0,0,0,0,0,-4.4,1,-4.4,2,0,0,1,0,0,0,0,2,-4.4,1,1,1,0,0,0,0,0,0,0,0,0,0,0,0,0,0,0,0,0,1,1,0,0,-4.4,0,0,1,0,-4.4,0,0,0,0,0,-4.4,0,0,0,0,-4.4,0,0,0,0,0,-4.4,0,0,0,0,1,0,0,0,1,0,0,0,0,0,0,0,0,0,0,1,0,0,0,0,0,0,-4.4,-4.4,0,0,1,0,0,0,0,1,0,1,-4.4,0,0,0,0,0,0,0,1,0,0,0,0,0,-4.4,0,0,0,0,0,0,0,0,1,-4.4,0,-4.4,0,0,0,0,0,0,-4.4,0,0,0,0,0,0,0,1,0,0,1,0,0,-4.4,-4.4,0,0,0,0,0,0,0,1,0,0,-4.4,1,0,0,0,-4.4,0,0,-4.4,0,0,-4.4,0,0,1,0,0,-4.4,0,0,0,0,0,0,0,0,0,0,-3.4,0,0,0,-4.4,0,0,0,0,0,0,0,0,1,0,0,0,3,0,0,1,0,0,0,0,0,1,0,0,1,0,0,0,0,0,0,-4.4,0,1,0,0,0,0,0,0,1,2,0,1,0,2,0,0,1,0,0,0,-4.4,1,0,1,0,0,0,2,0,0,1,0,0,1,1,-4.4,0,1,1,0,0,1,1,0,0,0,0,0,0,0,0,0,0,0,-4.4,1,0,-4.4,0,0,0,0,0,0,1,0,0,1,0,0,0,0,0,0,0,0,-4.4,0,0,0,0,1,0,0,0,0,-8.800000000000001,0,-4.4,0,1,0,0,0,0,0,-3.4,0,0,0,0,1,0,0,0,0,1,1,0,0,0,1,0,0,0,-4.4,0,0,0,0,0,0,0,0,1,0,0,0,1,1,1,0,0,0,0,0,1,0,0,0,1,0,0,0,1,0,0,0,0,0,0,0,0,0,0,0,0,0,0,0,0,0,0,0,0,0,-4.4,0,1,0,-4.4,0,0,-4.4,0,0,0,0,0,1,0,0,0,-4.4,0,-4.4,0,0,0,0,0,-4.4,0,0,0,0,0,0,1,-4.4,0,1,0,0,0,0,0,-4.4,0,0,0,0,0,0,-4.4,0,0,0,0,0,0,1,0,0,0,0,0,0,0,0,0,0,0,0,0,0,0,0,0,0,0,1,0,0,0,0,0,0,0,0,0,0,0,0,0,0,0,0,0,0,0,0,0,-4.4,1,0,0,0,0,0,0,0,0,0,0,0,0,0,0,0,0,0,-4.4,0,0,0,0,0,0,0,0,1,0,0,0,0,0,0,0,0,0,-4.4,0,0,0,0,0,0,0,0,0,0,0,0,0,0,0,0,0,0,0,-4.4,-4.4,0,-4.4,0,-4.4,0,0,0,0,0,0,-8.800000000000001,0,0,0,0,0,0,0,0,0,0,0,0,0,0,1,-4.4,0,0,0,0,0,0,0,0,0,-4.4,0,0,0,0,-4.4,1,0,1,0,0,0,0,-4.4,0,0,0,0,0,0,0,0,0,0,0,-4.4,0,0,0,-4.4,0,0,0,0,0,0,0,1,0,0,0,0,0,0,0,0,0,0,0,0,0,0,0,0,0,1,0,0,0,0,0,0,0,0,0,0,0,0,0,0,0,0,-4.4,0,0,0,0,0,0,-4.4,0,0,0,0,0,0,0,0,0,0,0,0,0,0,0,0,0,0,0,0,0,0,0,0,0,0,0,0,0,0,0,0,0,0,0,0,0,0,0,0,0,0,0,0,0,0,0,0,0,-4.4,0,0,0,0,0,0,0,0,-4.4,0,0,0,0,0,0,0,0,0,0,0,0,0,0,0,0,0,0,0,0,0,0,0,0,0,0,0,0,0,0,0,0,0,0,0,0,-4.4,0,0,0,0,0,0,0,0,0,0,0,0,0,0,0,0,0,0,0,0,0,0,0,0,0,0,0,0,0,0,0,0,0,0,0,0,0,0,0,0,0,0,0,0,0,0,0,0,0,0,0,0,0,0,0,0,0,0,0,0,0,0,0,0,0,0,0,0,0,0,0,0,0,0,0,0,0,0,0,0,0,0,0,0,0,0,0,0,0,0,1,0,0,0,0,0,0,0,0,0,0,0,0,0,0,0,0,0,0,0,0,0,0,0,0,0,0,0,0,0,0,0,0,0,0,0,0,0,-4.4,0,0,0,0,0,0,0,0,0,0,0,0,0,0,0,0,0,0,0,0,0,0,0,0,0,0,0,0,0,0,0,0,0,0,0,0,0,0,0,0,0,-4.4,0,0,0,0,0,0,0,0,0,0,0,0,0,0,0
0,0,0,0,0,0,0,0,0,0,0,0,0,0,0,0,0,0,0,0,0,0,0,0,0,0,0,0,0,0,0,0,0,0,-4.4,0,0,0,0,0,0,0,0,0,0,0,0,0,0,0,0,0,0,0,0,0,0,0,0,0,0,0,0,0,0,0,0,0,0,0,0,0,0,0,-4.4,0,0,0,0,0,0,0,0,0,0,0,0,0,0,0,0,0,0,0,0,0,0,0,0,0,0,0,0,0,0,0,0,0,0,0,0,0,0,0,0,0,-4.4,0,0,0,0,0,0,0,-4.4,0,0,0,0,0,0,0,0,0,0,0,0,0,0,0,0,0,0,0,0,0,0,0,0,0,0,0,0,0,0,0,0,0,0,0,0,0,0,1,0,0,0,0,0,-4.4,0,0,0,0,0,0,0,0,0,0,0,0,0,0,0,0,0,0,0,0,0,0,0,0,0,0,0,0,0,0,0,0,0,0,0,0,0,0,0,0,0,0,0,0,0,0,0,0,0,0,0,0,0,0,0,0,0,0,0,0,0,0,0,1,0,0,0,0,0,0,0,0,0,0,0,0,-4.4,0,0,0,0,0,0,0,0,0,1,0,0,0,0,0,0,0,0,1,0,0,0,0,0,0,0,0,0,0,0,0,0,-4.4,0,0,0,0,0,0,0,0,0,0,0,0,0,0,0,-4.4,0,0,0,0,0,0,0,0,0,0,0,0,0,0,0,0,0,0,0,0,0,0,0,0,0,0,0,0,0,0,0,-4.4,0,0,0,0,0,0,0,0,1,0,0,0,0,0,0,0,0,-4.4,0,0,0,0,0,0,0,0,1,0,0,0,0,0,0,0,0,0,0,0,0,0,0,1,0,0,0,0,0,0,0,0,0,0,-4.4,0,0,0,0,0,0,0,0,0,0,0,0,0,0,0,0,1,0,0,0,0,0,0,0,0,0,0,0,0,0,0,0,0,0,0,0,0,0,0,0,0,0,0,0,0,0,0,0,0,0,0,0,0,0,0,-3.4,1,0,0,0,1,0,0,0,0,-4.4,0,0,-4.4,0,1,0,0,0,0,0,0,0,0,0,0,1,0,0,0,0,0,-4.4,0,-4.4,0,0,0,1,1,0,1,0,0,0,0,0,0,0,-4.4,0,0,0,0,0,0,0,0,0,1,0,0,0,0,0,0,0,0,0,0,0,0,0,0,0,0,0,0,-4.4,0,0,0,0,0,0,0,0,0,0,0,0,0,-4.4,0,0,0,0,-4.4,0,0,0,0,-8.800000000000001,0,-4.4,0,0,0,0,0,0,0,0,0,0,0,0,0,0,0,-4.4,-4.4,1,0,0,0,0,0,0,0,0,1,0,1,0,0,0,0,0,1,0,0,0,0,1,0,0,0,0,0,-4.4,0,1,0,0,0,0,0,0,0,0,0,0,0,0,0,0,0,0,0,-4.4,0,0,1,0,-4.4,1,0,0,0,0,2,0,0,0,0,0,0,-4.4,0,0,0,0,0,0,0,0,0,0,0,0,-4.4,1,1,0,0,0,0,1,0,0,0,0,0,0,1,0,0,-3.4,0,0,0,-4.4,1,0,0,0,0,0,0,0,0,0,0,1,0,0,1,1,0,0,0,0,0,0,1,-4.4,-8.800000000000001,0,0,0,0,0,0,0,0,0,0,1,0,0,0,0,0,1,0,2,0,1,0,0,0,0,0,0,0,0,0,0,1,0,0,0,0,0,-4.4,0,-3.4,0,0,0,0,-3.4,0,-4.4,1,0,-4.4,-4.4,0,0,1,0,0,0,0,0,0,1,0,0,0,0,0,0,0,0,-4.4,0,0,1,0,1,0,0,0,1,0,0,0,-3.4,0,-4.4,0,0,0,0,0,-4.4,0,0,0,-3.4,2,0,0,0,1,0,0,0,0,0,1,0,0,0,0,0,0,0,-8.800000000000001,0,0,0,1,0,0,0,0,0,0,0,0,-4.4,-4.4,0,0,1,0,0,0,-4.4,0,0,-3.4,0,-2.4,0,0,0,0,0,0,0,1,1,1,1,0,1,1,0,1,0,0,0,0,0,0,0,0,0,0,0,1,0,0,0,0,0,-4.4,0,1,0,0,0,0,0,-7.800000000000001,0,0,0,0,0,0,-4.4,-4.4,0,0,0,0,1,-4.4,1,0,0,0,0,0,0,0,0,0,0,0,0,0,0,0,0,1,0,0,0,0,0,0,0,0,0,0,0,1,1,-4.4,0,1,0,0,0,0,0,0,0,0,0,1,0,0,0,0,0,0,0,-4.4,0,0,0,0,0,0,1,0,0,1,0,-4.4,-4.4,0,0,-3.4,0,-4.4,0,0,0,0,-2.4,0,0,0,0,0,0,0,0,0,0,-4.4,0,0,0,0,0,0,0,0,0,0,1,0,0,0,0,0,0,0,0,0,0,0,0,0,0,0,0,0,0,0,-4.4,0,0,0,0,0,0,0,0,0,0,0,0,0,0,0,0,0,0,0,0,0,0,0,0,0,-4.4,0,0,0,0,0,0,0,0,0,0,0,0,1,-4.4,0,2,0,0,1,0,0,0,0,0,0,0,0,0,0,0,0,-4.4,-4.4,0,0,0,0,-4.4,0,0,0,0,0,0,0,0,0,-4.4,0,0,1,0,0,0,0,0,0,0,-4.4,0,0,0,0,-4.4,0,0,0,0,0,0,0,0,0,0,0,0,0,0,0,0,0,1,0,0,0,0,0,0,0,0,-4.4,0,0,0,0,0,0,0,0,0,0,0,1,0,0,0,0,0,0,0,0,0,-4.4,-3.4,-4.4,0,0,0,0,0,0,0,0,0,0,0,0,0,0,0,0,0,0,0,0,0,0,0,0,0,0,1,0,0,-4.4,0,0,0,0,0,0,0,0,0,0,0,0,0,0,0,0,0,0,0,0,0,0,0,0,0,0,0,0,0,0,0,0,0,0,0,0,0,0,0,0,0,0,0,0,0,0,0,0,0,0,0,0,0,0,0,0,0,0,0,0,0,0,-8.800000000000001,0,0,0,-4.4,0,0,0,0,0,0,0,-4.4,0,0,0,0,0,0,0,0,0,0,0,0,0,0,0,0,0,0,-4.4,0,0,0,0,0,0,0,0,0,0,0,0,0,0,0,0,0,0,0,0,0,0,0,0,0,0,0,0,0,0,0,0,0,0,0,0,0,0,0,0,0,0,0,0,0,0,0,0,0,0,0,0,0,0,0,0,0,0,0,0,0,0,0,0,0,0,0,0,0,0,0,0,0,0,0,0,0,0,0,0,0,0,0,0,-4.4,0,0,0,0,0,0,0,0,0,0,0,0,0,0,0,0,0,0,0,0,0,0,0,0,0,0,0,0,0,0,0,0,0,-4.4,0,0,0,0,0,0,0,-4.4,0,0,0,0,0,0,0,0,0,0,0,0,0,0,0,0,0,0,0,0,0,0,0,0,0,0,0,0,0,0,0,0,0,0,0,0,0,0,0,0,0,0,0,0,0,0,0,0,0,0,0,0,0,0,0,0,0,0,0,0,0,0,0,0,0,0,0,0,0,0,0,0,0,0,0,0,0,0,0,0,0,0,0,0,0,-4.4,0,0,0,0,0,0,0,0,0,0,0,0,0,0,0
0,0,0,0,0,0,0,0,0,0,0,0,0,0,0,0,0,0,0,0,0,0,0,0,0,0,0,0,0,0,0,0,0,0,0,0,0,0,0,0,0,0,0,0,0,0,0,0,0,0,0,0,0,-4.4,0,0,0,0,0,0,0,0,0,0,0,0,0,0,0,0,0,0,0,0,0,0,0,0,0,0,0,0,0,0,0,0,0,0,0,0,0,0,0,0,0,0,0,0,0,0,0,0,0,0,0,0,0,0,0,0,0,0,0,0,0,1,0,0,0,0,0,0,0,0,0,0,0,0,0,0,0,0,0,0,0,0,0,0,0,0,0,0,0,0,0,0,0,0,0,0,0,-4.4,0,-4.4,0,0,0,0,0,0,0,0,0,0,0,0,0,0,0,0,0,0,0,0,0,0,0,0,0,0,0,0,0,0,-4.4,0,0,0,0,0,0,0,0,0,0,0,0,0,0,0,0,0,0,0,0,0,0,0,0,0,0,0,0,0,0,0,0,0,0,0,0,0,-4.4,0,0,0,0,0,0,0,-4.4,0,0,0,0,0,0,0,0,0,0,0,0,0,0,0,0,0,0,0,0,0,0,0,0,0,0,0,0,0,0,0,-4.4,0,0,0,0,0,0,0,0,0,0,0,0,0,0,0,0,0,0,0,0,0,0,0,0,0,0,0,0,0,0,0,0,0,0,0,0,0,0,0,0,0,0,0,0,0,0,1,0,0,0,1,-4.4,0,0,0,0,0,0,-4.4,0,0,0,0,0,0,-4.4,0,0,0,-4.4,0,0,0,-4.4,0,0,0,0,0,0,1,0,0,0,-4.4,0,0,0,0,0,0,0,0,0,0,0,0,0,0,0,0,1,0,0,0,0,0,0,1,0,0,0,0,0,0,0,0,0,0,0,0,-4.4,0,0,0,0,0,0,0,0,0,0,0,-4.4,1,0,-4.4,0,0,0,0,1,0,0,-4.4,0,0,0,0,0,0,0,0,0,0,0,0,1,0,0,0,0,0,1,0,0,0,0,1,0,0,0,0,0,0,0,0,0,0,0,0,0,0,0,0,0,0,0,0,0,0,0,0,1,0,0,0,0,0,0,0,0,0,0,-4.4,0,0,0,0,0,0,0,0,1,0,0,0,1,0,0,0,0,0,0,0,1,0,0,0,0,0,0,0,0,0,0,0,0,0,0,0,0,0,0,0,0,0,0,-4.4,0,0,0,0,0,0,-4.4,-4.4,0,-4.4,0,0,0,0,0,1,0,0,0,-4.4,-4.4,0,0,0,0,0,0,0,0,0,0,0,0,-4.4,0,0,0,0,0,0,0,0,0,0,0,1,0,1,0,0,0,0,0,0,0,0,0,0,0,0,0,0,-4.4,0,1,0,-4.4,0,0,0,-4.4,0,0,0,0,0,0,0,0,0,0,0,0,0,0,1,0,0,0,0,0,0,-4.4,0,0,0,0,1,0,0,0,0,0,0,1,0,0,0,-4.4,0,0,0,0,0,0,0,0,0,0,0,0,1,0,0,0,0,0,0,-4.4,0,0,0,1,0,0,0,0,0,0,1,0,0,0,0,0,0,1,0,0,-4.4,0,0,0,1,0,0,1,0,0,0,0,0,0,0,-4.4,0,-4.4,0,0,0,-4.4,0,0,-4.4,0,0,0,0,0,0,1,0,0,0,0,0,0,1,2,0,0,0,0,-8.800000000000001,0,0,1,1,0,0,0,0,0,0,0,0,0,0,1,1,0,0,0,0,0,1,0,-4.4,1,0,0,0,0,0,0,1,0,-4.4,0,0,0,0,0,0,0,0,-4.4,-4.4,0,0,0,0,1,0,0,0,0,0,0,2,-4.4,0,-4.4,0,0,-3.4,-4.4,0,0,0,0,0,-4.4,1,1,1,0,-4.4,0,0,0,0,0,0,0,-4.4,0,0,0,0,0,0,1,0,0,1,-4.4,0,0,0,0,0,-7.800000000000001,-4.4,1,0,0,0,0,0,0,0,0,0,0,0,0,0,1,0,0,0,0,0,0,0,0,0,0,0,0,-3.4,-4.4,0,0,0,0,0,0,0,-4.4,1,0,0,1,0,0,0,1,0,0,0,0,0,0,0,2,1,0,0,0,0,0,0,0,0,0,0,0,0,0,-4.4,-4.4,1,1,1,0,0,0,0,0,0,0,1,0,1,-4.4,-3.4,0,0,0,0,0,0,0,2,0,0,0,0,0,0,1,0,0,0,0,0,0,0,0,0,0,1,0,1,0,0,0,0,0,0,0,0,-4.4,0,-4.4,-3.4,1,1,0,0,0,1,0,1,0,0,1,0,0,0,0,0,-4.4,-4.4,0,0,0,0,0,0,0,0,0,2,0,1,0,0,1,0,-4.4,0,-4.4,-4.4,0,0,0,0,0,0,0,0,0,0,0,1,0,-4.4,0,0,0,-3.4,0,0,0,0,0,0,0,0,0,0,0,0,0,0,0,0,0,0,0,0,0,0,1,0,0,0,1,-4.4,0,0,0,0,-4.4,0,0,0,0,-4.4,0,0,0,-4.4,0,-4.4,0,0,0,0,0,0,0,0,0,0,0,0,0,0,0,0,-4.4,1,-4.4,1,0,0,0,0,0,0,1,0,0,0,0,0,0,0,-4.4,0,0,0,0,0,0,0,0,0,0,0,0,-4.4,0,0,0,0,0,0,0,-4.4,0,0,0,0,0,0,0,0,-4.4,0,0,1,1,0,0,0,0,0,0,0,0,0,0,0,0,0,0,0,0,0,0,-4.4,0,0,0,0,0,0,0,0,0,0,0,-4.4,-4.4,0,0,0,0,0,0,-4.4,1,0,0,0,0,0,0,0,0,0,1,0,0,0,0,0,0,0,0,0,0,0,0,0,0,0,1,0,-4.4,0,0,0,0,0,0,0,0,0,0,0,0,0,0,1,0,0,0,0,0,0,0,0,0,0,0,0,0,0,0,0,0,0,0,0,0,0,0,0,0,0,0,0,0,0,0,0,0,0,0,0,0,0,0,0,0,0,0,0,0,0,0,0,0,0,0,0,0,-4.4,0,0,0,0,0,0,0,0,0,0,0,0,0,0,0,0,0,0,0,0,0,0,0,0,0,0,0,0,0,0,0,0,0,1,0,0,0,0,0,0,0,0,0,0,0,0,0,0,0,0,1,0,0,0,0,0,0,0,0,0,0,0,0,0,0,0,0,0,0,0,0,0,0,0,0,0,0,0,0,0,0,0,0,0,0,0,0,0,0,0,0,0,0,0,0,0,0,0,0,0,0,0,0,0,0,0,0,0,0,0,0,0,0,0,0,0,0,0,0,0,0,0,0,0,0,0,0,0,0,0,0,0,0,0,0,0,0,0,0,0,0,0,0,0,0,0,0,0,0,0,0,0,0,0,0,0,0,0,0,-4.4,0,0,0,0,0,0,0,0,0,0,0,0,0,0,0,0,0,0,0,0,0,0,0,0,0,0,0,0,0,0,0,0,0,0,0,0,0,0,0,0,0,0,0,0,0,0,0,0,0,0,0,0,0,0,0,0,0,0,0,0,0,0,0,0,0,0,0,0,0,0,0,0,0,0,0,0,0,0,0,0,0,0,0,0,0,0,0,0,0,0,0,0,0,-4.4
0,0,0,0,0,0,0,0,-4.4,0,0,0,0,0,0,0,0,0,0,0,0,0,0,0,0,0,0,0,0,0,0,0,0,0,0,0,0,0,0,0,0,0,0,0,0,0,0,0,0,0,0,0,0,0,0,0,0,0,0,0,0,0,-4.4,0,0,0,0,0,0,0,0,0,0,-4.4,0,0,0,0,0,0,0,0,0,0,0,0,0,0,0,0,0,0,0,0,0,0,0,0,0,0,0,0,0,0,0,0,0,0,0,0,0,0,0,0,0,0,0,0,0,0,0,0,0,0,0,0,0,0,0,-4.4,0,0,0,0,0,0,0,0,0,0,0,0,0,0,0,0,0,0,0,0,0,0,0,0,0,0,0,0,0,0,-4.4,0,0,0,0,0,0,0,0,0,0,0,0,0,0,0,0,0,0,0,0,0,0,0,0,0,0,0,0,0,0,0,0,0,0,0,0,0,0,0,0,0,0,0,0,0,0,0,0,0,0,0,0,0,0,0,0,0,0,0,0,0,0,0,0,-4.4,0,0,0,0,0,0,0,0,0,0,0,0,0,0,0,0,0,0,0,0,0,0,0,0,0,0,0,0,0,0,0,0,0,0,0,0,0,0,0,0,0,0,0,0,0,0,1,0,0,0,0,0,0,0,0,1,-4.4,0,0,0,0,0,0,0,0,0,0,0,0,0,0,0,0,0,0,0,0,0,0,0,0,0,0,0,0,0,0,0,0,0,0,1,0,0,0,0,0,0,0,0,0,-4.4,0,0,0,0,0,0,0,0,0,0,0,0,0,0,0,1,1,0,0,0,0,0,0,0,1,0,0,0,0,0,0,0,0,0,0,0,0,0,0,0,0,0,0,0,0,0,0,-4.4,-4.4,0,0,0,0,0,-4.4,0,0,0,0,0,1,-4.4,-4.4,0,0,0,0,0,-4.4,0,0,0,-4.4,0,0,0,1,-4.4,0,0,0,0,0,0,0,0,0,-4.4,0,0,0,0,0,0,0,0,0,-4.4,0,0,0,0,0,0,0,0,0,0,0,0,0,0,-4.4,0,0,1,0,0,0,-4.4,0,0,0,0,0,0,0,-4.4,0,0,0,0,1,0,0,0,0,0,0,0,0,0,0,0,0,0,0,0,0,0,0,0,-4.4,0,0,0,0,-4.4,0,0,0,0,0,0,0,0,0,0,-4.4,0,1,0,0,0,0,-4.4,0,0,-4.4,0,0,1,0,0,0,0,0,0,-4.4,0,0,0,1,0,0,0,0,0,0,1,0,0,0,0,0,0,0,0,0,0,0,0,0,0,0,0,0,0,0,0,0,0,0,0,-3.4,0,0,0,1,0,-4.4,0,0,1,0,1,0,-4.4,0,0,0,0,1,0,0,0,1,0,0,0,0,0,0,0,0,0,0,0,1,1,0,0,0,0,0,0,1,0,0,0,0,0,0,-4.4,1,1,0,0,0,-4.4,0,0,0,0,1,0,0,0,0,0,-4.4,0,0,0,0,0,0,0,0,0,0,-4.4,0,0,1,0,0,0,0,0,-4.4,0,0,0,0,0,0,0,0,0,0,0,0,1,0,0,0,0,0,0,-4.4,1,0,0,0,0,0,0,0,0,0,0,0,0,0,1,0,0,0,0,0,0,0,0,0,0,0,0,0,0,1,0,0,0,0,0,0,1,0,0,0,0,1,0,-3.4,-4.4,0,0,0,1,-4.4,0,0,0,0,0,0,0,0,0,0,0,0,0,0,0,1,0,0,-4.4,2,0,0,1,0,0,0,0,0,0,-4.4,0,0,0,1,0,1,0,0,-4.4,0,0,0,0,0,0,0,0,0,0,0,0,-3.4,0,0,0,1,0,0,0,0,0,0,0,0,1,0,0,-4.4,0,0,0,-3.4,-4.4,0,0,0,0,0,0,0,0,0,0,0,0,0,-4.4,0,0,0,0,-4.4,0,-3.4,0,0,0,0,-8.800000000000001,0,0,0,1,0,0,0,0,0,0,0,0,0,0,0,1,0,0,0,1,0,-3.4,0,0,-4.4,0,0,0,0,0,1,0,0,0,0,0,0,0,0,0,0,0,0,0,-7.800000000000001,0,0,1,0,0,0,1,0,0,1,0,1,0,0,0,1,0,1,0,-3.4,0,0,0,0,0,0,0,1,1,1,0,1,0,0,0,0,0,0,0,0,0,0,0,0,0,0,0,1,0,0,0,0,0,0,0,0,1,0,0,0,0,0,0,0,0,1,0,0,0,1,0,0,0,0,0,0,0,0,0,0,0,0,0,0,0,0,0,0,0,0,0,0,0,0,0,0,0,0,0,0,0,0,0,0,0,1,0,0,0,0,-3.4,0,0,0,0,0,1,0,0,0,0,-4.4,0,0,0,0,0,0,0,0,0,0,0,0,0,0,0,0,0,0,0,0,0,0,0,0,0,0,0,1,0,0,1,0,0,0,0,-4.4,0,0,0,0,0,0,-4.4,0,0,0,0,0,0,0,0,-4.4,0,0,0,0,0,0,0,0,0,0,0,0,0,0,0,-4.4,0,0,0,0,-3.4,0,0,0,-4.4,0,0,0,0,0,0,0,0,0,0,0,0,0,0,0,0,-4.4,0,0,0,0,0,0,0,-4.4,0,0,0,0,0,2,0,1,0,-4.4,0,0,0,0,0,0,0,0,0,0,0,0,0,0,0,0,0,0,0,0,0,0,0,0,0,0,0,0,-3.4,0,0,0,0,0,0,0,0,0,0,0,0,0,0,0,0,0,0,-4.4,0,0,0,0,0,0,0,0,0,0,0,0,-4.4,0,0,0,-4.4,0,0,0,0,0,0,0,0,0,-4.4,0,0,0,0,0,0,0,0,0,0,0,0,0,0,0,0,0,0,0,0,0,0,0,0,0,0,0,0,0,0,0,0,0,0,0,0,0,0,0,0,0,0,0,0,0,0,0,0,0,0,0,0,0,0,0,0,0,0,0,0,0,0,0,0,0,0,0,0,0,0,0,0,0,0,0,0,0,0,0,0,0,0,0,0,0,0,0,0,1,0,1,0,0,0,0,0,0,0,0,0,0,0,0,0,0,0,0,0,0,0,0,0,0,0,0,0,0,0,0,0,0,0,0,0,0,0,0,0,0,0,0,0,0,0,0,0,0,0,0,0,1,0,0,-4.4,0,0,0,0,0,0,0,0,0,0,0,0,0,0,0,0,0,0,0,0,0,0,0,0,0,0,0,0,0,0,0,0,0,0,0,0,0,0,0,0,0,0,0,0,0,0,0,0,0,0,0,0,0,0,-4.4,0,0,0,0,0,0,0,0,0,0,0,0,0,0,0,0,0,0,0,0,0,0,0,0,0,0,0,0,0,0,-4.4,0,0,0,0,0,0,0,0,0,0,0,0,-4.4,0,0,0,0,0,0,0,0,0,0,0,0,0,0,0,0,0,0,0,0,0,0,1,0,0,0,0,0,0,0,0,0,0,0,0,0,-4.4,0,0,0,0,0,0,0,0,0,0,0,0,0,0,0,0,0,0,0,-4.4,0,0,0,0,0,0,0,0,0,0,0,0,0,0,0,0,0,0,0,0,0,0,0,0,0,0,0,0
0,0,0,0,0,0,0,0,0,0,0,0,0,0,0,0,0,0,0,0,0,0,0,0,0,0,0,0,0,0,0,0,0,0,0,0,0,0,0,0,0,0,0,0,0,0,0,0,0,0,0,0,0,0,0,0,0,0,0,0,0,0,0,0,0,0,0,0,0,0,0,0,-4.4,0,0,0,0,0,0,0,0,0,0,0,0,1,0,0,0,0,0,0,0,0,0,0,0,0,-4.4,-4.4,0,0,0,0,0,0,0,0,0,0,-4.4,0,0,0,0,0,0,0,0,0,0,0,0,0,0,0,0,0,0,0,0,0,0,0,0,0,0,0,0,0,0,-4.4,0,0,0,0,0,0,0,0,0,0,0,0,0,0,0,0,0,0,0,0,0,0,0,0,0,0,0,0,0,0,1,0,0,0,0,0,0,0,0,-4.4,0,0,0,0,0,0,0,0,0,0,0,0,0,0,0,0,0,0,0,0,0,0,0,0,0,0,0,0,0,0,0,0,0,0,0,0,-8.800000000000001,0,0,0,0,0,0,0,0,0,0,0,0,0,0,0,0,0,0,0,0,0,0,0,0,0,0,0,0,0,0,0,0,0,0,0,0,0,-4.4,0,0,0,0,0,0,0,0,0,0,0,0,0,0,0,0,0,0,0,0,0,0,-4.4,0,0,0,0,0,0,0,0,0,-4.4,0,0,0,0,0,0,0,0,0,0,0,0,-4.4,0,-4.4,0,0,0,0,0,0,0,0,0,0,0,0,0,0,-4.4,0,0,0,0,0,0,0,-4.4,0,0,0,0,0,0,0,0,0,0,0,0,0,0,0,0,0,0,0,0,0,0,0,-4.4,0,0,0,-4.4,0,0,0,0,0,0,0,0,0,0,0,0,0,-4.4,0,0,0,0,-4.4,-4.4,0,0,0,0,0,0,0,0,0,0,0,0,0,0,0,0,0,0,0,1,0,0,0,0,0,0,0,0,0,0,0,0,0,0,-4.4,0,0,0,1,0,0,0,0,0,0,0,0,0,0,0,0,0,0,0,0,0,0,-4.4,0,0,0,0,0,0,0,0,0,0,0,0,0,0,0,0,-4.4,0,0,0,0,0,0,-4.4,0,0,0,0,0,0,0,0,0,0,0,-4.4,0,0,1,0,0,0,0,0,0,0,0,0,0,0,0,0,0,0,0,1,0,0,0,0,0,0,0,0,0,0,0,0,0,0,1,0,0,-4.4,0,0,0,0,0,0,0,0,0,0,0,0,0,0,0,1,0,0,0,0,0,0,0,0,0,0,0,0,0,0,0,0,0,0,0,0,0,0,0,0,0,0,-4.4,0,0,0,0,0,0,0,-4.4,0,0,1,0,0,0,0,0,0,0,0,0,0,-3.4,0,0,0,0,0,0,0,0,-4.4,0,0,0,0,0,0,0,0,-4.4,0,0,2,1,0,0,0,0,0,0,0,0,0,-7.800000000000001,1,1,1,0,0,0,0,0,1,1,0,-4.4,0,0,0,0,0,0,0,0,0,0,0,0,0,-4.4,0,0,0,-3.4,0,0,0,0,0,0,-4.4,0,0,-4.4,0,-4.4,1,0,0,0,0,0,0,0,0,0,-4.4,1,0,0,0,0,0,1,-4.4,0,0,0,0,1,0,0,0,0,0,0,0,0,-4.4,0,0,-4.4,1,-4.4,0,0,1,0,0,0,0,0,-3.4,0,0,0,0,0,-7.800000000000001,-4.4,-4.4,0,0,0,0,0,0,0,0,0,0,0,0,0,0,-4.4,-4.4,0,-4.4,0,-3.4,0,0,0,0,0,0,0,0,0,0,0,0,0,0,0,0,0,0,0,0,0,0,0,0,-4.4,0,-4.4,0,0,0,-4.4,0,0,0,0,1,0,0,0,0,0,0,0,0,0,0,0,0,-4.4,0,1,0,-4.4,0,0,0,0,0,0,1,0,1,0,1,0,0,-4.4,0,0,0,1,0,0,0,0,0,0,1,0,0,0,0,0,0,0,0,0,0,0,0,1,-4.4,0,0,0,0,0,0,0,0,0,0,0,0,1,0,0,0,-4.4,0,-8.800000000000001,0,0,0,1,0,0,0,0,0,0,0,0,0,1,0,0,0,0,0,1,1,0,0,0,0,0,0,0,-3.4,0,0,1,0,0,0,0,0,0,0,0,0,0,0,0,-3.4,-4.4,0,2,0,0,0,0,-4.4,0,0,-4.4,0,0,0,-4.4,0,0,0,0,0,1,0,-4.4,0,0,0,0,-4.4,0,0,0,0,0,0,0,0,0,0,0,1,0,-4.4,-8.800000000000001,-4.4,0,-4.4,0,0,1,1,0,0,0,0,0,0,0,0,0,0,0,0,0,1,0,1,0,0,0,0,0,0,0,0,0,0,0,0,0,-4.4,-4.4,0,0,0,-4.4,-4.4,0,0,0,0,0,-3.4,0,0,0,0,0,0,0,0,0,-4.4,0,1,-4.4,0,0,0,0,0,0,0,0,0,0,0,0,0,-4.4,1,1,1,0,-3.4,0,0,0,0,-4.4,-8.800000000000001,0,0,0,0,0,0,0,0,0,0,0,0,1,0,1,0,0,0,0,0,0,1,0,0,0,0,1,0,0,0,0,0,0,0,0,0,0,0,0,0,0,0,1,0,0,0,0,0,0,0,1,0,0,0,0,0,0,0,0,0,0,0,0,0,0,0,0,0,0,0,0,0,0,0,0,0,0,0,0,1,0,0,0,0,0,1,0,0,0,0,0,0,0,0,0,0,0,1,0,0,0,0,0,0,0,0,0,0,0,0,0,0,0,0,0,0,0,0,0,0,0,0,0,0,0,0,-4.4,0,0,0,0,1,0,0,0,0,0,0,0,0,0,0,0,0,0,0,0,0,0,0,0,0,0,0,0,0,0,0,0,0,-4.4,0,0,0,0,0,0,0,0,0,0,0,0,0,0,0,-4.4,0,1,0,0,0,0,0,0,0,0,0,0,0,-4.4,-4.4,-4.4,0,-4.4,0,0,0,0,0,0,0,0,0,0,0,-4.4,0,0,0,-4.4,0,1,0,0,0,0,0,0,0,0,0,0,-4.4,0,0,0,0,0,0,0,0,0,0,0,0,0,0,0,0,0,0,0,0,0,0,0,0,0,0,0,0,0,0,0,0,0,0,0,0,0,0,0,0,0,0,0,0,0,0,0,0,0,0,0,0,0,0,0,0,0,0,0,0,0,0,0,0,0,0,0,0,0,0,0,0,0,0,0,0,0,0,0,0,0,0,0,0,0,0,0,0,0,0,0,0,0,0,0,0,0,0,0,0,0,0,0,0,0,0,0,0,0,0,0,0,0,0,0,0,0,0,0,0,0,0,0,0,0,0,0,0,0,0,0,0,0,0,0,0,0,0,1,0,0,0,0,0,0,0,0,0,0,0,0,0,0,0,0,0,0,0,0,0,0,0,0,0,0,0,0,0,0,0,0,0,0,0,0,0,0,0,0,0,0,0,0,0,0,0,0,0,0,0,-4.4,0,0,0,0,0,0,0,0,0,0,0,0,0,0,0,0,-4.4,0,0,0,0,0,0,0,0,0,0,0,0,0,0,0,0,0,0,0,0,0,0,0,0,0,0,0,0,0,0,0,0,0,0,0,0,0,0,0,0,0,0,0,0,0,0,0,0,0,0
0,0,0,0,0,0,0,0,0,0,-4.4,0,0,0,0,0,0,0,0,-4.4,0,0,0,0,0,0,0,0,0,0,-4.4,0,0,0,0,0,0,0,-4.4,0,0,0,-4.4,0,0,0,0,0,0,0,0,0,0,-4.4,0,0,0,0,0,0,0,0,0,0,0,0,0,0,0,0,0,0,0,0,0,0,0,0,-4.4,0,0,0,0,0,0,0,0,0,0,0,0,0,0,0,0,0,0,0,0,0,0,0,0,0,0,0,0,0,0,0,-4.4,0,0,0,0,0,0,0,0,0,0,0,0,0,0,0,0,0,0,0,1,0,0,0,0,0,0,0,0,0,0,0,0,0,0,0,0,0,0,0,0,0,0,0,0,0,0,0,0,0,0,0,0,0,0,0,0,0,0,0,0,0,0,0,0,0,0,0,0,1,0,0,0,0,0,0,0,0,0,0,0,0,0,0,0,0,0,0,0,0,-4.4,0,0,0,0,0,0,0,0,0,0,0,0,1,0,0,0,0,0,0,0,0,0,0,0,0,0,0,1,-4.4,0,1,0,0,0,0,0,0,0,0,0,0,0,0,0,0,0,0,0,0,0,0,1,-4.4,0,0,0,0,0,0,0,0,0,-4.4,-4.4,0,0,-4.4,0,0,0,0,0,0,0,0,0,0,0,0,0,0,0,0,0,0,0,0,0,0,0,0,0,0,0,0,1,-4.4,0,0,0,0,0,0,0,0,0,0,0,0,0,0,0,0,0,0,0,0,0,-4.4,0,0,0,0,0,0,0,0,-4.4,0,0,0,0,0,0,0,0,0,0,0,0,0,0,0,0,0,0,0,0,0,0,0,0,0,0,0,0,0,0,0,0,0,0,0,0,0,0,0,0,0,0,0,0,0,0,0,0,-3.4,0,0,0,0,0,0,0,0,0,0,0,0,0,0,-4.4,0,0,0,0,1,0,0,0,1,0,0,0,0,0,0,0,0,0,0,0,-4.4,0,0,0,0,0,0,0,0,0,0,0,-4.4,0,0,0,0,0,0,0,0,0,0,0,1,1,-4.4,0,0,0,0,0,0,0,0,0,0,0,0,-3.4,0,0,0,0,0,0,0,0,0,0,0,0,1,0,0,0,0,1,0,0,-4.4,0,0,0,0,-4.4,0,0,0,0,0,0,0,0,0,0,0,0,-4.4,0,0,0,0,0,1,0,0,0,0,-4.4,0,0,0,-4.4,0,0,0,0,0,0,0,0,0,0,0,1,0,0,0,0,0,0,0,0,0,0,0,0,0,0,0,0,0,0,0,1,1,1,0,0,0,1,1,1,0,0,1,0,0,0,0,-4.4,0,0,0,0,1,0,0,0,0,0,0,0,1,0,0,0,0,0,0,0,0,1,-4.4,0,0,0,0,0,0,0,0,0,0,0,0,0,0,0,0,0,0,0,0,0,0,0,-4.4,0,0,0,0,-4.4,0,0,0,-4.4,0,0,0,0,0,-4.4,-4.4,1,0,1,0,0,0,0,0,0,0,0,-4.4,0,3,0,0,1,0,0,0,0,0,0,0,0,0,1,0,0,0,0,-4.4,0,0,0,-4.4,0,0,1,1,0,0,-4.4,0,0,1,0,0,1,0,0,1,0,0,0,0,0,1,0,0,0,0,1,1,0,0,0,-4.4,1,0,1,0,0,0,0,0,0,0,-4.4,0,0,0,-4.4,0,0,0,0,0,0,0,0,0,0,1,0,0,0,0,0,0,-4.4,-4.4,0,1,0,0,0,0,0,0,0,0,0,0,0,0,0,1,1,0,0,0,0,0,0,0,0,0,0,0,0,0,0,0,0,0,0,0,0,0,0,0,1,1,0,0,1,0,0,1,0,0,0,0,0,0,1,-4.4,0,0,0,0,1,0,0,0,0,0,0,0,0,0,-4.4,0,1,0,0,0,1,0,0,0,0,1,0,0,0,0,0,1,0,0,0,1,0,0,0,0,0,0,-4.4,0,0,0,0,0,0,0,0,0,0,0,0,0,-4.4,1,0,-4.4,0,0,0,-8.800000000000001,0,2,0,0,0,0,0,0,0,1,0,-4.4,0,0,0,0,0,0,0,0,-3.4,1,-3.4,0,0,0,0,1,-4.4,0,0,-3.4,0,-4.4,0,0,0,0,0,0,0,0,0,0,1,0,0,0,0,0,0,0,0,0,0,0,1,2,0,0,0,-4.4,0,0,1,-3.4,0,0,0,0,0,0,0,0,0,0,0,0,0,0,0,0,0,0,0,0,-3.4,0,0,0,0,0,0,0,0,0,0,0,0,-2.4,0,0,0,0,0,0,0,1,0,0,0,0,-4.4,0,0,0,0,-3.4,0,0,0,0,1,0,0,0,0,0,1,0,0,0,0,0,1,0,-4.4,0,0,0,0,0,0,0,0,0,1,0,0,0,0,2,0,1,0,1,0,0,0,0,-4.4,0,0,0,0,0,0,0,0,0,0,0,0,0,0,0,0,0,0,0,-4.4,0,0,0,0,0,0,0,0,0,-4.4,0,0,0,-3.4,0,0,0,0,0,0,0,0,0,0,-4.4,0,-3.4,0,0,0,0,0,0,0,0,0,0,0,-4.4,0,0,0,0,0,-4.4,0,0,0,0,0,0,0,0,0,0,0,0,0,0,0,0,0,0,0,0,0,0,0,0,0,0,1,0,0,0,0,0,0,0,0,0,0,0,0,0,0,0,0,-4.4,0,0,0,0,0,0,0,0,0,0,1,0,1,0,0,0,0,0,0,0,0,-4.4,0,0,0,-4.4,0,0,0,0,0,0,0,0,0,0,0,0,0,0,0,0,0,0,0,0,0,0,0,0,0,0,0,0,0,0,0,0,0,0,0,0,0,0,0,0,0,-8.800000000000001,0,0,0,0,0,0,0,0,0,0,0,0,0,0,0,0,0,0,-4.4,0,0,0,0,0,0,0,0,0,0,0,1,0,0,0,0,0,1,1,0,0,0,0,0,0,0,0,0,0,0,-4.4,0,0,0,0,0,0,0,-4.4,0,-4.4,0,0,0,0,0,0,0,0,0,0,0,0,0,0,0,0,0,0,0,0,0,0,0,0,0,0,0,0,0,0,-4.4,0,0,0,0,0,0,-4.4,0,0,0,0,0,0,0,0,0,0,0,0,0,0,0,0,0,-4.4,0,0,0,0,0,0,0,0,0,0,0,0,0,0,1,0,0,0,0,0,0,0,0,0,0,0,0,0,0,0,0,0,0,0,0,0,0,0,0,0,0,0,0,0,0,0,0,0,0,0,0,0,0,0,0,0,0,0,0,0,0,0,0,0,0,0,0,0,0,0,0,0,0,0,0,0,0,0,0,0,0,0,0,0,0,0,0,0,-4.4,-4.4,0,0,-4.4,0,0,0,0,0,0,0,0,0,0,0,0,0,0,0,0,0,0,0,0,0,0,0,0,0,0,0,0,0,0,0,0,0,0,0,0,0,0,0,0,0,0,0,0,0,0,0,0,0,0,0,0,0,0,0,0,0,0,0,0,0,0,0,0,0,0,0,0,0,0,0,0,0,0,0,0,0,0,0,0,0,0,0,0,0,0,0,0,0,0,0,0,0,0,0,0,0,0,0,0,0,0,0
0,0,0,0,0,0,0,0,0,0,0,0,0,0,0,0,0,0,0,0,0,0,0,0,0,0,0,0,0,0,0,0,0,0,0,0,0,0,0,0,0,0,0,0,0,0,0,0,0,0,0,0,0,0,0,0,0,0,0,0,0,0,0,0,0,0,0,0,0,0,0,0,0,-4.4,0,0,0,0,0,0,0,0,0,0,0,0,0,0,0,0,0,0,0,0,0,0,0,0,0,0,0,0,0,0,0,0,0,0,0,0,0,0,0,0,0,0,0,0,0,0,0,0,0,0,0,0,0,0,0,0,0,0,0,0,0,0,0,0,0,0,0,0,0,0,0,0,0,0,0,0,0,1,0,0,0,0,0,0,0,0,0,0,0,0,0,0,-4.4,0,0,0,0,0,0,0,0,0,0,0,0,0,0,0,0,0,0,0,0,0,1,0,0,0,0,-4.4,0,0,0,0,0,0,0,0,0,0,0,0,0,0,0,0,0,0,0,0,0,0,0,0,0,0,0,0,1,0,0,0,0,0,0,0,0,0,0,0,0,0,0,0,0,0,0,0,0,0,0,0,1,0,0,0,0,0,0,-4.4,0,0,0,0,0,0,0,0,0,0,0,0,0,0,0,0,0,0,0,0,0,0,0,0,0,0,0,0,0,0,0,0,0,0,0,0,0,0,0,0,0,0,0,0,0,0,0,0,0,0,0,0,0,0,0,0,0,0,0,0,0,0,0,0,0,0,0,0,0,0,0,0,0,0,0,1,0,0,0,0,0,0,0,-4.4,0,0,0,0,0,0,0,0,0,0,-4.4,0,0,0,0,0,0,0,0,0,0,-4.4,0,0,0,0,0,0,1,0,1,0,0,0,0,0,0,1,0,0,0,0,0,0,0,0,0,0,0,0,0,0,0,0,1,0,0,0,0,0,0,0,0,0,0,1,0,0,0,0,0,0,0,-4.4,0,0,0,0,0,0,0,0,0,0,1,0,0,0,-4.4,0,1,0,0,0,0,0,0,0,0,0,1,0,0,1,0,0,0,0,0,0,0,0,0,0,0,0,0,0,0,0,0,0,0,0,0,0,0,0,-4.4,1,0,0,-4.4,0,0,0,-4.4,0,0,0,0,0,0,0,0,0,0,1,0,0,0,2,1,0,0,0,0,1,0,0,-4.4,0,0,0,0,0,0,0,-4.4,0,0,0,0,0,0,0,0,1,0,0,0,0,0,0,0,0,0,0,0,0,-4.4,0,0,0,0,0,0,0,0,0,0,0,0,0,0,0,0,0,-4.4,0,0,0,0,0,0,1,0,-4.4,0,0,0,0,0,0,0,0,0,0,0,0,0,0,0,0,0,0,1,0,1,0,0,-8.800000000000001,0,1,0,0,0,0,0,0,0,0,0,0,-4.4,0,0,0,0,0,0,0,0,0,0,0,0,0,0,0,0,0,1,0,0,0,0,0,0,-4.4,1,0,0,1,0,0,0,-4.4,1,0,0,0,0,-4.4,0,0,0,0,0,0,0,1,0,0,1,0,0,0,1,1,0,0,0,0,0,0,0,0,0,0,0,0,0,1,-4.4,0,0,1,0,0,0,0,0,0,0,0,0,0,0,0,0,0,1,-8.800000000000001,-4.4,0,0,1,0,0,0,0,0,0,1,0,1,0,0,-4.4,0,0,1,1,0,0,0,0,-4.4,1,1,0,0,1,0,0,0,0,1,0,0,0,-8.800000000000001,1,0,1,0,0,-4.4,0,0,0,0,-4.4,2,0,0,0,0,-4.4,0,0,0,0,1,0,0,-4.4,0,0,-4.4,1,0,0,0,0,0,0,0,1,0,0,0,0,0,0,-4.4,0,-3.4,1,0,0,0,0,0,0,-4.4,0,0,0,0,-4.4,0,0,0,0,0,0,-4.4,0,0,0,0,-4.4,0,-4.4,1,0,-4.4,0,0,0,0,-3.4,1,0,0,-4.4,0,0,0,0,0,0,0,-4.4,0,0,-4.4,0,0,0,0,0,0,0,0,0,0,1,0,0,0,-4.4,0,0,0,-4.4,0,0,0,0,1,0,0,0,-4.4,0,0,0,0,1,0,0,-4.4,0,0,1,0,1,0,0,0,0,0,-4.4,0,0,0,0,0,0,0,0,0,0,0,0,0,0,0,0,0,0,0,1,0,0,0,0,0,0,-4.4,0,1,0,0,0,0,0,0,0,0,0,0,0,-4.4,2,0,0,0,0,0,0,0,0,0,1,0,0,0,0,0,0,1,1,0,0,0,0,0,0,0,0,0,0,0,0,-4.4,1,0,1,0,0,0,1,1,0,0,0,0,0,0,0,0,0,0,0,0,0,0,0,0,0,0,0,0,0,0,0,0,0,0,0,0,1,0,-4.4,0,0,0,0,0,-4.4,0,0,0,0,0,0,0,0,-4.4,0,1,0,0,0,1,0,0,1,0,0,0,0,0,1,0,0,0,0,0,0,0,0,0,0,0,0,-4.4,0,0,0,0,0,0,0,1,0,0,0,0,0,0,0,0,0,0,0,2,0,0,0,0,0,0,0,0,0,0,0,1,0,0,0,0,0,0,0,0,0,0,0,0,0,0,0,0,1,0,0,0,0,0,0,0,0,0,0,0,0,0,0,0,0,-4.4,-4.4,0,1,0,0,0,0,0,0,0,0,0,0,0,0,0,0,1,0,0,0,0,-4.4,0,1,0,0,0,0,0,0,0,0,-4.4,0,0,0,0,0,0,0,0,0,0,0,0,0,0,-4.4,0,0,0,0,0,0,0,0,0,0,0,0,0,0,0,0,0,0,0,0,0,0,0,0,0,0,0,0,0,-4.4,0,0,0,0,0,0,0,0,0,0,0,0,0,0,0,0,0,0,0,0,0,0,0,0,0,0,0,0,0,0,0,0,0,0,0,0,0,0,-4.4,0,0,0,0,0,0,0,0,0,0,0,0,1,0,0,0,0,0,0,0,0,0,0,0,0,0,0,0,0,0,0,0,1,0,0,0,0,0,0,0,0,0,0,0,0,0,0,0,0,0,0,0,0,0,0,0,0,0,0,0,0,0,0,0,0,0,0,0,0,0,0,0,0,0,0,0,0,0,0,0,0,0,0,0,0,0,0,0,0,0,0,0,0,0,0,0,0,0,0,0,0,0,0,0,0,0,0,0,0,0,0,0,0,0,0,0,0,0,1,0,0,0,0,0,0,0,0,0,0,0,0,0,0,0,0,0,0,0,0,0,0,0,0,0,0,0,-4.4,0,0,0,0,0,0,0,0,0,0,0,0,0,0,0,-4.4,0,-4.4,0,0,0,0,0,0,0,0,0,0,0,0,0,0,0,0,0,0,0,0,0,0,0,0,0,0,0,0,0,0,0,0,0,0,0,0,0,0,0,0,0,0,0,0,0,0,0,0,0,0,0,0,0,0,0,0,0,0,0,0,0,0,0,0,0,0,0,0,0,0,0,0,0,0,0,0,0,0,0,0,0,0,0,0,0,0,0,0,0,0,0,0,0,0,0,0,0,0,0,0,0,-4.4,0,0,0,0,0,0,0,0,0,0,0,0,0,0,0,0,0,0,0,0
0,0,0,0,0,0,0,0,0,0,0,0,0,0,1,0,0,0,0,0,0,0,0,0,0,0,0,0,0,0,0,0,0,0,0,0,0,0,0,0,0,0,0,0,0,0,0,0,0,0,0,0,0,0,0,0,0,0,0,0,0,0,0,0,0,0,0,0,0,0,0,0,-4.4,0,0,0,0,0,0,0,0,0,0,0,0,0,0,0,0,0,0,-4.4,0,0,0,0,0,0,0,0,0,0,0,0,0,0,0,0,0,0,0,0,0,0,0,0,0,0,0,0,0,0,0,0,0,0,0,0,0,0,0,0,0,0,0,0,0,0,0,0,0,0,0,0,1,0,0,0,0,0,0,0,0,0,0,0,0,0,0,0,0,0,0,0,0,0,0,0,-4.4,0,0,0,0,0,0,0,0,0,-4.4,-4.4,0,0,0,-4.4,0,0,0,0,0,0,0,0,0,0,0,0,0,0,0,0,0,0,0,0,0,0,0,0,0,0,0,-4.4,0,0,0,0,0,0,0,0,0,0,0,0,0,0,0,0,0,0,0,0,0,0,0,0,0,0,0,0,0,0,0,0,0,0,0,0,0,0,0,0,0,0,0,0,0,0,-4.4,0,0,0,0,0,0,0,0,0,0,0,0,0,0,0,0,0,-4.4,0,0,0,0,0,0,0,0,0,0,0,0,0,0,0,0,0,0,0,0,0,0,0,0,0,0,0,0,0,0,0,-4.4,0,0,0,0,0,0,0,0,0,0,0,0,0,0,0,1,0,0,0,0,0,0,0,0,0,0,0,0,-3.4,0,0,0,0,0,0,0,0,0,0,0,0,0,0,1,0,0,0,0,0,0,0,0,0,0,1,0,0,0,0,0,0,0,0,0,0,0,0,0,-4.4,-4.4,0,0,0,0,0,0,0,0,0,0,0,0,0,0,0,0,0,0,-4.4,0,0,0,0,0,0,0,0,0,0,0,0,0,0,0,0,0,0,0,1,0,0,0,-4.4,0,0,0,0,0,0,0,0,0,0,0,0,0,-4.4,0,-4.4,0,0,-4.4,0,0,0,0,0,0,0,-4.4,0,0,0,0,-4.4,0,0,0,0,0,0,0,0,0,0,0,0,-4.4,0,0,-4.4,0,0,0,0,0,0,0,0,0,-4.4,0,0,0,0,0,0,0,0,0,0,0,0,0,0,0,0,0,1,0,0,0,0,0,0,0,0,0,0,0,0,0,0,-4.4,0,0,0,0,0,0,0,0,0,0,0,0,-4.4,0,-4.4,0,0,0,1,0,-4.4,0,0,0,0,0,0,0,-4.4,0,0,-4.4,0,0,0,1,0,0,0,0,0,0,0,-4.4,0,0,-4.4,0,0,1,-4.4,0,0,-7.800000000000001,-4.4,0,0,0,0,-4.4,1,1,0,0,0,0,0,1,0,0,0,0,0,0,0,1,0,0,0,0,1,0,0,-4.4,1,0,0,0,0,0,0,0,1,0,-4.4,1,0,0,0,0,0,0,0,0,0,0,0,0,1,0,-4.4,0,0,0,1,1,0,0,0,0,0,0,0,0,0,0,0,-4.4,-4.4,0,1,0,0,1,0,0,0,0,1,0,0,0,0,0,0,0,0,0,0,1,0,0,0,0,0,0,0,0,0,0,0,0,0,0,0,-4.4,-4.4,0,0,0,0,1,0,0,0,0,1,0,1,-4.4,0,0,0,1,0,0,0,0,0,0,0,-4.4,0,0,0,0,0,0,-4.4,0,-4.4,-4.4,0,0,1,0,0,0,0,0,1,1,0,0,0,0,0,0,0,0,0,0,0,0,-3.4,-3.4,0,-4.4,1,0,0,1,-4.4,0,0,0,0,0,0,0,0,0,0,0,-4.4,0,0,0,0,0,0,0,0,0,0,0,0,0,0,0,0,0,0,0,0,-4.4,0,0,1,0,-4.4,-4.4,0,0,0,1,0,0,0,0,0,0,0,0,0,0,1,-8.800000000000001,0,0,-4.4,0,0,1,0,-4.4,0,-4.4,0,0,0,0,0,0,0,-3.4,0,0,0,0,0,-4.4,0,0,0,0,0,0,0,1,0,0,0,0,0,0,0,0,0,-4.4,1,0,0,0,-4.4,0,-4.4,0,-4.4,0,-4.4,0,-4.4,1,0,0,2,0,0,0,0,0,-4.4,0,0,0,0,0,0,0,0,0,0,0,0,0,0,0,0,0,0,0,0,0,1,0,0,0,0,0,0,0,0,0,0,0,0,0,0,0,0,0,0,0,0,0,0,0,0,0,0,0,0,0,0,0,0,0,0,0,1,0,0,0,-4.4,0,0,0,0,0,-4.4,0,0,0,0,0,2,0,0,0,0,0,0,0,0,0,0,0,0,0,-4.4,-4.4,-4.4,0,0,0,0,0,1,0,0,0,0,0,0,0,0,0,1,0,0,0,0,0,0,0,0,0,0,0,-3.4,0,0,0,0,0,0,0,0,0,0,0,0,-4.4,0,0,0,0,0,0,0,0,0,0,0,0,0,0,0,0,0,1,-4.4,0,0,0,0,0,0,0,0,0,0,0,0,0,0,0,0,-4.4,0,0,0,0,0,0,0,0,0,0,0,0,0,0,0,0,0,0,0,0,0,0,0,0,0,0,0,0,-3.4,0,0,0,0,0,0,0,0,-4.4,0,1,0,0,0,0,1,0,0,0,0,0,0,0,0,0,0,0,0,0,0,0,0,0,-4.4,0,-4.4,0,0,0,0,0,0,0,0,0,0,0,0,0,1,1,0,0,0,0,0,0,0,0,0,0,0,0,0,0,0,0,0,0,0,0,1,0,0,1,0,0,0,0,0,0,0,0,0,0,0,0,0,0,0,0,0,0,0,0,0,0,0,0,0,0,0,0,0,0,0,0,0,0,0,0,0,0,-4.4,0,0,0,0,0,0,0,0,0,0,0,0,0,-8.800000000000001,0,0,0,0,0,0,0,0,0,0,0,0,0,0,0,0,0,0,1,0,0,0,0,0,0,0,0,0,0,0,0,0,0,0,0,0,0,0,-4.4,0,0,0,0,0,0,0,0,0,0,0,0,0,0,0,0,0,0,0,0,0,0,0,0,0,0,0,0,0,0,0,0,0,0,0,0,0,0,0,0,0,0,0,0,0,0,0,0,0,0,0,0,0,0,0,0,0,0,0,0,0,0,0,0,0,0,0,0,0,0,0,0,0,0,0,0,0,0,0,0,0,0,0,0,0,0,0,0,0,0,0,0,0,0,0,0,0,0,0,0,0,0,0,0,0,0,0,0,0,0,1,-4.4,0,0,0,0,0,0,0,0,0,0,0,0,0,0,0,0,0,0,0,0,0,0,0,0,0,0,0,0,0,0,0,0,0,0,0,0,0,0,0,0,0,-4.4,0,0,0,0,0,0,0,0,0,0,0,0,0,0,0,0,0,0,0,0,0,0,0,0,0,0,0,0,0,0,0,0,0,0,0,0,0,0,0,0,0,0,0,0,0,0,0,0,0,0,0,0,0,0,0,0,0,0,0,0,0,0,0,0,0,0,0,0,0,0,0,0,0,0,0,0,0,0,0,0,0,0,0,0,0,0,0,0,0,0,0,0,0,0,0,0,0,0,0,0,0,0,0,0,0,0,0
0,0,0,0,0,0,0,0,0,0,0,0,0,0,0,0,0,0,0,0,0,0,0,0,0,0,0,0,0,0,0,0,0,0,0,0,0,0,0,0,0,0,0,0,0,0,0,0,0,0,0,0,0,0,0,0,0,0,0,0,0,0,0,0,0,0,0,0,0,0,0,0,0,-4.4,0,0,0,0,0,0,0,0,0,0,0,0,0,0,0,0,0,0,0,0,0,0,0,0,0,0,0,0,0,0,0,0,0,0,1,0,0,0,0,0,0,-4.4,0,0,0,0,0,0,0,0,0,0,0,0,0,0,0,0,0,0,0,0,0,0,0,0,0,0,0,0,0,0,0,0,0,0,0,0,0,0,0,0,0,0,0,0,0,0,0,0,0,0,0,0,0,0,0,0,0,0,0,1,0,0,0,0,0,0,0,0,0,0,0,0,0,0,0,0,0,0,0,0,0,0,0,0,0,0,0,0,0,2,0,0,0,0,0,0,0,0,0,0,0,0,0,0,0,0,0,0,0,0,0,0,0,0,0,0,0,0,0,0,0,0,0,0,0,0,0,0,0,0,1,1,0,0,0,0,0,0,0,-4.4,0,0,0,0,0,0,0,0,0,0,0,0,0,0,0,0,0,0,0,0,0,0,0,-4.4,0,0,0,0,0,0,0,0,0,0,0,0,0,0,0,0,0,0,0,0,0,0,0,0,0,0,0,0,0,0,0,0,0,0,0,0,0,0,0,0,0,0,0,0,0,0,0,0,0,0,0,0,0,0,0,0,0,0,0,0,-3.4,0,0,0,0,0,0,0,0,0,0,0,0,0,0,1,0,0,0,0,0,0,0,0,1,0,0,1,0,0,-4.4,0,0,0,0,0,0,0,0,-4.4,0,0,0,0,0,0,0,0,0,0,0,0,0,0,0,0,0,1,0,0,0,1,0,0,0,0,0,0,0,0,0,0,0,0,0,0,0,0,0,0,0,0,-4.4,0,1,0,0,0,-4.4,0,0,1,0,0,0,1,0,0,0,0,0,0,0,1,0,-4.4,0,0,0,0,1,0,0,0,0,1,0,0,0,0,0,0,0,0,0,-4.4,0,0,0,0,0,1,0,0,1,0,0,0,0,0,0,0,0,-4.4,0,0,0,0,0,0,0,0,0,0,0,0,0,0,0,0,0,0,0,0,0,0,0,0,1,0,0,0,0,0,-4.4,0,1,1,0,1,1,0,0,0,1,0,0,0,1,0,1,0,0,0,0,0,1,0,0,0,0,0,1,0,1,0,0,0,0,1,0,0,0,0,0,0,-3.4,0,0,0,0,0,-4.4,1,1,0,0,0,0,1,0,0,0,0,0,0,-4.4,-4.4,0,0,0,1,0,0,0,-3.4,0,0,0,0,0,0,0,0,0,1,0,-4.4,0,0,0,1,0,0,0,0,-4.4,0,1,0,0,0,0,1,0,0,0,0,0,-4.4,0,1,2,1,0,0,0,0,0,2,1,0,0,-4.4,0,-4.4,0,0,2,0,0,1,-4.4,0,0,-3.4,0,0,0,1,0,0,0,0,0,0,0,0,0,0,0,0,0,0,1,0,0,1,0,0,0,0,1,0,0,1,0,0,0,0,-3.4,1,0,0,0,0,0,1,0,0,0,0,0,-4.4,0,-4.4,0,0,-4.4,0,0,0,0,0,0,-4.4,0,0,0,-4.4,0,0,1,0,0,0,-4.4,0,0,0,0,0,0,0,0,1,-4.4,0,0,0,0,0,-4.4,0,0,0,0,0,-4.4,-4.4,0,0,0,0,0,0,0,0,1,0,0,0,0,-4.4,0,0,0,0,-4.4,0,0,0,0,0,-4.4,0,-7.800000000000001,0,0,0,0,0,0,-4.4,0,0,0,0,0,-4.4,0,0,-4.4,0,-4.4,0,0,1,0,0,0,0,0,0,0,0,0,0,1,-3.4,0,-4.4,0,1,0,0,-3.4,0,0,1,0,0,0,0,0,0,0,0,0,0,0,0,0,0,0,0,0,0,-4.4,0,0,1,0,1,0,0,0,0,1,0,0,0,0,0,1,0,1,0,0,0,0,0,0,0,0,0,0,0,0,0,0,0,-4.4,0,0,0,0,1,0,-4.4,-4.4,0,0,0,0,-4.4,0,0,0,-3.4,0,0,0,1,1,0,0,0,0,0,1,0,0,0,0,-4.4,1,0,0,0,0,-4.4,0,0,0,1,0,0,0,0,0,0,0,0,0,0,0,0,-4.4,0,0,0,0,0,0,0,0,0,1,0,0,0,3,0,0,0,-4.4,0,0,0,0,-4.4,0,0,0,-4.4,0,0,0,0,0,0,0,0,-4.4,0,0,0,1,1,0,0,0,0,0,0,0,0,0,0,1,-4.4,0,0,0,0,1,0,0,0,0,0,0,-4.4,0,0,0,0,0,0,1,0,1,0,0,0,0,0,0,0,0,0,0,0,0,0,-4.4,0,0,0,0,0,0,0,0,1,0,0,0,0,0,-4.4,0,0,1,0,0,0,0,0,0,0,0,0,0,0,0,0,0,0,0,0,0,0,0,0,-4.4,1,0,0,0,-4.4,0,0,0,-4.4,0,-4.4,0,0,0,0,0,0,0,0,1,0,0,0,0,0,-4.4,0,1,0,0,0,0,-4.4,0,0,-4.4,0,0,1,0,0,-4.4,0,0,0,0,0,0,0,0,0,0,0,0,0,1,0,0,0,0,0,0,0,0,0,0,0,0,0,0,0,0,0,0,0,0,0,0,-4.4,0,0,0,0,0,0,0,-4.4,0,0,0,0,0,0,0,0,0,0,1,0,0,0,0,0,-4.4,0,0,0,0,0,0,0,0,0,0,0,0,0,0,0,0,0,-4.4,0,0,0,0,0,0,0,0,0,0,0,0,0,0,0,0,0,0,0,0,0,0,0,0,0,0,0,1,0,0,0,0,0,0,0,0,0,0,0,0,0,0,0,0,0,0,0,0,0,0,0,0,0,0,0,0,0,0,0,0,-4.4,0,0,0,0,0,0,0,0,0,0,0,0,0,0,-4.4,0,0,0,0,0,0,0,0,0,0,0,0,0,0,0,0,0,0,0,0,0,0,0,0,0,0,0,0,0,0,0,0,0,0,0,0,0,0,0,0,0,0,0,0,0,0,0,0,0,0,0,0,0,0,0,0,0,0,0,0,0,0,0,0,0,0,0,0,0,0,0,0,0,0,0,0,0,0,0,0,-4.4,0,0,0,0,0,0,0,0,0,0,0,0,0,0,0,0,1,0,0,0,0,0,0,0,0,0,0,0,0,0,0,0,0,0,0,0,0,0,0,0,0,0,0,0,0,0,0,0,0,0,0,0,0,0,0,0,0,0,0,0,0,0,0,0,0,0,0,0,0,0,0,0,0,0,0,0,0,0,0,0,0,0,0,0,0,0,0,0,0,0,0,0,0,0,0,0,0,0,0,0,0,0,0,0,0,0,0,0,0,0,0,0,0,0,0,0,0,0,0,0,0,0,0,0,0,0,0,0,0,0,0,0,0,-4.4,0,0,0,0,0,0,0,0,0,0,0,0,0,0,0,0,0,0,0,0,0,0,0,0,0,0,0,0,0,0
0,0,0,-4.4,0,0,0,0,0,0,0,0,0,0,0,0,0,0,0,0,0,0,0,0,0,0,0,0,0,-4.4,0,0,0,0,0,0,0,0,0,0,-4.4,0,0,0,0,0,0,0,0,0,0,0,0,0,0,0,0,0,0,0,0,0,0,0,0,0,0,0,0,0,0,0,0,0,0,0,0,0,0,0,0,0,0,0,0,0,0,0,0,0,0,0,0,0,0,0,0,0,0,0,0,0,0,0,0,0,0,0,0,0,0,0,0,0,0,0,0,0,0,0,0,0,0,0,0,0,0,0,0,0,0,0,0,0,0,0,0,0,0,0,0,1,0,0,0,0,0,0,0,0,0,0,0,0,0,0,0,0,0,0,0,0,0,0,0,0,0,0,0,0,0,0,0,0,0,0,0,0,0,0,0,0,0,0,0,0,0,0,0,0,0,0,0,0,0,0,0,0,0,0,-4.4,0,0,0,0,0,0,0,0,0,0,0,0,0,0,0,0,0,0,0,0,0,0,0,0,0,0,1,0,0,-4.4,0,0,0,0,0,0,0,1,0,0,0,0,0,0,0,0,0,0,0,0,0,0,0,0,0,0,0,0,0,-4.4,0,0,0,0,0,0,0,0,0,0,0,0,0,0,0,-4.4,0,0,0,0,0,0,0,0,0,0,0,0,0,0,0,0,0,0,1,0,-4.4,-4.4,0,0,0,0,0,0,-4.4,0,0,0,0,-4.4,0,0,0,0,0,0,0,0,0,0,0,0,-4.4,0,-4.4,0,0,0,0,0,0,0,0,0,0,0,1,0,0,0,0,0,0,0,0,0,0,0,0,0,0,0,0,0,0,1,0,0,0,0,0,0,0,-4.4,0,0,0,0,0,0,-4.4,0,0,1,0,0,0,0,0,0,0,0,0,0,0,0,0,0,0,0,1,0,0,0,0,0,0,0,0,0,0,0,0,0,0,0,0,0,0,0,0,0,0,0,0,0,0,1,0,0,0,0,0,0,0,0,0,0,0,0,0,0,0,0,0,0,0,0,0,0,0,-4.4,0,1,0,0,1,0,0,0,-3.4,0,0,0,0,0,0,0,0,0,0,0,-4.4,-4.4,0,0,0,0,0,0,0,0,0,0,0,0,0,1,0,0,0,0,0,0,0,0,0,0,-4.4,0,0,0,0,0,-4.4,0,0,-4.4,0,0,0,0,-3.4,0,-4.4,0,1,0,0,0,0,0,0,0,0,0,0,0,0,1,0,0,-4.4,0,-4.4,1,0,0,0,0,0,0,0,0,0,0,0,0,0,0,0,0,0,0,0,1,0,0,0,1,0,0,0,0,0,0,0,0,0,0,0,0,0,0,0,0,-4.4,0,0,0,0,-3.4,0,0,0,0,0,0,0,0,0,0,0,0,0,1,-4.4,0,1,0,0,0,0,1,0,1,0,1,0,0,0,0,0,0,1,1,-4.4,-4.4,0,0,0,0,0,0,0,0,0,0,0,0,0,0,-4.4,0,0,0,1,0,1,2,0,1,1,0,0,0,0,0,0,2,0,1,-4.4,0,0,0,-4.4,1,0,-4.4,0,0,0,0,0,0,0,0,0,0,-3.4,0,0,0,0,0,1,-4.4,0,0,0,1,0,-4.4,0,2,0,2,0,0,0,0,0,1,0,0,0,0,-4.4,0,-4.4,0,1,0,0,0,0,0,0,0,0,1,0,0,0,0,0,0,0,0,-4.4,0,0,0,1,0,0,0,0,0,0,0,1,0,0,0,0,0,1,0,0,0,1,0,0,0,0,0,-4.4,0,-4.4,0,0,0,0,2,-4.4,0,0,0,0,0,0,0,0,0,0,0,1,0,0,0,-4.4,0,1,0,0,0,-3.4,1,0,1,1,0,0,2,1,0,0,0,0,0,0,0,0,0,0,0,0,0,0,-6.800000000000001,0,0,0,-4.4,0,0,-3.4,0,0,1,0,0,0,0,1,0,0,-4.4,0,0,0,0,0,-4.4,0,0,-4.4,1,0,0,0,0,0,0,0,-4.4,0,0,-3.4,0,0,1,-4.4,-8.800000000000001,0,0,0,0,-4.4,1,0,0,0,0,1,0,0,0,-4.4,0,0,0,0,1,0,0,0,0,-4.4,-4.4,-4.4,0,0,0,0,0,0,0,1,2,-4.4,0,1,0,-4.4,-4.4,0,0,0,2,0,0,0,0,0,0,1,0,0,0,1,1,1,0,0,0,1,-4.4,1,0,0,0,0,0,-8.800000000000001,0,-4.4,0,0,0,0,0,0,0,0,-7.800000000000001,0,1,0,0,0,1,0,0,0,0,0,1,0,0,0,1,0,0,-4.4,0,0,0,0,0,0,0,0,-4.4,0,1,0,0,0,0,1,0,0,0,0,0,0,-4.4,0,0,0,0,1,-4.4,0,0,0,1,0,0,0,0,0,0,-4.4,0,0,0,0,0,0,0,0,0,0,0,0,0,0,0,0,-4.4,0,-4.4,0,0,-4.4,0,0,0,-4.4,-4.4,0,0,0,0,0,0,0,0,0,0,0,0,0,0,0,0,-4.4,0,0,0,0,0,0,0,0,0,0,0,0,0,0,0,-4.4,0,0,0,0,0,0,0,0,0,0,0,0,1,0,0,0,0,0,0,0,0,0,-4.4,0,0,0,0,0,0,0,0,0,0,0,0,0,0,0,0,0,0,0,0,0,0,0,-4.4,0,0,0,0,0,1,0,0,0,0,0,0,0,0,0,0,0,0,0,0,0,0,0,0,0,0,0,0,0,0,0,0,0,0,0,0,0,0,0,0,0,0,0,0,0,0,0,0,0,0,0,0,0,0,-4.4,0,0,0,-4.4,0,0,0,0,0,0,0,0,0,0,0,0,0,0,0,0,0,0,0,0,0,-4.4,0,0,0,0,0,0,0,0,0,0,0,-4.4,-4.4,0,0,0,0,0,0,-4.4,0,0,0,0,0,0,0,0,0,0,0,0,-4.4,0,0,0,0,1,0,0,0,0,0,0,0,0,0,0,0,0,0,0,0,0,0,0,0,0,0,0,0,0,0,0,0,0,0,-3.4,0,0,0,0,0,0,1,0,0,0,0,0,0,0,0,0,0,0,0,0,0,0,0,-4.4,0,0,0,0,0,0,0,0,0,0,0,0,0,0,0,0,0,0,0,0,0,0,0,0,0,0,0,-4.4,1,0,0,0,0,1,0,1,0,0,0,0,0,1,0,0,0,0,0,0,0,0,0,0,0,0,0,0,1,0,0,0,0,0,0,0,0,0,0,-4.4,-4.4,0,0,0,0,0,0,0,0,0,0,0,0,0,0,0,0,0,0,0,0,0,0,0,0,0,0,0,0,0,0,0,0,0,0,0,0,0,0,0,0,0,0,0,0,0,0,0,0,0,0,0,0,0,0,0,0,0,0,-4.4,0,0,0,0,0,0,0,0,0,0,0,0,0,0,0,0,0,0,0,0,0,0,0,0,0,0,0,0,0,0,0,0,0,0,0,0,0,0,0,0,0,0,0,0,0,0,0,0,0,0,0,0,0,0,0,0,0,0,0,0,0,0,0,0,0,0,0,0,0,0,0,0,0,0,0,0,0,0,0,0,0,0,0,0,0,0,0,0,0,0,0,0,0,0,0,0,0,0,0,0,0,0,0,0
0,0,0,0,0,0,0,0,0,0,1,0,0,0,0,0,0,0,0,0,0,0,0,0,0,0,0,0,0,0,0,0,0,0,0,0,0,0,0,0,0,0,-4.4,0,0,0,0,0,0,0,0,0,0,0,0,0,0,0,0,0,0,0,0,0,0,0,0,0,0,0,0,0,0,0,0,0,0,0,0,0,0,0,0,0,0,0,0,0,0,0,0,0,0,0,0,0,0,0,0,0,0,0,0,0,0,0,0,0,0,0,0,0,0,0,0,0,0,0,0,0,0,0,0,0,0,0,0,0,0,0,0,0,0,0,0,0,0,-4.4,0,-4.4,0,0,0,0,0,-4.4,0,0,0,0,0,0,0,0,0,0,0,0,0,0,0,0,0,0,0,0,0,0,0,0,0,0,0,0,0,0,1,-4.4,0,0,0,0,0,0,0,0,0,0,0,0,0,0,0,0,0,0,0,0,0,0,0,0,0,0,0,0,0,0,0,-4.4,0,0,0,0,0,0,0,0,0,0,0,0,0,0,0,0,0,0,0,0,0,0,0,0,0,0,0,0,0,0,0,0,0,0,0,-4.4,0,0,0,0,0,0,0,0,0,0,0,0,-4.4,0,0,0,0,0,0,0,0,0,0,0,0,0,0,1,0,0,0,0,0,0,-4.4,0,0,0,0,0,-4.4,0,0,0,0,0,0,0,0,0,0,0,0,0,0,0,0,1,0,0,0,0,0,0,0,0,0,0,0,-4.4,-3.4,0,0,0,0,0,0,0,0,0,0,0,0,0,-4.4,0,0,0,0,0,0,0,0,0,0,0,0,0,0,0,0,0,0,0,0,0,0,-4.4,0,0,0,0,0,0,0,0,0,0,0,0,0,0,0,0,0,0,0,0,0,0,0,1,0,0,0,-4.4,0,0,0,0,0,-4.4,0,1,0,1,0,-4.4,0,0,0,0,0,0,0,0,0,0,0,0,0,0,0,0,0,0,0,0,0,-4.4,0,0,-4.4,0,0,0,0,0,0,0,-4.4,0,-4.4,0,0,0,0,-4.4,0,0,0,-4.4,0,0,0,-4.4,0,0,0,0,0,0,0,0,0,0,0,1,0,0,0,0,0,0,-3.4,0,0,0,0,0,0,0,0,0,0,0,0,0,0,0,0,-7.800000000000001,0,0,0,0,-4.4,0,0,0,0,0,0,0,0,0,1,0,0,0,0,0,-4.4,0,1,0,0,1,0,0,1,0,0,0,0,-4.4,0,0,1,0,0,0,0,0,0,0,0,0,0,0,0,-4.4,0,0,0,0,0,0,0,0,0,0,0,0,0,0,0,0,0,0,1,0,0,0,0,1,0,1,0,0,0,0,1,0,0,0,0,0,0,0,0,0,0,0,0,-4.4,1,0,0,0,-4.4,0,0,0,1,0,0,0,1,0,0,0,0,0,0,0,0,0,0,-3.4,0,0,0,0,0,0,0,0,0,0,0,0,0,-4.4,0,0,0,0,0,0,0,0,1,0,0,0,0,1,-4.4,0,1,0,0,0,0,0,0,0,0,0,0,-4.4,0,0,1,0,0,0,0,0,0,0,0,0,0,0,0,-3.4,0,0,0,1,0,0,0,-3.4,0,0,0,0,0,0,-4.4,0,0,0,0,0,0,1,0,0,1,0,0,-4.4,0,0,0,0,0,0,-4.4,0,0,0,-4.4,1,0,0,0,0,0,-4.4,-4.4,0,0,1,-4.4,0,1,0,-4.4,0,0,0,0,0,0,0,-3.4,0,0,0,0,0,0,0,-4.4,0,-3.4,0,0,1,0,0,0,0,1,-4.4,0,0,0,0,0,-4.4,0,1,-4.4,-4.4,0,0,1,0,0,0,1,0,1,0,0,0,0,0,0,0,0,0,-4.4,0,0,1,0,0,0,1,0,0,0,0,0,0,-3.4,0,1,0,0,0,0,0,0,2,0,0,0,0,0,0,0,0,0,0,0,0,0,0,0,0,0,0,0,0,0,-4.4,0,1,0,0,0,0,0,0,-2.4,0,0,1,0,0,0,0,1,0,0,1,1,0,0,0,0,0,0,0,0,0,0,0,0,1,0,1,0,-3.4,1,0,1,0,0,0,0,-4.4,1,0,0,0,0,0,1,0,0,1,0,0,0,0,0,1,0,1,0,0,0,0,0,0,0,0,-4.4,0,0,1,-4.4,0,0,-4.4,-4.4,0,0,0,0,0,0,0,0,0,0,0,1,0,0,0,-4.4,0,0,-4.4,0,0,0,0,0,0,0,1,0,0,0,0,0,0,0,0,0,-4.4,0,-4.4,0,0,0,0,0,0,-4.4,0,0,0,0,0,0,1,0,0,0,0,-4.4,0,0,0,0,1,0,1,0,0,0,0,0,-3.4,0,-8.800000000000001,0,0,0,0,0,0,0,0,-4.4,-4.4,0,0,0,0,0,0,0,0,0,0,0,0,0,0,0,0,0,0,0,0,0,-4.4,0,0,0,-4.4,0,0,0,0,1,0,0,0,0,0,-4.4,0,0,0,0,0,-4.4,0,0,0,0,0,0,0,0,0,0,0,0,1,0,0,0,0,0,0,0,1,0,-4.4,0,0,0,0,0,0,0,-4.4,0,0,0,0,0,-4.4,0,0,0,0,0,0,0,0,0,0,0,0,0,0,-4.4,0,0,0,-4.4,0,0,0,0,0,0,0,0,0,0,0,0,0,0,0,0,0,0,0,-4.4,0,0,0,0,0,0,0,0,0,0,-4.4,0,0,0,0,0,0,0,0,0,0,0,0,1,0,0,0,0,0,0,0,0,0,0,0,0,0,0,1,0,0,0,0,0,0,0,0,0,0,0,0,0,0,0,0,0,0,0,0,0,0,0,0,0,0,0,0,0,0,0,-4.4,0,1,0,0,0,0,0,0,0,0,0,0,-4.4,0,0,0,0,0,0,0,0,0,0,0,0,0,0,0,0,0,0,0,0,1,0,0,0,-4.4,0,0,-4.4,0,0,0,0,0,0,0,0,0,0,0,0,0,0,0,0,0,1,0,-4.4,0,0,0,0,0,0,0,0,0,0,0,0,0,0,0,0,0,0,0,0,0,0,0,0,0,0,0,0,0,1,0,0,0,0,0,0,0,0,0,0,0,0,0,0,0,0,0,0,0,0,0,-4.4,0,0,0,0,0,0,0,0,0,0,0,0,0,0,0,-4.4,0,0,0,0,0,0,0,0,0,-4.4,0,0,0,0,0,0,0,0,0,0,0,0,0,0,0,0,0,0,0,0,0,0,0,0,0,0,0,0,0,-4.4,0,0,0,0,0,0,0,0,0,0,0,0,0,0,0,0,0,0,0,0,0,0,0,0,0,0,0,0,0,0,0,0,0,0,0,0,0,0,0,0,0,0,0,0,0,0,0,0,0,0,0,0,0,0,0,0,0,0,0,0,0,0,0,0,0,0,0,0,0,0,0,0,0,0,0,0,0,0,0,0,0,0,0,0,0,0,0,0,0,0,0,0,0,0,0,0,0,0,0,0,0,0,0,0,0,0,0,0,0,0,0,0,0,0,0,0,0,0,0,0,0,0,0,0,0,0,0,0,0,0,-4.4,0,0,0,0,0,0,0,0,0,0,0,0,0,0,0,0,0,0,0,0,0,0,0,0,0,0
0,0,0,0,0,0,0,0,0,0,-4.4,0,0,0,0,0,0,0,0,0,0,0,0,0,0,0,0,0,0,0,0,0,0,-4.4,0,0,0,0,0,0,0,0,0,0,0,0,0,0,0,0,0,0,0,0,0,0,0,0,0,0,0,0,0,0,0,0,0,0,0,0,0,0,0,0,0,0,0,0,0,0,0,0,0,0,0,0,0,0,0,0,-4.4,0,0,0,0,0,0,0,0,0,0,0,0,0,0,0,0,0,0,0,0,0,-4.4,0,0,0,0,0,0,0,0,0,0,0,0,0,0,0,0,0,0,0,0,0,0,0,0,0,0,0,0,0,0,0,0,0,0,0,0,0,0,0,0,0,0,0,0,0,0,0,0,-4.4,0,0,0,0,0,0,0,0,0,0,0,0,0,0,0,0,0,0,0,0,0,0,-4.4,0,0,0,0,0,0,0,0,0,0,0,0,0,0,0,0,0,0,0,0,0,0,0,0,-4.4,0,0,0,0,0,0,0,0,0,0,0,0,0,0,0,0,0,0,0,0,0,0,0,0,0,0,0,0,-4.4,0,0,0,0,0,0,0,0,0,0,0,0,0,0,-4.4,0,0,0,0,0,0,0,0,0,0,0,0,0,0,0,0,0,0,0,0,0,0,0,0,0,-4.4,0,0,0,0,0,0,0,1,1,-4.4,0,0,0,0,0,0,0,0,1,0,0,0,1,0,-4.4,0,0,0,0,0,0,1,0,0,0,0,0,0,0,1,-4.4,0,0,0,1,0,1,0,0,0,0,0,0,0,0,0,0,0,0,0,0,0,0,0,0,0,0,0,0,0,0,-4.4,0,0,0,-4.4,0,0,0,0,0,0,0,-3.4,0,0,0,0,1,0,0,0,0,0,-4.4,0,0,1,0,0,0,0,0,-4.4,0,0,0,0,0,0,0,0,0,0,0,0,0,0,0,0,0,1,0,0,0,0,0,0,0,0,1,0,0,0,0,0,0,0,0,0,0,0,0,0,0,0,0,0,0,0,0,1,0,0,0,0,0,0,0,0,-3.4,0,0,0,-4.4,0,0,0,0,-8.800000000000001,0,0,0,0,0,0,0,0,0,0,0,0,0,0,0,0,0,0,0,0,0,0,0,1,0,0,0,0,0,-4.4,0,0,0,0,0,0,0,0,0,0,0,0,1,0,-4.4,0,0,0,0,0,0,0,0,0,0,0,0,1,0,0,1,0,0,0,0,0,0,-4.4,0,0,0,0,0,-4.4,0,0,0,0,0,0,0,0,0,0,0,0,0,0,0,0,0,0,0,0,0,0,0,0,1,0,0,0,0,0,0,0,2,0,0,0,0,0,0,0,-4.4,0,0,0,0,0,0,0,0,0,-4.4,0,1,0,1,0,1,0,0,0,0,0,0,0,1,0,0,0,1,0,-4.4,0,0,0,0,0,-4.4,0,0,-3.4,-4.4,0,0,0,0,0,0,0,0,0,0,0,1,0,0,0,0,-4.4,0,0,-4.4,-4.4,1,0,0,0,1,0,0,0,0,0,0,-4.4,0,0,0,0,1,0,0,0,0,0,0,0,0,0,0,-4.4,-4.4,0,0,-4.4,0,0,0,0,-4.4,0,3,0,0,0,0,0,-4.4,0,0,0,0,0,-4.4,0,0,0,0,0,-4.4,1,0,0,0,0,-2.4,0,0,0,-4.4,0,0,-4.4,0,1,2,0,0,0,0,-4.4,0,0,0,0,0,1,0,0,0,0,0,-4.4,2,0,0,0,0,0,0,0,2,0,0,-4.4,0,0,0,0,0,1,0,-4.4,1,0,1,0,-3.4,-4.4,1,0,0,0,-4.4,0,0,0,0,0,-4.4,0,0,0,-4.4,0,-4.4,0,0,0,0,0,0,0,-4.4,0,0,-4.4,0,1,0,0,1,1,0,0,0,0,0,-4.4,1,0,0,0,-8.800000000000001,1,-4.4,0,0,0,0,0,0,0,-4.4,0,0,0,0,0,0,1,0,0,0,0,0,0,0,1,0,0,0,1,1,0,0,0,0,0,0,-4.4,0,0,0,1,0,0,0,0,0,1,0,0,0,-4.4,0,0,0,0,0,0,0,0,0,0,0,0,1,1,0,0,0,0,0,0,0,0,1,0,0,0,0,0,1,0,0,1,-4.4,0,0,1,0,1,0,0,0,0,0,0,-7.800000000000001,0,0,-4.4,0,1,0,0,1,-4.4,-4.4,0,0,0,0,0,0,0,1,0,0,0,0,0,0,0,0,0,0,0,0,0,-4.4,0,0,0,0,0,0,0,0,0,0,0,1,0,0,0,0,1,0,0,0,0,0,0,0,0,-4.4,0,0,0,0,0,0,0,0,0,0,0,0,0,0,0,0,0,0,0,0,0,0,0,0,0,1,0,1,0,0,0,0,1,0,0,0,0,-4.4,0,-4.4,0,0,0,0,0,1,0,0,0,0,0,0,0,1,0,0,0,0,0,0,0,0,-4.4,0,0,0,0,0,0,0,0,2,0,0,0,0,0,0,-4.4,1,0,-4.4,0,0,1,0,1,-4.4,0,-4.4,0,0,0,0,0,0,0,0,1,0,0,0,0,0,0,0,0,0,0,0,0,0,0,0,0,0,0,0,0,1,1,0,0,0,0,0,0,0,0,0,0,0,0,0,0,0,0,0,0,0,0,-4.4,0,0,0,0,-4.4,-4.4,0,0,1,0,0,0,0,0,0,0,0,0,0,0,0,0,0,0,0,0,0,0,0,0,0,0,0,1,0,0,0,0,0,0,0,0,0,0,0,0,0,1,0,0,0,0,0,0,0,0,0,0,0,0,0,0,1,-4.4,0,0,0,0,0,0,0,0,0,0,0,0,0,1,0,0,1,0,0,0,0,-4.4,0,0,0,0,0,0,0,0,0,0,0,0,0,0,0,0,0,0,0,-4.4,0,0,0,0,0,0,0,0,0,0,0,0,0,0,0,0,0,0,0,0,0,0,0,0,0,0,0,0,0,0,0,0,0,0,0,0,0,0,0,0,0,0,0,0,0,0,0,0,0,0,0,0,0,-4.4,0,0,1,0,0,0,0,0,0,0,0,0,0,0,0,0,0,0,-4.4,0,0,0,0,0,0,0,0,0,0,0,0,0,0,0,0,0,0,0,0,0,0,0,0,0,0,0,0,0,0,0,0,-4.4,0,0,0,0,0,0,0,0,0,0,0,0,0,0,0,0,0,0,0,0,0,0,0,0,0,0,0,0,0,0,0,0,0,0,0,0,0,0,0,0,0,0,0,0,0,0,0,0,0,0,0,0,0,0,0,-4.4,0,0,0,0,0,0,0,0,0,0,0,0,0,1,0,0,0,0,0,0,0,0,0,0,0,0,0,0,0,0,0,0,0,0,0,0,0,0,0,0,0,0,0,0,0,0,0,0,0,0,0,0,0,0,0,0,0,0,0,0,0,0,0,0,0,0,0,0,0,0,0,0,-4.4,0,0,0,0,0,0,0,0,0,0,0,0,0,0,0,0,0,0,0,0,0,0,0,0,0,0,0,0,0,0,0,0,0,0,0,0,0,0,0,0,0,0,0,0,0,0,0,0,0,0,0,0,0,0,0,0,0,0,0,0,0,0,0,0,0,0
0,0,0,0,0,0,0,0,0,0,0,0,0,0,0,0,0,0,0,0,-4.4,0,0,0,0,0,0,0,0,0,0,0,0,0,0,0,0,0,0,0,0,0,0,0,0,0,0,0,0,0,0,0,0,0,0,0,0,0,0,0,0,0,0,0,0,0,0,0,0,0,0,0,0,0,0,0,0,0,0,0,0,0,0,0,0,-4.4,0,0,0,0,0,0,0,0,0,0,0,0,0,0,0,0,0,0,0,0,0,0,0,0,0,0,0,0,0,0,0,0,0,0,0,0,0,0,0,0,0,0,0,0,0,-8.800000000000001,0,0,0,0,0,0,0,0,0,0,0,0,0,0,0,0,0,0,0,0,0,0,0,0,0,0,0,0,0,0,0,0,0,0,0,0,0,0,0,0,0,0,0,0,0,1,0,0,0,0,0,0,0,0,0,0,0,0,0,0,0,0,0,0,-4.4,0,0,0,0,0,0,0,0,0,-4.4,0,0,0,0,0,0,0,0,0,0,0,0,0,0,0,0,0,0,0,0,0,-4.4,0,0,0,0,-4.4,0,0,0,0,0,0,0,0,0,0,1,0,0,0,0,0,0,0,0,0,0,0,0,0,0,-4.4,0,0,0,0,0,0,0,0,0,0,0,0,0,1,0,0,0,0,0,0,0,0,-4.4,0,0,0,0,0,0,0,0,0,0,0,0,0,0,0,0,0,0,0,0,0,0,0,0,0,0,0,0,0,0,0,0,0,0,0,0,0,-4.4,0,0,0,0,0,0,0,0,0,0,0,0,0,0,0,0,0,0,0,0,0,0,0,0,0,0,0,0,0,0,0,0,-4.4,0,0,0,0,0,0,0,0,0,0,0,0,0,0,0,0,0,0,0,0,0,0,1,0,0,1,0,0,1,0,0,0,0,0,0,0,0,0,0,1,0,0,0,0,0,0,0,0,0,0,0,0,0,0,1,-4.4,0,0,0,0,0,0,0,0,0,0,0,0,0,0,0,0,0,0,1,-4.4,0,0,0,0,0,0,0,0,0,0,0,0,0,0,0,0,-4.4,0,0,0,0,0,0,0,0,0,0,0,0,0,0,0,0,0,0,0,0,0,0,0,0,-3.4,0,0,1,0,1,-4.4,0,-4.4,0,0,0,0,0,0,0,0,0,0,0,0,0,0,0,0,0,1,0,-3.4,1,0,0,0,1,0,0,0,-4.4,0,0,0,0,-4.4,0,0,0,-4.4,0,0,-4.4,0,0,0,0,0,0,0,-4.4,0,0,-4.4,0,0,0,0,0,1,0,-3.4,0,0,-4.4,0,0,0,0,0,0,0,0,0,1,0,1,0,0,0,0,0,-4.4,0,0,0,0,0,0,0,0,0,0,0,0,0,0,1,0,0,0,0,1,-4.4,0,0,0,0,0,1,0,0,0,0,0,0,0,0,-4.4,0,0,0,1,0,0,-4.4,0,1,-8.800000000000001,0,0,0,-3.4,0,0,0,0,1,0,0,0,0,0,0,0,0,0,0,0,0,0,0,-4.4,0,0,0,0,1,-4.4,0,0,0,1,0,0,0,0,0,0,0,1,0,0,-4.4,0,-4.4,0,0,0,0,0,0,0,-4.4,0,1,0,0,-3.4,-4.4,0,0,-8.800000000000001,0,0,0,0,0,1,0,0,0,0,0,0,0,-4.4,0,-4.4,0,0,0,0,-4.4,0,1,0,0,0,0,1,0,0,0,0,-4.4,0,0,-4.4,-4.4,1,0,0,0,0,0,1,0,0,0,-4.4,1,0,0,0,0,0,1,1,0,0,0,0,0,0,0,1,0,0,0,-4.4,0,0,0,0,0,0,1,0,0,1,-4.4,0,0,0,0,0,0,0,0,1,0,0,0,1,0,0,0,-8.800000000000001,-4.4,0,0,0,1,0,0,0,-3.4,1,0,1,0,0,0,0,0,0,0,1,0,1,0,0,0,0,0,0,0,0,0,0,0,0,0,0,0,0,0,0,0,-4.4,0,0,0,0,0,0,0,0,0,0,0,0,0,2,0,0,0,-4.4,0,0,0,0,0,0,0,0,0,0,0,0,0,0,1,0,0,0,-4.4,1,0,0,-4.4,0,0,0,0,0,0,1,1,0,0,0,0,1,0,0,-4.4,0,-4.4,0,0,0,0,0,0,0,0,-4.4,0,0,0,0,0,1,0,0,0,1,0,0,0,0,0,0,0,0,0,0,0,0,0,1,0,0,0,0,0,0,1,0,0,0,0,0,0,0,-3.4,0,1,0,0,0,0,1,0,0,0,0,0,-4.4,0,0,1,0,0,0,0,0,0,0,0,0,0,0,0,-7.800000000000001,-4.4,1,-4.4,0,0,0,-4.4,-4.4,1,0,0,1,0,0,0,0,0,0,0,0,0,0,0,0,0,0,0,0,0,1,-3.4,0,0,-4.4,0,-4.4,0,0,0,0,1,0,0,0,0,-4.4,0,0,1,0,0,0,0,0,0,0,0,-4.4,0,0,0,0,0,1,0,0,0,0,0,0,0,0,1,0,0,1,0,0,1,0,0,0,1,0,1,0,0,-4.4,1,0,0,0,0,0,0,0,0,0,0,0,0,0,-4.4,0,0,0,0,0,0,0,0,0,0,0,0,0,0,0,0,0,-4.4,0,0,0,0,0,0,0,0,1,1,0,0,0,0,2,0,0,0,0,0,0,0,0,0,0,0,0,0,1,0,0,0,0,0,0,0,1,0,0,0,0,0,0,0,0,0,-4.4,0,-4.4,0,0,0,0,0,0,0,0,0,0,0,1,0,0,0,0,0,0,0,-4.4,0,0,0,0,0,0,0,0,0,0,-4.4,0,0,0,0,0,0,0,0,0,0,1,0,0,0,-4.4,0,0,0,0,0,0,0,0,0,0,0,0,0,0,0,0,0,0,0,0,0,0,0,0,0,0,0,0,0,1,0,-4.4,0,0,0,0,1,0,0,0,0,0,0,1,0,0,0,0,0,0,-4.4,0,0,0,0,0,0,0,0,0,0,0,0,0,0,0,0,0,-4.4,0,0,0,0,0,0,0,0,0,0,0,0,0,0,0,0,0,0,0,0,0,0,0,0,0,0,-4.4,0,0,0,0,0,0,0,0,0,0,0,-4.4,-4.4,0,0,0,0,0,0,0,0,0,0,0,0,0,0,0,0,0,0,0,0,0,0,0,0,0,0,0,0,0,0,0,0,0,0,0,0,0,0,0,0,0,0,0,0,0,0,0,0,0,0,0,0,0,0,0,0,0,0,0,0,0,0,0,0,0,0,0,0,0,0,0,0,0,0,0,0,0,0,-4.4,0,0,0,0,0,0,0,0,0,0,0,0,0,0,0,0,0,0,0,0,0,0,0,0,0,0,0,-4.4,0,0,0,0,0,0,0,0,0,0,0,0,0,0,0,0,0,0,0,-4.4,0,0,-4.4,0,0,0,0,0,0,0,0,0,0,0,0,0,0,0,0,0,0,0,0,0,0,0,0,0,0,0,0,0,0,0,0,0,0,0,0,0,0,0,0,0,0,0,0,0,0,0,0,0,0,0,0,0,0,0,0,0,0,0,0,0,0,0,0,0,0,0,0,0,0,0,0,0,0,0,0,0,0,0,0,0,0,0,0,0,0,0,0,0,0
0,0,0,0,0,0,0,-4.4,0,0,0,0,0,0,0,0,0,0,0,0,0,0,0,0,0,0,0,0,0,0,0,0,0,0,0,0,0,0,0,0,0,0,0,0,0,0,0,0,0,0,0,0,0,0,0,0,0,0,0,0,0,0,0,0,0,0,0,0,0,0,0,0,0,0,0,0,0,0,0,0,0,0,0,0,0,0,0,0,0,0,0,0,0,0,0,0,-4.4,-4.4,0,0,0,0,0,0,0,0,0,0,0,0,0,0,-4.4,0,0,0,0,0,0,0,0,0,0,0,0,-4.4,0,0,0,0,0,0,0,-4.4,0,0,0,0,0,0,0,0,0,0,0,0,0,0,-4.4,0,0,0,0,0,0,0,0,0,0,0,0,0,0,0,0,0,0,0,-4.4,0,0,0,0,0,0,0,0,0,0,0,0,0,0,0,-4.4,0,0,0,0,0,-4.4,0,0,0,0,0,0,0,1,0,0,0,0,0,0,0,0,0,0,0,0,0,0,0,0,0,0,0,1,0,0,0,0,0,0,0,0,0,0,0,0,0,0,0,0,0,0,0,0,1,0,0,0,0,0,0,0,0,0,0,-4.4,0,0,0,0,-4.4,0,1,0,0,0,0,0,0,0,0,0,0,0,0,0,0,0,0,0,0,0,0,1,0,0,0,0,0,0,0,0,1,0,0,0,0,0,0,0,0,0,0,0,0,0,0,0,-4.4,-4.4,0,0,0,0,0,0,0,0,0,0,0,1,0,0,0,0,0,1,0,0,1,0,0,0,0,0,0,0,0,0,0,0,0,0,0,0,0,0,0,0,0,0,1,0,0,0,0,0,0,0,0,0,0,0,0,0,0,0,0,0,0,0,0,0,0,0,0,0,0,0,0,0,0,0,0,0,0,0,0,0,0,0,0,0,0,0,1,0,0,0,0,0,0,0,0,0,0,0,0,0,0,-4.4,0,0,0,0,1,0,0,0,0,0,0,0,0,0,0,0,0,0,1,0,0,0,0,0,0,-4.4,0,0,0,0,0,-4.4,0,0,0,1,0,0,0,1,0,0,0,0,-4.4,0,0,0,0,0,0,0,0,0,0,0,0,0,0,0,0,0,0,0,0,0,0,-4.4,-4.4,0,0,0,-8.800000000000001,0,0,0,0,0,0,0,0,0,0,0,0,1,0,0,0,0,0,0,0,0,1,0,0,0,0,0,-4.4,0,-4.4,0,0,0,0,0,0,0,0,0,0,1,0,-4.4,1,0,-4.4,0,0,0,0,0,0,0,0,-4.4,0,0,0,0,0,0,0,1,0,0,0,-4.4,0,0,-4.4,1,-3.4,0,0,0,0,0,0,0,1,0,0,-4.4,0,0,0,1,0,0,0,-4.4,0,0,0,0,0,0,0,0,0,0,0,0,-4.4,0,0,-4.4,-4.4,0,0,0,0,0,0,1,0,0,0,1,0,0,0,0,0,2,0,0,0,0,0,0,1,0,0,0,0,0,0,0,0,0,0,0,-4.4,0,0,0,0,0,-4.4,1,0,0,-4.4,0,0,0,0,0,0,0,0,0,0,0,0,0,0,0,0,0,0,1,1,0,-4.4,0,0,1,0,0,0,0,1,0,0,0,-3.4,0,0,1,0,-3.4,0,-4.4,0,1,0,0,0,1,1,0,0,0,0,-4.4,0,0,0,-4.4,0,0,0,0,0,0,1,0,0,0,0,0,0,0,0,0,1,0,-4.4,-4.4,0,0,0,0,0,0,0,-4.4,0,0,0,0,-8.800000000000001,0,0,0,0,0,-8.800000000000001,0,0,0,0,0,-4.4,0,0,0,0,0,0,0,0,0,0,1,1,0,0,0,0,0,0,0,0,0,0,0,0,-4.4,0,0,0,0,0,0,0,0,0,0,0,1,1,0,0,0,0,0,-4.4,1,-4.4,1,-4.4,0,-4.4,-4.4,-4.4,0,0,0,0,0,0,0,0,0,0,0,0,1,0,0,0,1,0,0,0,0,0,0,0,0,0,-3.4,1,0,0,0,0,0,0,1,0,0,0,0,1,0,0,1,0,0,0,0,0,0,0,1,-4.4,-1.4,0,0,0,0,-3.4,2,1,0,0,0,0,0,0,0,0,0,0,1,1,0,0,0,0,-4.4,0,0,0,-4.4,0,0,0,0,0,0,0,0,0,0,0,0,0,-4.4,0,1,0,2,1,0,0,0,0,0,0,0,0,0,0,0,0,0,0,0,-4.4,0,0,0,0,0,0,0,0,0,0,0,0,0,0,0,0,0,0,-4.4,1,0,0,0,0,0,1,0,0,0,0,0,0,0,0,0,2,0,-3.4,0,-4.4,-4.4,0,1,0,0,-4.4,0,1,0,0,0,0,0,0,1,0,0,0,0,0,0,0,0,0,0,0,2,0,0,1,1,0,0,0,0,0,0,1,0,0,0,0,-4.4,0,0,0,0,0,0,0,0,0,0,0,0,1,0,1,0,0,0,0,0,0,0,0,0,0,-4.4,0,0,0,0,0,0,0,0,0,0,0,0,0,0,0,0,0,0,0,0,0,0,0,0,0,0,0,0,0,0,1,-4.4,0,0,-4.4,0,0,0,0,0,0,0,0,0,0,0,1,1,0,-4.4,0,0,0,0,0,0,0,0,1,0,0,0,1,0,0,0,1,1,0,0,0,0,0,0,0,0,0,0,0,0,1,0,0,0,0,0,0,0,0,0,0,0,0,0,0,0,0,-4.4,0,0,0,-4.4,0,0,0,0,0,0,0,-4.4,0,0,0,0,0,0,0,1,0,0,-4.4,0,1,0,0,0,0,0,-4.4,0,0,0,0,0,0,0,0,0,0,0,0,0,0,0,0,-4.4,0,0,0,0,0,0,0,0,0,0,0,0,-4.4,0,0,0,0,0,0,0,0,0,0,0,0,0,0,0,0,0,0,0,0,0,0,0,0,0,0,0,0,0,0,0,0,0,0,0,0,0,0,0,0,0,0,0,0,0,0,0,0,0,0,0,0,0,0,0,0,0,0,0,0,0,0,0,-4.4,0,0,0,0,0,0,0,0,-4.4,0,0,0,0,0,0,0,0,0,0,0,0,0,0,0,0,0,0,0,0,0,0,0,0,0,0,0,0,0,0,0,0,0,0,0,0,0,0,0,0,0,0,0,0,0,0,0,0,0,0,0,0,0,0,0,0,0,0,0,0,0,0,0,0,0,0,0,0,0,0,0,0,0,0,0,0,0,0,0,0,0,0,0,0,0,0,0,0,0,0,0,0,0,0,0,0,0,0,0,0,0,0,0,0,0,0,0,0,0,0,0,0,0,0,0,0,0,0,0,-4.4,0,0,0,0,0,0,0,0,0,0,0,0,0,0,0,0,0,0,0,0,0,0,0,0,0,0,0,0,0,0,0,0,0,0,0,0,0,0,0,0,0,0,0,0,0,0,0,-4.4,0,0,0,0,0,0,0,0,0,0,0,0,0,0,0,0,0,0,0,0,0,0,0,0,0,0,0,0,0,0,0,0,0,0,0,0,0,0,0,0,0,0,0,0,0,0,0,0,0,0,0,0,0,0,0,0,0,0,0,0,0,0,0,0,0,0,0,0,0,0,0,0,0,0,0,0,0
0,0,0,0,0,0,0,0,0,0,0,0,0,0,0,0,0,0,0,0,0,0,0,0,0,0,0,0,0,0,0,0,0,0,0,0,0,0,0,0,0,0,0,0,0,0,0,0,0,0,0,0,0,0,0,0,0,0,0,0,0,0,0,0,0,0,0,0,0,0,1,0,0,0,0,0,0,0,0,0,-4.4,0,0,0,0,0,0,0,0,0,0,0,0,0,0,0,0,0,0,0,0,0,0,0,0,0,0,0,0,0,0,0,0,0,0,0,0,0,0,0,0,0,0,0,0,0,0,0,0,0,0,0,0,0,0,0,-4.4,0,0,0,0,0,0,0,0,0,0,0,0,0,0,0,0,0,0,0,0,0,0,0,0,0,0,0,0,0,0,0,0,0,0,0,0,0,0,0,0,0,0,0,0,0,-4.4,0,0,0,0,0,0,0,0,0,0,0,0,0,0,0,0,0,0,0,0,0,0,0,0,0,0,0,0,0,0,0,0,0,0,0,0,0,0,0,0,-4.4,0,0,0,0,0,0,0,0,0,0,0,0,0,0,0,0,0,0,0,0,0,0,0,0,0,0,0,0,0,0,0,0,0,0,0,0,0,0,0,0,0,0,0,0,0,0,0,0,0,0,0,0,0,0,0,0,0,0,0,0,1,0,0,0,0,0,0,-4.4,0,0,0,0,0,0,0,0,0,0,0,0,0,0,0,0,0,0,0,0,0,0,-8.800000000000001,0,0,0,0,0,0,0,-4.4,0,0,0,0,0,0,0,-4.4,0,0,0,0,0,0,0,0,1,0,1,0,0,0,0,0,0,0,0,0,0,0,0,1,0,0,0,0,1,0,0,0,0,0,0,0,0,0,0,0,0,0,1,0,0,0,0,0,0,0,1,1,0,0,0,0,0,0,0,0,0,0,0,0,0,0,0,0,-4.4,0,0,0,0,0,0,-4.4,0,0,0,0,0,0,0,0,0,0,0,1,0,0,0,0,0,0,0,2,0,0,0,0,-4.4,0,0,0,0,1,0,0,0,0,0,0,0,0,0,1,1,0,0,-4.4,0,0,0,0,0,0,1,1,0,0,0,0,0,0,0,0,0,-4.4,0,0,0,0,0,0,0,-4.4,-4.4,-4.4,0,0,0,0,0,0,0,0,0,0,0,0,-4.4,0,-4.4,0,0,1,0,1,0,0,0,0,0,0,0,0,1,1,0,-3.4,0,0,-3.4,0,0,0,0,0,1,1,0,0,1,0,0,0,1,0,0,-4.4,0,0,0,1,0,0,0,0,0,0,0,0,0,0,0,1,0,0,-4.4,0,0,0,0,0,0,1,0,-4.4,0,1,0,-4.4,0,0,0,0,0,0,1,0,0,0,0,0,0,0,0,0,0,0,0,0,0,0,0,0,0,0,0,0,0,0,0,-4.4,0,0,0,0,0,-4.4,0,0,0,0,1,0,0,0,0,0,-4.4,0,0,-4.4,0,0,0,0,0,1,0,0,0,0,0,-4.4,0,0,0,0,-4.4,0,0,0,0,0,-4.4,0,0,0,2,0,0,0,0,-2.4,0,0,-4.4,0,0,0,-4.4,0,0,0,0,0,0,0,0,0,0,0,0,0,0,0,0,-3.4,0,0,0,0,0,0,0,0,0,1,-4.4,0,1,-4.4,0,0,-4.4,0,0,1,0,0,0,-4.4,1,0,0,0,0,0,0,0,0,0,0,0,0,-4.4,1,0,0,0,0,0,0,0,0,0,0,0,0,0,0,0,0,-4.4,-3.4,0,0,0,0,0,0,0,0,0,0,0,0,0,-3.4,0,-1.4,-8.800000000000001,1,0,0,0,0,0,0,0,0,0,0,0,0,0,-4.4,0,0,0,0,0,0,-7.800000000000001,0,0,0,0,-4.4,0,0,1,0,-4.4,0,0,0,0,0,0,-4.4,1,0,0,0,1,0,-3.4,0,2,0,1,0,-4.4,0,0,1,1,0,1,0,0,-4.4,0,0,1,0,0,0,0,0,0,0,0,1,0,0,-4.4,0,0,0,0,0,0,-3.4,0,0,0,0,1,0,-4.4,1,0,0,0,0,0,0,0,0,0,0,0,0,-4.4,0,0,0,0,0,1,0,0,1,-4.4,-4.4,0,0,1,0,0,0,0,1,0,0,0,0,0,0,0,0,0,1,0,0,0,0,0,0,0,0,0,0,-4.4,1,0,0,0,0,0,0,-4.4,0,0,0,2,0,0,1,0,0,0,0,0,0,0,0,0,0,0,-3.4,0,0,0,0,0,0,1,0,0,0,0,0,0,0,0,0,0,0,0,0,0,0,0,-4.4,0,0,0,0,0,0,0,0,0,0,0,1,0,0,1,0,0,0,0,0,0,0,0,0,0,0,0,0,0,0,0,0,0,1,0,0,1,0,0,-4.4,0,0,-4.4,0,0,0,0,0,0,0,0,-4.4,0,1,1,0,0,0,0,0,0,1,1,0,0,0,0,0,1,0,0,0,-4.4,0,0,0,0,0,0,0,0,0,0,0,0,0,0,0,0,0,0,0,0,0,0,0,0,1,0,1,0,0,0,0,0,0,0,0,1,0,1,0,0,0,0,0,0,0,1,0,0,-4.4,0,0,0,0,0,0,0,0,0,0,0,0,0,0,0,0,0,0,0,0,0,0,0,-4.4,0,0,0,0,0,0,0,0,0,0,0,0,0,0,0,0,1,0,0,0,0,0,0,0,0,0,0,0,0,0,0,0,0,0,0,0,0,0,0,-4.4,-4.4,0,0,0,0,0,0,1,0,0,0,0,0,0,0,0,0,0,0,0,0,0,0,0,0,0,-4.4,0,0,0,0,0,0,0,0,0,0,0,0,0,0,0,0,0,0,0,0,0,0,0,0,0,0,0,0,0,0,0,0,0,0,-4.4,-4.4,0,0,0,0,-4.4,0,0,0,0,0,0,0,0,0,0,0,0,0,0,0,0,0,0,0,0,0,0,0,0,0,0,0,0,0,0,0,0,0,0,0,0,0,0,0,0,0,0,0,0,0,0,0,0,0,0,0,0,0,0,0,0,0,0,0,0,0,0,0,0,0,-8.800000000000001,0,0,0,0,0,0,0,0,0,0,0,0,0,0,0,0,0,0,0,0,0,0,0,0,0,-4.4,0,0,0,0,0,0,0,0,0,0,0,0,0,0,0,0,0,0,0,0,0,0,0,0,0,0,0,0,0,0,0,0,0,0,0,0,0,0,0,0,0,0,0,0,0,0,0,0,0,0,0,0,0,0,-4.4,0,0,0,0,0,0,0,0,0,0,0,0,0,0,0,0,0,0,0,0,0,0,0,0,0,0,0,0,0,0,0,0,0,0,0,0,0,0,0,0,0,0,0,0,0,0,0,0,0,0,0,0,0,0,0,0,-4.4,0,0,0,0,0,0,0,0,0,0,0,0,0,0,0,0,0,0,0,0,0,0,0,0,0,0,0,0,0,0,0,0,0,0,0,0,-4.4,0,0,0,0,0,0,0,0,0,0,0,0,0,0,0,0,0,0,0,0,0,0,0,0,0,0,0,0,0,0,0,0,0,0,0,0,0,0,0,0,0,0,0,0,0,0,0,0,0,0,0,0,0,0,0
0,0,0,0,0,0,0,0,0,0,0,0,0,0,0,0,0,0,0,0,0,0,-4.4,0,0,0,0,0,0,0,0,0,0,0,0,0,0,0,0,0,0,0,0,0,0,0,-4.4,0,0,0,0,0,0,0,0,0,0,-4.4,-4.4,0,0,0,0,-4.4,0,0,0,0,0,0,0,0,-4.4,0,0,0,0,0,0,0,0,0,0,0,0,0,0,0,0,0,0,0,0,0,0,0,0,0,0,0,0,-4.4,0,0,0,0,0,0,0,0,0,0,0,0,0,0,0,0,0,0,0,0,0,0,0,0,0,0,0,0,0,0,0,0,0,0,0,0,0,0,0,0,0,0,0,0,0,0,0,1,0,0,0,0,0,0,0,0,-4.4,0,0,0,0,0,0,0,0,0,0,0,0,0,0,0,0,0,0,0,0,0,0,0,0,0,0,0,0,0,0,0,0,0,0,-4.4,0,0,0,0,0,0,0,0,0,0,0,0,0,0,0,0,0,0,0,0,0,0,0,0,0,0,0,0,0,0,0,0,0,0,-4.4,0,-4.4,0,0,0,0,0,0,0,0,0,0,0,0,0,0,0,0,0,0,0,1,0,0,0,0,1,0,0,0,0,0,0,1,0,0,0,0,0,0,0,0,0,0,0,0,0,0,0,0,0,0,1,0,0,0,1,1,0,0,0,0,0,0,-4.4,-4.4,0,0,0,0,-4.4,0,0,0,0,0,0,0,0,0,0,0,0,0,0,0,0,0,0,0,0,1,0,0,0,0,0,0,0,0,0,0,0,1,0,0,0,0,1,0,0,0,0,0,0,0,0,0,0,0,0,1,0,0,0,0,0,0,0,0,0,-4.4,0,0,0,0,0,0,0,0,-4.4,0,1,0,0,0,0,0,0,0,0,0,0,0,0,0,0,1,0,0,0,0,0,0,0,0,0,0,0,0,-4.4,0,0,0,0,0,0,0,0,1,0,0,0,0,0,1,0,0,0,-4.4,0,0,0,0,0,0,0,0,-4.4,0,0,0,0,0,0,0,0,0,1,0,0,1,0,0,0,0,0,0,0,0,0,-4.4,0,0,0,0,-4.4,0,0,0,0,0,0,0,0,0,0,-4.4,0,0,0,-4.4,-4.4,0,-4.4,0,1,0,0,0,0,0,0,0,0,0,0,0,0,-4.4,0,0,0,0,1,0,-4.4,0,0,0,0,0,0,0,0,0,0,0,0,0,0,-4.4,0,1,0,0,0,0,1,0,-8.800000000000001,0,0,0,0,0,0,0,0,0,0,0,0,0,-4.4,1,0,0,0,-4.4,0,0,-4.4,0,0,0,0,0,0,-4.4,-4.4,1,0,0,0,0,0,0,0,0,0,0,0,0,0,0,0,0,0,0,1,0,0,0,0,0,0,1,0,0,0,0,0,0,0,-4.4,0,0,0,1,0,0,1,0,1,0,0,0,0,-3.4,-4.4,0,0,0,0,0,0,0,0,0,-4.4,0,0,0,0,0,1,0,-8.800000000000001,0,0,0,0,0,0,0,0,0,0,0,0,0,0,0,0,1,-4.4,0,0,0,0,1,0,0,0,0,2,-4.4,0,0,0,-4.4,0,0,0,0,0,1,0,0,0,0,0,0,0,-4.4,-4.4,1,0,0,0,0,0,0,0,0,0,0,0,0,0,0,0,0,0,0,0,0,0,0,0,0,0,0,0,0,0,0,0,0,0,0,0,0,-4.4,0,0,0,0,0,0,0,0,0,0,0,0,0,0,0,0,0,-4.4,0,0,0,0,-4.4,0,0,0,0,0,0,0,0,0,-3.4,1,0,0,0,0,1,0,0,1,1,0,0,0,0,0,0,1,0,-3.4,0,0,0,0,0,-3.4,0,-4.4,0,0,0,2,0,-8.800000000000001,0,0,-4.4,0,1,0,-4.4,1,0,-4.4,0,0,1,0,0,0,0,0,0,0,0,0,0,0,0,0,0,0,1,0,1,-4.4,1,0,0,0,0,0,0,-4.4,1,0,0,0,0,0,-4.4,0,1,0,2,0,0,0,0,-4.4,1,0,0,0,1,0,0,1,1,0,0,0,-4.4,0,0,-4.4,0,0,0,-4.4,0,0,1,0,0,1,0,1,1,0,1,-4.4,0,0,0,1,0,1,0,0,0,0,0,0,0,-8.800000000000001,-4.4,1,0,0,0,0,0,0,0,0,0,0,0,0,0,0,0,0,0,0,0,0,1,0,0,1,0,-4.4,-4.4,-4.4,0,0,0,0,0,1,0,0,-4.4,-4.4,0,0,0,-4.4,-3.4,0,0,0,1,-4.4,0,0,1,0,0,0,0,1,0,0,0,0,0,-4.4,0,0,0,0,-4.4,0,0,0,0,0,-8.800000000000001,0,0,0,0,0,0,-3.4,-4.4,0,0,0,0,0,0,0,0,1,0,0,0,0,0,0,0,-4.4,0,0,0,0,0,0,0,0,0,0,1,0,0,0,0,1,1,0,0,0,-3.4,0,0,0,0,2,0,0,0,0,0,0,1,0,0,1,0,1,0,0,0,0,0,0,0,0,0,0,0,-4.4,0,0,1,0,0,0,0,0,0,0,0,0,0,0,0,0,1,0,0,0,0,0,0,0,0,0,0,0,1,0,0,0,0,0,0,0,1,0,0,0,0,0,-4.4,1,0,0,0,0,0,0,0,0,0,0,0,0,0,0,0,0,0,0,0,0,0,0,0,0,0,0,0,0,0,0,0,0,0,0,0,0,0,0,0,0,0,0,0,0,0,0,0,0,0,0,0,0,0,0,1,0,0,0,0,0,0,0,0,0,0,0,0,-4.4,0,0,0,0,0,0,0,0,0,0,0,0,0,0,0,0,0,0,0,0,0,1,0,0,0,0,0,0,0,0,0,0,0,0,0,0,0,0,0,0,0,0,0,0,0,0,0,0,0,-4.4,0,0,0,0,1,0,0,0,0,0,0,0,0,0,0,0,0,0,0,0,0,0,0,0,0,0,0,0,0,0,0,0,0,0,0,0,0,0,0,0,0,0,0,0,0,0,0,0,0,0,0,0,0,0,0,0,0,0,0,0,0,0,0,0,0,0,0,0,0,0,0,0,0,0,0,0,0,0,0,0,0,0,0,0,0,0,-4.4,0,0,0,0,0,0,0,0,0,0,0,0,0,0,0,0,0,0,0,0,0,0,0,0,0,0,0,0,0,0,0,0,0,0,0,0,0,0,0,0,0,0,-4.4,0,0,0,0,0,0,0,0,0,0,0,0,0,0,0,0,0,0,0,0,0,0,0,0,0,0,0,-4.4,0,0,0,0,0,0,0,0,0,0,0,0,0,0,0,-4.4,0,0,0,0,0,0,0,0,0,0,0,0,0,0,0,0,0,0,0,0,0,0,0,0,0,0,0,0,0,0,0,0,0,0,0,0,0,0,0,0,0,0,0,0,0,0,0,0,0,0,0,0,0,0,0,0,0,0,0,0,0,0,0,0,0,0,0,0,0,0,0,0,0,0,0,0,0,0,0,0,0,0,0,0,0,0,0,0,0,0,0,0,0,0,0,0,0,0,0,0,0,0,0,0,0,0,0,0,0,0,0,0,0,0,0,0,0,0,0,0,0,0,0,0,0,0,0,0,0,0,0,0
0,0,0,0,0,0,0,0,0,0,0,0,0,0,0,0,0,0,0,0,0,0,0,0,0,0,0,0,0,0,0,0,0,0,0,0,0,0,0,0,0,0,0,0,0,0,0,0,0,-4.4,0,0,0,0,-4.4,0,0,0,0,0,0,-4.4,0,0,0,0,0,0,0,0,0,0,0,0,0,0,0,0,0,0,0,0,0,0,0,0,0,0,0,0,0,0,0,0,0,0,0,0,0,0,0,0,0,-4.4,0,0,0,0,0,0,0,0,0,0,0,0,0,0,0,0,0,0,0,0,0,0,0,0,0,0,0,0,0,0,0,0,0,0,0,0,0,0,0,0,0,0,0,0,0,0,0,-4.4,-4.4,0,0,0,0,0,0,0,0,0,0,0,0,0,0,0,0,0,0,0,0,0,0,0,0,0,0,0,0,0,0,0,0,0,0,0,0,0,0,0,0,0,0,0,0,0,0,-4.4,0,0,0,0,0,0,0,0,0,1,0,0,0,0,0,0,0,0,0,0,0,0,0,0,0,0,0,0,-4.4,0,0,0,-4.4,0,0,0,-4.4,0,0,0,0,0,0,0,0,0,0,0,0,0,0,0,0,0,-4.4,0,0,0,0,0,0,0,0,0,0,0,-4.4,0,0,0,0,0,0,1,0,0,0,0,0,0,0,0,0,0,0,0,0,0,-4.4,1,0,0,0,0,0,0,0,0,0,0,0,0,0,0,0,0,0,0,0,0,0,0,0,0,0,0,0,0,0,0,0,0,0,0,0,0,0,-4.4,0,0,0,0,0,0,0,0,0,0,0,-4.4,0,0,0,0,0,0,1,-4.4,0,0,0,0,0,0,0,0,0,0,0,0,0,0,0,0,0,0,0,0,0,0,0,0,0,0,0,0,0,0,0,0,0,0,0,0,0,-3.4,0,0,0,0,0,0,1,0,0,1,0,-3.4,0,1,0,1,-4.4,-4.4,0,0,-4.4,0,0,0,0,0,0,0,0,1,0,0,0,0,-4.4,0,0,0,0,0,1,0,0,0,0,0,0,0,0,0,0,-4.4,0,0,0,0,0,0,0,0,0,0,0,0,0,0,0,0,0,0,0,0,-4.4,0,0,1,0,0,0,1,-4.4,0,0,0,0,0,1,0,0,0,0,0,0,0,0,0,0,0,0,0,-4.4,0,0,0,-4.4,-4.4,0,0,1,0,1,0,0,0,-4.4,0,-4.4,0,0,0,0,0,0,0,0,0,0,0,0,0,0,1,0,0,0,0,1,0,0,-4.4,0,0,0,0,0,0,0,0,1,0,0,0,0,-4.4,0,0,0,0,0,0,0,0,0,-4.4,0,-4.4,0,0,0,1,1,0,0,0,0,0,0,0,0,-4.4,0,1,0,0,0,0,0,0,0,0,0,0,0,0,0,0,0,0,0,0,-4.4,0,0,0,0,0,-4.4,0,0,0,0,0,0,1,1,1,1,0,-4.4,0,-3.4,0,0,0,0,0,0,0,0,-3.4,1,0,0,0,0,0,0,0,1,0,0,0,0,0,0,0,-4.4,0,0,0,1,0,0,0,0,0,-3.4,0,0,-4.4,0,0,1,0,0,0,-4.4,0,-4.4,0,-3.4,0,-4.4,1,0,0,0,0,0,0,0,0,0,0,0,0,0,0,1,0,-4.4,1,1,0,0,0,1,0,0,0,0,-4.4,0,0,0,-3.4,-3.4,0,0,0,0,0,0,0,0,0,0,0,0,-4.4,0,1,0,0,0,0,0,0,0,-4.4,0,1,0,1,-4.4,1,0,0,0,0,0,0,0,1,0,0,0,0,-4.4,0,0,0,0,0,0,0,0,0,0,2,0,0,0,-4.4,1,0,0,-4.4,0,0,0,0,0,0,0,0,0,1,0,0,0,0,0,0,0,0,0,0,0,0,-4.4,0,0,0,0,1,1,0,0,0,-4.4,0,0,0,1,0,1,-4.4,0,0,0,0,-4.4,0,0,0,0,0,0,-4.4,0,0,0,0,0,0,0,0,0,0,1,0,0,0,0,0,0,0,1,0,1,0,0,0,1,-4.4,0,1,-4.4,0,1,0,1,0,2,0,0,0,-3.4,-4.4,1,0,0,-3.4,0,1,0,0,-4.4,0,0,0,0,1,0,0,0,0,0,0,0,0,0,1,0,0,0,0,-4.4,0,0,0,0,0,-4.4,0,0,1,0,1,0,-4.4,0,-4.4,0,1,1,-4.4,-8.800000000000001,0,0,0,0,0,0,0,0,0,0,1,0,1,0,0,0,-4.4,-3.4,0,0,0,-4.4,0,0,0,0,0,0,0,0,-4.4,0,0,0,0,0,-4.4,-4.4,-3.4,0,0,0,0,1,0,0,0,-3.4,0,0,1,0,0,0,0,0,-4.4,0,0,1,0,0,0,0,0,1,0,0,0,0,0,0,0,0,0,0,1,0,0,1,0,0,0,1,-4.4,0,0,0,-4.4,0,1,0,0,0,1,-4.4,0,0,0,0,0,0,1,0,0,0,0,0,0,0,1,0,0,0,0,0,0,0,0,0,0,0,0,-4.4,0,0,0,0,0,0,0,0,0,0,0,-4.4,0,0,0,0,1,0,0,0,0,0,0,0,0,0,0,0,0,0,0,0,0,0,0,0,0,0,-4.4,0,1,0,0,0,1,0,0,0,0,0,1,0,0,0,0,0,0,1,0,0,0,0,0,0,0,0,-4.4,0,0,0,0,0,0,0,0,0,0,0,0,0,0,0,0,0,1,0,0,0,0,0,0,0,0,0,0,0,0,0,0,0,0,0,0,0,0,0,0,-4.4,0,0,0,0,0,0,0,0,0,0,0,0,0,0,0,0,0,-4.4,0,0,0,0,0,0,0,0,0,0,0,0,0,0,0,0,0,0,0,-3.4,0,0,-4.4,0,0,0,0,0,0,0,0,0,0,0,0,0,0,0,0,0,0,0,0,0,0,0,0,0,0,0,0,0,0,0,0,-4.4,-4.4,0,0,0,0,0,0,0,0,0,0,0,0,0,0,0,0,-4.4,0,0,0,0,0,0,0,0,0,0,0,0,-4.4,0,0,0,0,0,0,0,0,0,0,0,0,0,0,0,0,0,0,0,0,0,0,0,0,0,0,0,0,0,0,0,0,0,-4.4,0,0,0,0,0,0,0,0,-4.4,0,0,0,0,0,1,0,0,0,0,1,0,0,0,0,0,0,0,0,0,0,0,0,0,0,0,0,0,0,0,0,0,0,0,0,0,0,0,0,0,0,0,0,0,0,0,0,0,0,0,0,0,0,0,0,0,0,0,0,0,0,0,0,0,0,0,0,0,0,0,0,0,0,0,0,0,0,0,0,0,0,0,0,0,0,0,0,0,0,0,0,0,0,0,0,0,0,0,0,0,0,0,0,0,0,0,0,0,0,0,0,0,0,0,0,0,0,0,0,0,0,0,0,0,0,0,0,0,0,0,0,0,0,0,0,0,0,0,0,0,0,0,0,0,0,0,0,0,0,0,0,0,0,0,0,0,0,0,0,0,0,0,0,0,0,0,0,0,0,0,0,0,0,0,0,0,0,0,0,0,0,0,0,0,-4.4,0,0,0,0,0,0,0,0,0,0,0,0,0,0,0,0,0,0,0,0,0,0,0,0,0,0,0,0,0,0
0,0,0,0,0,0,0,0,0,0,0,0,0,0,0,0,0,0,0,0,0,0,0,0,0,0,0,0,0,0,0,0,0,0,0,0,0,0,0,0,0,0,0,0,0,0,0,0,0,0,0,0,0,0,0,0,0,0,0,0,0,0,0,0,0,0,0,0,0,0,0,0,0,0,0,0,0,0,0,0,0,0,0,0,0,0,0,0,0,-4.4,0,0,0,0,0,0,0,0,0,0,0,0,0,0,0,0,0,-4.4,0,0,0,0,0,0,0,0,0,0,0,0,0,0,0,0,0,0,0,0,0,0,0,0,0,0,0,0,0,0,0,0,0,0,0,0,0,0,0,0,0,0,0,0,0,0,0,0,0,0,0,0,0,-4.4,0,0,0,0,0,0,0,0,0,0,0,0,0,0,0,0,0,-4.4,0,0,0,0,0,0,0,0,0,0,0,0,0,0,0,0,0,0,0,0,0,0,0,0,0,0,0,0,0,0,0,0,0,0,0,0,0,0,0,0,0,0,0,0,0,0,0,0,0,0,0,0,1,0,-4.4,0,0,0,0,0,0,0,0,0,0,0,0,0,0,0,0,0,0,0,0,0,0,0,0,0,0,0,0,0,0,0,0,0,0,0,0,0,0,0,0,0,0,0,0,0,0,0,0,0,0,0,0,0,0,0,0,0,0,0,0,0,0,1,0,0,0,0,0,0,0,0,0,0,-4.4,0,0,0,0,0,0,0,0,0,0,0,0,0,0,0,-4.4,0,0,0,0,0,0,0,0,0,-4.4,0,0,0,0,0,0,0,0,0,0,0,0,0,-4.4,0,1,0,0,0,0,0,0,0,0,0,0,0,0,0,0,0,0,0,0,0,0,0,0,0,0,0,0,0,0,0,0,0,0,0,0,0,0,0,0,0,0,0,-4.4,0,-4.4,1,0,0,0,0,0,0,0,0,0,0,0,-4.4,0,0,0,0,0,0,0,0,0,0,0,0,0,0,0,0,0,-4.4,0,0,0,0,0,0,0,0,0,0,0,0,0,-4.4,0,0,0,0,0,0,0,0,0,0,0,-4.4,0,0,0,0,0,1,0,0,0,0,0,0,0,0,0,-4.4,0,0,1,0,-4.4,0,1,0,1,0,0,0,0,0,1,0,-4.4,0,-4.4,-4.4,0,0,0,0,0,0,0,0,0,0,0,0,0,0,0,0,0,0,0,0,0,0,1,0,0,1,1,1,1,0,0,0,0,0,0,0,0,0,0,0,0,0,0,0,1,-4.4,0,0,-4.4,0,0,0,0,-8.800000000000001,0,0,0,0,0,0,0,0,0,1,0,0,0,0,0,0,0,0,0,0,0,0,0,0,0,0,1,1,-3.4,0,0,0,0,0,0,0,0,0,0,0,0,0,0,0,1,0,1,0,0,0,0,0,0,0,0,0,0,0,0,0,0,0,0,0,0,0,0,0,0,0,0,0,0,0,0,0,0,0,0,1,0,0,0,0,0,0,0,0,0,1,0,-4.4,0,0,0,-2.4,0,-4.4,0,0,0,0,0,0,0,0,0,0,0,1,0,1,1,0,0,0,0,0,1,0,1,0,0,1,0,0,0,0,0,-8.800000000000001,-8.800000000000001,0,1,1,0,0,1,0,0,-4.4,0,0,0,0,0,0,1,1,1,-4.4,0,0,0,1,0,0,1,1,0,1,1,0,0,3,0,0,0,1,0,0,0,1,-4.4,0,0,0,0,1,0,0,-4.4,0,0,0,0,0,-4.4,0,1,1,-4.4,0,0,0,0,0,0,0,0,0,0,0,0,0,0,0,0,0,0,0,-4.4,-4.4,0,0,0,0,0,0,1,0,0,-4.4,0,1,0,-4.4,1,1,1,1,-4.4,0,0,0,0,0,0,-3.4,0,0,0,0,0,0,0,0,-4.4,0,0,0,1,0,0,0,0,0,0,1,0,-4.4,0,0,0,1,0,0,1,-1.4,0,0,0,0,0,0,0,0,1,0,0,1,0,0,1,1,1,0,0,1,0,0,0,0,-8.800000000000001,-4.4,0,0,0,1,0,-4.4,0,0,0,0,0,0,-7.800000000000001,-4.4,0,-8.800000000000001,0,0,0,0,0,-4.4,1,0,0,0,0,0,0,0,0,0,0,0,0,0,1,-4.4,1,0,0,0,0,0,0,0,-4.4,2,0,0,-4.4,0,-3.4,-4.4,1,0,0,0,0,0,0,0,0,0,0,-4.4,0,1,0,0,0,0,0,0,0,0,0,0,0,0,0,0,0,0,0,0,0,0,0,0,0,0,0,0,0,0,0,1,0,1,0,0,0,0,0,0,0,0,0,0,-4.4,0,0,0,0,0,0,0,0,0,0,0,0,0,0,1,0,0,0,-4.4,1,0,-4.4,0,0,0,0,0,0,0,-4.4,0,0,0,0,0,0,0,-4.4,0,0,0,0,1,0,1,0,0,0,0,0,0,1,0,1,0,0,0,1,0,-8.800000000000001,0,0,0,0,0,0,-4.4,0,0,0,0,0,0,-4.4,0,0,0,0,0,0,0,0,0,0,0,-4.4,0,0,0,-8.800000000000001,0,0,0,0,0,0,0,0,0,1,0,1,0,0,0,0,0,0,0,1,0,0,1,0,0,0,0,0,1,-4.4,0,0,-4.4,0,0,0,0,-4.4,0,-4.4,0,0,0,0,0,0,0,0,-4.4,1,0,0,0,0,0,0,0,0,0,0,0,-4.4,0,0,0,0,0,-4.4,0,0,0,0,0,0,0,0,0,0,0,0,0,0,0,0,0,0,0,-4.4,0,0,0,0,0,0,0,-4.4,0,0,0,0,0,0,0,0,0,0,0,0,0,0,0,0,1,0,0,0,0,0,0,0,0,0,0,0,0,0,0,0,0,0,0,0,0,0,0,0,0,0,0,0,0,0,0,0,0,0,0,0,0,1,-4.4,0,0,0,0,-4.4,0,0,0,0,0,0,0,0,0,0,0,0,0,0,1,0,0,0,0,0,0,0,0,0,0,0,-4.4,0,0,0,0,0,0,0,0,0,0,0,0,0,0,0,0,0,0,0,0,0,0,0,0,0,1,0,0,0,0,0,0,0,0,0,0,0,0,-4.4,0,0,0,0,0,0,0,0,0,0,0,0,0,0,0,0,0,0,0,0,0,0,0,0,0,0,0,0,0,-4.4,0,0,0,0,0,0,0,0,0,0,0,0,0,0,0,0,0,0,0,0,0,0,0,0,0,0,0,0,0,0,0,0,0,0,0,0,0,0,0,0,0,0,0,0,0,0,0,0,0,0,0,0,0,0,0,0,0,0,0,0,0,0,0,0,0,0,0,0,0,0,0,0,0,0,0,0,0,0,0,0,0,0,0,0,0,0,0,0,0,0,0,0,0,0,0,0,0,0,0,0,0,0,0,0,0,0,0,0,0,0,0,0,0,0,0,0,0,0,0,0,0,0,0,0,0,0,0,0,0,0,0,0,0,0,0,0,0,0,0,0,0,0,0,0,0,0,0,0,0,0,0,0,0,0,0,0,0,0,0,0,0,0,0,0,-4.4,0,0,0,0,0,0,0,0,0,0,0,0,0,0,0,0,0,0,0,0,0,0,0,0,0,0,0,0,0,0,-4.4,-4.4,0,0,0,0
0,0,0,0,0,0,0,0,0,0,0,0,0,0,0,0,0,0,0,0,0,0,0,0,0,0,0,0,0,0,0,0,0,0,0,0,0,0,0,0,0,0,-4.4,0,0,0,0,0,0,0,0,0,0,0,0,0,0,0,0,0,0,0,0,0,0,0,0,0,0,0,0,0,0,0,0,0,0,-4.4,0,0,0,0,0,0,0,0,0,0,0,0,0,0,0,0,0,0,0,0,0,0,0,0,0,0,0,0,0,0,0,0,0,0,0,0,0,0,0,0,0,0,0,0,0,0,0,0,0,0,0,0,0,0,0,0,0,0,0,0,0,0,0,0,1,0,0,0,-4.4,0,0,0,0,0,0,-4.4,0,0,0,0,0,0,0,0,-4.4,0,0,0,0,0,0,0,0,0,0,0,0,0,0,0,0,0,0,0,0,0,0,0,0,0,0,0,0,0,0,0,0,0,0,0,0,0,0,0,0,0,-4.4,0,0,0,0,0,0,0,0,0,0,-4.4,0,0,0,0,0,0,0,0,0,0,0,0,0,0,0,0,0,0,0,0,0,0,0,0,0,0,0,1,-4.4,0,0,0,0,-4.4,0,0,0,0,0,-4.4,0,0,0,0,0,0,0,0,0,0,0,0,0,0,0,0,0,-4.4,0,0,0,0,-3.4,0,0,0,0,0,0,-4.4,0,0,0,-4.4,0,0,0,0,0,0,0,1,0,0,0,0,0,0,0,0,0,0,0,0,0,0,0,0,0,0,0,0,0,0,-4.4,0,0,0,0,0,0,0,0,0,0,0,0,0,0,0,0,0,0,0,0,0,1,0,0,0,0,0,0,-4.4,0,0,0,0,0,-4.4,0,0,0,0,1,0,1,0,0,0,0,0,0,0,0,-4.4,0,0,0,0,0,0,0,0,0,0,0,-4.4,0,0,1,-4.4,0,0,0,0,0,0,0,0,0,0,0,0,0,2,0,0,0,0,1,0,0,0,0,0,0,0,0,0,0,0,0,0,0,1,0,0,1,0,0,0,-3.4,0,1,0,0,0,0,0,0,0,0,0,2,0,0,0,0,0,0,0,1,0,0,0,0,0,0,0,0,0,0,0,0,0,0,0,0,0,0,0,0,0,-4.4,1,0,0,0,0,0,0,0,0,0,1,0,0,0,-4.4,0,1,0,0,0,0,0,0,0,-4.4,0,0,0,0,0,0,0,0,0,0,0,0,-4.4,0,0,0,0,0,0,0,0,0,0,0,0,1,0,0,0,0,0,0,1,0,0,0,1,-3.4,1,0,0,0,0,0,0,0,0,0,0,0,1,0,0,0,0,-3.4,0,0,0,1,0,0,0,1,0,0,0,0,0,0,1,0,0,0,0,1,0,0,0,0,0,-4.4,-4.4,0,0,1,0,0,0,0,0,0,0,1,0,0,-3.4,-4.4,0,0,0,0,0,0,0,0,0,-4.4,0,0,0,0,0,0,0,0,0,0,0,0,0,0,0,0,1,-4.4,-4.4,2,0,0,0,0,1,0,0,1,-8.800000000000001,0,-4.4,0,1,0,0,0,0,1,0,0,0,0,0,0,0,0,0,0,0,1,-4.4,0,1,0,0,0,0,0,-4.4,1,1,0,-4.4,0,0,0,0,1,0,0,0,0,1,0,0,0,0,-4.4,0,-4.4,0,0,0,-4.4,0,-3.4,0,0,0,0,0,0,0,0,0,1,-4.4,0,-3.4,-4.4,0,0,0,-3.4,-4.4,0,0,0,-4.4,0,-4.4,0,0,0,0,0,0,0,0,0,-4.4,0,0,0,0,1,0,1,0,0,1,-2.4,0,0,0,0,0,0,0,1,0,0,0,0,0,-4.4,0,0,-4.4,-4.4,0,1,1,1,0,1,1,2,2,0,-4.4,0,-4.4,0,0,0,0,0,-4.4,0,0,1,-4.4,-4.4,-3.4,0,0,1,0,0,0,1,0,0,0,0,0,0,0,0,1,0,0,1,0,0,0,-3.4,-4.4,0,0,0,-4.4,-4.4,-4.4,0,1,0,0,1,0,0,-2.4,0,-4.4,0,1,0,0,-3.4,0,0,1,0,0,0,0,0,1,0,1,0,0,0,0,1,0,0,1,0,0,0,-3.4,0,0,0,0,0,0,0,0,-4.4,0,0,0,0,1,1,0,0,0,0,0,-4.4,1,0,0,0,0,-4.4,0,0,0,-4.4,1,0,1,0,0,0,0,0,0,1,0,0,-4.4,1,0,0,2,0,1,2,1,0,0,0,0,0,1,-4.4,0,0,0,1,0,0,0,0,0,1,0,0,1,0,0,0,0,0,0,0,0,0,0,0,0,0,0,0,0,0,0,0,0,0,0,0,1,0,0,0,0,0,0,0,0,0,0,0,0,0,0,0,1,0,0,0,0,1,0,0,0,0,0,0,0,0,0,0,0,0,0,1,0,0,0,0,0,0,0,0,0,1,1,0,0,1,0,0,-4.4,-4.4,0,0,-4.4,0,0,0,0,0,0,0,0,0,0,0,0,0,0,0,0,0,0,0,0,0,0,0,0,0,0,0,0,0,0,0,0,0,0,0,0,0,0,0,0,0,0,0,0,0,0,0,1,0,0,0,1,0,0,0,0,0,0,0,0,0,0,1,-4.4,0,0,0,1,0,0,0,0,0,0,0,0,0,0,0,0,0,0,0,0,1,1,0,2,0,0,0,0,0,0,0,0,0,0,0,0,-4.4,0,0,-4.4,0,0,0,0,0,0,0,0,0,0,0,0,-4.4,0,0,0,0,0,0,0,0,0,0,0,0,0,0,0,0,0,0,0,0,0,0,0,0,-4.4,0,0,0,0,1,0,0,0,0,0,0,0,0,0,0,0,0,0,0,0,0,0,0,0,0,0,0,0,0,0,-4.4,0,0,0,1,0,0,0,0,0,0,0,0,0,0,0,0,0,0,0,0,0,0,0,0,0,0,0,0,0,0,0,0,0,1,0,0,1,0,0,0,0,0,0,0,0,0,0,0,0,0,0,0,0,0,0,0,0,-4.4,0,0,0,0,0,-4.4,0,0,0,0,0,0,0,0,0,0,0,0,-4.4,1,0,0,0,0,0,0,0,0,0,0,0,0,0,0,0,0,0,0,0,0,0,0,0,0,0,0,0,0,0,0,0,0,0,-4.4,0,0,0,0,0,0,0,0,0,0,0,0,0,0,0,0,0,0,0,1,0,0,0,0,0,0,0,0,0,0,0,0,0,0,0,0,0,0,0,0,0,0,0,0,0,0,0,0,0,0,0,0,0,0,0,0,0,0,0,0,0,0,0,0,0,0,0,0,0,0,0,0,0,0,0,0,0,0,0,0,0,0,0,0,0,0,0,0,0,0,0,0,0,0,0,0,0,0,0,0,0,0,0,0,0,0,0,0,0,0,0,0,0,0,0,0,0,0,0,0,0,0,0,0,0,0,0,0,0,0,0,0,0,0,0,0,0,0,0,0,0,0,0,0,0,0,0,0,0,0,0,0,0,0,0,0,0,0,0,0,0,0,0,0,0,0,0,0,0,0,0,0,0,0,0,0,0,0,0,0,0,0,0,0,0,0,0,0,0,0,0,0,0,0,0,0,0,0,0,0,0,0,0,0,0,0
0,0,0,0,0,0,0,0,0,0,0,0,0,0,0,0,0,0,0,0,0,0,-4.4,0,0,0,-4.4,0,0,0,0,0,0,0,0,0,0,0,0,0,0,0,0,-4.4,0,0,0,0,0,0,0,0,-4.4,0,0,0,0,0,0,0,0,0,0,0,0,0,0,0,0,0,0,0,0,0,0,0,0,0,0,0,0,0,0,0,0,0,0,0,0,0,0,0,0,0,0,0,0,0,0,0,0,0,0,0,0,0,0,0,0,0,0,0,-4.4,0,0,0,0,-4.4,0,0,0,0,0,0,-4.4,0,0,0,0,0,0,0,0,0,0,0,0,0,0,0,0,0,0,0,0,0,0,0,0,0,0,0,0,0,0,0,0,0,0,0,0,0,0,0,0,0,0,0,0,0,0,0,0,0,0,0,0,0,0,0,0,0,0,0,0,0,0,0,0,0,-4.4,0,1,0,1,0,0,0,0,0,0,0,0,0,0,0,0,0,0,0,0,0,0,0,0,0,0,0,0,0,0,-4.4,0,0,0,0,0,0,0,0,0,0,0,0,0,0,0,0,0,0,0,0,0,0,0,-4.4,0,0,0,0,0,0,0,0,-4.4,0,1,0,0,0,0,0,0,-4.4,0,0,0,0,0,0,0,1,0,0,0,0,0,0,0,0,0,0,0,0,0,0,0,0,0,0,0,0,0,0,0,0,0,0,0,0,0,-4.4,0,0,-4.4,0,0,0,0,0,0,-4.4,0,0,0,0,0,0,0,0,0,1,0,0,0,1,0,1,0,0,0,0,-4.4,0,0,0,0,0,0,0,0,0,0,1,0,0,0,0,1,0,0,0,0,0,-4.4,0,0,0,0,0,0,0,0,0,1,0,0,0,0,0,0,0,0,1,0,0,0,0,0,0,0,0,0,0,0,0,2,0,0,0,0,0,0,0,0,0,0,0,0,0,0,0,0,0,0,0,0,0,0,0,0,0,-4.4,0,0,1,0,0,-4.4,0,0,0,0,0,0,0,0,0,0,1,0,0,-4.4,0,0,0,1,0,0,0,0,0,0,0,-4.4,0,0,0,1,0,0,0,-4.4,1,0,0,0,0,0,0,0,0,0,0,0,1,0,0,0,0,0,0,0,0,0,0,0,0,0,0,0,0,0,0,0,1,0,0,1,0,0,0,0,0,0,0,1,0,-4.4,0,0,0,0,0,0,0,0,0,0,0,0,0,0,-4.4,0,0,0,0,0,0,0,0,0,0,0,0,0,-4.4,0,0,0,0,0,0,1,0,0,0,0,0,0,0,0,0,0,1,0,0,0,0,0,0,0,0,0,0,0,0,0,0,0,1,0,0,2,0,0,1,1,-2.4,0,0,0,0,1,0,0,1,0,-4.4,1,0,0,0,0,-4.4,0,1,0,0,0,1,-4.4,0,-4.4,0,0,1,0,0,-3.4,0,-4.4,0,0,-4.4,-3.4,1,-4.4,-4.4,1,0,1,0,-4.4,0,-4.4,1,0,-4.4,0,0,1,1,0,0,0,0,0,1,0,-4.4,0,0,0,0,0,-4.4,0,0,0,0,0,0,0,0,0,0,0,0,2,0,0,0,0,0,-4.4,-7.800000000000001,0,0,0,0,0,1,0,1,1,0,-4.4,2,0,-4.4,0,0,1,0,-4.4,0,0,-4.4,0,0,0,1,0,0,0,0,0,-4.4,0,0,0,0,0,-4.4,0,0,0,1,-7.800000000000001,-4.4,0,0,0,0,0,-4.4,0,-4.4,0,0,0,0,0,0,0,0,0,0,-4.4,1,0,0,1,0,0,1,0,0,0,0,0,0,0,0,0,0,-4.4,1,0,1,0,0,0,0,1,0,0,1,0,0,0,0,0,0,1,0,0,0,-4.4,1,0,0,-4.4,0,0,0,-4.4,-4.4,2,0,0,0,0,1,-4.4,0,0,-3.4,0,0,0,0,0,0,1,0,0,1,0,0,0,0,-4.4,0,0,1,1,0,0,0,0,0,0,1,0,0,0,0,0,-4.4,0,0,0,0,0,0,1,0,0,1,0,1,1,0,-3.4,-4.4,0,0,-4.4,0,0,-4.4,0,0,0,0,0,0,0,0,0,-4.4,1,0,0,0,0,0,0,0,-4.4,-7.800000000000001,0,0,0,0,0,1,-4.4,0,0,0,0,0,0,0,-4.4,0,0,0,0,1,0,-4.4,0,0,0,-4.4,0,0,0,0,0,0,0,0,0,0,0,0,0,0,0,-4.4,0,0,0,0,0,0,0,-4.4,0,0,-4.4,0,0,0,0,0,0,0,0,0,0,0,0,0,0,0,0,-4.4,0,0,0,0,0,1,1,0,0,0,0,0,0,0,0,0,0,0,0,1,0,0,0,0,1,0,0,0,0,0,0,-4.4,0,0,0,-4.4,0,0,0,0,0,0,0,0,0,0,-4.4,0,0,0,-4.4,0,0,-4.4,1,0,0,0,0,0,0,0,0,0,0,-4.4,0,0,1,1,0,0,0,0,0,0,0,0,1,0,0,0,0,0,0,0,0,0,0,0,0,1,0,1,0,0,-4.4,0,0,0,0,0,0,1,1,0,0,0,0,0,0,0,0,0,0,0,0,0,0,0,0,0,1,0,0,0,0,1,0,0,0,0,0,0,0,0,0,-4.4,-4.4,0,0,0,0,0,0,0,0,0,0,0,-4.4,0,0,0,0,0,0,0,0,0,0,0,0,-4.4,1,0,0,0,1,0,0,0,0,0,0,0,0,0,0,0,0,0,0,0,-4.4,0,0,0,0,0,0,0,0,-4.4,0,0,0,0,0,0,0,0,0,0,0,0,0,0,0,0,0,0,0,0,0,0,0,0,0,0,0,0,0,0,0,0,0,0,0,0,0,0,-4.4,0,0,0,0,0,0,0,0,0,1,0,0,0,0,0,0,0,0,0,0,0,0,0,-4.4,0,0,0,0,0,0,0,0,-4.4,1,0,0,0,0,0,0,0,0,0,0,0,0,0,0,0,0,0,0,0,0,0,0,0,0,0,0,-4.4,0,0,0,0,0,0,0,0,0,0,0,0,0,0,0,0,0,0,0,0,0,0,0,0,0,0,0,0,0,0,0,0,0,0,0,0,0,0,0,0,0,0,0,0,0,0,0,-4.4,0,0,0,0,0,0,0,0,0,0,0,0,0,0,0,0,0,0,0,0,0,0,0,0,0,0,0,0,0,0,0,0,0,0,0,0,0,0,0,0,0,0,0,0,0,0,0,0,0,0,-4.4,0,0,0,0,0,0,0,0,0,0,0,0,-4.4,0,0,0,0,0,0,0,0,0,-4.4,0,0,0,0,0,0,0,0,0,0,0,0,0,0,0,0,0,0,0,0,-4.4,0,0,0,0,0,0,0,0,0,0,0,0,0,0,0,0,0,0,0,0,0,0,0,0,0,0,0,0,0,0,0,0,0,0,0,0,0,0,0,0,0,0,0,0,0,0,0,0,0,0,0,0,0,0,0,0,0,0,0,0,0,0,0,0,0,0,0,0,0,0,0,0,0,0,0,0,0,0,0,0,0,0,0,0,0,0,0,0,0,0,0,0,0,0,0,0,0,0,0,0,0,0,0,0,0,0,0,-4.4,0,0,0,0,0,0,0,0,0,0,0,0,0,0,0,0,0,0,0,0,0
0,0,0,0,0,0,0,0,0,0,0,0,0,0,0,0,0,0,0,0,0,0,0,0,0,0,0,0,0,-4.4,0,0,0,0,0,0,0,0,0,0,0,0,0,0,0,0,0,0,0,0,0,0,0,0,0,0,0,0,0,0,0,0,0,0,0,0,0,0,0,0,0,0,0,0,0,0,0,0,0,0,0,0,0,0,0,0,0,0,0,0,0,0,0,0,0,0,0,0,0,0,0,0,-4.4,0,0,0,0,0,0,0,0,0,0,0,0,0,0,0,0,0,0,0,0,0,0,0,0,0,0,0,0,0,0,0,0,0,0,0,0,0,0,0,0,0,0,0,0,0,0,0,0,0,0,0,0,0,0,0,0,0,0,0,0,0,0,0,0,0,0,0,-4.4,0,0,0,0,0,0,0,0,0,0,0,-4.4,0,0,0,0,0,0,0,0,0,0,0,0,0,0,0,0,0,0,0,0,0,0,0,0,0,0,0,0,0,0,-4.4,0,0,0,0,0,0,0,0,0,0,0,0,0,0,0,0,0,0,0,-4.4,0,-4.4,-4.4,0,0,0,0,0,0,0,0,0,0,0,0,0,0,-4.4,0,0,0,0,0,0,0,0,0,0,1,0,0,0,0,0,0,0,0,0,0,0,-4.4,0,0,0,0,0,0,0,0,0,0,0,0,0,0,0,0,1,0,0,0,0,1,0,0,0,0,0,0,0,0,0,-4.4,0,0,0,0,0,0,0,0,0,0,0,0,0,0,0,0,0,0,0,0,0,0,0,0,1,0,0,0,0,0,0,0,0,0,0,0,0,-3.4,0,0,0,0,0,0,0,0,0,0,1,0,0,0,-4.4,0,0,0,0,0,1,0,0,0,0,-4.4,-4.4,0,0,0,0,0,0,1,0,0,0,0,0,0,0,0,-4.4,0,1,0,0,0,0,0,0,-4.4,0,0,0,0,1,0,0,-4.4,0,0,0,0,0,0,-4.4,0,0,0,0,0,0,0,0,0,0,0,0,0,0,0,0,0,0,0,0,1,0,0,0,0,1,0,0,0,0,0,0,0,0,0,0,0,0,0,1,0,0,1,0,0,0,0,0,0,0,0,1,-8.800000000000001,0,0,0,0,0,0,0,0,0,0,0,0,0,-4.4,0,0,0,0,0,0,1,0,0,0,0,0,-8.800000000000001,0,0,0,0,0,1,0,0,0,0,0,-4.4,-4.4,0,-4.4,0,0,0,0,0,0,0,0,0,0,0,0,-3.4,0,0,0,0,0,0,0,0,1,-4.4,0,0,0,0,0,0,0,0,0,0,0,-4.4,0,0,0,0,-4.4,0,-4.4,0,0,-3.4,0,0,0,0,0,1,1,0,0,0,0,0,0,-3.4,0,0,1,0,0,0,1,0,0,0,-4.4,0,0,1,0,0,0,0,-4.4,0,0,0,0,-4.4,1,0,0,-4.4,1,0,0,-4.4,0,0,0,0,0,1,1,0,0,1,0,0,0,1,0,-4.4,1,0,0,0,1,-4.4,0,0,0,0,0,-3.4,0,0,0,1,0,0,0,0,0,0,0,1,1,1,0,0,0,1,0,1,0,0,0,0,-4.4,-4.4,0,-4.4,-3.4,0,0,0,0,0,0,0,0,0,0,0,0,0,0,0,-4.4,0,0,-4.4,0,-4.4,0,1,-4.4,1,-2.4,-4.4,0,0,-4.4,0,0,0,0,-4.4,0,0,-3.4,-4.4,1,0,0,0,0,-4.4,0,0,0,1,0,0,1,1,1,-4.4,0,0,0,1,0,0,-4.4,0,0,0,0,0,-4.4,-8.800000000000001,0,0,0,0,-4.4,0,1,0,0,0,0,0,0,0,0,-4.4,0,-4.4,0,0,0,0,0,0,0,0,0,0,0,0,-4.4,1,0,0,0,1,1,0,-4.4,1,0,0,-4.4,0,0,0,0,0,0,0,0,1,0,0,0,0,0,0,0,0,0,0,-4.4,0,1,1,1,0,-4.4,1,0,1,-4.4,0,1,2,-4.4,0,0,0,0,0,0,0,0,0,0,-3.4,1,0,0,0,0,0,0,0,0,0,1,0,1,-4.4,1,0,0,0,0,0,0,-4.4,0,0,0,0,0,1,0,-4.4,0,0,0,0,1,-4.4,0,1,0,1,1,0,0,1,0,0,-4.4,1,0,0,0,1,0,-4.4,0,0,0,0,0,0,0,0,0,0,0,1,-4.4,1,-3.4,1,0,0,1,1,0,0,1,1,0,-3.4,0,0,0,0,0,0,0,0,0,1,0,0,0,-4.4,0,-4.4,0,0,-4.4,0,-4.4,0,0,0,0,-4.4,0,0,0,0,0,0,0,-4.4,0,0,-4.4,1,0,0,0,0,0,0,0,0,0,0,0,0,0,0,0,0,-4.4,0,0,0,0,0,-4.4,0,1,-4.4,0,0,0,0,0,0,1,0,0,0,0,0,0,0,0,0,0,0,0,0,0,0,0,1,1,0,0,1,0,1,0,0,0,1,0,0,2,0,-4.4,0,0,0,0,0,0,0,0,0,1,0,0,0,0,1,1,0,0,0,0,0,0,0,0,0,0,0,0,0,1,0,0,-4.4,0,0,0,0,0,2,0,0,0,0,0,0,1,0,0,-4.4,0,0,0,1,0,0,0,0,1,0,0,0,0,0,0,0,0,1,0,0,0,0,0,0,0,0,1,1,0,-3.4,0,0,-3.4,0,0,0,1,0,0,0,0,0,0,0,0,0,0,0,0,0,0,0,0,0,0,0,0,0,0,0,0,0,0,0,0,0,0,-4.4,0,0,0,0,0,0,0,0,0,0,0,0,0,0,0,0,0,0,0,0,0,0,0,0,0,0,0,-4.4,0,0,-4.4,0,0,0,0,1,0,0,0,0,0,0,0,0,0,0,-4.4,0,0,0,-4.4,0,0,0,0,0,0,0,0,0,1,0,0,0,0,0,0,0,1,0,0,0,0,1,0,0,0,0,0,0,0,0,-4.4,0,0,0,0,0,0,0,0,0,0,-4.4,0,0,0,0,0,-4.4,0,0,0,0,0,0,0,0,0,0,0,0,0,-4.4,0,0,0,0,-4.4,0,0,0,0,0,0,0,0,0,0,0,0,0,0,0,0,0,0,0,0,0,-4.4,0,0,0,0,0,0,0,0,0,0,0,0,0,0,0,0,0,0,0,0,0,0,0,0,0,0,0,0,0,0,-4.4,0,0,0,0,0,0,0,0,0,1,0,0,0,0,0,0,0,0,0,0,0,0,0,0,0,0,0,0,0,0,0,0,0,0,0,0,0,0,0,0,0,0,-4.4,0,0,0,0,0,0,0,0,0,-4.4,0,0,0,0,0,0,0,0,0,0,0,0,0,0,0,0,0,0,0,0,0,0,0,0,0,0,0,0,0,0,0,0,0,0,0,0,0,0,0,0,0,0,0,0,0,0,0,0,0,0,0,0,0,0,0,0,0,0,0,0,0,0,0,0,0,0,0,0,0,0,0,0,0,0,0,0,0,0,0,0,0,0,0,0,0,0,0,0,0,0,0,0,0,0,0,0,0,0,0,0,0,0,0,0,0,0,0,0,0,0,0,0,0,0,0,0,0,0,0,0,0,0,0,0,0,-4.4,0,-4.4,0,0,0,0,0,0,0,0,0,0,0,0,0,0,0,0,0,0,0,0,0,0,0,0,0
0,0,0,0,0,0,0,0,0,0,0,0,0,0,0,0,0,0,0,0,0,0,-4.4,0,0,0,0,0,0,0,0,0,0,0,0,0,0,0,0,0,0,0,0,0,0,0,0,0,0,0,0,0,0,0,0,0,0,0,0,0,0,0,0,0,0,0,0,0,0,0,0,0,0,0,0,0,0,0,0,0,0,0,0,0,0,0,0,0,0,0,0,0,0,0,0,0,0,0,0,0,0,0,0,0,0,0,0,0,0,0,0,1,0,0,0,0,0,0,0,0,0,0,0,0,0,0,0,0,0,0,0,0,0,0,0,0,0,0,0,0,0,0,0,-4.4,0,0,0,0,0,0,0,0,0,0,0,0,0,0,-4.4,0,0,0,0,0,0,1,0,0,0,0,0,0,0,0,0,0,0,0,0,0,0,0,0,0,0,0,0,0,0,0,0,0,0,0,0,0,0,0,0,0,0,0,0,0,0,0,0,0,0,0,0,0,0,0,0,0,0,0,0,0,0,0,0,0,0,0,0,0,0,0,0,0,0,0,0,0,0,0,0,0,0,0,0,0,0,0,0,0,0,0,0,-4.4,0,0,0,0,0,0,0,-4.4,0,0,0,0,0,0,0,0,0,0,0,0,0,0,0,0,0,0,0,-4.4,0,0,0,0,0,0,0,0,0,0,0,0,0,0,0,0,0,0,0,0,0,0,0,0,0,0,0,0,0,0,0,0,0,0,0,0,0,0,0,0,0,0,0,0,0,0,0,0,0,-4.4,0,0,0,0,0,0,0,0,-4.4,0,0,0,0,0,0,0,1,0,0,0,0,0,0,0,0,0,0,0,0,0,-4.4,0,-4.4,0,0,0,0,-4.4,-4.4,0,0,0,0,0,0,0,0,-4.4,0,0,0,0,0,0,0,0,0,0,0,0,0,0,0,0,0,0,0,0,0,0,0,1,0,0,0,0,0,0,0,0,0,0,0,0,0,0,0,0,0,0,0,0,0,0,-4.4,0,0,0,0,0,0,0,0,0,0,0,0,0,0,1,1,0,0,0,0,0,0,0,0,0,0,0,0,0,0,0,0,0,1,0,0,0,0,0,0,1,0,0,0,-4.4,0,0,0,-8.800000000000001,0,0,0,0,0,0,0,0,0,-4.4,1,0,0,0,0,0,0,0,0,0,0,0,0,0,0,0,0,0,0,0,0,0,0,0,0,0,0,0,0,0,0,0,0,0,0,0,0,0,0,0,1,0,0,1,0,0,0,0,0,0,0,0,0,0,0,0,0,0,0,0,0,0,0,0,1,1,0,0,1,0,0,0,0,0,1,0,0,0,0,0,0,0,1,0,0,0,1,0,1,0,1,0,0,0,0,0,-4.4,0,0,0,0,0,0,0,0,0,0,0,0,0,0,0,0,0,1,0,1,0,0,0,0,-4.4,-4.4,0,0,0,0,0,0,0,0,0,-4.4,0,0,0,1,0,-4.4,0,0,0,0,1,0,0,0,0,0,-4.4,-4.4,0,0,-4.4,1,0,0,0,0,0,0,0,2,0,1,3,0,1,1,0,0,0,0,0,0,0,0,0,0,-4.4,0,0,0,0,0,0,0,0,0,0,1,0,1,0,0,0,-4.4,-3.4,-4.4,0,0,0,0,0,0,0,1,0,0,0,0,0,0,0,0,0,0,0,0,0,0,-4.4,0,0,0,0,1,0,0,0,0,0,0,0,0,0,0,-4.4,-4.4,0,1,0,0,0,0,0,-4.4,0,0,0,0,0,0,0,0,-4.4,0,0,0,0,0,0,0,1,0,1,0,0,0,0,-4.4,0,0,0,0,0,0,0,0,1,0,0,0,0,0,0,0,0,0,0,1,0,-3.4,0,-4.4,0,0,1,1,0,0,0,0,0,0,0,0,1,0,-4.4,0,1,1,-4.4,-4.4,0,0,0,0,0,0,-4.4,0,0,0,-4.4,0,0,0,0,3,0,0,-4.4,-4.4,1,1,-4.4,0,-4.4,0,0,0,0,-4.4,-7.800000000000001,0,0,-4.4,0,0,0,0,-4.4,0,0,0,0,0,0,0,-3.4,0,0,0,-3.4,0,0,0,0,0,0,-4.4,1,1,0,0,0,1,0,0,0,0,0,0,0,0,0,0,0,0,0,0,0,0,0,0,0,1,0,0,0,0,0,0,0,-4.4,0,0,0,0,0,0,0,0,0,0,0,0,0,0,0,1,0,0,0,0,0,0,0,0,1,0,1,1,-4.4,0,0,-3.4,0,0,0,0,0,0,-4.4,0,0,0,0,0,0,1,0,0,0,0,0,0,1,0,0,0,1,1,0,0,0,0,0,0,1,0,0,0,0,0,2,0,0,0,1,0,1,0,0,1,1,0,0,0,0,-3.4,0,0,0,0,0,0,0,-3.4,0,0,0,0,0,-4.4,0,0,1,0,1,0,-4.4,0,0,0,0,1,0,0,0,0,0,0,0,0,0,0,0,0,0,1,0,0,0,0,0,0,-4.4,0,0,-4.4,0,0,0,0,0,0,0,0,0,0,0,0,0,0,0,0,0,-4.4,0,0,0,0,0,0,0,0,0,0,0,0,0,0,0,0,1,0,0,0,0,0,0,0,0,0,0,0,1,1,0,0,0,0,0,0,0,0,0,0,0,0,0,0,0,0,-4.4,0,0,0,0,0,0,0,0,0,0,0,0,0,0,0,0,0,0,0,0,0,0,0,0,0,0,0,0,0,0,0,0,0,1,0,0,0,0,0,0,0,0,0,0,0,0,0,0,0,0,0,0,0,0,0,0,0,0,0,0,0,0,0,0,0,0,-4.4,0,0,0,-4.4,0,0,0,0,0,0,0,0,0,0,0,0,0,0,0,0,-4.4,0,0,0,-4.4,0,0,0,0,0,0,0,0,0,0,0,0,0,0,0,0,0,0,0,0,0,0,0,0,0,0,0,0,0,0,0,0,0,0,-4.4,0,0,0,0,0,0,0,-4.4,0,0,0,0,0,0,0,0,0,0,0,0,0,0,0,0,0,0,0,0,0,0,0,0,-8.800000000000001,0,0,0,0,0,0,0,0,0,0,0,0,0,0,0,0,0,-4.4,0,0,0,0,0,0,0,0,0,0,0,0,0,0,0,-4.4,0,0,0,0,0,0,0,0,0,0,0,0,0,0,0,0,0,0,0,0,0,0,0,0,0,0,0,0,0,0,0,0,0,0,0,0,0,0,0,0,0,0,0,0,0,-4.4,0,0,0,0,0,0,-4.4,0,0,0,0,0,0,0,0,0,0,0,0,0,0,0,0,0,0,0,0,0,0,0,0,0,0,1,0,0,0,0,0,0,0,0,0,0,0,0,0,0,0,0,0,0,0,0,0,0,0,0,0,0,0,0,0,0,0,0,0,0,0,0,0,0,0,0,0,0,0,0,0,0,0,0,0,0,0,0,0,-4.4,0,0,0,0,0,0,0,0,0,0,0,0,0,0,0,0,0,0,0,0,0,0,0,0,0,0,0,0,0,0,0,0,0,0,0,0,0,0,0,0,0,0,0,0,0,0,0,0,0,0,0,0,0,0,0,0,0,0,0,0,0,0,0,0,0,0,0,0,0,0
0,0,0,0,0,0,0,0,0,0,0,0,0,0,0,0,0,0,0,0,0,0,0,0,0,0,0,0,0,0,0,0,0,0,0,-4.4,0,0,0,0,0,0,0,0,0,0,0,0,0,-4.4,0,0,0,0,0,0,0,0,0,0,0,0,0,0,0,0,0,0,-4.4,0,0,0,0,0,0,0,0,0,0,0,0,0,0,0,0,0,0,0,0,0,0,0,0,0,0,0,0,0,0,0,0,0,0,0,0,0,0,-4.4,0,-4.4,0,0,0,0,0,0,0,0,0,0,0,0,0,0,0,0,0,0,0,0,0,0,0,0,0,0,0,0,0,0,0,0,0,0,0,0,0,0,0,0,0,0,-4.4,0,-4.4,0,0,0,0,0,0,0,0,0,0,0,0,0,0,0,0,0,0,0,0,0,0,0,0,0,0,0,0,0,0,0,0,0,0,0,0,0,0,0,0,0,0,0,-4.4,0,0,0,0,0,0,0,0,0,0,0,0,0,0,0,0,0,0,0,0,0,0,0,0,0,0,0,0,0,-4.4,0,0,0,0,0,0,0,0,0,0,0,0,0,0,0,0,0,0,0,0,0,0,0,0,0,0,0,0,0,1,0,0,0,0,0,0,0,0,0,0,0,0,0,0,0,-4.4,0,0,0,0,0,0,0,0,0,0,0,1,0,0,0,0,0,0,0,0,-4.4,0,0,0,0,0,0,0,0,0,0,0,0,0,0,0,0,0,0,0,0,0,0,0,0,0,0,0,0,1,0,0,0,0,1,0,0,0,0,0,1,0,0,0,0,0,0,1,0,0,0,1,-4.4,0,0,0,0,0,0,0,-4.4,0,0,0,0,0,0,0,0,0,0,0,0,0,0,1,0,0,-4.4,0,1,0,0,0,0,0,0,0,0,0,0,0,0,0,0,0,-4.4,0,-4.4,0,0,0,-4.4,0,0,0,0,0,0,0,0,0,0,0,0,0,0,0,0,0,0,0,-4.4,0,0,0,1,0,0,0,0,0,0,0,0,0,0,0,0,0,0,0,1,0,0,0,0,0,0,1,0,0,0,0,0,0,0,0,-4.4,-4.4,0,0,0,0,0,0,0,0,1,0,0,0,0,0,0,0,0,0,0,0,0,0,0,0,0,1,0,0,0,0,0,0,-4.4,0,0,0,1,0,-4.4,0,0,1,1,0,0,0,0,0,-4.4,0,0,0,0,0,0,0,0,0,0,0,0,0,0,0,0,0,0,0,0,0,0,-4.4,0,0,0,0,0,0,0,0,0,0,1,1,0,0,0,0,0,1,1,0,0,0,1,0,0,0,-4.4,0,1,-4.4,0,0,0,0,-3.4,0,0,0,0,0,0,0,0,0,1,0,-4.4,0,0,0,0,0,0,0,1,0,0,1,0,0,0,0,0,0,0,0,0,0,1,0,0,-4.4,0,0,0,0,0,0,0,0,0,0,1,0,0,0,1,0,0,0,0,0,0,1,1,0,0,0,0,0,1,0,0,0,0,0,1,0,0,0,0,0,0,0,1,0,0,0,0,0,1,0,0,-4.4,0,1,0,0,2,1,1,0,0,0,0,0,1,0,0,0,1,0,0,-4.4,1,0,0,0,0,0,0,0,1,0,-3.4,0,0,0,0,0,1,0,-3.4,0,0,0,1,0,1,0,1,0,0,1,2,0,0,0,0,1,0,0,0,0,1,0,0,1,-8.800000000000001,0,0,0,0,0,0,0,0,0,0,0,0,1,0,0,0,-4.4,0,0,0,0,0,0,0,0,0,0,0,2,1,0,0,0,-4.4,1,1,0,0,0,0,0,0,1,0,0,1,0,0,0,0,0,0,0,0,0,0,0,0,1,0,0,1,0,0,0,0,0,2,0,1,0,0,0,0,-4.4,1,-4.4,0,-4.4,-4.4,0,0,0,1,0,0,0,0,0,0,0,1,0,0,0,-4.4,0,0,-4.4,0,-4.4,0,0,0,0,0,2,0,-4.4,-4.4,0,3,-4.4,0,0,1,0,0,0,0,0,0,0,0,0,0,0,0,0,0,0,1,0,0,0,0,0,0,0,1,0,0,0,0,0,0,0,0,1,0,0,0,1,-4.4,-4.4,0,0,1,0,0,0,0,0,0,1,1,-4.4,0,1,-3.4,0,-4.4,0,1,1,0,0,0,0,0,0,0,1,0,0,0,0,-4.4,0,0,-4.4,0,0,0,0,0,0,0,0,0,-4.4,0,1,0,0,0,0,0,0,0,-3.4,-4.4,0,0,0,0,0,0,0,0,0,-4.4,0,0,0,0,0,0,0,0,0,0,0,0,1,0,-4.4,0,1,0,0,-4.4,0,0,0,0,-4.4,0,0,-4.4,0,0,0,0,0,2,0,0,0,0,0,0,0,0,0,-4.4,0,0,0,0,0,0,0,0,0,0,2,0,0,0,0,0,0,0,0,0,0,0,0,0,-4.4,0,0,0,0,-4.4,0,0,0,0,1,1,0,0,-4.4,0,0,0,0,0,0,0,0,0,0,0,0,0,0,1,0,0,0,-4.4,0,1,0,-4.4,-4.4,0,0,0,0,0,0,-4.4,0,0,0,2,0,0,0,0,1,0,0,0,0,0,0,-4.4,0,0,0,-4.4,0,-4.4,0,0,0,0,1,0,0,0,0,1,0,0,-4.4,1,-4.4,0,0,-4.4,0,0,0,0,-4.4,0,0,0,0,0,0,0,0,0,0,0,0,0,0,0,0,0,0,0,0,0,-4.4,0,0,0,0,0,0,1,0,-4.4,0,0,0,0,0,0,0,1,0,0,0,0,0,0,0,0,0,0,0,0,0,0,0,0,0,0,0,0,0,0,-4.4,0,0,0,0,0,0,0,0,-4.4,0,0,0,0,0,0,0,-4.4,0,0,0,1,0,0,0,0,0,0,0,0,0,0,-4.4,0,0,0,0,0,0,0,0,0,-4.4,0,-4.4,0,0,0,0,0,0,0,0,0,0,0,0,0,0,0,0,0,0,0,0,0,0,0,0,0,0,0,0,0,0,0,0,0,0,0,0,0,0,0,1,0,0,0,0,0,0,0,0,0,0,0,0,0,0,0,0,0,0,0,0,0,0,0,0,0,0,0,0,0,0,0,0,0,0,0,0,0,1,-4.4,0,0,0,0,0,0,0,-4.4,0,0,0,0,1,0,0,-4.4,0,0,0,0,0,0,0,0,0,0,0,0,0,0,0,0,0,0,0,0,0,0,0,0,0,1,0,0,0,0,0,0,0,0,0,0,0,0,-4.4,0,0,0,0,0,0,0,0,0,0,0,0,0,0,0,0,0,0,0,0,0,0,0,0,0,0,0,0,0,0,0,0,0,0,0,0,0,0,0,0,0,0,0,-4.4,0,0,0,0,0,0,0,0,0,0,0,0,0,0,0,0,0,0,0,0,0,0,0,0,0,0,0,0,0,0,0,0,0,0,0,0,0,0,0,0,0,0,0,0,0,0,0,0,0,0,0,0,0,0,0,0,0,0,0,0,0,0,0,0,0,0,0,0,0,0,0,0,0,0,0,0,0,0,0,0,0,0,0,0,0,0,0,0,0,0,0,0,0,0,0,0,0,0,0,0,0,0,0,0,0,0,0,-4.4,0
0,0,0,0,0,0,0,0,0,0,0,0,0,0,-4.4,0,0,0,0,0,0,0,0,0,0,0,0,0,0,0,0,0,0,0,0,0,0,0,0,0,0,0,0,0,0,0,0,0,0,0,0,0,0,-4.4,-4.4,0,0,0,0,0,0,0,0,0,0,0,0,0,0,0,0,0,0,0,0,0,0,0,0,0,0,-4.4,0,0,0,0,0,0,0,0,0,0,0,0,0,0,0,0,0,0,0,0,0,0,0,0,0,0,0,0,0,0,0,0,0,0,0,0,0,0,0,0,0,0,0,-4.4,0,0,0,0,0,0,0,0,0,0,0,0,0,0,0,0,0,0,0,0,0,0,0,0,0,0,0,0,0,0,0,0,0,0,0,0,0,0,0,0,0,0,0,0,0,0,0,0,0,0,0,0,0,0,0,0,0,0,0,0,0,0,0,0,0,0,0,0,0,0,0,0,0,0,1,0,0,0,0,0,-4.4,0,0,0,0,0,0,0,0,0,0,0,0,0,0,0,0,0,0,0,0,0,0,0,0,0,0,0,0,0,-4.4,-4.4,0,0,0,0,0,0,0,0,0,0,0,0,0,0,0,0,0,0,0,0,0,0,0,0,0,1,1,0,0,0,0,0,0,0,0,0,0,0,0,0,0,0,0,0,0,0,0,0,0,1,0,0,0,0,0,0,0,0,0,0,0,0,0,0,0,0,0,0,0,0,0,0,0,0,0,0,0,0,0,0,0,0,0,0,0,0,0,0,0,0,0,0,0,0,0,2,0,0,0,0,0,0,0,1,0,-4.4,0,0,1,0,0,-4.4,0,0,0,0,0,0,0,0,0,0,0,0,0,0,0,0,0,0,0,0,0,0,0,0,0,0,0,0,0,0,0,0,0,0,0,0,0,0,0,0,0,0,1,0,0,0,0,0,0,0,0,0,0,0,0,0,1,0,0,0,0,-4.4,0,0,0,0,0,0,0,0,0,0,0,0,1,0,-4.4,0,0,1,0,0,0,0,0,0,0,0,0,0,-4.4,0,0,0,0,0,0,-4.4,0,0,0,0,0,0,0,0,0,-4.4,-4.4,0,-4.4,1,0,0,0,0,0,0,0,1,0,2,1,0,0,0,1,-3.4,0,0,0,1,0,0,0,0,0,1,0,0,0,0,1,-4.4,0,0,0,0,0,1,0,1,0,0,0,0,0,0,1,0,1,0,0,1,0,0,0,1,1,0,-4.4,0,1,0,0,1,0,0,1,1,0,0,0,0,0,0,0,0,-4.4,0,0,0,-4.4,0,1,0,0,1,0,-3.4,1,0,0,0,0,0,0,-4.4,0,0,2,0,1,1,0,0,0,0,0,0,0,0,0,0,0,0,0,1,0,0,1,-8.800000000000001,0,0,0,0,0,0,0,0,1,-4.4,0,1,0,0,1,0,-4.4,0,0,0,0,0,1,-4.4,0,0,0,1,0,0,0,0,0,1,0,0,-4.4,1,0,1,0,0,0,0,0,0,0,-3.4,1,0,-3.4,0,1,0,-4.4,1,0,0,0,-2.4,0,1,0,0,-4.4,0,0,0,0,0,0,0,1,0,0,0,0,0,0,0,0,0,2,0,-4.4,0,0,0,-8.800000000000001,0,0,0,0,0,0,0,0,0,0,-4.4,1,0,0,0,-4.4,0,0,0,0,0,1,0,0,0,0,0,0,0,0,0,0,0,1,0,0,0,0,0,0,0,0,0,1,-4.4,0,0,-3.4,-4.4,0,0,0,0,0,0,0,0,0,0,0,0,0,0,0,-4.4,0,0,0,0,0,0,0,-4.4,0,0,0,0,1,0,0,0,1,0,-4.4,0,0,0,-4.4,1,0,-4.4,-4.4,0,0,1,1,1,-4.4,0,0,-3.4,0,0,0,0,0,0,0,-4.4,0,-4.4,0,0,0,0,-4.4,0,0,1,1,1,-4.4,0,-8.800000000000001,0,0,0,-3.4,0,0,0,0,0,1,0,1,0,0,1,1,0,0,-4.4,0,0,0,0,0,0,0,0,0,0,0,0,0,-4.4,2,0,0,0,0,0,0,0,0,0,0,0,0,0,-4.4,-4.4,0,0,0,0,0,0,0,-4.4,0,0,1,1,0,0,1,0,0,-4.4,-3.4,1,-4.4,1,1,0,0,1,0,0,0,1,0,0,1,0,0,0,0,0,0,0,0,1,0,0,1,0,1,0,-4.4,0,-4.4,0,0,0,0,0,1,0,0,0,0,2,-4.4,0,0,0,0,0,-4.4,-4.4,0,0,0,0,0,-4.4,1,0,0,0,-4.4,0,1,0,0,0,0,0,0,0,0,0,1,0,0,0,0,0,-4.4,0,-4.4,0,0,0,0,0,-3.4,0,0,0,1,0,1,-3.4,0,0,0,0,0,0,0,1,0,-4.4,0,0,0,0,1,0,0,0,0,0,0,0,0,0,0,-4.4,0,-4.4,0,0,0,0,0,0,0,0,0,0,0,0,0,0,0,0,0,-4.4,0,0,0,0,0,0,0,0,0,1,0,0,0,0,0,0,0,0,0,0,0,0,-4.4,0,0,0,0,0,0,-4.4,0,0,0,-4.4,0,0,0,0,0,0,0,0,0,-4.4,0,0,0,0,0,0,0,0,0,0,0,0,0,0,-4.4,0,0,0,0,0,-4.4,0,0,0,0,0,0,0,0,0,0,0,0,0,0,0,0,0,0,0,-4.4,0,0,0,0,0,0,0,0,1,0,0,0,0,0,0,0,0,0,0,0,0,0,0,0,0,0,0,0,0,0,-4.4,0,0,0,0,0,0,0,0,0,0,0,0,0,0,0,0,0,0,0,0,0,0,0,0,0,0,0,0,0,0,0,0,1,0,0,-4.4,0,0,0,0,0,0,-4.4,0,0,0,0,0,0,-3.4,0,0,0,0,0,0,0,0,0,0,0,0,0,0,0,0,0,1,0,0,1,0,0,0,0,0,0,0,0,0,0,0,0,0,0,0,0,0,0,0,0,0,0,-4.4,1,0,0,0,0,0,0,0,0,0,0,0,0,0,0,0,0,0,0,0,0,0,-4.4,0,0,0,0,0,0,0,0,0,0,0,0,0,0,0,0,0,0,0,0,0,0,0,0,0,0,0,-4.4,0,0,0,0,0,0,0,0,0,0,0,0,0,0,0,0,0,0,0,0,0,0,0,0,0,0,0,0,0,0,0,0,0,0,0,0,0,0,0,0,0,0,0,0,0,0,0,0,0,0,0,0,0,0,0,0,0,0,0,0,0,0,0,0,0,0,0,0,0,0,0,0,0,0,0,0,0,0,-4.4,0,0,0,0,0,0,0,0,0,0,0,0,0,0,0,0,0,0,0,0,0,0,0,-4.4,0,0,0,0,0,0,0,0,0,-4.4,0,0,0,0,0,0,0,0,0,0,0,0,0,0,0,0,0,0,0,0,-4.4,0,0,0,0,0,0,0,-4.4,0,0,0,0,0,0,0,0,0,0,0,0,0,0,0,0,0,0,0,0,-4.4,-4.4,0,0,0,0,0,0,0,0,0,0,0,-4.4,0,0,0,0,0,0,0,0,0,0,-4.4,0,0,0,0,0,0,0,0,0,0,0,0,0,0,0,0,0,0,0,0,0,0,0,0,0,0,0,0,0,0,0,0,0,0,0,0,0,0
0,0,0,0,0,0,0,0,0,0,0,0,0,0,0,-4.4,0,0,0,0,0,0,0,0,0,0,0,0,0,0,0,0,0,0,0,0,0,0,0,0,0,0,0,0,0,0,0,0,0,0,0,0,0,0,0,0,0,0,0,0,0,0,0,0,0,0,0,0,0,0,0,0,-4.4,0,0,0,0,0,0,0,0,0,0,0,0,0,0,-4.4,0,0,-4.4,0,0,0,0,0,0,0,0,0,-4.4,0,0,0,0,0,0,0,0,0,0,0,0,0,0,0,0,0,0,0,0,0,1,0,0,0,0,0,0,0,0,0,0,0,0,0,0,0,0,0,-4.4,0,0,0,0,0,0,0,0,0,0,0,0,0,-4.4,0,0,0,0,0,0,0,0,0,0,0,0,0,0,0,0,0,-4.4,0,0,0,0,0,0,0,0,0,0,0,0,0,0,0,0,0,0,0,0,0,0,0,0,0,0,0,0,0,0,0,0,0,0,0,0,0,0,0,0,0,0,0,0,0,0,0,0,0,0,0,0,0,0,0,0,-4.4,0,0,0,0,0,0,0,0,0,0,0,0,0,0,0,0,0,0,0,0,0,0,0,0,0,0,0,0,0,0,0,0,0,0,0,0,0,0,0,0,0,0,0,0,1,0,1,0,0,0,0,0,0,0,0,0,0,0,0,0,0,-4.4,0,0,0,0,0,0,0,0,-4.4,-4.4,0,0,0,2,0,0,0,0,0,0,0,0,0,0,0,0,0,0,0,0,0,0,0,0,0,0,1,0,0,0,1,0,0,0,-4.4,0,1,0,0,0,0,0,0,2,0,0,0,0,1,0,0,0,0,0,0,-4.4,0,0,0,0,0,0,0,0,0,-4.4,-4.4,0,0,0,0,0,-4.4,0,0,0,0,0,0,0,0,0,0,0,0,0,0,0,0,0,0,0,0,0,0,0,0,0,0,0,1,0,0,0,0,0,0,0,0,0,0,0,0,0,-4.4,0,0,0,0,0,0,0,0,0,0,0,0,0,0,0,0,0,1,0,0,0,1,0,0,1,0,0,0,0,0,0,0,0,0,1,0,0,0,0,0,0,0,-4.4,0,0,0,0,0,0,0,0,0,1,0,0,0,0,0,0,0,1,0,0,0,0,0,0,0,0,0,0,0,0,0,0,0,0,0,0,1,0,0,0,0,0,0,0,0,0,0,0,0,0,0,0,0,0,0,-4.4,0,-4.4,0,0,0,0,0,0,0,0,0,0,0,1,0,0,0,1,0,0,0,0,0,0,0,0,0,0,0,0,0,0,0,0,-4.4,0,0,0,0,0,1,0,0,-4.4,1,0,0,0,0,0,0,0,0,0,0,0,0,0,0,0,0,0,0,0,0,0,0,0,0,0,0,0,0,0,0,1,0,0,0,0,0,1,0,0,0,-4.4,0,0,-4.4,0,0,0,0,0,0,0,1,0,0,0,0,0,0,0,0,0,0,1,0,0,0,0,0,0,0,1,0,0,-4.4,0,0,1,0,0,0,0,0,0,0,0,0,-4.4,1,0,0,0,0,0,0,2,-4.4,0,0,1,0,0,0,0,0,1,-4.4,0,0,0,0,0,0,1,0,0,0,-4.4,-4.4,0,0,0,0,0,0,2,0,0,0,0,0,-4.4,0,-3.4,0,0,0,0,-4.4,0,-4.4,0,0,0,-4.4,0,1,0,0,1,0,0,-4.4,0,0,1,0,-4.4,0,1,1,1,-4.4,-3.4,0,0,0,0,0,-4.4,-3.4,0,0,0,0,-3.4,0,0,1,-4.4,0,0,3,-4.4,0,0,0,1,0,0,-4.4,-4.4,1,1,0,-7.800000000000001,0,0,0,0,0,0,-4.4,0,0,-3.4,0,-4.4,0,0,-4.4,0,0,0,1,0,1,0,1,0,1,1,0,0,-4.4,0,-4.4,0,-4.4,0,0,-3.4,0,0,2,0,-4.4,0,1,1,2,0,0,0,1,0,1,0,0,0,0,0,0,1,0,0,-4.4,2,0,0,0,-4.4,1,-4.4,0,0,0,0,0,0,0,1,0,0,0,-4.4,0,0,0,0,0,1,0,0,0,0,1,0,1,0,0,0,0,2,0,0,0,-4.4,0,1,0,0,1,0,0,2,0,0,-4.4,-4.4,0,0,0,0,0,0,0,0,0,0,0,3,1,1,0,0,0,0,0,0,-4.4,0,0,0,0,-4.4,0,0,0,0,0,0,0,0,0,0,0,-4.4,1,0,0,0,2,1,0,0,1,1,0,0,0,1,0,0,0,0,0,0,0,0,0,0,0,0,0,-4.4,1,1,-4.4,1,1,-4.4,1,0,0,0,0,0,0,1,1,0,1,0,0,0,0,0,0,0,0,-4.4,0,1,1,1,0,1,0,0,0,0,0,0,-3.4,0,0,0,0,0,0,0,0,0,0,0,0,0,0,0,0,0,0,0,0,0,0,0,0,0,0,0,0,-2.4,0,0,0,0,0,0,0,1,0,1,-4.4,0,1,0,0,1,0,0,0,0,0,1,0,0,0,0,0,0,0,0,0,0,0,0,0,0,0,0,0,0,0,-4.4,0,1,-4.4,0,0,0,1,0,0,0,0,0,0,0,0,0,0,0,0,0,0,-4.4,0,0,0,0,0,0,0,0,0,-4.4,0,0,-4.4,0,0,0,0,1,0,1,0,0,0,-4.4,0,0,0,0,0,0,0,0,0,0,0,0,1,0,0,0,0,0,0,0,0,0,0,0,0,0,0,0,0,0,0,0,0,0,0,0,0,0,0,0,0,0,2,0,0,0,0,0,-4.4,0,1,1,-4.4,0,0,0,0,0,0,0,0,1,-4.4,0,1,0,0,0,0,0,0,0,0,0,0,-4.4,0,0,0,0,0,1,0,0,0,0,0,0,0,0,1,0,0,0,0,-4.4,0,0,0,0,0,0,0,0,0,0,0,0,0,0,0,0,0,0,0,0,0,0,0,0,0,0,0,0,0,0,0,0,0,0,0,0,0,0,0,0,0,0,0,-4.4,0,0,0,0,0,0,0,0,0,0,-4.4,0,0,0,0,0,0,0,0,0,0,0,0,0,0,0,0,0,0,0,0,0,0,0,0,0,0,0,0,0,0,0,0,0,-4.4,1,0,0,0,0,0,0,0,0,0,0,0,0,0,0,0,0,0,0,0,0,0,0,0,0,0,0,0,0,0,0,0,0,0,0,0,0,0,0,0,0,-4.4,0,0,0,0,0,0,0,0,0,0,0,0,0,0,0,0,0,0,0,0,0,0,0,0,0,0,0,0,0,0,0,0,0,0,0,0,0,0,0,0,0,0,0,0,0,0,0,0,0,0,0,0,0,0,0,0,0,0,0,0,0,0,0,0,0,0,0,0,0,0,0,0,0,0,0,0,0,0,0,0,0,0,0,0,0,0,0,0,0,0,0,0,0,0,0,0,0,0,0,0,0,0,0,0,0,0,0,0,0,0,0,0,0,0,0,0,0,0,0,0,0,0,0,0,0,0,0,0,0,0,0,-4.4,0,0,0,0,0,0,0,0,0,0,0,0,0,0,0,0,0,0,0,0,0,0,0,0,0,0,0,0,0,0,0,0,0,0,0,0,0,0,0
0,0,0,0,0,0,0,0,0,0,0,0,0,0,0,0,0,0,0,0,0,0,0,0,0,0,0,0,0,0,0,-4.4,0,0,0,0,0,0,-4.4,0,0,0,0,0,0,0,0,0,0,0,0,0,0,0,0,0,0,0,0,0,0,0,0,0,0,0,0,0,0,0,0,0,-4.4,0,0,0,0,0,0,0,0,0,0,0,0,0,0,0,0,0,0,0,0,0,0,0,0,0,0,0,0,0,0,0,0,0,0,0,0,0,0,-4.4,0,0,0,0,0,0,0,0,0,0,0,0,0,0,0,1,0,0,0,0,0,0,0,0,0,0,0,0,0,0,0,0,0,0,0,0,0,0,0,0,0,-4.4,1,0,0,0,0,0,0,0,0,0,0,0,0,0,0,0,0,0,0,0,0,0,0,0,0,0,0,0,0,0,0,0,0,0,1,0,0,0,0,0,0,0,0,0,0,0,0,0,0,0,0,0,0,0,0,0,0,0,0,0,0,0,0,0,0,0,0,0,0,0,0,0,0,0,0,0,0,0,0,0,0,-4.4,0,-4.4,0,0,0,0,0,0,0,0,0,0,0,0,0,0,0,0,0,-3.4,0,-4.4,-4.4,0,0,0,0,1,0,0,-4.4,0,0,0,0,0,0,0,0,0,0,0,0,0,0,0,1,0,0,0,0,0,0,0,0,0,-4.4,0,0,0,0,0,0,0,0,0,0,0,0,0,0,0,0,0,0,0,0,0,0,-3.4,0,0,-4.4,0,0,0,0,0,0,-4.4,0,0,0,0,0,0,0,0,0,0,1,0,0,0,0,0,0,0,0,-4.4,0,0,0,0,-4.4,0,0,0,0,1,0,0,0,0,0,0,0,0,0,0,0,0,0,0,0,0,1,0,0,1,0,0,0,0,0,0,0,0,1,1,0,0,0,0,0,0,0,0,0,-4.4,0,0,0,0,0,0,0,-4.4,0,0,0,0,0,0,0,0,0,0,0,0,0,-4.4,0,0,0,0,0,1,0,0,1,0,0,0,0,0,0,1,-4.4,0,0,0,0,0,0,0,0,0,0,0,0,0,0,0,0,-4.4,0,0,0,0,0,0,0,0,0,0,0,0,0,0,0,0,0,0,0,1,0,0,0,-4.4,0,0,0,0,0,0,0,0,-4.4,0,0,0,0,0,0,0,0,0,0,0,0,0,0,0,0,0,0,0,0,1,0,0,1,0,0,-4.4,0,0,0,-4.4,0,0,0,1,0,-4.4,0,0,0,0,0,0,0,0,-4.4,0,0,0,-3.4,0,1,0,0,-4.4,-3.4,0,0,0,0,1,0,0,-8.800000000000001,0,0,0,-4.4,0,0,0,0,0,2,0,0,0,-4.4,0,0,0,0,0,-3.4,0,0,0,0,0,0,0,0,0,0,-3.4,0,0,1,0,1,1,0,0,0,0,0,0,0,0,0,0,0,1,0,0,-8.800000000000001,0,0,0,0,0,0,0,0,0,0,0,0,0,0,0,0,0,0,0,0,0,-3.4,0,0,0,1,0,0,0,0,0,0,0,-4.4,1,0,0,0,0,1,0,0,0,0,1,0,0,0,0,0,0,0,0,0,0,0,1,1,0,0,0,0,0,0,1,0,0,0,0,1,0,-4.4,0,0,0,0,-4.4,0,-4.4,0,-3.4,-4.4,0,0,1,0,-4.4,0,0,1,1,0,0,1,1,0,1,0,0,0,-3.4,0,0,0,0,0,-3.4,0,-3.4,0,0,-3.4,0,0,0,0,1,-4.4,-3.4,1,0,0,0,0,0,-4.4,0,0,0,0,0,-7.800000000000001,0,1,1,0,-4.4,1,0,1,0,0,-4.4,0,0,0,0,1,-3.4,0,0,0,0,1,0,0,0,0,0,0,0,1,-3.4,0,0,0,0,0,1,0,0,-4.4,0,0,0,0,1,1,1,1,0,1,0,0,0,1,1,0,0,0,0,0,0,2,2,0,0,0,0,0,0,0,0,0,0,0,0,0,-4.4,0,0,0,0,0,1,0,0,0,0,0,0,0,0,0,0,0,0,0,0,0,0,0,0,0,0,1,1,0,0,0,0,0,0,-4.4,1,0,0,0,1,0,0,0,0,1,0,0,0,0,0,0,1,0,0,0,0,-4.4,0,0,0,1,0,0,0,0,0,1,0,0,0,0,-7.800000000000001,0,1,0,0,0,0,0,-4.4,-4.4,0,-4.4,0,0,0,1,0,1,0,0,-8.800000000000001,0,0,0,0,1,0,0,0,0,0,0,0,0,0,0,0,0,0,0,0,0,0,0,0,0,0,0,0,0,0,0,0,0,0,-3.4,0,0,0,0,0,0,0,1,0,0,0,-4.4,-4.4,0,0,1,0,0,0,0,0,0,1,2,-4.4,0,0,0,0,1,0,-4.4,0,1,0,-4.4,0,0,0,0,0,0,0,0,0,0,0,0,0,0,0,0,0,0,-4.4,0,0,0,0,0,0,0,0,0,0,0,0,0,0,0,0,0,0,1,0,1,0,0,0,0,-4.4,0,0,0,0,0,0,0,0,0,0,1,-4.4,0,0,0,0,0,0,-4.4,-4.4,-3.4,0,0,0,0,0,0,1,0,0,0,0,0,0,0,0,0,0,0,0,0,0,0,0,0,0,0,0,0,0,0,0,0,0,0,1,1,0,0,0,0,0,0,0,0,0,0,-4.4,0,0,0,0,0,-3.4,-4.4,0,0,0,0,0,0,0,0,0,0,-4.4,0,0,0,0,-4.4,1,1,0,0,0,1,0,-4.4,0,-4.4,0,0,0,0,0,0,0,0,0,0,0,0,0,-3.4,0,0,0,0,0,0,-4.4,0,0,0,0,0,0,0,0,0,0,0,0,0,0,0,0,0,0,0,0,0,0,0,0,0,0,0,0,0,0,0,0,0,0,0,-4.4,0,0,0,0,0,0,0,0,0,0,0,0,0,0,0,0,0,0,0,0,0,0,0,0,0,0,-4.4,0,0,0,0,0,0,0,0,0,0,-4.4,0,0,0,0,0,0,0,0,0,0,0,0,0,0,0,0,0,-4.4,0,0,0,0,0,0,0,0,0,0,0,0,0,0,0,0,0,0,0,0,0,0,0,0,0,0,0,0,0,0,0,0,0,0,0,0,0,0,0,0,0,0,0,0,0,0,0,0,0,0,0,0,0,0,0,0,0,0,0,0,0,0,0,0,0,0,0,0,0,0,0,0,0,0,0,0,0,0,0,0,0,0,0,1,0,0,0,0,0,0,0,0,0,0,0,0,0,0,0,0,0,0,0,0,0,0,0,0,0,0,0,0,0,0,0,0,0,0,0,0,0,0,0,0,0,0,0,0,0,0,0,0,0,0,0,1,0,0,0,0,0,0,0,0,0,0,0,-4.4,0,0,0,0,0,0,0,0,0,0,0,0,0,0,0,0,0,0,0,0,0,0,0,0,0,0,0,0,0,0,-4.4,0,0,0,0,0,0,0,0,0,0,0,0,0,0,0,0,0,0,0,0,0,0,0,0,0,0,0,0,0,0,0,0,0,0,0,0,0,0,0,0,0,0,0,0,0,0,0,0,0,0,0,0,0,0,0,0,0,0,0,0,0,0,0,0,0,0,0,0,0,0,0,0,0,0,0,0,0,0,0
0,0,0,0,0,0,0,0,0,0,0,0,-4.4,0,0,0,0,0,0,0,0,0,0,0,0,0,0,0,0,0,0,0,0,0,0,0,0,0,0,0,0,0,0,0,0,0,0,0,0,0,0,0,0,0,0,0,0,0,0,0,-4.4,0,0,0,0,0,0,0,0,0,0,0,0,0,0,0,0,0,0,0,0,-4.4,0,0,0,0,0,0,0,0,0,0,0,0,0,0,0,0,0,0,0,0,0,0,0,0,0,0,0,0,0,0,-4.4,0,0,0,0,0,0,0,0,0,0,0,0,0,-4.4,0,0,0,0,0,-4.4,0,0,0,0,0,0,0,0,0,0,0,0,0,0,0,0,-4.4,0,0,0,0,0,0,0,0,0,0,0,0,0,0,0,0,0,0,0,0,0,0,0,0,0,0,0,0,0,0,0,0,0,-4.4,0,0,0,0,0,0,0,0,0,0,0,0,0,0,0,0,0,0,0,0,1,0,0,0,0,0,0,0,0,0,0,0,0,0,0,-4.4,0,0,0,0,-4.4,0,0,0,0,0,0,-4.4,0,0,0,0,0,0,0,-4.4,0,0,0,1,0,0,0,0,1,0,0,0,0,0,0,0,1,0,0,0,0,0,0,0,1,0,0,0,0,0,0,0,-4.4,0,0,0,0,0,0,0,0,0,-4.4,0,0,0,0,0,0,0,0,0,0,-4.4,0,0,0,0,-4.4,-4.4,0,1,1,0,0,-4.4,0,0,0,1,1,0,0,0,0,0,0,0,0,0,0,0,0,0,0,0,0,0,0,0,0,0,0,0,0,0,0,1,0,0,0,0,0,0,0,0,0,0,0,-4.4,0,0,0,0,0,0,0,-4.4,0,0,0,0,0,0,0,0,0,0,1,0,-4.4,0,0,0,0,0,0,-4.4,0,0,0,0,-4.4,0,0,0,0,0,0,0,0,0,0,0,0,0,0,0,0,0,0,0,0,0,0,0,0,0,-4.4,0,0,0,0,0,0,1,0,-4.4,0,0,0,0,0,-4.4,0,0,0,0,0,-4.4,0,0,0,-4.4,-4.4,0,0,0,0,0,0,0,0,0,0,0,0,0,0,0,0,1,0,0,0,0,-4.4,0,0,1,0,0,0,0,-4.4,1,0,0,0,0,-4.4,0,1,0,0,0,0,-4.4,1,0,-4.4,0,0,0,0,0,0,0,0,-4.4,0,-3.4,0,0,0,0,0,0,0,0,0,1,0,1,-4.4,0,-4.4,0,0,0,1,0,0,-4.4,0,1,0,0,0,0,0,0,0,0,0,0,0,0,0,0,2,0,0,0,0,0,0,-4.4,-4.4,0,0,0,-4.4,0,0,-4.4,0,0,0,0,0,0,0,0,0,0,0,0,0,-4.4,-4.4,0,0,1,0,0,0,0,0,0,0,0,-4.4,0,0,-4.4,0,0,0,0,0,0,0,0,0,-4.4,0,0,-4.4,0,0,0,0,0,0,0,0,0,-4.4,0,2,-4.4,2,0,0,-4.4,0,0,1,-4.4,-4.4,1,0,0,0,0,0,0,-4.4,0,-4.4,1,0,0,0,0,0,0,-3.4,0,0,0,0,1,1,0,0,1,0,0,0,-4.4,1,1,0,0,0,0,-3.4,0,0,1,1,0,0,1,0,0,0,0,2,-4.4,0,0,0,-3.4,-4.4,0,0,0,-4.4,1,1,0,0,0,0,0,1,0,0,1,0,0,0,0,0,0,0,-8.800000000000001,0,0,0,1,0,-4.4,0,0,0,-4.4,0,0,0,1,0,0,0,0,0,-4.4,0,1,1,0,0,0,0,0,-4.4,-3.4,0,-4.4,0,0,-4.4,0,0,0,0,0,0,0,0,1,0,0,0,-4.4,1,1,0,0,0,0,0,0,0,0,0,-4.4,0,0,0,0,0,-3.4,0,1,0,0,1,0,-4.4,-8.800000000000001,0,1,0,0,0,-4.4,0,1,0,-3.4,0,0,1,-4.4,1,0,-4.4,0,0,0,0,0,0,1,1,1,-4.4,0,0,0,0,1,0,0,0,0,0,0,0,0,0,0,1,0,-8.800000000000001,3,0,0,0,0,0,1,0,0,0,0,0,0,0,0,0,1,0,-4.4,0,1,1,0,0,0,0,0,0,0,-4.4,0,-4.4,0,1,1,0,0,1,-4.4,0,0,-4.4,-4.4,-3.4,0,0,0,0,0,0,0,0,0,-4.4,0,-4.4,0,0,0,-4.4,1,1,0,0,0,0,0,0,0,0,0,1,0,0,2,0,0,0,0,0,-4.4,0,0,0,0,0,0,0,0,0,1,0,0,0,0,0,0,-4.4,1,1,0,0,0,1,0,-4.4,0,0,0,1,0,0,0,0,0,0,0,1,0,0,1,0,0,0,0,0,0,-4.4,0,0,0,0,0,0,1,-3.4,0,0,0,0,0,0,0,0,0,0,0,0,0,0,0,0,0,1,0,0,0,0,0,1,-4.4,-4.4,0,-4.4,-4.4,0,-4.4,-4.4,1,1,0,0,-4.4,-4.4,0,0,0,0,0,0,-4.4,0,0,0,0,0,1,2,0,0,0,-4.4,0,0,0,0,0,0,0,0,0,0,1,0,-4.4,0,-4.4,0,0,-4.4,0,0,0,0,0,0,0,0,0,0,0,0,0,0,0,0,0,0,0,0,0,-4.4,0,0,0,0,0,-4.4,0,0,0,0,-4.4,0,0,0,0,0,1,0,0,-3.4,0,0,0,0,0,0,0,0,0,0,0,0,0,0,0,0,0,0,0,0,0,0,-3.4,0,0,0,0,0,0,0,0,0,0,1,0,0,0,0,0,0,0,-4.4,0,0,0,0,0,0,0,0,0,-4.4,0,0,0,1,0,0,0,0,0,0,-4.4,0,0,0,0,0,0,0,0,0,0,0,0,0,0,0,0,0,0,0,0,0,0,0,0,0,0,1,0,0,0,0,0,-8.800000000000001,0,0,0,0,0,0,0,0,0,0,0,0,0,0,0,0,0,0,0,0,0,0,0,0,0,0,0,0,0,0,0,0,0,0,0,0,0,0,0,0,0,0,0,0,0,0,0,-4.4,0,0,0,0,0,0,0,0,0,0,0,0,0,0,0,0,0,0,0,0,0,0,0,0,0,0,0,0,0,0,-4.4,0,0,-4.4,0,0,0,0,0,0,0,0,0,0,0,0,-4.4,0,0,0,0,0,0,0,0,0,0,0,0,0,0,0,0,0,0,0,0,0,0,0,0,0,0,0,0,0,0,0,0,0,0,0,0,-4.4,0,0,0,0,0,0,0,0,0,0,0,0,0,0,-4.4,0,0,0,0,0,0,0,0,0,0,0,0,0,0,0,0,0,0,0,0,0,0,0,0,0,0,0,0,0,0,0,0,0,0,0,0,0,0,0,0,0,0,0,0,0,0,0,0,0,0,0,0,0,0,0,0,0,0,0,0,0,0,0,0,0,0,0,0,0,0,0,0,0,0,0,0,0,0,0,0,0,0,0,0,0,0,0,0,0,0,0,0,0,1,0,0,0,0,0,0,0,0,1,0,0,0,0,0,0,0,0,0,0,0,0,0,0,0,0,0,0,0,0,0,0,0,0,0,0,0,0,0,0,0,0,0,0,0,0,0,0,0,0,0,0,0,0,0,0,0,0,0,0,0,0,0,0,0,0,0,0,0,0,-4.4,0,0,0,0,0,0,0,0,0,0,0,0,0,0,0,0,0,0,0,0,-4.4,0
0,0,0,0,0,0,0,0,0,0,0,0,0,0,0,0,0,0,0,0,0,0,0,0,0,0,0,0,0,0,0,0,0,0,0,0,0,0,0,0,0,0,0,0,0,0,0,0,0,0,0,0,0,0,0,0,0,0,0,0,0,0,0,0,0,0,0,0,0,0,0,0,0,0,0,0,0,0,0,0,0,0,0,-4.4,0,0,0,0,0,-4.4,0,0,0,0,0,0,0,0,0,0,0,0,0,0,0,0,0,0,0,0,0,0,0,0,0,-4.4,0,0,0,0,0,0,0,0,0,0,0,0,0,0,0,0,0,0,0,0,0,0,0,0,0,0,0,0,0,0,0,0,0,0,0,0,0,0,0,0,0,0,0,0,0,0,0,0,0,0,0,0,0,0,0,0,0,0,0,0,-4.4,-4.4,0,0,0,0,0,0,0,0,-4.4,0,0,0,0,0,0,0,0,0,0,0,0,1,0,0,0,0,0,0,0,0,0,-4.4,0,0,-4.4,0,0,0,0,0,0,0,0,0,0,0,0,0,0,0,0,0,0,0,0,0,0,0,0,-4.4,0,0,0,1,0,-4.4,0,0,-4.4,0,0,0,0,0,0,0,0,0,0,0,0,0,0,0,0,0,0,0,0,0,0,0,0,0,0,0,0,0,0,0,0,-4.4,0,0,0,0,0,0,0,0,0,0,0,0,0,0,1,0,0,0,0,0,0,0,0,0,0,0,0,0,0,0,0,0,0,0,0,0,0,0,0,0,0,-4.4,0,0,0,0,0,0,0,0,0,0,0,1,0,0,0,0,0,0,0,0,0,0,0,0,0,0,0,0,0,0,-4.4,-4.4,0,0,0,0,0,0,0,0,0,-4.4,0,2,0,0,0,0,1,0,0,0,-4.4,0,0,0,0,0,0,0,-4.4,0,1,0,0,0,0,0,0,0,-4.4,0,-4.4,0,0,0,0,0,0,0,0,0,-4.4,0,0,0,0,0,0,1,0,0,0,0,-4.4,0,0,0,0,0,0,-4.4,0,0,0,0,1,1,-4.4,1,0,-4.4,0,0,-4.4,0,0,0,0,0,0,0,0,0,0,1,0,1,0,0,0,0,0,0,0,0,1,0,0,0,0,0,0,0,0,0,0,0,0,0,-4.4,0,0,0,0,0,0,1,0,0,0,0,0,0,1,0,0,0,0,0,0,0,0,0,0,0,1,0,0,-4.4,1,0,0,0,0,0,0,0,1,1,0,0,1,0,-4.4,0,0,-4.4,0,0,0,0,0,0,-4.4,0,0,1,0,0,0,0,0,0,0,0,0,0,0,0,0,0,0,0,0,0,0,0,0,0,0,-4.4,1,0,0,0,0,0,0,0,1,0,1,-3.4,0,0,0,0,0,0,0,-4.4,-4.4,-4.4,0,0,0,0,-4.4,0,0,0,0,0,0,1,-3.4,0,0,1,0,0,0,0,0,0,0,0,-4.4,-4.4,1,0,0,0,1,0,1,-3.4,0,0,0,0,0,0,0,0,0,0,0,-4.4,0,1,-4.4,0,0,-4.4,1,0,1,-3.4,0,0,1,0,1,0,0,-3.4,0,0,0,-4.4,0,0,0,0,0,0,0,0,-3.4,0,0,0,0,0,0,0,0,0,0,-4.4,0,1,0,-4.4,0,0,1,-4.4,1,1,0,0,-4.4,1,0,0,1,1,0,0,1,2,0,1,1,-4.4,1,0,0,0,-3.4,0,0,1,0,0,1,0,1,0,-3.4,0,0,0,0,0,0,0,0,0,2,-4.4,0,0,0,0,0,0,0,0,2,1,1,1,0,0,1,0,2,0,0,1,-4.4,0,0,0,0,0,-8.800000000000001,-4.4,1,0,0,0,0,0,2,0,0,0,0,-4.4,0,-4.4,0,0,0,1,-3.4,0,0,0,0,0,0,0,0,0,0,0,-4.4,0,1,0,0,0,-4.4,0,0,-4.4,1,0,0,0,0,0,-4.4,0,0,0,0,-4.4,0,0,-4.4,0,0,0,0,0,-4.4,0,0,1,0,0,0,0,0,-3.4,0,0,0,0,0,0,0,-4.4,1,1,0,0,0,1,0,0,1,0,0,0,0,1,0,0,0,0,0,0,0,0,1,1,0,0,-4.4,1,1,-4.4,0,1,0,0,0,0,0,0,0,0,-4.4,0,0,0,0,0,1,0,-4.4,0,1,0,0,0,0,0,0,0,0,0,0,1,0,0,0,0,0,0,0,0,1,-4.4,1,0,0,0,0,0,0,0,0,0,0,0,1,0,0,0,0,0,1,0,0,0,0,0,0,0,0,0,-4.4,0,0,0,0,0,0,0,0,0,3,-4.4,0,0,-4.4,0,0,0,1,0,1,1,0,0,0,0,0,0,0,0,0,1,-3.4,0,0,0,0,0,0,0,0,1,0,0,1,0,0,1,0,0,0,0,0,0,0,0,0,0,0,0,0,0,0,0,0,0,0,0,1,0,1,0,0,2,0,0,1,0,0,0,-4.4,-4.4,1,1,-3.4,0,0,0,-4.4,0,-4.4,1,0,-4.4,0,0,1,0,0,0,0,0,0,0,0,-4.4,-4.4,0,0,-4.4,0,0,0,0,0,0,0,0,0,0,0,-4.4,0,0,1,0,1,0,0,0,0,1,1,0,0,0,0,0,0,0,0,0,0,-4.4,-4.4,1,0,0,0,0,0,-4.4,0,0,0,0,0,0,0,-4.4,0,0,0,0,0,0,0,0,0,0,0,1,-4.4,0,0,0,1,0,0,0,0,0,0,0,0,0,0,0,0,0,0,0,0,0,0,0,0,0,0,0,0,0,0,0,0,0,0,-4.4,0,0,0,0,0,0,0,0,0,0,0,0,0,0,0,0,-4.4,-4.4,1,0,0,0,1,0,0,0,0,0,0,0,0,0,0,0,0,0,0,0,0,0,0,0,0,0,0,0,0,0,0,0,0,0,0,0,0,0,0,0,0,0,0,0,0,0,0,0,0,0,0,0,0,0,-4.4,0,0,0,0,0,0,0,0,0,0,0,0,0,0,0,0,0,-4.4,-4.4,0,0,0,0,0,0,0,0,0,0,0,0,0,0,0,-4.4,0,0,0,0,0,0,0,0,0,0,0,1,0,0,0,0,0,0,0,0,0,0,1,0,0,0,0,0,0,0,0,0,0,0,0,0,0,0,0,0,0,0,0,0,0,0,0,0,0,0,0,0,0,0,0,0,0,0,0,0,0,0,0,0,-4.4,0,0,0,0,0,0,0,0,0,0,0,0,0,0,-4.4,0,0,0,0,0,0,0,0,0,0,0,0,0,0,0,0,0,0,0,0,0,0,0,0,0,0,0,-4.4,0,0,0,0,0,0,1,0,0,0,0,0,0,0,0,0,0,0,-4.4,0,0,0,0,0,0,0,0,0,0,0,0,0,0,0,0,-4.4,0,0,0,0,0,0,0,0,0,0,0,0,0,0,0,0,0,0,0,0,0,0,0,0,0,0,0,0,0,0,0,0,0,0,0,0,0,0,1,-4.4,0,0,0,0,0,0,0,0,0,0,0,0,0,0,0,0,0,0,0,0,0,0,0,0,0,0,0,0,0,0,0,0,0,0,0,0,0,0,0,0,0,0,0,0,0,0,0,0,0,0,0,0,0,0,0,0,0,0,0,0,0,0,0,0,0,0,0,0
0,0,0,-4.4,0,0,0,0,0,0,0,0,0,0,0,0,0,0,0,0,0,0,0,0,0,0,0,0,0,-4.4,0,0,0,0,0,0,0,0,0,0,0,0,0,0,0,0,0,0,0,0,0,0,0,0,0,0,0,0,0,0,0,0,0,0,0,0,0,0,0,0,0,0,0,0,0,0,0,0,0,0,0,0,0,0,0,0,0,0,0,0,0,0,0,0,0,0,0,0,0,0,0,0,0,0,0,0,0,0,0,0,0,0,0,0,0,0,0,0,0,1,0,0,0,0,0,0,0,0,0,0,0,0,0,-4.4,0,0,0,0,0,0,0,0,0,0,0,0,0,0,0,0,-4.4,0,0,0,0,0,0,0,0,0,0,0,0,0,0,0,0,0,0,0,0,0,0,0,0,-4.4,0,0,0,0,0,0,0,0,0,0,0,0,0,0,0,0,0,0,0,0,0,0,0,0,0,0,0,0,0,0,0,0,0,0,0,0,0,0,-4.4,0,0,0,0,0,0,0,0,0,0,0,0,0,0,0,0,0,0,0,0,0,0,0,0,0,0,0,0,0,0,0,0,0,-4.4,0,0,0,0,-4.4,-4.4,0,0,-4.4,0,0,0,0,0,0,0,0,0,0,0,-4.4,0,0,0,-4.4,0,0,0,0,0,0,0,0,0,0,1,0,0,0,0,0,0,0,0,0,-4.4,0,0,0,0,0,0,1,0,0,-4.4,0,0,0,0,0,0,0,0,0,0,0,0,0,0,0,0,0,0,0,0,0,1,0,0,0,0,0,0,0,1,1,1,0,1,0,0,0,0,0,1,0,0,0,0,0,0,0,0,0,0,0,0,0,0,1,0,1,0,0,0,0,0,0,-4.4,0,0,0,0,0,0,0,0,0,0,0,1,0,0,0,0,-4.4,1,0,0,1,0,0,0,0,0,0,0,0,0,0,0,0,0,-4.4,0,0,0,0,0,0,0,-4.4,0,1,0,0,0,-4.4,0,0,0,0,0,-4.4,0,0,0,0,0,0,0,0,0,0,0,1,0,0,0,-4.4,1,0,0,0,0,0,1,0,0,0,0,0,0,0,0,0,0,0,0,0,0,0,0,-3.4,0,1,0,0,0,0,0,1,0,0,0,0,-4.4,0,0,0,1,0,0,0,0,0,0,0,0,0,0,0,0,-4.4,0,0,0,0,-4.4,0,0,1,1,0,0,0,0,0,-4.4,0,0,0,-4.4,0,-4.4,-4.4,-4.4,0,0,0,1,-2.4,0,0,1,0,0,2,0,0,0,0,0,0,0,-4.4,0,0,0,-4.4,0,1,0,0,0,0,0,0,-3.4,0,0,0,0,0,0,0,1,0,0,0,1,0,0,0,0,0,0,0,0,0,0,0,0,0,0,0,0,0,0,0,0,-4.4,0,0,0,0,0,0,0,0,1,0,0,0,1,0,0,0,0,0,-4.4,1,0,-3.4,0,0,0,0,0,0,0,0,0,0,1,-4.4,0,3,0,0,-4.4,1,-4.4,0,0,0,1,0,0,1,1,0,0,2,0,0,0,0,0,0,0,0,-3.4,0,0,0,0,1,2,0,0,0,0,0,1,0,0,0,1,0,0,1,1,0,0,1,0,0,0,1,-4.4,0,0,-4.4,0,0,0,0,0,0,1,-4.4,0,1,0,0,0,1,0,0,-4.4,0,0,-4.4,0,0,0,0,-4.4,0,-8.800000000000001,1,0,1,0,0,0,0,0,-3.4,0,0,1,0,-4.4,0,0,1,-4.4,0,0,1,1,0,0,0,1,2,1,1,0,0,0,0,0,-4.4,0,-4.4,0,1,0,0,0,0,0,0,1,2,0,0,0,0,-4.4,0,1,1,0,0,-4.4,-4.4,0,0,-8.800000000000001,0,-2.4,1,0,1,0,-4.4,0,0,0,0,0,0,0,0,-4.4,0,0,0,1,0,0,-4.4,0,0,0,0,0,1,0,0,0,0,0,0,0,0,-8.800000000000001,0,0,1,1,0,0,1,0,0,0,0,1,0,0,0,-3.4,1,-4.4,0,0,0,1,0,0,-4.4,0,0,1,0,0,0,-4.4,-4.4,0,0,1,0,0,0,1,0,0,0,1,0,1,0,0,0,-4.4,1,1,0,0,0,0,-4.4,0,1,0,0,0,0,0,0,0,0,0,0,0,0,0,0,1,0,0,2,0,1,1,0,1,0,0,1,1,0,0,-4.4,0,1,0,0,0,0,0,0,0,0,0,0,1,0,1,0,0,1,0,0,0,1,0,1,2,1,1,0,0,0,0,0,1,0,-3.4,0,0,1,0,0,0,0,0,0,0,0,-4.4,0,-4.4,2,0,0,0,1,0,0,0,0,1,1,0,0,1,0,0,-4.4,-4.4,0,0,0,0,1,0,0,0,0,-4.4,0,0,1,0,0,1,0,0,0,0,0,0,0,0,0,-4.4,0,0,0,0,0,0,0,0,0,0,0,0,0,-4.4,0,0,0,0,0,0,0,0,0,0,0,-4.4,0,0,-4.4,0,0,0,0,0,0,0,0,1,0,0,0,-4.4,0,0,0,0,0,0,1,0,0,0,0,0,0,0,-4.4,0,0,0,0,1,0,0,0,0,0,0,0,0,-4.4,0,1,0,0,0,0,-4.4,0,-4.4,0,0,0,1,0,0,0,0,0,0,0,-4.4,0,0,0,0,0,0,0,0,0,0,0,0,0,0,0,0,1,0,0,0,0,0,0,0,0,0,0,0,0,0,0,0,0,0,0,0,0,0,0,-4.4,0,0,0,0,0,0,0,0,0,0,0,0,0,2,0,0,0,0,-4.4,0,0,0,0,0,0,0,0,0,0,0,-4.4,0,0,0,0,0,0,0,0,0,0,0,0,0,0,0,0,0,0,0,0,0,0,0,0,-4.4,0,0,0,0,0,0,0,0,0,0,0,0,0,0,0,0,0,0,0,0,0,0,0,0,-4.4,0,0,0,0,0,0,0,0,0,0,0,0,1,0,0,0,0,0,0,0,0,0,0,0,0,0,0,0,0,0,0,0,0,0,0,0,0,0,0,1,0,0,1,0,0,-4.4,0,0,0,0,0,0,0,0,0,-4.4,0,0,-4.4,0,0,0,0,0,0,0,0,0,0,-4.4,0,0,0,0,0,0,0,0,0,0,0,-4.4,0,0,0,0,0,0,1,0,0,0,0,0,0,0,0,0,0,0,0,0,0,0,0,0,0,0,-4.4,0,0,0,0,0,0,0,0,0,0,0,0,0,0,0,0,-4.4,0,0,0,0,0,0,0,0,0,0,0,0,0,0,0,0,0,0,0,0,0,0,0,0,0,0,0,0,0,0,0,0,0,0,0,0,0,0,0,0,0,1,0,0,0,0,0,0,0,0,0,0,-4.4,0,0,0,0,0,0,0,0,0,0,0,0,0,0,0,0,0,0,1,0,0,0,0,0,0,0,0,0,0,0,0,0,0,0,0,0,0,0,0,0,0,0,0,0,0,0,0,0,0,0,0,0,0,0,0,0,0,0,0,0,0,0,0,0,0,0,0,0,0,0,0,0,0,0,0,0,0,0,0,0,0,0,0,0,0,0,0,0,0,0,0,0,0,0,0,0,0,0,0,0,0,0,0,0,0,0,0,0,0,0,0,0,0,0,0
0,0,0,0,0,-4.4,0,0,0,0,0,0,0,0,0,0,0,0,0,0,0,0,0,0,0,0,0,0,0,0,0,0,0,-4.4,0,0,0,0,0,0,0,0,0,0,0,0,0,0,0,0,0,0,0,0,0,0,0,0,0,0,0,0,0,0,0,0,-4.4,0,0,0,0,0,0,0,0,0,0,0,0,0,0,0,0,0,0,0,0,0,0,0,0,0,0,0,0,0,-4.4,0,0,0,0,0,0,-4.4,0,0,0,0,0,0,0,-4.4,0,0,0,0,0,1,0,0,0,0,0,0,0,0,0,0,0,-4.4,0,0,0,0,0,0,0,0,0,0,0,0,0,0,0,0,0,0,0,0,0,0,0,0,0,0,0,0,0,0,0,0,0,0,0,0,0,1,0,0,0,0,0,0,0,0,0,0,0,1,0,0,0,0,0,0,1,0,0,0,0,0,0,0,0,0,0,0,0,0,0,0,0,0,0,1,0,0,0,0,0,0,0,0,0,0,0,0,0,0,0,0,0,0,0,0,0,-4.4,1,0,0,0,0,0,0,0,0,0,0,0,0,0,0,0,0,0,0,0,0,0,0,0,0,0,0,0,0,0,0,0,0,0,0,0,0,0,0,0,0,0,0,0,0,0,0,0,1,0,0,0,0,0,0,0,0,0,0,0,0,-4.4,0,0,0,0,0,-4.4,0,0,0,-4.4,0,0,0,-4.4,0,0,0,0,0,0,0,0,0,-4.4,0,0,0,0,-4.4,0,0,0,0,0,0,-4.4,0,0,0,0,0,0,0,0,0,0,0,0,0,0,0,0,0,0,0,0,0,0,0,0,0,0,0,-4.4,-4.4,0,0,0,0,0,0,0,0,0,0,0,0,-4.4,0,0,0,0,0,0,0,0,0,-4.4,0,1,0,0,0,0,0,0,1,0,0,0,0,0,0,0,0,0,0,0,0,0,0,0,0,0,0,0,0,1,0,0,0,0,0,0,0,0,0,0,0,0,0,0,0,0,0,0,0,0,0,0,0,-4.4,0,0,0,0,0,0,0,-4.4,0,0,0,1,0,0,1,0,0,0,0,0,0,1,-8.800000000000001,0,0,0,-4.4,0,0,0,0,0,0,0,0,0,0,-4.4,0,0,0,0,0,0,0,0,0,0,0,0,-4.4,0,0,0,0,0,0,0,1,0,0,0,1,0,1,0,-4.4,0,-4.4,0,0,0,0,0,0,0,0,1,1,0,0,0,0,0,-4.4,1,1,1,0,0,0,0,0,0,-3.4,0,0,0,0,0,-4.4,0,0,0,0,0,0,0,0,0,0,-3.4,0,0,0,0,0,0,0,1,0,0,0,0,0,0,1,0,1,0,0,0,0,0,0,-4.4,-4.4,0,0,0,-4.4,1,0,0,0,0,0,0,0,0,1,0,0,1,-4.4,0,0,1,0,0,0,0,0,1,0,0,0,0,0,0,0,0,0,0,0,0,1,-3.4,1,0,0,0,0,0,0,0,0,0,-8.800000000000001,-4.4,1,0,2,0,0,-4.4,0,0,0,0,0,0,0,0,0,0,0,0,0,-3.4,2,0,0,0,0,-2.4,0,0,0,0,0,1,0,0,1,0,0,0,0,0,0,0,0,1,0,0,0,-4.4,0,0,0,0,0,0,1,1,0,0,0,-8.800000000000001,0,0,0,0,0,-3.4,0,0,2,0,0,0,0,0,0,0,1,-3.4,0,2,1,1,-3.4,1,0,0,0,0,2,-4.4,0,1,1,0,0,1,0,1,0,0,0,0,0,-4.4,0,1,0,0,1,0,-4.4,0,-4.4,0,-4.4,0,0,1,0,2,0,0,1,-3.4,0,0,-4.4,1,0,0,0,2,0,0,0,0,0,0,-4.4,1,0,1,0,2,0,0,0,1,0,0,0,1,-4.4,0,0,0,0,1,1,-4.4,0,0,-4.4,0,-4.4,0,0,0,0,1,-3.4,0,1,0,0,0,0,1,2,0,0,0,1,-4.4,0,0,1,0,1,0,-4.4,0,0,0,0,0,0,0,0,-4.4,0,0,0,1,-2.4,1,0,0,0,0,-4.4,0,0,0,1,-3.4,1,1,-4.4,0,2,1,1,0,-4.4,0,0,0,1,0,0,0,1,2,0,0,2,0,0,0,0,0,0,0,0,0,0,-4.4,0,0,-4.4,0,0,0,1,-4.4,0,0,2,0,0,1,0,0,0,0,2,0,-4.4,0,0,-8.800000000000001,0,1,0,0,0,0,-4.4,1,0,0,-4.4,0,0,0,0,0,1,0,0,1,0,0,0,0,1,0,0,0,0,0,0,0,-4.4,0,0,0,0,0,0,0,0,0,0,0,0,0,0,-3.4,1,-4.4,0,0,0,0,0,0,0,0,0,0,0,0,0,0,0,0,0,0,0,0,0,0,0,1,-3.4,0,0,0,0,0,-4.4,1,0,-4.4,0,0,0,0,0,0,0,0,1,0,0,0,0,1,0,0,0,0,0,0,0,0,0,0,1,0,0,-4.4,0,0,1,1,0,0,1,1,0,0,1,0,0,0,0,0,1,0,0,1,0,0,1,0,0,0,0,0,0,0,0,0,1,0,-4.4,1,0,0,-4.4,0,1,0,0,0,0,0,0,0,0,0,0,0,0,0,1,0,0,0,0,1,0,0,0,0,0,0,-3.4,-4.4,0,1,0,0,0,0,0,0,1,0,0,0,-4.4,0,0,0,-4.4,1,0,0,0,0,0,1,0,0,0,0,0,0,0,-3.4,0,0,0,0,0,0,0,0,0,0,0,0,0,0,-4.4,0,0,0,0,0,0,0,0,0,0,0,0,0,-4.4,0,1,0,0,0,0,0,0,0,0,-4.4,0,0,-4.4,0,0,0,0,0,0,0,0,0,0,0,0,0,0,-4.4,0,0,0,0,0,0,0,0,0,0,0,0,0,0,0,0,0,0,0,0,0,0,0,0,0,0,0,0,0,0,0,0,0,0,0,0,0,0,0,0,0,0,0,0,0,0,0,0,0,0,0,0,0,0,0,0,0,0,0,0,0,0,0,0,0,0,0,0,0,0,0,0,0,0,0,0,0,-4.4,0,0,0,0,0,1,0,0,0,0,0,0,0,0,0,0,-4.4,0,0,0,0,0,0,0,0,0,0,0,0,0,0,0,0,0,0,0,0,0,0,0,0,0,0,0,0,0,0,0,0,0,0,0,0,0,0,0,0,0,0,0,0,0,0,0,0,0,0,0,0,0,0,0,0,0,0,0,0,0,0,0,0,0,0,0,0,0,0,0,0,0,0,0,0,0,0,0,0,0,0,0,0,0,0,0,0,0,0,0,0,0,0,0,0,0,0,0,0,0,0,0,0,0,0,0,0,0,0,0,0,0,0,0,0,0,0,0,0,0,0,0,0,0,0,0,-4.4,0,0,0,0,0,0,0,0,0,0,0,0,0,0,0,0,0,0,0,0,0,0,0,0,0,0,0,0,0,0,0,0,0,0,0,0,0,0,0,0,0,0,0,0,0,0,0,0,0,0,0,0,0,0,0,0,0,0,0,0,0,0,0,0,0,0,0,0,0,0,0,0,0,0,-4.4,0,0,0,0,0,0,0,0,0,0,0,0,0,0,0,0,0,0,0,0,0,0,0,0,0,0,0,0
0,0,0,0,0,0,0,0,0,0,0,0,0,0,0,-4.4,0,0,0,0,0,0,0,0,0,0,0,0,0,0,0,0,0,0,0,0,0,0,0,0,0,0,0,0,0,0,0,0,0,0,0,0,0,0,0,0,0,0,0,0,-4.4,0,0,0,0,0,0,0,0,0,0,0,0,0,0,0,0,0,0,0,0,0,0,0,0,0,0,0,0,0,0,0,0,0,0,0,0,0,0,0,0,0,0,0,0,0,0,0,0,0,0,0,0,0,0,0,0,0,0,0,0,0,0,0,0,0,0,0,0,0,0,0,0,0,0,0,0,0,0,0,0,0,0,0,0,0,0,0,0,0,0,-4.4,0,0,0,0,0,0,0,0,0,0,0,0,0,0,0,0,0,0,0,0,0,0,0,0,0,0,0,0,0,0,0,0,0,0,0,0,0,0,0,0,0,0,0,0,0,-4.4,0,0,0,0,0,0,0,0,0,0,0,0,0,0,0,0,0,0,0,0,0,0,0,0,0,0,0,0,0,0,0,0,0,0,0,0,0,0,0,0,0,0,0,0,0,0,0,0,0,0,0,0,0,0,0,0,1,-4.4,0,1,0,0,-4.4,0,0,0,0,0,0,0,0,0,0,0,0,-4.4,-3.4,0,0,0,0,0,0,0,0,0,0,0,0,0,0,0,0,0,0,0,0,0,0,0,0,0,0,-4.4,0,0,0,0,0,0,0,0,0,0,0,0,0,0,0,0,0,0,0,0,0,0,-4.4,0,0,0,0,0,1,0,0,0,0,0,0,0,0,0,0,0,0,0,0,0,0,0,-4.4,0,-4.4,0,1,0,0,0,0,0,0,-4.4,0,0,0,0,0,0,0,0,0,-3.4,0,0,1,1,0,0,0,0,0,0,0,0,0,0,0,0,0,0,0,0,0,0,0,0,0,0,0,0,0,0,0,0,0,0,0,0,0,0,0,0,-3.4,0,0,0,0,0,0,-4.4,0,0,0,0,1,0,1,0,0,0,0,0,0,0,0,0,0,0,0,0,0,0,0,0,-4.4,0,0,0,0,0,0,0,-4.4,0,0,0,0,0,-4.4,0,0,0,0,0,0,0,0,0,0,0,0,0,0,0,1,0,0,0,0,0,-4.4,0,0,1,0,0,0,0,0,1,0,0,0,0,0,0,-4.4,0,0,0,0,0,0,0,0,0,0,1,0,0,0,0,0,0,0,0,0,0,0,0,0,1,-4.4,0,1,1,0,0,0,0,0,0,0,0,-4.4,0,0,0,0,-8.800000000000001,1,0,0,0,1,-4.4,0,0,0,0,0,0,0,0,0,-3.4,0,-3.4,0,0,0,1,0,0,0,-4.4,0,0,0,0,0,0,2,0,0,0,0,0,0,0,0,0,0,1,0,0,0,-4.4,0,0,0,0,1,0,0,0,0,0,0,0,0,0,0,-4.4,0,1,2,1,1,0,1,0,0,-4.4,0,0,0,0,0,0,1,0,0,0,0,0,1,-3.4,0,0,0,0,0,0,0,1,0,0,1,0,0,-4.4,-4.4,0,0,-4.4,0,0,0,0,0,0,0,0,-4.4,0,0,-4.4,-4.4,1,0,-8.800000000000001,0,0,0,0,-4.4,0,1,0,0,0,0,-3.4,1,1,0,-4.4,0,0,0,0,-4.4,0,0,0,0,1,0,1,1,0,-4.4,0,0,0,0,0,0,0,0,-4.4,0,0,-4.4,1,0,0,-3.4,0,0,0,0,1,0,-4.4,1,0,0,0,0,0,0,1,-4.4,0,0,0,0,1,0,0,0,-4.4,0,1,0,0,1,0,0,0,2,0,0,-4.4,-4.4,-4.4,0,0,-3.4,0,0,0,0,1,-3.4,0,1,0,2,0,2,1,1,0,0,0,0,0,0,1,0,1,0,0,0,0,0,0,-4.4,0,0,1,0,-4.4,-3.4,0,-4.4,0,0,-4.4,0,0,-3.4,0,-3.4,1,0,0,0,0,0,0,0,0,0,0,-4.4,0,-4.4,0,1,0,0,0,0,-4.4,1,0,0,0,0,0,0,0,0,0,0,0,0,0,-4.4,0,0,3,0,0,0,0,-4.4,0,0,1,0,0,0,0,0,0,0,1,0,0,0,0,0,0,0,-4.4,0,0,0,-4.4,0,0,0,0,1,0,0,0,0,0,0,0,0,-4.4,1,1,0,-8.800000000000001,1,0,1,0,0,2,0,-4.4,0,2,0,0,1,1,1,0,-4.4,0,1,0,0,0,0,0,-3.4,0,0,0,-4.4,0,0,0,0,0,0,0,0,0,1,1,0,0,2,0,0,0,0,0,1,0,0,0,0,-4.4,0,1,0,0,1,0,0,0,0,0,1,0,0,0,-4.4,0,0,0,0,0,0,0,0,0,0,0,0,0,1,0,-4.4,0,-4.4,1,0,0,0,0,0,1,0,0,0,-4.4,1,0,0,0,0,1,-4.4,0,0,0,0,0,1,0,0,0,-4.4,0,1,0,0,1,0,-4.4,0,0,1,0,0,0,-4.4,0,0,0,0,0,0,0,1,0,1,0,0,-4.4,0,0,0,0,0,0,0,0,-4.4,0,0,0,0,0,0,0,0,0,0,0,1,0,0,0,0,0,1,0,0,0,0,0,0,0,0,-4.4,0,0,0,0,0,0,0,0,0,0,0,0,1,1,0,1,0,0,0,0,0,0,0,1,0,0,0,0,0,0,0,0,0,0,0,0,-4.4,-4.4,0,-4.4,0,0,0,0,-4.4,0,0,0,0,0,0,0,0,0,0,0,0,0,0,0,0,0,0,0,-4.4,0,0,0,0,0,1,0,0,0,0,0,0,0,0,-4.4,0,0,-4.4,0,0,0,0,0,0,-4.4,-4.4,0,0,0,-4.4,0,0,0,1,0,0,0,0,0,0,0,0,0,0,0,0,-8.800000000000001,0,0,0,0,0,0,0,0,0,0,0,0,0,0,0,0,-4.4,0,1,0,0,0,0,0,0,0,0,0,0,0,0,0,0,0,-4.4,0,0,0,0,0,0,0,0,0,0,0,0,0,0,0,0,0,0,0,0,0,0,0,0,0,0,0,0,0,0,0,0,0,0,0,0,0,0,0,0,0,0,0,0,-4.4,0,0,0,0,0,0,0,0,0,0,0,0,0,0,0,0,0,0,0,0,0,0,0,0,0,0,0,0,0,0,0,0,0,0,0,0,0,0,0,0,0,0,0,0,0,0,0,0,0,0,0,0,0,0,0,0,0,0,0,-4.4,0,0,0,0,0,0,0,0,0,0,0,0,0,0,0,0,0,0,0,0,0,0,0,0,0,0,0,0,0,0,0,0,0,0,0,0,-4.4,0,0,0,0,0,0,0,0,0,0,0,0,0,0,0,0,0,1,0,0,0,0,0,-4.4,0,-4.4,0,0,0,0,0,0,0,0,0,0,0,0,0,0,0,0,0,0,0,0,0,0,0,0,0,0,0,0,0,-4.4,0,0,0,0,0,0,0,0,0,0,0,0,0,0,0,0,0,0,0,0,0,0,0,0,0,0,0,0,0,0,0,0,0,0,0,0,0,0,0,0,0,0,0,0,0,0,0,0,0,0,0,0,0,0,0,0,0,0,0,0,0,0,0,0,0,0,0,0,0,0,0,0,0,0,0,0,0,0,0,0,0,0,0,0,0,0,0
0,0,0,0,0,0,0,0,0,0,0,0,0,0,0,0,0,0,0,0,0,0,0,0,0,0,0,0,0,0,0,0,0,0,0,0,0,0,0,0,0,0,0,0,0,0,0,0,0,0,0,0,0,0,0,0,0,0,0,0,0,0,0,0,0,0,-4.4,0,0,0,0,-4.4,0,0,0,0,0,0,0,0,0,0,0,0,0,0,0,0,0,0,0,0,0,0,0,0,0,0,0,0,0,0,0,0,0,0,0,0,0,0,0,0,-4.4,0,0,0,0,0,0,0,0,-4.4,0,0,0,0,0,0,0,0,0,0,0,0,-4.4,0,0,0,0,0,-4.4,0,0,0,0,0,0,0,0,0,0,0,0,0,0,0,0,0,0,0,0,0,0,0,0,0,0,0,0,0,0,0,0,0,0,0,0,0,0,0,-4.4,0,0,0,0,0,0,0,0,0,0,0,0,0,0,0,0,0,0,0,-4.4,0,0,0,0,0,0,0,0,0,0,0,0,0,0,0,0,0,0,0,0,0,0,0,0,0,0,0,1,0,0,0,0,0,0,0,0,0,0,0,0,0,0,0,0,0,-4.4,0,0,0,0,0,0,0,0,0,0,0,0,-4.4,-4.4,0,0,0,-4.4,-4.4,0,0,0,0,0,0,0,1,0,0,0,0,-4.4,0,0,0,0,0,-4.4,0,0,0,0,0,0,0,0,1,0,-4.4,0,0,0,0,0,0,0,0,0,0,0,0,0,0,0,-4.4,0,0,-4.4,0,0,-4.4,0,0,1,0,0,0,0,-4.4,0,0,0,-4.4,0,0,0,-4.4,0,1,0,1,0,0,-4.4,0,0,0,0,0,0,0,1,0,0,1,0,0,0,1,0,0,0,0,1,0,0,0,0,0,0,0,0,0,0,0,1,0,0,0,0,0,0,-4.4,0,0,1,0,0,0,-4.4,0,0,0,1,0,0,0,0,0,1,0,0,0,0,0,0,0,0,0,0,0,0,0,0,0,1,0,0,1,0,0,0,0,0,0,0,0,0,0,0,0,0,1,0,0,0,0,-4.4,0,0,0,0,0,0,0,0,0,-4.4,0,0,0,0,0,0,1,0,0,0,0,0,0,0,0,0,0,0,0,0,0,0,-4.4,0,0,0,0,0,0,0,0,0,0,0,0,0,0,0,0,-4.4,0,-4.4,-4.4,0,0,0,0,0,0,0,0,0,0,1,1,0,0,-4.4,0,1,0,2,0,0,0,0,0,0,0,0,0,0,0,0,0,0,0,0,0,0,0,0,0,2,0,0,0,0,-4.4,0,-4.4,0,0,0,0,-4.4,2,0,0,1,0,0,0,0,0,0,0,0,-4.4,-3.4,0,0,0,-4.4,0,-4.4,0,0,0,2,-4.4,0,0,0,-4.4,0,0,0,2,0,0,0,0,0,1,0,0,0,1,0,0,0,0,0,0,1,0,0,0,0,0,1,0,0,-4.4,0,0,0,0,0,0,0,0,1,0,0,0,0,0,0,0,0,0,0,1,0,0,1,0,0,0,0,0,0,0,0,0,0,0,0,0,0,0,0,-4.4,0,-8.800000000000001,0,0,-3.4,1,1,0,1,-3.4,0,0,0,0,-3.4,0,0,1,0,-4.4,0,0,0,-4.4,0,0,0,0,0,1,0,0,0,0,0,0,0,2,0,2,-4.4,0,0,0,-4.4,0,0,0,-8.800000000000001,0,0,1,0,-4.4,0,1,0,0,-4.4,0,0,0,0,0,0,1,-8.800000000000001,0,0,0,0,0,1,0,0,0,0,0,-3.4,0,0,0,0,0,1,-4.4,0,-4.4,1,0,0,0,0,0,0,0,0,0,0,0,0,-4.4,0,0,0,0,1,0,0,0,0,0,0,0,0,0,0,0,0,-3.4,0,0,-4.4,0,-4.4,0,0,0,0,1,0,0,0,0,2,-3.4,1,-4.4,0,0,0,1,0,-4.4,0,1,0,0,0,-4.4,0,0,0,0,0,0,1,0,-4.4,0,0,-4.4,-4.4,1,1,0,0,0,0,0,0,0,0,0,0,0,0,0,0,0,0,0,0,-4.4,0,2,0,-4.4,0,0,-3.4,-4.4,1,1,0,0,0,0,1,1,1,1,0,1,-3.4,-4.4,1,0,0,0,0,0,1,0,0,1,0,1,0,1,0,0,0,0,0,1,0,0,0,1,0,1,0,0,1,0,2,-4.4,0,0,0,0,0,0,0,0,0,0,0,0,0,0,0,0,0,0,0,2,0,0,0,0,0,2,0,0,0,0,0,1,0,-4.4,0,0,0,0,0,0,0,0,0,0,0,0,0,0,0,0,-4.4,0,-4.4,0,0,0,0,0,1,0,0,0,0,0,0,0,0,0,1,0,0,0,1,0,0,-4.4,0,0,1,0,0,0,-8.800000000000001,1,0,0,0,0,0,0,0,0,0,0,0,0,0,-4.4,0,0,0,0,1,0,0,0,0,0,0,0,0,0,1,0,0,0,1,-4.4,0,0,-4.4,0,0,1,0,0,0,1,0,0,0,0,-3.4,0,0,0,0,0,0,0,1,0,0,0,0,0,0,0,0,0,1,0,0,-4.4,-4.4,0,0,0,0,0,0,0,0,0,0,0,-4.4,0,-4.4,0,0,0,0,0,1,0,0,0,0,0,0,0,0,0,0,0,0,0,0,0,0,0,0,0,0,0,0,0,0,0,-4.4,0,0,0,0,0,0,0,0,0,0,0,0,0,0,0,0,0,0,0,0,0,0,0,0,0,0,-3.4,0,0,0,0,0,0,0,0,-3.4,0,0,0,0,1,0,0,0,0,0,0,0,0,0,0,0,0,0,0,0,0,0,0,0,-4.4,0,0,0,0,0,-4.4,0,0,0,0,1,0,0,0,0,0,0,0,0,0,0,0,0,0,0,0,0,0,0,0,0,0,0,0,0,0,0,0,0,0,0,0,0,0,0,0,0,0,0,0,0,0,0,0,0,0,0,0,0,-4.4,0,0,0,0,0,0,0,0,0,0,-4.4,0,0,0,0,0,0,0,0,0,0,0,0,0,0,0,0,0,0,0,0,0,-4.4,0,0,0,0,0,0,0,0,0,0,-4.4,0,0,0,0,0,0,0,0,0,0,0,0,0,0,0,0,0,0,0,0,-4.4,0,0,0,0,0,0,0,0,0,0,0,0,0,0,0,-4.4,0,0,0,0,0,0,0,0,1,0,0,0,0,0,0,0,0,0,0,0,0,0,0,0,0,0,0,0,0,0,0,0,0,0,0,0,0,0,0,0,0,0,0,0,0,0,0,0,0,0,0,0,0,0,0,0,0,1,0,0,0,0,0,0,0,0,0,0,0,0,0,0,0,0,0,0,0,0,0,0,0,0,0,0,0,0,0,0,0,-4.4,0,0,0,0,0,0,0,0,0,0,0,0,0,0,0,0,0,0,0,0,0,0,0,0,0,0,-4.4,0,0,0,0,0,0,0,0,0,0,0,0,0,0,0,0,0,0,0,0,0,0,0,0,0,0,0,-4.4,0,0,0,0,0,0,0,-4.4,0,0,0,0,0,0,0,0,0,0,0,0,0,0,0,0,0,0,0,0,0,0,0,0,0,0,0,0,0,0,0,0,0,0,0,0,0,0,0,0,0,0,0,0,0,0,0,0,0,0,0,0,0,0,0,0
0,0,0,0,0,0,0,-4.4,0,0,0,0,0,0,0,0,0,0,0,0,0,0,0,0,0,0,0,0,0,0,0,0,0,0,0,0,0,0,0,0,0,0,0,0,0,0,0,0,0,0,0,0,0,0,0,0,0,0,0,0,0,0,0,0,0,0,0,0,0,0,0,0,0,0,0,0,0,0,0,0,0,0,0,0,0,0,0,0,0,0,0,-4.4,0,0,0,0,0,0,0,0,0,0,0,0,0,0,0,0,0,0,0,0,0,0,0,0,0,0,0,0,0,0,0,0,-4.4,0,0,0,0,0,0,0,0,-4.4,0,0,0,0,0,0,0,0,1,0,-4.4,0,0,0,0,0,0,0,0,0,0,0,-4.4,0,0,0,0,0,0,0,0,0,0,0,0,-4.4,0,-4.4,1,0,0,0,0,0,0,0,0,0,0,0,0,0,0,0,0,0,0,0,0,0,0,0,0,0,0,0,0,0,0,0,0,1,0,0,0,-4.4,0,0,0,0,0,1,0,0,0,0,0,0,1,0,0,0,0,0,0,0,0,0,0,0,0,0,0,0,0,0,0,1,0,0,0,0,0,0,0,0,0,0,0,0,0,0,0,0,0,0,0,0,0,0,0,0,0,0,1,0,0,0,0,0,0,0,0,0,0,0,0,0,0,0,0,0,0,-4.4,0,0,0,0,0,0,0,0,-4.4,0,0,0,0,0,0,0,0,0,0,0,0,0,0,1,0,0,0,0,0,0,0,0,0,0,1,0,0,0,1,0,0,0,0,0,0,0,0,0,0,-4.4,-4.4,0,0,0,0,0,0,0,0,0,0,0,0,1,0,0,0,0,0,0,0,0,0,0,0,-4.4,0,0,-4.4,0,0,0,0,0,0,0,0,0,0,-4.4,0,0,-4.4,0,0,0,0,0,0,0,0,0,0,-4.4,0,0,0,0,0,0,1,0,0,0,1,0,0,0,0,0,0,0,1,0,0,0,0,0,0,0,0,0,0,0,0,0,0,0,0,-4.4,1,0,2,0,0,0,-4.4,0,0,1,0,0,1,0,0,0,0,0,0,0,0,0,1,0,0,0,0,0,0,0,1,0,0,1,0,-4.4,0,-3.4,1,0,0,0,0,0,0,0,0,0,0,1,0,1,-8.800000000000001,0,0,0,-4.4,0,0,0,0,0,-4.4,0,0,0,0,0,0,0,1,0,0,0,0,0,0,-4.4,1,0,0,0,0,0,0,1,0,0,1,0,0,0,-3.4,-4.4,0,1,0,0,0,0,0,0,0,0,0,0,0,0,1,1,0,0,0,0,0,0,-4.4,0,0,0,0,0,-8.800000000000001,0,0,0,0,0,0,0,0,0,1,2,0,0,0,0,0,0,0,1,0,0,-4.4,0,-4.4,0,0,-4.4,0,0,0,0,0,0,0,0,2,0,0,0,-3.4,-4.4,0,0,0,0,0,1,0,0,0,2,-4.4,0,0,0,0,0,0,0,0,0,0,0,0,0,0,0,0,0,0,-4.4,-4.4,0,0,0,0,0,0,-4.4,1,0,-4.4,1,0,-4.4,0,1,0,1,0,0,-3.4,0,0,-3.4,0,0,0,0,0,1,0,0,0,-8.800000000000001,0,0,1,0,0,0,0,0,1,0,0,0,-4.4,1,-3.4,0,0,0,0,0,-4.4,1,-4.4,0,1,0,0,0,0,-4.4,0,0,1,0,0,0,-4.4,-4.4,0,-3.4,0,0,0,1,0,0,0,0,-3.4,0,-4.4,0,0,0,0,1,1,0,1,0,0,0,0,0,0,0,1,1,0,0,0,0,0,-4.4,1,0,1,1,0,0,0,0,1,0,1,-3.4,0,0,0,0,0,0,0,0,0,0,0,0,2,0,0,1,-4.4,1,0,0,1,0,0,0,0,2,1,-3.4,0,0,1,0,-4.4,0,0,1,0,0,1,0,1,0,0,0,0,0,0,0,0,0,0,1,0,0,0,1,0,-4.4,0,1,2,0,0,1,0,1,0,0,1,0,-4.4,0,0,0,0,0,-4.4,-4.4,1,0,0,1,1,0,0,0,1,0,1,0,0,0,-4.4,1,0,0,2,0,-3.4,-4.4,0,-3.4,1,1,0,0,1,0,0,0,0,0,-3.4,0,-4.4,-4.4,0,0,1,-12.2,-4.4,1,1,0,-4.4,1,0,0,0,0,1,1,1,0,0,0,0,0,0,0,-4.4,0,0,0,2,0,1,1,0,1,0,1,0,0,0,0,1,0,0,0,0,0,0,0,0,0,0,1,-8.800000000000001,0,0,1,-4.4,0,0,1,0,0,0,1,3,0,1,0,0,1,0,0,1,1,0,-4.4,0,0,0,0,0,0,0,0,0,0,0,0,0,0,0,0,-3.4,1,-3.4,-4.4,0,0,0,1,0,0,0,0,0,0,1,0,0,0,0,0,0,0,0,0,0,0,0,0,0,0,0,0,0,-4.4,0,0,0,1,0,0,0,-4.4,1,0,0,0,0,0,0,2,1,1,0,0,0,1,-4.4,0,0,0,0,0,0,0,0,0,-4.4,1,0,0,0,-4.4,0,0,0,0,0,0,0,0,1,0,1,0,0,0,0,0,0,0,0,0,0,0,0,-4.4,-4.4,0,0,0,0,0,-4.4,0,0,0,0,-4.4,-4.4,0,0,0,0,0,0,0,0,0,0,0,0,-4.4,0,0,0,0,0,1,0,0,0,0,1,0,0,0,0,0,1,-4.4,0,0,0,1,0,0,1,-4.4,0,0,-4.4,0,0,0,0,0,0,0,0,0,0,1,0,0,0,0,-4.4,0,0,0,0,0,0,0,0,-3.4,0,0,0,0,0,0,0,0,0,0,0,1,0,0,0,0,-4.4,0,0,0,0,0,0,0,0,0,0,0,0,0,0,0,0,0,0,0,0,0,0,0,0,0,0,-4.4,0,0,0,0,0,0,0,0,0,0,0,0,0,0,0,0,0,0,0,0,0,0,0,0,0,0,0,0,0,0,0,0,0,0,0,0,0,0,0,0,0,0,0,0,0,0,0,0,0,0,0,0,0,0,0,0,-4.4,0,0,1,0,0,0,0,0,0,0,0,0,0,0,0,0,0,0,0,0,0,0,0,0,0,0,0,0,0,0,0,0,0,0,0,0,0,0,-4.4,0,0,0,0,0,0,0,0,0,0,0,0,0,0,0,0,0,0,0,0,0,0,0,0,0,0,0,0,-4.4,0,0,0,0,0,0,0,0,0,0,0,0,0,0,0,0,0,0,0,0,0,0,0,0,0,0,0,0,-4.4,0,0,0,0,0,0,0,0,0,0,0,0,0,0,0,0,0,0,0,0,0,0,0,0,0,0,0,0,0,0,0,0,0,0,0,0,0,0,0,0,0,0,1,0,0,0,0,0,0,0,0,0,0,0,0,0,0,0,0,0,0,0,0,0,0,0,0,0,0,0,0,0,0,0,0,0,0,0,0,0,0,0,0,0,0,0,0,0,0,0,0,0,0,0,0,0,0,0,0,0,0,0,0,0,0,0,0,0,0,0,0,0,0,0,-4.4,0,0,0,0,0,0,0,0,0,0,0,0,0,0,0,0,0,0,0,0,0,0,0,0,0,0,0,0,0,0,0,0,0,0,0,0,0,0,0,0,0,-4.4,0,0,0,0,-4.4,0,0,0,0
0,0,0,0,0,0,0,0,0,0,0,0,0,0,0,0,0,0,0,0,0,0,0,0,0,0,0,0,0,0,0,0,0,0,0,0,0,0,0,0,0,0,0,0,0,0,0,0,0,0,0,0,0,0,0,0,0,0,0,0,0,0,0,-4.4,0,0,0,0,0,0,0,0,0,0,-4.4,0,0,0,0,0,0,0,0,0,0,0,0,0,0,0,0,0,0,0,0,-4.4,0,0,0,0,0,0,0,0,0,0,0,0,0,0,0,0,0,0,0,0,0,0,0,0,0,0,0,0,0,0,0,0,0,0,0,0,0,0,0,-4.4,-4.4,0,0,0,0,0,-4.4,0,0,0,0,0,0,0,0,0,0,0,0,0,0,0,0,0,0,0,0,0,0,0,0,0,0,0,0,0,0,0,-4.4,0,0,0,0,0,0,0,0,0,0,0,0,0,0,0,0,0,0,0,-4.4,0,-4.4,0,0,0,0,0,0,0,0,0,0,0,0,0,0,0,0,0,0,0,0,0,0,0,0,0,0,0,0,0,0,0,0,0,0,0,0,0,0,-4.4,0,0,0,0,0,0,0,0,0,0,0,0,0,0,0,0,0,0,0,-4.4,0,0,0,0,0,1,-4.4,0,0,0,0,0,0,-4.4,0,0,0,0,0,0,0,0,0,0,1,0,0,0,0,0,0,1,0,0,0,0,0,1,0,0,0,0,0,0,0,0,-4.4,0,0,-4.4,0,0,0,0,1,0,0,0,0,0,0,0,0,0,1,0,0,0,0,0,0,0,0,0,0,0,0,0,0,0,0,0,1,0,1,0,0,0,0,0,0,0,0,0,0,0,-4.4,0,0,0,0,0,0,0,1,0,0,0,0,0,0,0,0,0,0,0,1,-4.4,0,0,1,0,0,0,0,0,-4.4,0,0,-4.4,0,-4.4,0,0,0,0,-4.4,0,0,0,0,0,0,0,0,0,0,-4.4,0,0,0,0,0,0,0,0,0,0,0,0,0,0,0,0,-4.4,1,0,0,0,0,0,0,0,0,0,0,0,0,0,0,0,0,0,0,0,0,0,0,0,1,0,0,0,0,-4.4,0,0,0,0,0,0,0,-4.4,0,0,0,0,0,0,0,0,0,0,0,0,0,0,0,0,0,0,0,0,0,1,0,0,0,0,0,0,0,0,0,0,-3.4,0,0,-4.4,0,0,0,0,0,0,0,0,0,0,-4.4,0,0,0,0,0,0,1,0,0,0,0,0,0,0,0,0,0,1,1,0,0,0,0,0,0,1,0,0,0,1,-4.4,-4.4,0,0,0,-4.4,0,0,0,0,1,0,0,1,0,0,0,0,0,1,0,0,-4.4,0,-4.4,-4.4,0,0,0,0,-4.4,0,0,0,-4.4,0,0,-4.4,0,0,0,-4.4,0,0,0,0,1,0,0,1,-4.4,0,0,0,0,0,0,-4.4,0,0,0,0,0,1,0,0,0,-4.4,0,0,0,0,0,-4.4,-4.4,0,-3.4,0,0,1,-4.4,1,0,1,-4.4,1,0,0,2,1,0,0,-4.4,0,0,0,0,0,1,0,-4.4,0,0,0,1,0,0,-3.4,0,0,0,1,1,-4.4,0,1,0,0,-4.4,0,0,1,0,-4.4,-4.4,1,-4.4,-8.800000000000001,-4.4,0,0,0,-3.4,0,-4.4,1,0,-4.4,1,0,0,0,0,0,-4.4,2,0,0,1,0,0,1,-3.4,-4.4,0,0,1,-4.4,0,0,1,0,1,0,0,1,-4.4,0,0,-3.4,-4.4,0,1,2,0,-4.4,-4.4,0,1,0,0,1,-4.4,0,0,-4.4,-4.4,0,0,0,1,0,0,0,-4.4,0,-3.4,1,0,0,0,0,0,0,0,-4.4,0,0,0,-4.4,0,-3.4,0,0,0,0,1,-4.4,0,0,0,0,1,0,0,0,1,0,-4.4,1,0,0,1,-3.4,0,0,0,0,-4.4,0,0,2,0,0,0,0,-4.4,1,0,1,0,0,-4.4,0,0,0,0,0,0,0,0,0,0,0,0,0,0,0,-3.4,1,0,0,2,1,2,0,0,2,0,0,-4.4,0,0,0,0,-4.4,0,0,0,0,-4.4,-4.4,-4.4,0,0,0,0,1,1,0,0,0,1,0,0,0,0,0,1,0,0,0,0,0,1,0,0,0,1,1,0,0,0,0,1,0,0,0,2,0,0,0,0,0,0,0,1,1,-4.4,0,2,0,0,-8.800000000000001,0,0,0,0,1,0,0,0,1,2,0,0,-4.4,0,0,0,-4.4,2,0,1,0,0,2,0,0,0,0,0,0,0,0,0,-4.4,1,0,0,0,0,-4.4,0,0,2,0,1,0,0,0,0,0,0,0,0,1,0,0,0,0,1,0,0,0,0,0,0,1,0,0,0,0,0,0,0,0,0,1,0,0,-3.4,0,0,0,0,0,0,0,0,0,1,0,0,0,0,-4.4,0,0,0,0,0,-4.4,0,1,0,0,1,0,1,1,0,0,0,0,-4.4,0,0,0,0,0,0,1,0,0,0,1,1,0,0,0,0,0,1,0,0,0,0,0,0,0,1,0,0,0,0,0,0,0,0,0,0,0,0,0,0,0,0,0,0,0,0,0,0,0,0,0,0,0,0,0,0,0,1,0,1,1,0,0,0,0,0,1,0,0,-4.4,0,0,0,0,0,0,0,0,0,0,0,0,-4.4,0,1,0,1,0,0,0,-4.4,-4.4,2,0,0,0,0,0,0,0,0,-4.4,0,0,0,1,0,0,0,0,0,0,0,0,0,-4.4,0,0,0,0,0,0,0,0,-4.4,0,0,0,0,1,0,0,0,0,0,0,0,0,0,-4.4,0,1,0,0,0,0,0,0,0,0,0,0,0,0,0,0,0,0,0,0,0,0,0,0,0,0,0,0,0,0,0,0,1,0,0,0,0,0,-4.4,0,0,0,0,0,0,0,1,0,1,0,0,0,0,0,0,0,0,0,0,0,0,0,0,0,0,0,0,0,0,0,0,0,0,0,0,0,-8.800000000000001,0,0,0,0,0,0,0,0,0,0,0,0,0,0,0,0,0,0,0,0,0,0,0,0,0,0,0,0,0,0,0,0,0,0,0,0,0,0,0,0,0,0,0,0,0,0,0,0,0,0,0,0,0,0,0,0,-4.4,0,0,0,0,0,0,0,0,0,0,0,0,0,0,0,0,0,0,0,0,0,0,0,0,0,0,0,0,0,0,0,0,0,0,0,0,0,0,0,0,0,0,0,0,0,0,0,0,0,0,0,0,0,0,0,0,0,0,0,0,0,0,0,0,0,0,0,0,0,0,0,0,0,0,0,0,0,0,0,0,0,0,0,0,0,0,0,0,0,0,0,0,0,0,0,0,0,0,0,0,0,0,0,0,0,0,0,0,0,0,0,0,0,0,0,0,0,0,0,0,0,0,-4.4,0,0,0,0,-4.4,0,0,0,0,0,-4.4,0,0,0,0,0,0,0,0,0,0,0,0,0,0,0,0,0,0,0,0,0,0,0,0,0,0,0,0,0,0,0,0,0,0,0,0,0,0,0,0,0,0,0,0,0,0,0,0,0,0,0,0,0,0,0,0,0,0,0,0,0,0,0,0,0,0,0,0,0,0,0,0,0,0,0,0,0,0,0,0,0,0,0,0,0,0,0,0,0,0
0,0,0,0,0,0,0,0,0,0,0,0,0,0,0,0,0,0,0,0,-4.4,0,0,0,0,0,0,0,0,0,0,0,0,0,0,0,0,0,0,0,0,0,0,0,0,0,0,0,0,0,0,0,0,0,0,0,0,0,0,0,0,0,0,0,0,0,0,0,0,0,0,0,0,0,0,0,0,0,0,0,0,0,0,0,0,0,0,0,0,0,0,0,0,0,0,0,0,0,0,1,-4.4,0,0,0,0,0,0,0,0,0,0,-4.4,0,0,-4.4,-4.4,0,0,0,0,0,0,-4.4,0,0,0,-4.4,0,0,0,0,-4.4,0,0,0,0,0,0,0,0,0,-4.4,0,0,0,0,0,0,0,0,0,0,0,0,0,0,0,-4.4,0,0,0,0,0,0,0,0,0,1,0,0,0,0,0,0,0,0,0,0,0,0,0,0,0,0,0,0,0,0,0,0,0,0,0,0,0,0,0,0,0,0,0,0,0,0,0,0,0,0,0,0,1,0,0,0,0,0,0,0,0,0,0,0,0,0,0,0,0,-4.4,0,0,0,0,0,0,0,0,0,0,0,0,0,0,0,0,-4.4,0,0,0,0,0,0,0,0,0,0,0,0,0,0,0,0,0,0,0,0,0,0,0,0,0,0,0,0,0,0,-4.4,0,0,0,0,0,0,0,0,0,0,0,0,0,0,0,0,0,0,0,0,0,0,0,0,0,0,0,0,1,0,0,0,0,-4.4,0,0,0,1,0,0,0,0,0,0,0,0,0,0,0,0,0,0,0,0,0,0,0,0,0,-4.4,0,0,0,0,0,0,-4.4,0,0,-4.4,0,0,-4.4,1,0,0,0,0,0,0,0,0,0,0,0,1,0,0,1,0,1,0,0,0,0,0,0,0,0,0,0,1,0,0,0,0,0,0,0,0,0,0,0,0,0,0,2,1,0,0,0,0,0,0,0,0,0,0,0,0,0,0,0,0,0,0,0,1,0,0,1,-4.4,0,0,0,1,0,0,0,0,0,1,0,1,0,0,0,0,0,0,0,0,0,0,0,0,0,0,-4.4,0,0,1,0,0,0,0,0,1,-8.800000000000001,0,0,1,0,0,0,0,0,0,0,0,0,0,0,0,0,0,-4.4,0,0,1,0,0,0,-4.4,0,1,0,0,0,0,2,0,-4.4,0,0,0,0,0,0,0,0,1,0,0,0,0,0,1,0,0,-4.4,0,0,0,0,0,0,0,1,-2.4,0,0,0,1,0,1,0,0,0,0,0,-4.4,0,0,0,0,0,0,0,0,1,0,0,0,0,0,-4.4,0,0,0,0,0,0,1,0,0,1,0,0,1,0,0,0,1,0,0,0,1,0,2,0,0,0,0,0,0,0,0,0,0,-4.4,1,1,0,0,-4.4,0,0,1,0,0,-4.4,1,-4.4,0,0,-8.800000000000001,1,0,1,0,0,0,0,1,0,0,0,0,0,0,1,0,0,0,1,-4.4,0,0,-4.4,0,0,0,0,0,0,0,0,0,0,0,-4.4,0,0,0,0,0,-4.4,1,1,0,1,0,0,0,0,-4.4,0,0,1,0,0,1,0,0,0,0,-4.4,0,0,0,0,0,0,0,0,1,0,1,0,0,-4.4,0,0,-4.4,0,0,0,-4.4,0,-4.4,0,0,0,1,0,0,-4.4,1,0,2,0,0,0,1,0,1,1,0,0,-4.4,1,-4.4,0,0,0,-4.4,0,0,0,0,0,-4.4,0,0,1,0,0,0,1,0,0,0,0,0,0,0,1,0,0,1,1,1,-4.4,-4.4,0,0,0,1,0,0,0,0,-3.4,0,0,-4.4,0,0,0,-8.800000000000001,0,-4.4,1,2,-4.4,0,0,0,0,1,0,-3.4,-3.4,0,0,0,0,0,0,0,-3.4,0,-4.4,2,2,0,0,0,1,0,0,0,0,0,0,0,0,-4.4,0,0,-4.4,0,-4.4,0,0,-3.4,0,0,-4.4,-4.4,1,0,0,1,0,0,0,-7.800000000000001,1,0,0,0,0,1,0,0,0,3,-4.4,2,1,0,-4.4,1,0,1,0,1,0,0,0,0,-3.4,0,0,2,0,1,0,0,0,0,-4.4,2,0,0,1,1,0,0,0,0,0,-4.4,-4.4,0,0,0,0,0,0,0,1,0,0,0,0,0,1,0,0,0,0,2,0,0,1,0,1,0,0,0,0,0,1,0,0,0,0,1,0,0,0,1,0,0,0,0,0,0,-4.4,0,0,0,-4.4,0,-4.4,0,0,0,0,0,0,0,1,0,0,0,0,0,0,0,0,0,0,0,0,0,0,0,0,1,0,0,0,0,0,0,0,1,0,0,0,0,0,-4.4,0,0,0,1,0,0,0,0,0,0,0,0,0,0,0,0,0,0,0,1,0,0,0,0,1,0,0,0,0,0,0,0,0,0,0,0,1,0,0,0,0,0,-4.4,0,0,0,0,1,0,0,0,-4.4,-8.800000000000001,0,1,0,0,0,0,0,-4.4,-4.4,0,0,0,0,1,0,0,0,1,0,0,1,0,0,1,0,0,0,0,0,0,0,0,0,0,0,0,0,0,1,0,0,-4.4,0,0,0,0,0,1,0,-4.4,0,0,0,0,0,0,1,1,1,0,0,0,-4.4,0,0,0,0,0,-4.4,0,0,0,0,0,0,0,0,1,0,0,0,0,0,0,0,1,0,1,1,0,0,0,0,0,1,0,0,0,0,0,0,0,0,0,-4.4,0,0,0,1,0,0,0,0,0,0,0,1,0,0,0,0,0,0,0,0,1,0,-4.4,0,0,0,0,-4.4,0,0,0,0,0,0,0,0,0,0,1,0,0,0,0,0,0,0,0,0,0,0,0,0,0,0,0,0,0,0,0,0,0,0,-4.4,0,0,0,0,0,0,0,0,0,-4.4,0,0,0,0,-4.4,0,0,0,0,0,0,0,0,0,0,0,0,0,0,0,0,0,0,2,0,0,0,0,0,0,0,1,0,0,0,0,0,0,0,0,0,0,0,0,0,0,1,0,0,0,0,0,0,0,1,0,0,0,0,0,0,0,0,0,0,0,0,0,0,0,0,0,0,0,0,0,0,0,-4.4,0,0,0,0,0,0,0,0,1,0,0,0,0,0,0,0,0,0,-4.4,0,0,0,0,0,1,0,0,0,0,0,0,0,0,0,0,0,0,0,0,0,0,0,0,0,0,-4.4,0,0,0,0,0,0,0,0,0,0,0,0,0,0,0,0,0,0,0,0,0,2,0,0,-4.4,0,0,0,0,0,0,0,0,0,0,0,0,0,0,0,0,0,0,0,0,0,0,0,0,0,0,0,0,0,0,0,0,0,0,0,-4.4,0,0,0,0,0,0,0,1,0,0,0,0,0,0,0,0,0,0,0,0,0,0,0,0,0,0,0,0,0,0,0,0,-4.4,0,0,0,0,-4.4,0,0,0,0,0,0,0,0,0,0,0,-4.4,0,0,0,-4.4,0,0,0,0,0,0,0,-4.4,0,0,0,0,0,0,0,0,0,0,0,0,0,0,0,0,0,0,0,0,0,0,0,0,0,0,0,0,0,0,0,0,0,0,0,0,0,0,0,-4.4,0,0,0,0,0,0,0,0,0,0,0,0,0,0,0,0,0,0,0,0,0,0,0,0,0,0,0,0
0,0,0,0,0,0,0,0,0,0,0,0,0,0,0,0,0,0,0,0,0,0,0,0,0,0,0,0,0,0,0,0,0,0,0,0,0,0,0,0,0,0,0,0,0,0,0,0,0,0,0,0,0,0,0,0,0,0,0,0,0,0,0,0,0,0,0,0,0,0,0,0,0,0,0,0,0,0,0,0,0,0,0,0,0,0,0,0,0,0,0,-4.4,0,0,0,0,0,0,0,0,0,0,0,0,0,0,-4.4,0,0,0,0,0,0,0,0,0,0,0,-4.4,0,0,0,1,0,0,0,0,0,0,0,0,0,0,-4.4,0,0,0,0,0,0,0,0,0,0,0,0,0,0,0,0,0,0,0,0,0,0,0,-4.4,0,0,0,0,0,0,0,0,0,0,0,0,0,0,0,0,0,0,0,0,0,0,0,0,0,0,0,0,0,0,0,0,0,0,0,0,0,0,0,0,0,0,-4.4,0,0,0,0,0,0,0,0,0,0,0,0,-4.4,0,0,0,0,0,0,0,0,0,0,0,0,0,-4.4,0,0,0,0,0,0,0,0,0,0,0,0,0,0,0,0,0,0,0,0,0,0,0,0,0,-4.4,0,0,0,0,0,0,0,0,0,0,0,0,0,0,0,0,0,0,0,0,-4.4,0,-4.4,0,0,0,0,0,0,0,-4.4,0,0,0,0,0,0,0,0,0,0,0,1,0,0,0,0,0,0,0,0,-4.4,0,0,0,0,0,0,1,0,0,0,0,0,-4.4,0,-4.4,0,0,0,0,-4.4,0,0,0,0,0,0,0,0,0,0,0,0,-4.4,0,0,0,0,-4.4,0,0,0,0,0,0,0,0,0,0,0,0,0,0,0,0,0,0,0,0,0,0,0,0,0,0,0,0,0,0,0,0,0,0,0,0,0,0,0,0,0,0,0,0,0,0,0,0,0,-4.4,0,0,1,0,0,0,0,-4.4,0,0,0,0,0,0,0,0,0,0,0,1,0,0,0,0,0,0,0,0,0,0,0,0,0,1,0,1,0,0,0,0,0,0,0,-3.4,1,0,0,1,0,0,1,0,0,0,0,0,0,0,0,0,0,-4.4,0,0,0,0,0,0,-3.4,0,0,0,-8.800000000000001,0,1,0,0,0,-4.4,0,0,0,0,0,0,0,0,0,0,0,0,0,0,0,0,0,0,0,0,1,1,-4.4,0,0,0,0,0,0,0,0,0,0,0,0,0,0,0,-4.4,0,1,0,0,0,1,0,0,0,0,0,-4.4,0,0,-4.4,-4.4,1,0,1,1,0,1,-4.4,0,0,-4.4,-4.4,0,-4.4,-4.4,0,0,1,0,0,0,0,1,-4.4,1,0,0,0,0,0,0,0,0,0,0,0,0,0,1,1,0,0,0,1,0,0,0,0,0,0,0,0,0,0,0,0,-4.4,0,1,0,0,0,0,0,1,0,0,0,0,0,0,0,0,0,0,0,0,0,0,0,0,0,1,0,0,0,0,-4.4,0,0,1,0,0,0,0,0,0,0,0,0,0,0,0,0,0,0,1,-4.4,1,0,1,0,0,0,0,0,0,-4.4,0,0,1,0,0,0,0,0,1,1,0,-3.4,0,-3.4,1,0,0,0,-8.800000000000001,0,0,0,1,0,2,0,0,1,0,0,0,0,-4.4,0,0,1,0,0,0,0,-4.4,0,0,-6.800000000000001,1,1,0,-4.4,0,0,0,-4.4,0,-3.4,0,0,0,0,0,0,-4.4,0,-4.4,1,-4.4,0,0,0,-3.4,0,-4.4,0,0,0,1,-4.4,0,1,1,0,0,0,0,-3.4,0,0,1,0,0,-4.4,0,0,0,1,0,0,0,0,1,1,-3.4,0,0,1,0,0,0,0,0,0,0,1,1,1,0,0,-4.4,0,1,0,0,0,0,0,1,0,-8.800000000000001,-3.4,0,0,1,0,0,0,0,0,1,0,0,0,1,0,0,0,1,0,0,-4.4,1,1,0,0,0,-4.4,2,-4.4,0,0,0,0,0,0,0,1,-4.4,-7.800000000000001,0,2,0,-8.800000000000001,1,1,0,0,0,0,1,0,1,0,0,0,0,0,0,0,1,1,0,0,0,0,0,0,0,0,2,0,0,-3.4,0,-4.4,0,0,0,-4.4,0,0,0,0,0,-3.4,0,1,0,0,0,0,0,0,0,0,0,0,0,1,0,1,1,0,-3.4,1,0,2,0,0,0,0,0,0,0,-4.4,0,1,-2.4,0,1,1,1,-4.4,0,1,1,0,0,0,0,1,1,0,0,0,0,0,0,0,1,0,0,1,0,0,0,0,1,1,0,0,0,0,0,0,0,0,0,1,0,0,0,1,0,1,0,0,0,0,0,0,-4.4,1,0,0,0,0,0,0,0,0,1,0,1,-4.4,0,1,0,0,-4.4,0,0,0,0,0,0,0,0,0,0,0,-3.4,0,0,0,0,0,0,1,0,0,0,0,1,0,-3.4,0,0,1,0,1,0,0,0,0,-4.4,1,0,0,0,-8.800000000000001,0,0,0,-3.4,0,1,0,0,0,0,0,0,0,0,0,0,0,0,0,0,0,-4.4,0,0,0,0,0,1,2,0,1,0,-4.4,0,0,1,0,0,0,0,0,0,-4.4,0,0,0,-4.4,-4.4,0,0,0,1,0,0,0,0,0,0,1,0,-4.4,-4.4,0,0,0,0,0,0,0,0,0,0,0,0,0,0,0,0,0,0,0,0,1,0,0,1,0,0,0,0,0,0,0,0,1,0,0,0,-4.4,0,-4.4,1,0,-4.4,0,0,0,0,0,-3.4,0,0,0,-4.4,0,0,1,0,0,0,0,0,0,0,0,-4.4,0,1,0,0,-4.4,0,0,0,0,0,0,0,0,0,0,0,0,0,0,0,0,0,0,0,0,0,0,0,1,1,0,0,0,0,0,0,0,-4.4,0,0,-4.4,0,0,0,0,0,0,0,0,0,0,0,0,0,0,0,0,0,0,0,0,0,1,0,0,0,-4.4,0,0,0,0,0,0,-4.4,0,0,0,0,0,0,0,0,0,0,0,0,0,0,0,0,1,0,0,0,0,0,0,0,0,0,0,-4.4,0,0,0,0,0,0,0,0,0,0,0,0,0,0,0,-4.4,0,0,0,0,0,0,0,0,0,0,0,0,0,0,0,0,0,0,0,0,-4.4,0,0,0,0,0,0,0,0,0,0,0,0,0,0,0,0,0,0,0,0,0,0,0,0,0,0,0,0,0,0,0,0,0,0,0,0,0,0,0,0,0,0,0,0,0,0,0,0,0,0,0,0,0,0,-4.4,0,0,0,0,0,0,0,0,0,0,0,0,0,0,0,0,0,0,0,0,0,0,0,0,0,0,0,0,0,0,0,0,0,0,0,0,0,0,0,0,0,0,0,0,0,0,0,0,0,0,0,0,0,0,0,0,0,0,0,0,0,0,0,0,0,0,0,0,0,0,0,0,0,0,0,0,0,0,0,0,0,0,0,0,0,0,0,0,0,0,0,0,0,-4.4,0,0,0,0,0,0,0,0,0,0,0,0,0,0,0,0,0,0,0,0,0,0,0,-4.4,0,0,0,0,0,0,0,0,0,0,0,0,0,0,0,0,0,0,0,0,0,0,0,0,0,0,0,0,0,0,0,0,0,0,0,0,0,0,0,0,0,0,0,0,0,0,0,0,0
0,0,0,0,0,0,0,0,0,0,0,0,0,0,0,0,0,0,0,0,0,-4.4,0,0,0,0,0,0,0,0,0,0,0,0,0,0,0,0,0,0,0,0,0,0,0,0,0,0,0,0,0,0,0,0,0,0,0,0,0,0,0,0,0,0,0,0,0,0,0,0,0,0,0,-4.4,0,0,0,0,0,0,0,0,0,0,0,0,0,0,0,0,0,0,0,0,0,-4.4,0,0,0,0,0,0,0,0,0,0,0,0,0,0,0,0,0,0,0,0,0,-4.4,0,0,0,0,0,0,0,0,0,0,0,0,0,0,0,0,0,-4.4,0,0,0,-4.4,0,0,0,0,0,0,0,0,0,0,0,0,0,0,0,0,0,0,0,0,0,0,0,0,0,0,0,0,0,0,0,0,0,0,0,0,0,0,0,0,0,0,0,1,0,0,0,0,0,0,0,0,0,0,0,-3.4,0,0,0,0,0,0,0,0,0,-4.4,0,0,0,0,0,0,1,0,0,0,0,0,0,0,0,0,0,0,0,0,0,0,-4.4,-4.4,1,0,0,0,0,0,0,0,0,0,0,0,0,0,0,0,0,0,0,1,0,0,0,0,0,0,0,-4.4,0,0,0,0,0,0,0,0,-4.4,0,0,0,0,0,0,0,0,0,0,0,0,1,0,0,0,0,0,0,0,0,0,0,0,0,0,-3.4,0,0,0,0,0,0,0,0,0,0,0,0,0,0,0,0,0,0,0,0,0,0,0,0,0,1,0,0,0,-4.4,-4.4,0,0,0,1,0,0,0,0,0,0,0,0,-4.4,0,0,0,0,0,0,0,0,0,1,0,0,0,1,0,0,0,0,0,0,0,0,0,0,0,0,0,0,0,0,0,0,1,0,0,0,0,0,1,1,0,0,0,0,0,0,0,1,0,0,0,0,0,0,0,0,-4.4,0,0,0,0,0,0,0,0,0,0,-4.4,0,0,0,0,0,0,1,0,0,0,0,1,1,0,0,0,0,-4.4,0,0,0,0,0,0,0,-4.4,0,0,0,0,0,0,0,0,0,0,0,0,0,0,0,0,0,0,0,0,-4.4,-4.4,0,0,1,0,0,0,0,0,0,0,0,0,0,0,0,0,0,0,0,0,0,0,0,1,1,0,0,0,0,0,0,1,0,0,0,-4.4,0,0,0,0,0,0,0,0,0,0,0,-3.4,0,-4.4,0,0,0,0,2,0,0,0,0,-4.4,0,0,0,-4.4,0,0,0,0,0,0,-4.4,1,1,0,0,0,0,0,0,0,0,0,-4.4,0,-4.4,0,0,0,0,0,2,0,-3.4,0,0,2,-4.4,0,-4.4,0,0,0,0,0,0,1,2,1,0,-4.4,0,1,0,0,0,1,0,2,-4.4,0,1,1,0,0,0,0,0,0,0,0,0,0,1,0,1,-4.4,0,1,1,0,-3.4,-4.4,-4.4,0,0,0,0,0,0,0,1,0,0,0,1,1,0,0,0,1,1,0,0,0,0,0,0,0,-3.4,0,0,0,0,0,0,0,0,0,0,1,0,0,0,0,2,0,0,0,2,0,0,1,0,0,0,1,2,0,0,-4.4,0,0,0,1,1,0,0,0,0,0,0,0,0,1,0,1,0,0,0,0,0,0,0,1,0,0,0,-4.4,3,0,0,0,-4.4,0,1,1,1,1,0,0,0,0,0,0,-4.4,0,-4.4,0,0,0,0,0,1,0,0,0,0,0,0,0,-4.4,1,0,0,0,0,0,1,0,0,0,0,1,1,0,-4.4,0,0,0,-4.4,-4.4,0,0,0,0,0,0,1,0,0,-4.4,0,0,1,0,-4.4,0,0,0,-4.4,0,0,0,0,0,0,2,0,2,2,0,0,1,0,0,0,0,1,0,-4.4,0,0,0,2,0,0,-4.4,0,0,0,-4.4,1,1,0,1,0,0,0,0,-4.4,1,0,1,1,0,0,0,0,0,0,-4.4,1,-3.4,0,0,0,0,0,-4.4,-4.4,-4.4,2,0,0,0,0,0,0,-3.4,0,-3.4,-2.4,0,0,1,0,0,0,0,-4.4,1,0,0,0,-8.800000000000001,-3.4,3,1,-4.4,1,1,-4.4,0,0,0,0,0,0,0,0,1,0,0,0,1,0,0,0,-4.4,1,0,0,0,-4.4,0,-4.4,0,0,0,0,1,0,0,0,0,0,0,0,0,-4.4,0,0,0,1,0,0,0,0,0,0,1,0,0,0,0,-4.4,-4.4,0,1,0,0,0,0,0,0,-4.4,0,-4.4,0,1,0,0,0,0,-4.4,1,0,0,0,0,0,1,0,-4.4,-4.4,0,0,1,-4.4,0,1,1,1,0,0,0,1,0,1,0,1,-4.4,0,0,1,-4.4,0,1,0,0,0,-4.4,1,0,0,0,2,0,0,0,0,0,0,0,0,0,-4.4,0,1,0,0,0,0,0,0,0,0,0,0,1,-4.4,-4.4,0,-4.4,0,0,0,0,0,0,0,-3.4,0,-4.4,0,0,0,0,-4.4,0,0,0,0,0,-4.4,0,0,0,0,0,0,0,1,0,0,0,1,-3.4,0,0,0,-4.4,0,0,0,-4.4,0,0,0,0,0,0,0,1,0,0,0,0,0,0,0,1,0,1,0,0,0,0,0,0,0,-3.4,0,0,0,0,0,0,0,0,0,0,0,-4.4,0,0,1,0,0,0,0,0,0,0,0,0,0,0,0,0,0,0,0,0,0,0,0,0,0,0,1,0,0,0,0,0,0,0,0,0,0,0,0,0,0,0,0,0,0,0,0,0,0,0,0,0,0,0,0,0,0,0,0,0,0,0,-4.4,0,0,0,0,0,0,1,-4.4,0,-3.4,0,0,0,0,0,1,0,0,2,0,0,0,0,1,0,0,0,0,0,0,0,0,0,0,0,0,0,0,0,-4.4,-4.4,0,0,0,0,0,1,0,0,0,0,0,0,-4.4,-4.4,0,0,0,0,0,0,0,0,0,0,0,-3.4,0,0,0,0,0,0,0,0,0,0,0,0,0,0,0,0,0,0,-4.4,0,0,0,0,0,0,0,-4.4,0,0,0,0,1,0,0,0,0,0,0,-4.4,0,0,0,0,0,0,0,0,0,0,0,0,0,0,0,0,0,0,0,0,1,0,0,0,0,0,0,0,0,0,0,0,0,0,0,0,0,0,0,0,0,0,0,0,0,0,0,0,0,0,0,0,0,0,0,0,0,0,0,0,0,0,0,0,0,0,0,0,0,0,0,0,0,0,0,0,0,0,0,0,0,0,0,0,0,0,-4.4,0,0,0,0,0,0,0,0,0,0,0,0,0,0,0,0,0,0,0,0,0,0,0,0,0,0,0,0,0,0,0,0,0,0,0,0,0,0,0,0,0,0,0,0,0,0,0,0,0,0,0,0,0,0,0,0,0,0,0,0,0,0,0,0,0,0,0,0,0,0,0,0,0,0,0,0,0,0,0,0,0,0,1,0,0,0,0,0,0,0,0,0,0,0,0,0,0,0,0,0,0,0,0,0,0,0,0,0,0,0,0,0,0,0,0,0,0,0,0,0,0,0,0,0,0,0,0,0,0,0,0,0,0,0,0,0,0,0,0,0,0,0,0,0,0,0,-4.4,0,0,0,0,0,0,0,0,0,0,0,0,0,0,0,0,0,0,0
0,0,0,0,0,0,0,0,0,0,0,0,0,0,0,0,0,0,0,0,0,0,0,0,0,0,0,0,0,0,0,0,0,0,0,0,0,1,0,0,0,0,0,0,0,0,0,0,0,0,0,0,0,0,0,0,0,0,0,0,0,0,0,0,0,0,0,0,0,0,0,0,0,0,-4.4,0,0,0,0,0,0,0,0,0,0,0,0,0,0,0,0,0,0,-4.4,0,0,0,0,0,0,0,0,0,0,-4.4,0,0,0,0,0,0,0,0,0,0,0,0,0,0,0,0,-4.4,0,0,0,0,-4.4,0,0,0,0,0,0,0,0,0,0,0,0,0,0,0,0,0,0,0,0,0,0,-4.4,0,0,0,0,0,0,0,0,0,0,0,0,0,0,0,0,0,0,0,0,0,0,0,0,0,0,0,0,0,0,0,0,0,0,0,0,0,0,0,0,0,0,0,0,0,0,0,-4.4,0,0,0,0,0,0,0,0,0,0,0,0,0,0,0,0,0,0,0,0,0,0,0,0,0,0,0,0,0,0,0,0,0,0,0,0,0,0,0,0,0,0,1,0,0,0,0,0,0,0,0,0,0,0,0,0,-4.4,0,0,1,0,0,0,0,0,0,0,0,-4.4,0,-4.4,-4.4,0,0,0,0,1,0,0,0,0,0,0,0,0,0,1,0,-4.4,0,0,-3.4,0,0,0,0,0,0,0,0,0,0,0,1,0,0,0,0,0,0,0,0,0,0,0,1,0,0,0,0,0,0,0,0,0,0,0,-4.4,0,0,0,0,0,0,0,0,0,0,0,0,0,0,0,1,0,0,0,0,0,0,0,-2.4,0,0,0,0,1,1,0,1,1,0,0,0,0,0,0,0,-4.4,0,0,0,0,0,0,1,0,0,0,0,1,0,0,0,0,0,0,0,0,0,0,0,0,0,-4.4,0,0,0,0,0,0,0,0,0,0,0,0,0,0,0,0,0,0,0,0,0,0,0,0,0,0,0,0,0,0,0,0,1,0,0,0,0,0,1,0,0,0,0,1,0,0,0,-4.4,0,0,0,0,0,0,0,0,0,0,0,0,0,1,0,0,0,0,0,0,0,0,0,0,0,0,0,0,0,-4.4,0,0,1,-4.4,0,0,0,0,1,0,-4.4,-4.4,0,0,0,0,0,0,0,0,0,0,0,0,0,1,0,0,0,0,0,0,0,0,0,0,0,0,0,0,0,0,0,0,0,0,0,0,-4.4,0,0,0,0,0,0,0,1,0,1,1,0,0,0,0,-4.4,0,0,0,1,1,0,0,0,-4.4,0,1,0,0,0,0,0,0,0,0,0,0,1,-4.4,0,-4.4,0,1,0,-4.4,0,0,1,0,0,0,0,0,0,1,1,-4.4,0,0,0,1,0,0,0,2,1,0,1,0,1,0,1,1,1,0,-4.4,0,-4.4,0,1,0,0,-4.4,0,0,0,0,0,0,0,0,0,1,0,-3.4,1,0,0,0,0,0,-4.4,1,2,0,0,0,0,-4.4,0,0,0,0,0,1,0,0,0,0,0,1,1,-4.4,-4.4,1,0,0,0,0,0,0,0,1,0,0,-4.4,0,0,0,0,0,1,0,0,0,0,-4.4,0,1,1,0,1,-4.4,0,0,0,0,0,0,0,0,1,1,0,0,0,0,0,0,0,1,0,-3.4,0,2,0,0,0,-7.800000000000001,-4.4,0,0,0,0,0,0,0,-4.4,1,0,0,1,0,-3.4,0,0,1,0,1,0,0,-2.4,1,0,1,0,0,0,0,0,1,1,0,0,0,0,1,1,0,-4.4,0,0,1,0,1,1,2,0,0,0,0,0,-3.4,-1.4,1,-4.4,0,0,0,0,0,-4.4,0,0,-3.4,-7.800000000000001,0,0,0,0,1,0,1,0,1,0,0,0,-4.4,1,-3.4,2,2,0,1,0,-4.4,2,0,0,1,1,0,0,0,0,0,0,0,1,0,-8.800000000000001,0,-4.4,0,-4.4,1,0,0,0,2,0,0,-4.4,0,0,0,-4.4,0,0,0,0,1,-4.4,2,0,0,0,0,0,0,1,0,0,0,0,0,0,0,2,1,0,0,0,0,0,0,0,0,0,1,1,0,0,1,-4.4,0,0,0,0,1,1,-4.4,0,0,0,0,-4.4,1,0,0,-4.4,0,0,0,0,0,0,0,0,0,0,0,0,0,0,0,-3.4,0,0,0,0,0,1,0,1,0,0,2,0,0,0,0,0,0,-4.4,0,0,0,0,0,0,0,0,-4.4,0,0,1,0,0,0,1,-4.4,0,0,0,1,0,1,0,0,-3.4,0,-4.4,0,0,0,0,0,0,0,0,0,1,1,0,0,0,0,0,0,0,0,-4.4,0,0,0,-3.4,0,0,0,0,0,0,2,0,0,0,0,-4.4,0,0,0,1,0,1,0,1,0,0,0,-4.4,0,0,0,1,1,0,0,2,0,-4.4,0,-4.4,0,0,0,0,0,0,0,0,0,0,-4.4,0,-4.4,0,0,0,0,0,0,0,0,0,0,0,-4.4,0,0,0,0,0,0,0,0,0,0,-4.4,0,-4.4,0,0,0,0,0,0,0,0,0,0,0,0,0,0,1,0,1,0,0,0,0,0,0,0,0,0,0,0,0,0,0,0,0,0,0,0,0,0,-4.4,0,0,0,0,1,0,0,0,0,0,-4.4,0,0,0,0,0,0,-4.4,0,0,0,1,0,0,0,0,0,0,0,0,0,0,0,0,0,0,0,0,0,0,0,1,0,1,0,0,0,0,0,0,0,0,0,0,1,0,0,1,0,0,0,0,0,0,0,0,0,0,0,0,0,0,0,0,1,0,0,0,1,0,0,0,0,0,0,0,0,0,0,-4.4,0,0,-4.4,0,0,0,0,0,0,0,0,0,0,0,-4.4,0,0,0,0,0,0,0,0,1,0,0,0,0,0,0,-4.4,0,0,0,0,0,0,0,0,0,1,0,-4.4,-4.4,0,0,-4.4,-4.4,0,0,0,1,0,0,-4.4,0,0,-4.4,1,0,0,0,0,0,0,0,0,0,0,0,0,0,0,0,0,0,0,0,0,1,0,0,0,0,0,0,0,0,0,0,0,0,0,0,0,0,0,0,0,0,0,0,0,0,0,0,0,0,0,0,0,0,-4.4,0,0,0,0,0,0,0,0,0,0,0,0,0,0,0,0,0,0,0,0,0,0,0,0,0,0,0,0,0,0,0,0,0,0,0,0,0,0,0,0,0,0,0,0,0,0,0,0,0,0,0,0,1,0,0,0,0,0,0,0,0,0,0,0,0,0,0,0,0,0,0,0,0,0,0,0,-4.4,0,0,0,0,0,0,0,0,-4.4,0,0,0,0,0,0,0,0,0,0,0,0,0,0,0,0,0,1,0,0,0,0,0,0,0,0,0,0,0,0,0,0,0,0,0,0,0,0,0,0,0,0,0,0,0,0,0,0,0,0,0,0,-4.4,0,0,0,0,0,0,0,0,0,0,0,0,0,0,0,0,0,0,0,0,0,0,0,0,0,0,0,0,0,0,0,0,0,0,0,0,0,0,0,0,0,0,0,0,0,0,0,0,0,0,0,0,0,0,0,0,0,0,0,0,0,0,0,0,-4.4,0,0,0,0,0,0,0,0,0,0,0,0
0,0,0,0,0,0,0,0,0,0,0,-4.4,0,0,0,0,0,0,0,0,0,0,0,0,0,0,0,0,0,0,0,0,0,0,0,0,0,0,0,0,0,0,0,0,0,0,0,0,0,0,0,0,0,0,0,0,0,0,0,0,0,-4.4,0,0,0,0,0,0,0,0,0,0,0,0,0,0,0,0,0,0,0,0,0,0,0,0,0,0,0,0,0,0,0,0,0,0,0,0,0,-4.4,0,0,0,0,0,0,0,0,0,0,0,0,0,0,0,0,0,0,0,0,0,0,0,0,0,0,0,0,0,0,0,0,0,0,0,0,0,0,0,0,0,0,-8.800000000000001,0,0,0,0,0,0,0,0,0,0,0,0,0,0,0,0,0,0,0,0,0,0,0,0,-4.4,0,0,0,0,0,1,0,0,0,-4.4,0,1,0,0,0,0,-4.4,0,0,0,0,0,0,0,0,0,0,0,0,0,0,0,0,0,0,0,0,0,0,0,0,0,0,1,0,0,0,0,0,0,0,0,0,0,0,0,0,0,0,0,1,0,0,0,0,0,0,0,0,0,0,-4.4,0,0,0,0,0,0,0,1,0,0,0,0,0,0,0,0,0,0,0,0,0,0,0,0,0,-4.4,0,0,0,0,0,0,0,0,0,-4.4,0,-4.4,0,0,0,0,0,0,0,0,0,0,0,0,0,0,0,0,0,-4.4,0,0,0,0,1,0,0,0,0,1,1,0,0,-4.4,0,-4.4,0,0,0,0,0,0,0,0,0,0,-4.4,-4.4,0,0,0,0,0,0,0,0,0,0,0,0,0,0,0,0,0,0,0,0,0,1,1,0,0,0,0,0,0,-4.4,0,0,0,0,0,-4.4,0,0,0,1,0,0,0,0,0,0,1,0,0,0,0,0,0,-4.4,0,0,0,-4.4,0,-4.4,0,0,0,0,0,0,0,0,0,0,0,0,0,0,0,0,0,0,0,-4.4,0,0,0,0,0,1,0,-3.4,0,0,1,-4.4,0,0,0,0,0,0,0,0,0,0,1,0,0,0,-8.800000000000001,0,0,0,0,0,0,0,0,0,0,0,0,0,1,0,0,0,0,-8.800000000000001,0,-4.4,-4.4,1,0,0,0,0,0,0,1,0,0,0,0,0,0,1,0,0,-4.4,0,0,1,-4.4,0,0,0,0,0,0,0,0,0,0,-4.4,0,0,-3.4,-4.4,1,1,0,-4.4,0,0,0,0,0,0,0,0,0,0,0,1,1,0,-4.4,0,0,0,0,0,0,0,-3.4,0,0,0,0,0,0,0,1,0,0,0,0,0,0,1,0,1,1,0,0,0,0,1,0,-4.4,0,1,0,0,0,0,0,0,0,-4.4,1,-4.4,0,-4.4,-4.4,0,0,0,1,1,0,-4.4,0,0,0,0,1,0,1,0,-4.4,0,0,0,0,-3.4,-4.4,0,0,0,1,0,0,-4.4,0,0,0,0,0,0,1,-4.4,1,1,0,0,0,0,0,0,0,-4.4,0,0,0,-4.4,0,0,0,1,-4.4,0,0,-4.4,1,0,0,0,1,0,0,1,-4.4,0,0,0,0,0,0,1,0,0,0,1,0,0,1,0,1,0,0,0,1,0,-4.4,0,1,0,0,-3.4,1,3,0,0,1,0,1,1,0,2,0,1,2,0,1,1,1,0,0,0,0,-4.4,0,-4.4,0,0,0,0,0,0,0,0,0,1,0,-4.4,0,1,2,-3.4,0,0,1,0,0,1,1,0,-3.4,0,0,1,0,0,1,0,0,0,0,0,1,1,1,0,1,0,0,0,-3.4,-4.4,0,0,0,-4.4,0,-4.4,0,0,0,0,0,-2.4,0,1,0,1,0,0,0,0,-4.4,0,0,-4.4,0,0,0,0,2,0,-4.4,0,0,0,1,0,0,0,1,0,0,0,-4.4,0,-2.4,-3.4,0,1,-4.4,0,0,0,0,0,0,1,0,0,2,0,0,0,0,0,0,0,0,0,0,2,1,-4.4,0,0,0,0,1,0,1,0,-2.4,2,0,0,0,1,2,0,2,0,0,0,0,1,1,0,-4.4,1,0,1,0,0,1,0,0,0,1,1,0,-4.4,1,0,0,0,2,0,0,0,0,1,1,0,0,0,1,-4.4,0,0,-4.4,0,0,0,0,1,1,0,0,1,0,1,1,1,1,1,1,0,0,1,0,0,0,0,-4.4,0,0,1,0,1,1,0,0,0,1,1,0,-3.4,0,0,0,1,0,0,0,0,1,0,0,-4.4,0,1,0,0,1,1,0,0,1,1,0,0,0,0,0,0,0,-4.4,0,0,0,2,0,0,-4.4,0,1,1,0,1,-4.4,1,0,0,0,0,0,0,0,0,0,0,0,0,0,1,0,0,1,0,-4.4,0,1,-4.4,-3.4,0,0,1,-3.4,0,0,-4.4,0,0,1,0,-4.4,0,-4.4,0,0,0,0,0,-3.4,0,0,0,0,0,0,0,0,0,1,0,0,1,0,0,0,0,0,-4.4,1,0,0,0,0,0,0,0,0,0,1,1,0,0,0,0,0,1,-3.4,0,0,1,0,0,0,0,0,0,0,0,0,1,0,0,0,0,0,0,0,0,0,0,0,0,0,0,0,0,1,0,0,0,0,0,0,1,0,-4.4,0,0,2,0,0,0,1,0,0,0,0,0,0,0,0,0,0,0,0,0,0,0,0,0,0,0,0,0,0,0,0,0,0,0,0,0,1,1,0,0,0,0,0,0,0,0,0,0,0,0,0,0,0,0,1,0,0,0,0,0,0,0,0,0,0,1,0,0,0,0,0,0,0,0,0,0,0,0,0,0,0,0,0,-4.4,0,0,0,0,0,0,0,0,-4.4,0,0,0,0,-4.4,0,0,0,-4.4,0,0,0,0,0,0,0,0,0,0,0,0,0,0,0,0,0,0,1,-4.4,0,0,1,1,0,0,0,0,0,0,0,0,0,0,0,0,0,0,0,0,0,0,0,1,0,0,0,0,0,0,0,0,0,0,0,-4.4,0,0,0,0,0,0,0,0,0,0,0,0,0,0,0,-4.4,0,0,1,0,0,0,0,0,1,0,0,0,0,0,0,0,0,0,0,0,0,0,0,0,0,0,0,1,-4.4,0,0,0,0,0,0,0,0,0,0,0,0,0,0,0,0,0,0,0,0,0,0,0,0,0,0,0,0,0,0,0,-4.4,0,0,0,0,0,0,0,0,0,0,0,0,0,0,0,0,1,0,0,0,0,0,0,0,0,0,0,0,-4.4,0,0,0,0,0,0,0,0,0,0,0,0,0,0,0,0,0,0,0,0,0,0,0,0,0,0,0,0,0,0,0,0,0,0,0,0,0,0,0,0,0,0,0,0,0,0,0,0,0,0,0,0,0,0,0,0,0,0,0,0,-4.4,0,0,0,0,0,0,0,0,0,0,0,0,0,0,0,0,0,0,0,0,0,0,0,0,0,0,0,0,0,0,0,-4.4,0,0,-4.4,0,0,0,0,0,0,0,0,0,0,0,0,0,0,0,0,0,0,0,0,0,0,0,0,0,0,0,0,-4.4,0,0,0,0,0,0,0,0,0,0,0,0,0,0,0,0,0,0,0,0,0,0,0,0,0,0,0,0,0,0,0,0,0,0,0,0,0,0,0,0,0,0,0,0,0,0,0,0,0
0,0,0,-4.4,0,0,0,0,0,0,0,0,0,0,0,0,0,0,0,0,0,0,0,0,0,0,0,0,0,0,0,0,0,0,0,0,0,0,0,0,0,0,0,0,0,0,0,0,0,0,0,0,0,0,0,0,0,0,1,0,0,0,0,0,0,0,0,0,-4.4,0,0,0,0,0,0,0,0,0,0,0,0,0,0,0,0,-4.4,0,0,0,0,0,-4.4,0,0,0,0,0,0,0,0,0,0,0,0,0,0,0,0,0,0,0,0,0,0,0,0,0,0,0,0,-4.4,0,0,0,0,0,1,0,0,0,-4.4,0,0,0,-4.4,0,0,0,0,0,-4.4,0,0,0,0,0,0,0,0,0,0,0,0,-8.800000000000001,0,0,0,-4.4,0,0,0,0,0,-4.4,0,0,0,0,0,0,0,0,0,0,0,0,0,0,-4.4,0,0,0,0,0,0,0,0,0,0,0,0,0,0,0,0,0,-4.4,0,1,0,0,0,0,0,0,0,0,0,0,0,0,0,0,0,0,0,0,-4.4,0,0,-4.4,-4.4,0,0,0,0,1,0,0,1,0,0,0,0,0,0,0,-4.4,0,0,0,0,0,0,0,0,0,0,0,0,0,0,0,0,0,0,0,-4.4,0,0,-4.4,0,0,0,0,0,0,0,0,0,0,0,0,0,0,0,0,0,0,0,0,0,0,0,0,0,0,0,0,0,0,0,0,0,0,0,0,0,0,0,0,0,0,0,0,0,0,0,-4.4,0,0,0,0,0,0,0,0,0,0,1,0,0,0,0,0,0,0,0,0,0,0,0,0,0,0,0,0,0,0,0,1,0,0,0,0,0,0,0,0,0,0,0,0,0,0,0,1,0,0,0,0,0,1,0,0,0,-4.4,0,0,0,0,0,-4.4,0,0,0,0,1,0,0,0,0,0,1,0,0,0,0,1,0,0,0,0,0,0,0,0,0,0,0,0,0,0,0,0,0,0,-4.4,1,0,0,0,0,1,-8.800000000000001,0,0,1,0,0,0,-4.4,0,1,0,0,0,0,0,-4.4,0,0,1,0,-4.4,0,0,0,0,1,0,0,0,0,1,0,-4.4,0,0,0,0,0,0,0,0,0,0,0,0,1,0,0,0,0,0,1,0,0,0,0,0,0,0,0,-4.4,0,0,-4.4,0,0,0,-4.4,1,0,0,0,0,0,1,0,0,0,1,0,0,0,0,0,0,-4.4,0,0,0,-4.4,0,0,-4.4,1,0,0,0,1,-4.4,0,0,0,0,0,0,0,0,0,-4.4,0,1,-4.4,1,0,0,-4.4,0,0,0,0,-4.4,-4.4,0,0,-3.4,1,-4.4,0,0,0,0,-8.800000000000001,1,0,0,0,0,-4.4,0,0,0,0,0,0,-4.4,0,0,0,0,0,2,1,0,0,0,1,0,0,0,0,0,0,1,0,1,1,0,0,1,0,0,0,0,0,0,0,0,0,0,-4.4,0,0,-3.4,1,1,1,0,1,0,0,0,0,0,0,0,0,0,1,0,0,-3.4,-3.4,0,2,-4.4,0,-3.4,0,0,-3.4,1,0,0,1,0,0,1,0,0,-4.4,0,0,-3.4,-8.800000000000001,0,0,1,0,0,-4.4,0,0,0,0,0,-3.4,-3.4,0,-3.4,0,-7.800000000000001,-3.4,0,1,-4.4,0,1,0,-4.4,1,0,0,0,1,1,-8.800000000000001,3,0,-4.4,-4.4,0,1,0,1,0,-4.4,0,1,0,0,0,0,1,0,0,0,1,0,0,0,0,0,0,-4.4,-4.4,1,0,0,1,1,0,0,0,0,0,0,0,-12.2,0,-4.4,2,0,0,0,1,-4.4,0,0,0,0,1,-4.4,0,1,0,1,1,2,0,1,1,0,-4.4,0,0,-3.4,-4.4,0,-3.4,0,0,2,0,1,0,0,-8.800000000000001,1,0,0,0,1,0,1,0,0,2,0,2,-3.4,0,1,1,-4.4,0,0,1,2,2,0,0,0,1,-7.800000000000001,1,0,-4.4,-4.4,0,2,0,2,0,0,0,1,-8.800000000000001,-4.4,1,0,-4.4,0,0,0,-4.4,0,1,-3.4,1,-2.4,0,0,0,0,1,2,1,0,1,0,0,0,0,2,0,0,0,0,0,1,0,-8.800000000000001,-4.4,1,0,0,0,0,0,-4.4,0,0,1,0,2,0,-4.4,-3.4,-4.4,0,-3.4,0,1,1,1,0,0,0,0,1,0,0,1,0,0,0,1,1,-8.800000000000001,0,0,0,0,0,0,1,0,0,1,0,0,0,0,0,0,-8.800000000000001,1,0,0,0,0,1,2,0,0,0,1,-4.4,1,0,0,0,0,0,0,0,0,1,0,0,0,1,0,0,0,1,1,1,0,0,0,0,1,-4.4,0,1,0,0,1,0,0,0,0,0,1,0,0,1,0,0,-4.4,0,0,2,0,0,0,0,0,0,0,0,0,1,0,0,-4.4,-4.4,0,0,0,-3.4,1,0,1,0,0,0,-4.4,1,0,0,0,0,0,1,0,0,-3.4,0,0,0,0,1,0,0,0,0,0,0,0,0,0,0,-4.4,-4.4,0,0,-4.4,0,0,1,1,0,0,0,1,0,0,1,1,0,0,0,-4.4,-4.4,-4.4,0,0,0,0,0,1,0,-4.4,0,-4.4,0,0,0,0,0,0,2,1,0,0,0,-4.4,1,0,-4.4,1,1,1,0,0,1,0,1,1,0,0,0,0,0,1,0,1,0,0,1,1,0,-4.4,0,-4.4,0,0,-4.4,0,-4.4,0,0,0,0,0,0,-4.4,0,1,0,0,0,0,0,0,0,-4.4,0,0,0,1,-7.800000000000001,0,0,0,0,0,1,0,0,0,0,0,0,0,0,0,0,0,0,0,0,0,0,0,0,0,0,0,0,0,0,0,0,0,0,0,0,0,0,1,-4.4,0,0,0,0,0,0,0,0,1,0,0,0,0,0,0,0,0,0,0,0,0,0,0,0,1,0,0,0,0,0,0,0,0,0,0,0,0,0,0,0,0,0,0,0,0,0,0,0,0,0,0,0,0,0,0,0,0,0,0,0,0,-4.4,0,0,0,0,0,0,0,0,0,0,0,0,0,0,1,0,1,0,0,0,0,0,0,0,0,0,0,0,1,0,0,0,0,0,0,0,0,0,0,0,0,0,1,0,0,0,0,0,0,0,0,0,0,0,-4.4,0,0,0,0,0,0,0,0,0,0,0,0,0,0,0,0,-3.4,0,0,0,0,0,0,0,0,0,0,0,0,0,0,-4.4,0,-4.4,0,0,0,0,0,0,0,1,0,0,0,0,0,-4.4,0,0,0,0,0,0,0,0,0,1,0,0,0,0,0,0,0,0,0,0,0,0,0,0,0,0,0,0,0,0,0,-4.4,0,0,0,0,0,-4.4,0,0,0,0,0,0,0,0,0,0,0,0,0,0,0,0,0,0,0,0,0,0,0,0,0,0,0,0,0,0,0,-4.4,0,0,0,0,0,0,0,0,0,0,0,0,0,0,0,0,0,0,0,0,0,0,0,0,0,0,-4.4,0,0,0,0,0,0,0,0,0,0,0,0,0,0,0,0,0,0,0,0,0,0,0,0,0,0,0,0,0,-4.4,0,0,0,0,0,0,0,0,0,0,0,0,0,0,0,0,0,0,0,0,0,0,0,0,0,0,0,0,0,0,0,0,0,0,0,0,0,0,0,0,0,0,0,0,0,0,0,0,0,0,0,0,0,-4.4,0,0,0,0,0,0,0,0,0,0,0,0,0,0,0,0
0,0,0,0,0,0,0,0,0,0,0,0,0,0,0,0,0,0,0,0,0,0,0,0,0,0,0,0,0,0,0,0,0,0,0,0,0,-4.4,0,0,0,0,0,0,0,0,0,0,0,0,0,0,0,0,0,-4.4,0,0,0,0,0,0,0,0,0,0,0,0,0,0,0,0,0,0,0,0,0,0,0,0,0,0,0,0,0,0,-8.800000000000001,0,0,0,0,0,0,0,0,0,0,0,0,0,0,0,0,0,0,0,0,1,-4.4,0,0,0,0,0,0,0,0,0,-4.4,1,0,0,0,0,0,0,0,0,0,0,0,0,0,0,0,0,0,0,0,0,0,0,0,0,0,0,0,0,0,0,0,0,0,-4.4,0,0,0,0,0,0,0,0,0,0,0,0,0,0,0,0,0,0,0,1,0,0,0,0,0,0,0,0,0,0,0,0,0,0,0,0,0,0,0,0,0,0,0,0,0,0,0,0,1,0,0,0,0,0,0,0,0,0,0,0,0,0,0,0,0,0,0,0,0,0,0,0,0,0,0,0,0,0,0,0,0,0,0,0,0,0,0,0,0,0,0,0,0,0,0,0,0,0,0,0,0,0,0,0,0,0,0,-4.4,0,0,0,0,0,0,0,0,-4.4,0,0,0,0,0,0,0,0,1,0,0,0,0,0,0,1,0,0,-4.4,0,0,0,0,0,0,0,0,-4.4,0,0,0,0,0,0,0,0,0,-4.4,0,0,0,-4.4,0,0,0,0,0,0,0,0,0,0,0,0,0,0,0,1,0,0,0,0,0,0,0,0,-4.4,0,0,0,0,0,0,0,2,0,0,0,0,0,0,0,0,0,0,0,0,0,0,1,-4.4,-4.4,0,-4.4,0,0,0,0,1,0,-4.4,0,0,0,0,1,0,0,0,0,0,0,0,0,0,0,0,0,1,1,0,-4.4,0,1,0,1,0,-3.4,0,0,0,0,0,0,1,0,0,0,0,0,0,0,0,0,-4.4,0,0,0,0,0,0,0,0,0,0,1,1,0,0,0,0,1,0,0,-4.4,0,0,0,0,0,1,0,0,0,0,0,0,1,0,0,0,1,0,1,-4.4,0,1,0,-4.4,-4.4,0,0,0,0,0,0,-4.4,0,0,-4.4,1,0,0,1,0,-4.4,-4.4,0,1,0,1,0,-4.4,0,0,0,-4.4,1,0,0,0,0,1,0,0,0,-7.800000000000001,0,0,0,0,0,0,0,1,0,0,0,1,0,0,0,-4.4,0,1,0,0,0,0,0,0,0,0,0,0,0,0,0,-4.4,0,1,1,0,0,0,0,0,0,0,0,-3.4,1,0,0,1,0,0,0,0,0,-3.4,0,0,1,0,0,-3.4,-4.4,0,0,2,0,0,0,0,1,0,0,1,1,0,0,0,-4.4,0,-4.4,0,1,0,0,2,-4.4,0,-4.4,0,0,0,0,0,1,1,0,0,0,0,0,-8.800000000000001,0,1,-3.4,0,0,0,0,0,0,0,0,0,1,0,0,0,0,1,0,0,0,0,0,0,1,1,1,1,0,1,1,0,0,0,0,0,0,0,0,-4.4,0,0,0,0,0,-4.4,0,1,2,0,2,1,0,1,1,0,1,0,1,0,0,0,1,0,1,-4.4,0,0,0,0,0,1,-4.4,0,0,0,0,-8.800000000000001,1,2,0,1,0,0,1,0,1,0,-4.4,0,-4.4,0,-4.4,0,1,0,0,-3.4,0,1,0,1,0,-4.4,0,0,1,0,0,0,1,0,2,1,1,1,0,0,0,-4.4,0,-4.4,-4.4,1,0,2,1,0,-4.4,0,0,0,0,0,0,-4.4,0,0,0,0,0,-4.4,0,0,-4.4,0,0,-4.4,0,1,0,0,1,0,0,0,0,-4.4,1,0,0,0,0,0,0,1,1,0,0,0,0,0,-3.4,0,0,0,-3.4,-4.4,0,0,0,0,0,0,0,-3.4,1,-2.4,0,1,1,0,0,0,0,1,-4.4,0,0,1,0,0,2,1,0,-4.4,0,0,0,0,0,0,1,0,-4.4,1,0,0,0,0,1,0,0,0,1,0,2,-4.4,-4.4,1,0,0,0,0,0,1,-4.4,0,0,0,-2.4,0,2,0,0,-3.4,0,2,1,0,-3.4,0,0,-3.4,0,0,0,0,1,1,0,-4.4,0,1,0,0,0,1,-8.800000000000001,-3.4,0,0,0,0,-4.4,0,0,0,0,1,0,0,1,-4.4,0,0,0,3,1,0,0,-4.4,0,0,0,0,0,1,0,0,0,0,0,0,-4.4,0,1,0,1,-4.4,-8.800000000000001,0,0,1,-4.4,-4.4,0,0,0,1,0,0,0,2,0,0,0,0,0,0,-12.2,0,0,0,1,1,0,0,0,1,0,-4.4,0,1,0,0,0,0,0,0,0,0,0,2,0,0,0,-4.4,0,0,1,0,0,0,0,0,0,0,-7.800000000000001,1,0,-4.4,0,0,0,0,-8.800000000000001,0,0,2,-4.4,0,-4.4,0,1,1,0,0,-4.4,0,1,1,0,0,0,0,0,0,1,0,0,0,0,1,-4.4,0,0,0,-4.4,0,0,1,-4.4,0,0,0,1,-4.4,0,1,1,0,0,-4.4,0,1,0,0,0,0,0,0,0,0,0,0,0,1,0,0,-3.4,0,0,1,0,1,0,0,0,-4.4,0,0,0,0,0,0,0,0,0,0,0,1,0,0,2,-4.4,0,0,0,0,2,0,0,0,0,0,0,0,0,0,0,0,0,0,0,-4.4,0,0,0,-4.4,0,0,0,0,0,1,0,0,0,0,1,0,0,0,0,-3.4,0,-4.4,0,0,0,0,-4.4,0,0,0,0,0,0,0,0,0,0,0,-4.4,0,0,0,0,0,1,0,0,0,0,0,1,0,0,0,0,0,0,0,0,0,0,0,0,-4.4,0,0,0,0,0,0,0,0,0,0,0,0,0,0,0,0,0,-4.4,0,0,0,0,0,0,0,1,0,0,0,0,0,0,0,0,0,0,0,0,0,0,0,-4.4,0,0,0,0,0,0,0,-4.4,0,0,0,0,0,0,0,0,0,0,0,0,0,0,0,0,0,0,0,0,0,0,0,0,0,0,0,0,0,0,0,0,0,0,0,0,1,0,0,0,0,0,0,0,0,0,0,0,0,1,0,0,0,0,0,0,0,0,1,0,0,0,0,0,0,-4.4,0,0,0,0,0,0,0,0,0,0,0,0,0,0,0,0,0,0,0,0,0,0,0,0,0,0,0,0,0,-4.4,0,0,0,0,0,0,0,0,0,0,0,0,0,0,0,0,0,0,0,0,0,0,0,0,0,0,0,0,0,0,0,0,0,0,0,0,0,0,-4.4,-4.4,0,0,0,0,0,0,0,0,0,0,0,0,0,0,0,0,0,0,0,0,0,0,0,0,0,0,0,0,0,0,0,0,0,0,0,0,-4.4,0,0,0,0,0,0,0,0,0,0,-4.4,0,0,0,0,0,0,0,0,0,0,0,0,-4.4,0,0,0,0,0,0,0,0,0,0,0,0,0,0,0,0,0,0,0,0,0,0,0,0,0,0,0,0,0,0,0,0,0,0,0,0,0,0,0,0,0,0,0,0,0,0,0,0,0,0,0,0,0,0,0,0,0,0,0,0,0,0,0,0,0,0,0,0,0,0,0,0,0,0,0,0,0,0,0,0,0,0,0,0,0,0,0,0,0,0,0,0,0,0,0
0,0,0,0,0,0,0,0,0,0,0,0,0,0,0,0,0,0,0,0,0,0,0,-4.4,1,0,0,0,0,0,0,0,0,0,0,0,0,0,0,0,0,0,0,0,0,0,0,0,0,0,0,0,0,0,0,0,0,0,-4.4,0,0,0,0,0,0,0,0,0,0,0,0,0,0,0,0,0,0,0,0,0,0,0,-4.4,0,0,0,0,0,0,0,0,0,0,0,0,0,0,0,0,0,0,0,1,0,0,0,0,0,0,0,0,0,0,-4.4,0,0,0,0,0,0,0,0,0,0,0,0,0,0,0,0,0,0,0,0,0,0,-4.4,0,0,0,0,0,0,0,0,-4.4,0,0,0,0,0,0,0,0,0,1,0,0,0,0,0,-4.4,0,0,0,0,0,1,0,0,0,-4.4,0,0,0,0,0,0,0,0,0,0,0,0,0,0,0,0,0,0,0,0,0,0,0,0,0,0,0,0,0,0,0,0,0,0,0,0,0,0,0,0,0,0,0,0,0,-4.4,0,0,0,0,0,0,0,0,0,0,0,0,0,0,0,-4.4,0,0,0,0,0,-4.4,0,0,0,0,0,0,0,0,1,0,0,0,0,0,0,-4.4,0,0,0,0,1,1,0,0,0,0,0,0,1,0,0,0,-4.4,0,0,0,0,0,0,0,0,0,0,0,0,0,0,-4.4,0,0,1,0,0,0,0,0,0,0,0,1,0,0,2,0,1,0,1,0,0,0,0,0,1,0,0,0,0,0,0,0,-4.4,0,0,0,1,0,0,0,0,1,1,0,0,0,0,0,0,0,0,0,0,0,0,1,0,1,0,0,0,-4.4,0,0,1,0,1,0,0,0,0,0,0,-4.4,0,0,0,-4.4,1,0,0,0,0,0,0,0,0,0,0,1,0,0,-4.4,0,0,0,0,0,0,-4.4,0,0,0,-4.4,0,0,0,0,0,0,0,-4.4,0,1,0,-4.4,0,0,0,-4.4,1,0,0,0,0,0,0,0,1,0,0,-4.4,0,0,-4.4,0,0,0,0,0,0,0,1,0,0,2,0,1,0,1,0,0,0,1,0,0,1,1,0,0,0,0,0,0,0,0,0,0,0,0,0,0,0,0,1,0,0,0,0,0,1,0,0,0,0,0,0,0,1,-4.4,0,0,1,0,-3.4,1,0,0,0,0,0,0,1,0,0,-3.4,0,0,1,-4.4,0,0,0,0,1,0,0,0,0,0,0,1,0,0,-4.4,0,-4.4,0,1,1,0,0,0,0,0,-4.4,-4.4,0,0,1,0,0,0,0,0,1,0,0,-4.4,1,0,0,0,0,0,0,0,0,0,0,0,1,0,-3.4,0,2,0,0,2,0,0,0,0,0,0,0,0,0,0,0,0,0,0,0,0,0,0,-4.4,0,1,0,1,0,0,0,1,0,0,0,0,0,-4.4,0,0,0,1,2,0,-4.4,0,0,0,-4.4,-4.4,0,0,0,-4.4,0,-4.4,0,0,0,0,0,0,0,0,0,1,0,-3.4,-4.4,0,1,2,1,-2.4,-8.800000000000001,0,-3.4,0,-4.4,1,0,0,0,0,0,0,0,1,0,0,1,0,0,0,0,-3.4,-3.4,0,0,0,1,1,1,0,1,0,0,0,0,0,1,-4.4,0,1,0,0,-4.4,3,0,0,0,0,0,0,1,0,0,0,0,0,0,0,0,0,0,1,-4.4,0,0,-8.800000000000001,0,0,-4.4,0,0,-4.4,1,0,0,0,0,1,1,1,0,1,0,0,0,0,0,-4.4,0,0,0,1,0,0,0,-4.4,1,0,0,0,1,0,0,0,0,0,1,1,2,2,0,1,-4.4,0,0,0,0,0,1,0,1,0,1,0,1,-4.4,0,1,0,0,0,0,1,1,-4.4,0,0,-4.4,-2.4,0,-12.2,0,0,1,0,0,0,0,1,0,0,1,-4.4,1,-4.4,0,1,0,1,0,1,0,1,0,0,0,0,1,-4.4,2,2,1,-4.4,0,-3.4,0,-4.4,0,0,0,0,0,0,0,0,1,3,0,0,0,-4.4,0,-3.4,0,0,0,-4.4,0,0,0,0,0,0,1,1,0,0,0,0,0,1,1,-4.4,0,0,0,2,0,3,0,2,-3.4,0,-4.4,0,0,0,2,0,0,0,2,2,1,0,0,0,0,0,0,0,-4.4,1,0,0,0,0,2,0,0,0,-4.4,0,1,-4.4,0,0,0,1,0,1,0,-3.4,1,0,0,0,-4.4,-4.4,0,0,-4.4,0,0,1,-4.4,2,0,0,0,-3.4,0,0,0,0,1,0,0,0,0,0,1,0,0,0,-3.4,0,0,0,-2.4,0,0,1,1,0,0,0,1,1,0,0,1,0,-4.4,0,1,2,1,0,0,0,0,1,0,0,0,0,0,0,0,1,-8.800000000000001,1,0,0,0,0,0,0,1,-3.4,0,0,0,0,0,0,0,0,-4.4,1,0,0,0,0,0,0,0,1,0,1,2,0,0,0,0,1,0,0,1,1,0,1,0,0,0,1,0,1,1,1,0,0,1,1,0,-4.4,0,0,0,0,0,0,0,1,0,0,0,0,1,1,0,0,0,1,0,0,0,0,0,-4.4,0,0,0,0,0,0,0,0,0,0,0,0,0,0,0,0,-4.4,0,0,0,0,1,0,0,0,0,0,0,0,0,-4.4,0,0,0,0,0,-4.4,0,0,0,0,0,1,-4.4,0,1,0,1,0,0,-4.4,-4.4,0,0,0,0,0,-4.4,0,0,0,0,0,0,0,0,0,0,0,0,1,0,1,0,-4.4,0,0,0,0,0,0,0,0,0,0,0,0,1,1,0,0,0,0,0,-4.4,0,0,0,0,0,0,1,0,-4.4,0,0,0,0,0,1,0,0,0,0,0,0,0,1,0,0,0,0,0,0,0,0,0,0,0,0,0,0,0,0,0,0,0,0,0,1,0,0,0,0,0,0,0,0,0,0,0,0,0,-4.4,0,0,0,0,0,0,0,0,0,0,0,0,0,0,0,0,0,0,0,0,0,0,0,0,0,0,0,1,0,0,0,0,0,-4.4,0,0,0,0,0,0,0,0,0,0,0,1,0,0,0,-4.4,0,0,0,-4.4,0,0,0,0,-8.800000000000001,0,0,0,0,0,0,0,-4.4,0,0,-4.4,0,0,0,0,0,0,0,0,0,0,-4.4,0,0,0,0,0,0,0,0,0,0,0,0,1,0,0,0,0,0,0,0,0,0,0,0,0,0,0,0,0,0,0,0,0,0,0,0,0,0,0,0,0,0,0,0,0,0,0,0,0,0,0,0,0,0,0,0,0,0,0,0,0,0,0,0,0,0,0,0,0,0,0,0,0,0,0,0,0,0,0,0,0,0,0,0,0,0,0,0,0,0,0,0,0,0,0,0,0,0,0,0,0,0,0,0,0,0,0,0,0,0,0,0,0,0,0,0,0,0,0,0,0,0,0,0,0,0,0,0,0,0,0,0,0,0,0,0,0,0,0,0,0,0,0,0,0,0,0,0,0,0,0,0,0,0,0,0,0,0,0,0,0,0,0,0,0,0,0,0,0,0,0,0,0,0,0,0,0,0,0,0,0,0,0,0,0,0,0,0,0,0,0,0,0,0,0,0,0,0,0,0,0,0,0,0,0,0,0,0,0,0,0,0,0,0,0,0,0,0
0,0,0,0,0,0,0,0,0,0,0,0,0,0,0,0,0,0,0,0,0,0,0,0,0,0,0,0,0,0,0,0,0,0,0,0,0,0,0,0,0,0,0,0,0,0,0,0,0,0,0,0,0,0,0,0,0,0,0,0,0,1,0,-4.4,0,0,0,0,0,0,0,0,0,0,0,0,0,-4.4,0,0,0,0,0,0,0,0,0,0,0,0,0,0,0,0,0,0,0,0,0,0,0,-4.4,0,-4.4,0,0,0,0,0,0,0,0,0,0,0,0,0,0,0,0,0,0,0,0,0,0,0,0,0,0,0,0,0,-4.4,0,0,0,0,0,0,0,0,0,0,0,0,0,0,0,0,0,0,0,0,0,0,0,0,0,0,0,0,0,0,0,-4.4,0,0,0,0,0,0,1,0,0,0,0,0,-8.800000000000001,0,0,0,-4.4,0,-4.4,0,0,0,0,0,0,0,0,0,0,0,0,-4.4,0,0,0,0,0,0,0,0,0,0,0,0,0,0,0,0,0,0,-4.4,0,0,0,0,0,0,0,0,0,0,0,0,0,0,0,0,0,0,0,0,0,0,0,0,0,0,0,0,0,0,0,0,0,0,0,0,0,0,0,0,0,-4.4,0,-4.4,0,0,1,0,1,0,-4.4,0,0,0,0,0,0,-4.4,0,0,0,-8.800000000000001,0,0,0,0,0,0,0,0,0,0,0,0,0,0,0,-4.4,0,0,0,-4.4,0,0,0,0,0,0,0,1,0,0,0,0,0,0,0,0,0,0,0,1,0,0,0,-4.4,0,-3.4,-4.4,0,0,1,0,0,-4.4,0,-4.4,0,0,0,0,0,1,0,1,0,0,0,-4.4,0,0,0,0,0,1,0,0,0,0,0,-4.4,0,0,0,0,0,0,1,0,0,0,0,0,0,1,0,0,0,0,0,0,0,0,0,0,0,0,0,0,0,-4.4,0,0,-4.4,0,1,0,0,0,0,0,0,0,1,1,0,0,0,0,0,1,0,0,0,0,0,-4.4,0,0,0,0,0,0,0,0,0,0,0,0,0,0,0,0,0,0,0,0,0,0,0,1,-4.4,0,0,0,0,0,0,0,0,1,0,-4.4,0,0,1,0,-4.4,2,0,-4.4,0,0,0,1,0,0,0,0,0,-4.4,-4.4,0,1,0,0,0,0,0,0,0,-4.4,-4.4,1,1,0,0,0,0,0,0,0,0,0,0,0,1,0,2,0,0,1,0,2,0,0,-3.4,1,1,1,0,1,0,0,-4.4,0,0,1,0,0,0,1,0,1,0,1,1,1,0,0,0,0,0,0,0,1,0,0,-4.4,0,1,0,0,0,-8.800000000000001,0,0,1,0,-3.4,1,-4.4,0,1,0,1,1,0,-4.4,0,1,0,0,1,0,0,1,0,0,1,0,0,0,0,0,0,0,1,0,0,-4.4,0,1,0,0,-4.4,1,0,0,0,0,0,-4.4,0,0,0,-4.4,0,-4.4,0,0,-4.4,-4.4,1,0,0,0,0,0,0,0,-4.4,1,0,0,0,1,1,1,0,0,2,1,-8.800000000000001,0,0,1,0,0,0,0,2,0,0,0,0,0,1,1,-4.4,0,-4.4,0,0,0,0,0,1,0,0,1,-4.4,0,0,0,0,1,-4.4,1,0,0,1,0,0,0,0,0,-3.4,0,0,-3.4,-4.4,2,0,1,-4.4,1,-4.4,0,0,0,0,0,3,0,0,0,0,-4.4,1,0,0,0,2,1,0,0,0,-4.4,0,0,1,0,0,0,0,0,1,-4.4,0,-2.4,2,-4.4,0,0,0,-4.4,1,0,0,0,0,0,-3.4,0,0,0,0,-4.4,0,0,0,1,0,0,1,1,0,1,0,0,0,0,0,0,0,0,0,-3.4,-4.4,-4.4,0,1,0,0,0,-4.4,-4.4,1,0,0,0,0,0,0,2,2,0,1,0,0,1,0,1,1,1,-8.800000000000001,0,0,-4.4,-2.4,1,-4.4,2,-4.4,-3.4,1,0,0,0,-4.4,0,0,0,1,1,1,0,1,0,0,0,1,0,1,0,1,1,0,0,-4.4,0,0,0,1,1,1,-4.4,-4.4,-4.4,-3.4,0,0,1,1,1,0,-3.4,1,-4.4,0,1,0,-4.4,0,0,0,2,0,1,0,1,0,0,-4.4,-2.4,0,0,0,0,0,0,1,-4.4,0,1,-4.4,1,0,0,-4.4,-4.4,0,0,0,0,0,0,0,0,0,0,1,0,0,1,-4.4,0,0,-2.4,1,0,0,0,1,1,0,0,0,1,-4.4,0,-3.4,0,0,0,0,-4.4,0,0,-4.4,-3.4,0,1,1,0,1,1,0,1,0,-4.4,2,0,-4.4,0,0,-4.4,0,2,1,0,0,2,0,0,0,1,0,0,0,0,1,0,1,0,-4.4,0,0,0,-4.4,-4.4,0,-4.4,0,0,0,1,0,1,0,0,0,0,0,0,0,-4.4,-4.4,0,0,0,1,-3.4,0,1,-3.4,1,0,0,0,0,0,0,0,0,0,0,1,0,1,0,0,0,-4.4,0,0,0,0,0,-4.4,0,1,-4.4,0,-3.4,0,0,0,1,0,-4.4,1,0,0,0,0,0,2,0,0,0,0,0,0,0,0,0,1,0,-4.4,0,0,1,0,0,0,-3.4,0,0,0,0,0,0,1,0,0,0,0,0,0,0,-3.4,0,-4.4,0,0,0,0,0,0,0,0,1,-4.4,0,1,-4.4,-4.4,-4.4,0,0,0,0,0,0,0,0,-3.4,-8.800000000000001,0,0,0,0,0,0,0,0,0,0,0,0,0,0,-4.4,0,0,0,0,0,0,-4.4,0,0,0,0,0,0,0,0,0,0,0,0,1,0,0,0,-8.800000000000001,0,0,0,0,0,0,1,0,0,0,0,0,0,0,0,0,0,0,0,0,0,0,0,0,0,0,0,0,0,1,0,0,-4.4,0,0,0,0,0,0,0,1,0,1,0,0,0,0,0,-4.4,0,0,0,0,0,0,1,0,0,0,0,0,0,0,0,0,0,0,0,-3.4,0,0,1,1,-4.4,0,1,-4.4,0,0,0,1,0,0,0,0,1,0,0,0,0,0,0,0,0,0,0,0,0,0,0,0,0,0,0,-4.4,0,0,0,0,0,0,0,0,0,0,0,0,0,0,0,0,-8.800000000000001,0,0,0,0,0,0,0,0,0,0,0,0,0,0,0,0,0,0,0,0,0,-4.4,0,0,0,0,0,0,0,0,0,-4.4,0,0,0,0,0,0,1,0,0,0,0,0,0,0,0,0,0,0,0,0,0,0,0,0,0,0,0,0,0,1,0,0,0,0,1,0,0,0,0,0,0,0,0,0,0,0,0,0,0,0,0,0,0,0,-4.4,0,0,0,0,0,0,0,0,0,0,0,0,0,0,0,0,0,0,0,0,0,0,0,0,0,0,0,0,0,0,0,0,0,0,0,0,0,0,1,0,0,0,0,0,0,0,0,0,0,0,0,0,0,0,0,0,0,0,0,0,0,0,0,0,0,-4.4,0,0,0,0,0,0,0,0,0,0,0,0,0,0,0,0,0,0,0,0,0,0,0,0,0,0,0,0,0,0,0,0,0,0,0,0,0,0,0,0,0,0,-4.4,0,0,0,0,0,0,0,0,0,0,0,0,0,0,0,0,0,0,0,0,0,0,0,0,0,0,0,0,0,0,0,0,0,0,0,0,0,0,0,0,0,0,0,0,0,0,0,0,0,0,0,0,0,0,0,0,0,0,0,0,0,0,0,0,0,0
0,0,0,0,0,0,0,0,0,0,0,0,0,0,0,0,0,0,0,0,0,0,0,0,0,0,0,0,0,0,0,0,0,0,0,0,0,0,0,0,0,0,0,0,0,0,0,0,0,0,0,0,0,0,0,0,0,0,0,0,0,0,0,0,0,0,0,0,0,0,0,0,0,0,0,0,0,0,0,-4.4,0,0,0,0,0,0,0,0,0,0,0,0,0,0,0,0,0,0,0,0,0,0,0,0,0,0,0,0,0,0,0,0,0,0,0,0,0,0,0,0,0,0,0,0,0,0,-4.4,0,0,0,0,0,-8.800000000000001,0,0,0,0,0,0,0,0,0,0,0,0,0,0,0,0,0,0,0,0,0,0,0,0,0,0,0,0,0,0,0,0,0,0,0,0,0,0,0,0,0,0,0,0,0,0,0,0,-4.4,0,0,0,0,-4.4,0,0,0,0,0,0,0,0,0,0,0,0,0,0,0,0,0,0,0,0,0,0,0,0,0,0,0,1,0,0,0,0,0,0,0,0,0,0,0,0,0,0,0,0,-4.4,0,0,0,0,0,0,0,0,0,0,0,0,0,0,1,0,0,0,-4.4,0,0,-4.4,0,0,0,0,0,0,0,0,0,0,0,0,0,0,1,0,0,0,-4.4,0,0,0,0,1,0,0,0,0,0,0,0,0,0,0,0,0,0,0,1,0,-4.4,0,0,0,0,0,0,0,0,0,0,0,0,0,0,0,0,0,0,0,0,0,0,0,0,-4.4,-4.4,0,-4.4,0,0,0,0,0,0,0,0,0,0,0,0,0,0,0,0,0,-4.4,0,0,0,0,0,0,0,0,0,0,0,0,0,1,-4.4,0,0,-4.4,0,0,0,0,0,0,0,0,0,0,-4.4,0,0,0,0,0,0,0,0,0,1,-4.4,0,-4.4,0,0,0,0,0,0,0,1,0,0,0,0,1,0,0,0,0,0,0,0,-4.4,0,0,0,0,0,-4.4,0,0,0,1,0,0,0,0,0,0,0,0,1,0,0,0,0,0,0,0,0,0,0,0,-4.4,0,-4.4,0,0,-4.4,0,0,0,0,-3.4,0,0,0,0,-3.4,1,0,0,0,0,0,0,0,0,0,0,0,0,0,0,0,0,0,-4.4,0,0,0,0,-4.4,-4.4,0,1,0,0,1,0,0,-4.4,0,0,0,0,0,0,0,0,0,-4.4,0,0,0,0,0,0,1,0,-4.4,1,0,0,0,1,0,0,0,0,0,1,0,1,1,0,0,0,0,0,-4.4,0,-4.4,0,0,1,-4.4,2,0,0,0,0,-4.4,2,0,0,1,0,0,0,0,0,-4.4,0,0,0,0,0,0,1,0,1,0,0,-4.4,0,-4.4,0,0,0,1,0,0,1,0,-4.4,0,1,0,0,0,0,0,-4.4,1,2,0,0,0,-4.4,0,0,0,0,0,-4.4,-4.4,0,0,0,0,1,0,0,0,0,0,0,0,0,1,0,0,-4.4,-4.4,-8.800000000000001,-8.800000000000001,0,0,-4.4,0,0,0,0,-3.4,0,-3.4,0,0,-8.800000000000001,0,3,0,0,0,0,1,0,0,0,0,0,0,0,0,0,0,0,2,0,1,-7.800000000000001,0,0,1,1,0,0,-4.4,0,0,0,1,0,0,-4.4,0,0,-3.4,-4.4,2,0,0,-4.4,2,1,0,1,0,-4.4,1,0,0,0,0,0,0,-8.800000000000001,0,0,0,0,0,0,-4.4,0,0,-3.4,0,1,-8.800000000000001,0,0,0,0,-4.4,0,2,-4.4,0,2,1,0,0,0,0,0,0,-4.4,0,-4.4,1,0,1,0,0,0,1,0,-4.4,0,-3.4,-4.4,-4.4,-8.800000000000001,-8.800000000000001,0,0,3,0,2,0,0,0,-4.4,0,-4.4,0,-4.4,0,0,1,1,0,0,0,0,1,0,0,0,-4.4,0,0,0,-3.4,0,0,1,0,0,0,0,1,0,-3.4,0,1,0,0,0,0,0,1,0,0,1,0,-4.4,0,1,1,0,0,0,0,0,0,-2.4,0,1,1,0,-4.4,-8.800000000000001,0,-4.4,0,0,0,-3.4,0,0,0,-4.4,1,2,2,0,0,0,0,0,0,0,0,1,0,0,0,0,0,1,0,-2.4,-4.4,1,1,-3.4,0,0,2,-4.4,1,1,0,1,0,0,1,-4.4,-8.800000000000001,0,1,-8.800000000000001,1,0,0,1,0,0,0,1,0,1,0,0,-7.800000000000001,0,-3.4,-3.4,-4.4,1,0,1,1,0,0,1,2,1,0,0,1,1,0,-3.4,1,1,0,0,0,0,0,-3.4,0,0,0,0,0,0,0,0,0,0,1,0,0,-4.4,1,1,0,0,0,0,0,0,0,0,0,0,0,-4.4,0,0,0,0,-4.4,0,0,0,1,0,0,0,0,0,0,1,0,0,0,0,0,0,-4.4,0,-4.4,1,-4.4,-8.800000000000001,0,0,0,0,0,0,1,-4.4,0,1,0,0,0,-4.4,0,0,1,0,-4.4,-3.4,1,1,0,0,-4.4,0,0,0,0,1,0,-4.4,1,0,0,0,0,-4.4,0,-4.4,0,0,0,0,0,0,-4.4,0,0,0,0,0,-4.4,0,0,2,1,1,0,0,0,0,0,0,0,0,0,0,0,0,0,0,0,0,0,0,0,0,0,0,0,0,-4.4,0,0,0,0,0,0,0,2,0,0,0,0,0,0,0,0,0,0,1,0,1,0,0,-4.4,0,0,0,0,0,0,0,0,0,-4.4,0,1,0,0,0,1,0,0,0,0,0,0,-4.4,0,0,0,0,0,0,0,0,0,1,0,0,0,1,0,0,0,0,0,0,0,0,0,0,0,0,0,0,-4.4,0,0,0,-4.4,0,0,0,0,0,0,1,0,0,0,0,0,0,-4.4,1,0,0,0,0,0,0,0,0,0,0,0,1,0,0,0,0,0,0,-4.4,0,0,0,0,0,0,0,-4.4,0,0,0,-4.4,0,0,0,0,0,0,0,0,0,0,0,0,0,0,-4.4,0,0,0,0,0,-4.4,0,0,0,0,0,0,0,0,0,0,0,-4.4,0,0,0,0,0,-4.4,0,0,0,0,-4.4,0,0,0,0,-4.4,0,0,0,0,1,0,0,-4.4,0,0,0,0,0,0,0,0,0,1,0,0,0,0,0,0,0,0,0,0,0,0,0,0,0,0,0,0,0,0,0,0,0,0,0,0,0,0,0,0,0,0,0,0,0,1,0,-4.4,0,0,0,0,0,0,1,0,0,-4.4,0,0,0,0,0,0,0,0,0,0,0,0,0,0,0,1,0,-4.4,0,0,0,0,0,0,0,0,0,0,0,0,0,0,0,-4.4,0,0,0,0,0,0,0,0,0,0,0,0,0,0,0,0,0,0,0,0,0,0,0,0,0,0,0,0,0,0,0,0,0,0,0,0,0,0,0,0,0,0,0,0,0,0,0,0,0,0,0,1,0,0,0,0,0,0,0,0,0,0,0,0,0,0,0,0,0,0,0,0,0,0,0,0,0,0,0,0,0,0,0,0,0,0,0,0,-4.4,0,0,0,0,0,0,-4.4,0,0,0,0,0,0,0,0,0,0,0,0,0,0,0,0,0,0,0,0,0,0,0,0,0,0,0,0,0,0,0,0,0,0,0,0,0,0,0,0,0,0,0,0,0,0,0,0,0,0,0,0,0,0,0,0,0,0,0,0,0,0,0,0,0,0,0,0,0,0,0,0,0,0,0,0,0,0,0,0,0,0,-4.4,0,0,0,0,0,0,0,0,0,0,0
0,0,0,0,0,0,0,0,0,0,0,0,0,0,0,0,0,0,0,0,0,0,0,0,-4.4,0,0,0,0,0,-4.4,0,0,0,0,0,0,0,0,0,0,0,0,-4.4,0,0,0,-4.4,0,0,0,0,0,0,0,0,-4.4,0,0,0,0,0,0,0,0,0,0,0,0,-4.4,0,0,0,0,0,0,0,0,0,0,0,0,0,0,0,0,0,0,-4.4,-4.4,0,0,0,0,0,0,0,0,0,0,0,0,0,0,0,0,0,0,0,0,0,0,0,0,0,0,0,0,0,0,0,0,0,0,0,0,0,0,0,0,0,0,0,0,0,0,0,0,0,0,0,0,0,0,0,0,0,0,0,0,0,0,0,0,0,0,0,0,0,0,0,0,0,0,0,0,-4.4,0,0,0,0,0,0,0,0,0,0,0,0,0,0,0,0,0,0,0,0,0,-4.4,0,0,0,0,0,0,0,-4.4,0,0,0,0,0,0,0,0,0,-4.4,0,0,0,0,0,0,0,0,0,0,0,-4.4,0,0,0,0,0,0,0,0,0,0,0,0,0,-4.4,0,0,1,0,0,0,1,0,0,0,0,0,0,0,0,0,0,0,0,0,0,0,0,0,0,0,0,0,0,0,0,0,0,0,0,0,2,1,1,0,0,0,0,0,0,0,-4.4,0,0,0,0,0,0,1,-4.4,0,0,0,1,0,1,0,0,0,0,0,0,0,0,0,0,0,0,0,0,0,0,0,0,1,0,0,0,1,0,0,0,0,0,0,0,0,0,0,0,0,0,0,0,0,0,0,0,-3.4,0,0,0,0,0,0,0,0,0,1,1,0,-4.4,0,0,0,0,0,-4.4,0,0,0,0,1,0,0,0,0,0,0,0,0,0,0,1,0,0,0,0,0,0,0,0,0,1,0,0,0,0,0,0,0,1,1,0,0,0,-4.4,0,0,1,0,0,0,0,0,0,0,0,0,0,0,-4.4,0,0,0,0,1,0,0,0,0,-4.4,0,0,0,0,0,0,0,0,0,0,0,0,0,0,-4.4,0,0,0,0,0,0,0,0,1,0,1,0,0,0,0,0,0,0,-8.800000000000001,0,1,1,1,1,0,1,1,1,0,0,0,0,1,0,0,0,-4.4,0,0,0,0,0,0,1,0,0,0,-8.800000000000001,0,0,1,0,0,0,0,1,0,1,1,1,0,0,0,0,0,0,1,0,0,0,0,0,0,0,1,0,1,1,0,0,0,0,1,0,0,1,0,0,-3.4,1,0,0,1,0,0,0,0,0,1,-8.800000000000001,0,0,0,0,0,0,1,1,-4.4,-4.4,-4.4,1,0,0,1,0,0,0,1,1,0,0,1,0,0,1,2,0,0,-4.4,0,0,0,1,1,0,0,0,0,0,1,0,-3.4,0,1,2,0,0,1,1,2,-4.4,0,-3.4,-4.4,1,0,0,1,2,1,-4.4,0,1,1,0,0,0,1,1,0,1,-4.4,0,0,0,1,0,0,0,1,0,1,0,1,0,0,0,0,0,0,0,0,0,0,0,0,0,0,0,0,1,0,-7.800000000000001,1,1,0,0,0,0,0,0,0,0,0,0,1,1,0,-4.4,-3.4,0,0,1,0,-3.4,1,0,2,1,0,0,0,1,0,0,0,-8.800000000000001,-3.4,2,0,0,0,0,0,0,1,0,0,0,0,0,2,1,0,1,0,1,-4.4,0,0,-7.800000000000001,0,1,0,0,-4.4,0,0,-8.800000000000001,1,1,2,0,-8.800000000000001,-4.4,0,0,1,0,1,1,-4.4,-4.4,-4.4,0,1,0,1,0,0,0,-4.4,0,1,1,0,-4.4,2,0,0,0,-4.4,-3.4,0,1,1,0,0,0,1,1,0,0,1,1,-3.4,0,0,1,0,0,0,0,0,0,0,0,0,1,0,0,0,0,0,0,0,0,-5.800000000000001,1,0,1,0,0,1,0,2,0,0,-3.4,0,0,0,0,0,-4.4,0,0,0,2,0,0,1,2,0,0,-4.4,-8.800000000000001,1,0,0,0,0,0,-4.4,0,0,1,0,0,1,0,-8.800000000000001,-8.800000000000001,1,1,0,0,0,-3.4,0,0,0,-3.4,0,0,0,0,0,1,0,1,0,-4.4,0,0,1,1,-2.4,-4.4,1,1,0,-2.4,1,0,0,0,0,0,0,0,0,1,0,1,0,0,0,0,0,0,1,0,1,2,0,0,1,0,0,0,0,-3.4,0,1,-3.4,0,1,0,-3.4,0,1,0,1,0,0,2,1,0,0,0,0,0,-3.4,0,0,0,0,0,0,0,0,0,0,0,0,0,0,0,1,0,0,1,1,1,0,-4.4,0,0,0,0,-4.4,-4.4,-4.4,0,-3.4,0,0,-4.4,1,-4.4,-4.4,0,1,1,-4.4,0,0,0,0,0,1,1,0,0,0,-4.4,0,0,-4.4,0,0,1,0,0,0,0,0,-4.4,0,0,0,-4.4,0,0,0,0,1,-4.4,-4.4,0,0,-4.4,0,-4.4,0,0,0,0,0,0,0,0,0,-4.4,0,0,0,0,2,0,0,0,-4.4,0,0,0,-4.4,0,0,0,2,0,0,0,0,0,0,0,0,0,0,1,0,0,0,0,1,1,-4.4,0,-4.4,0,0,0,0,1,0,0,0,0,0,0,0,0,-2.4,0,1,0,1,0,0,0,0,0,0,0,-4.4,0,2,0,0,-4.4,1,0,0,0,0,0,0,0,0,0,0,0,0,0,1,0,0,0,1,0,0,0,1,0,1,0,0,0,0,0,0,-8.800000000000001,0,0,0,0,-3.4,0,0,0,0,0,1,0,0,0,0,1,0,0,0,0,0,0,0,0,0,0,0,0,0,0,0,0,0,0,0,0,0,0,0,0,2,0,0,0,0,0,0,0,0,0,0,0,0,-4.4,0,0,0,0,1,0,0,1,-4.4,0,-3.4,0,0,0,0,0,-4.4,0,0,0,0,0,0,0,0,0,0,0,-4.4,0,0,0,-4.4,-4.4,1,0,0,0,0,0,0,0,0,0,0,0,0,0,0,0,0,0,0,0,0,0,0,0,0,0,0,0,0,0,0,0,0,0,1,0,0,0,0,0,-4.4,0,0,0,0,0,0,0,-4.4,0,0,0,0,0,0,0,0,1,0,-4.4,0,0,0,0,0,0,0,0,0,0,0,0,0,0,0,0,0,0,0,-4.4,0,0,0,0,0,0,0,-4.4,0,0,0,0,0,0,0,0,0,0,0,0,0,0,0,0,0,0,0,0,0,0,0,0,0,0,0,0,0,0,0,-4.4,0,0,0,0,0,0,0,0,0,0,0,0,0,0,0,0,0,0,0,0,0,1,0,0,0,0,0,0,0,0,-4.4,0,0,0,0,0,0,0,0,0,0,0,0,0,0,0,0,0,0,0,0,0,0,0,0,0,0,0,0,0,0,0,0,0,-4.4,0,0,0,0,0,0,0,0,0,0,0,0,0,0,0,0,0,0,0,0,0,1,-4.4,0,-4.4,0,0,0,0,0,0,-4.4,0,0,0,0,0,-4.4,0,0,0,0,0,0,0,0,0,0,0,0,0,0,0,0,0,0,0,0,0,-4.4,0,0,0,0,0,0,0,0,0,0,0,0,0,0,0,0,0,0,0,0,0,0,0,0,0,0,0,0,0,0,0,0,0,0,0,0,0,0,0,0,0,0,0,0,0,0,0,0,0,0,0,0,0,0,0,0,0,0,0,0,0,0,0,0,0,0
0,0,0,0,0,0,0,0,0,0,0,0,0,0,0,0,0,0,0,0,0,0,0,0,0,0,0,0,0,0,0,0,0,0,0,0,0,0,0,0,0,0,0,0,0,0,0,0,0,0,0,0,0,0,0,0,0,0,0,0,0,0,0,0,0,0,0,0,0,0,0,0,0,0,0,0,0,0,0,0,0,0,0,0,0,0,0,0,-4.4,0,0,0,0,0,0,0,0,0,0,0,0,0,0,0,0,0,0,0,0,0,0,0,0,0,-4.4,0,0,0,0,0,0,0,0,0,0,0,0,0,0,0,0,-4.4,0,0,0,-4.4,0,0,0,0,0,0,0,0,0,0,0,0,0,0,0,0,0,0,-4.4,0,0,0,0,0,0,0,0,0,0,0,0,0,0,0,0,0,0,0,0,0,0,0,0,0,0,0,0,0,0,-4.4,0,0,0,0,0,0,0,0,0,0,0,0,0,0,0,1,0,0,0,0,0,0,0,0,-4.4,0,0,0,0,0,0,0,0,-4.4,-4.4,0,0,0,0,0,0,0,0,0,0,0,0,0,0,0,-4.4,0,0,0,0,0,0,0,0,0,0,1,0,0,-4.4,0,0,1,1,0,0,0,0,0,0,0,0,0,0,0,0,0,0,0,-4.4,0,0,0,0,0,0,0,1,0,0,0,0,0,0,0,0,0,0,-4.4,0,0,-4.4,0,0,0,0,0,0,0,0,0,-4.4,0,0,0,0,0,0,0,0,0,0,0,0,0,0,0,0,1,0,1,0,0,0,0,0,0,0,0,0,0,0,0,0,0,0,0,1,0,0,-4.4,0,0,0,0,0,1,0,0,0,0,0,-4.4,0,0,1,0,0,0,0,0,0,0,0,0,0,-4.4,1,0,0,0,0,0,0,0,0,0,0,0,0,0,1,0,0,0,0,0,0,-3.4,-4.4,0,0,1,0,0,-4.4,0,0,0,0,0,0,0,0,0,0,0,-4.4,0,0,1,-4.4,0,0,0,0,0,0,0,0,0,0,0,0,0,0,0,0,0,0,0,0,0,0,0,0,0,0,-4.4,0,0,0,0,0,0,0,-4.4,0,-4.4,0,0,0,0,1,1,0,0,0,0,0,0,0,0,1,0,0,0,0,0,0,0,0,0,0,0,0,-4.4,-4.4,0,-4.4,0,0,0,0,0,0,0,-4.4,0,0,0,0,-4.4,0,0,0,0,1,0,0,0,0,-3.4,-4.4,0,0,0,-4.4,0,0,0,0,0,0,0,0,0,-4.4,0,0,0,-4.4,0,0,0,0,0,0,0,0,0,0,0,0,0,0,0,0,0,1,0,0,1,0,-8.800000000000001,0,1,0,0,0,0,0,0,0,1,-4.4,1,0,-4.4,0,-4.4,-4.4,0,1,0,0,1,0,0,0,1,0,1,0,0,0,0,1,0,0,-4.4,0,2,2,1,1,0,0,0,0,1,1,1,-3.4,0,-4.4,-4.4,1,-4.4,0,0,0,1,0,1,0,-4.4,0,1,0,0,0,0,1,0,0,1,0,1,0,0,0,0,0,-4.4,2,0,0,-4.4,0,0,0,2,-4.4,0,1,0,1,0,1,-3.4,0,-4.4,0,-4.4,0,0,-3.4,-4.4,0,0,2,0,-3.4,0,-4.4,1,1,0,0,0,2,-4.4,3,-3.4,0,0,1,1,-4.4,2,0,-3.4,1,-4.4,0,0,1,0,0,1,0,0,1,0,0,2,0,-5.800000000000001,0,1,-4.4,0,0,0,0,-4.4,1,0,0,0,0,0,0,0,-3.4,1,0,0,0,2,0,0,0,-4.4,0,0,1,0,-4.4,1,1,0,1,1,1,0,0,0,-8.800000000000001,0,0,-3.4,-4.4,-4.4,1,0,1,-4.4,-4.4,0,2,1,0,-4.4,1,-3.4,1,0,0,0,-8.800000000000001,-4.4,0,0,1,0,0,-3.4,0,0,0,0,0,-4.4,0,-4.4,1,1,0,1,0,1,0,0,0,3,1,1,0,-3.4,0,0,2,0,-3.4,0,1,1,1,0,-7.800000000000001,0,0,0,2,0,-8.800000000000001,0,1,1,1,-4.4,0,0,0,0,-8.800000000000001,-3.4,1,0,0,0,0,1,0,1,0,-2.4,0,1,-4.4,0,-4.4,0,0,-3.4,1,0,-3.4,2,0,-4.4,0,1,0,0,0,1,-4.4,0,0,0,0,0,-4.4,0,0,1,-4.4,-4.4,0,0,1,1,1,0,-4.4,0,0,0,0,0,0,0,1,0,0,0,3,0,0,0,1,0,0,0,0,0,0,-4.4,1,0,1,0,1,0,0,2,0,-4.4,1,0,1,0,-4.4,-7.800000000000001,2,0,2,1,-3.4,0,0,-4.4,1,-4.4,0,0,1,0,-4.4,0,0,0,0,0,0,0,-3.4,0,0,0,0,0,0,0,-4.4,-4.4,-4.4,1,1,-4.4,0,0,1,0,0,1,1,1,1,0,2,0,0,0,0,1,0,-2.4,1,0,0,0,1,0,0,-4.4,0,0,1,0,0,0,1,0,1,1,0,0,0,0,1,-4.4,0,0,0,0,-4.4,0,0,1,0,0,0,0,0,-4.4,1,-4.4,0,0,0,0,1,-4.4,0,-4.4,0,0,0,0,0,0,1,1,0,0,0,0,0,0,0,0,-2.4,0,0,1,0,0,0,0,0,0,0,0,0,-4.4,0,0,0,-4.4,0,1,0,0,0,1,0,0,0,0,0,0,0,0,0,0,0,0,0,0,0,0,1,0,-8.800000000000001,0,0,0,0,-4.4,1,0,0,1,0,0,-4.4,0,0,0,0,0,0,0,0,0,0,1,0,0,1,1,0,1,0,0,0,0,0,0,0,0,0,0,0,0,0,-3.4,0,0,1,1,0,0,0,0,0,0,0,0,0,0,0,0,0,1,0,1,0,0,0,0,0,0,0,0,0,0,0,0,0,1,0,-3.4,0,0,-4.4,0,0,0,0,0,-4.4,0,0,0,-4.4,0,-4.4,0,0,0,0,0,0,0,0,0,0,-4.4,0,0,0,0,0,0,0,0,0,0,0,0,0,0,0,0,0,1,0,0,1,0,0,0,0,0,0,0,0,0,0,0,0,1,0,0,0,1,0,0,0,0,0,0,0,0,0,0,0,0,0,0,0,0,0,-4.4,0,0,0,0,0,0,0,0,0,0,0,0,-4.4,0,0,0,0,0,0,-4.4,0,0,0,0,-4.4,0,0,0,0,0,0,0,0,0,1,0,0,0,0,-4.4,0,0,0,0,0,0,0,0,1,0,0,0,0,0,0,0,0,0,0,0,0,0,0,0,0,0,0,0,0,0,0,0,0,0,0,0,-4.4,0,0,0,0,0,0,0,0,0,0,0,0,0,0,0,0,0,0,1,0,0,0,0,0,0,0,0,0,0,0,0,0,0,0,0,0,0,0,0,0,0,0,1,0,0,0,0,0,0,0,0,0,0,0,0,0,0,0,0,0,0,0,0,0,0,0,0,0,0,0,0,0,0,0,0,0,0,0,0,0,0,0,0,0,0,0,0,0,0,0,0,0,0,0,0,0,0,0,0,0,0,0,0,0,0,0,0,0,0,0,0,0,0,0,0,0,0,0,0,0,0,0,0,0,0,0,0,0,0,0,0,0,0,0,0,0,0,0,0,0,0,0,0,0,0,0,0,0,0,0,0,0,0,0,0,0,0,0,0,-4.4,0,0,0,0,0,0,0,0,0,0,0,0,0,0,0,0,0,0,0,0,0,0,0,0,0,0,0,0,0,0,0,0,0
0,-4.4,0,0,0,0,0,0,-4.4,0,0,-4.4,-4.4,0,0,0,0,-4.4,0,0,0,0,0,0,0,0,0,0,0,0,0,0,0,0,0,0,0,0,0,0,0,0,0,0,0,0,0,0,0,0,0,0,0,0,0,0,0,0,0,0,0,0,0,0,0,0,0,0,0,0,0,0,0,0,0,0,0,0,0,0,-4.4,0,0,0,0,0,0,0,0,0,0,0,0,0,0,0,0,0,0,0,0,0,0,-4.4,0,0,0,0,0,0,0,0,0,0,0,0,0,0,-4.4,0,0,0,0,0,0,0,-4.4,0,-4.4,0,0,0,0,0,0,0,0,0,0,0,0,0,0,0,0,0,0,0,0,0,0,0,0,0,0,0,0,0,0,0,0,-4.4,0,0,0,0,0,0,0,0,0,0,0,0,0,0,0,0,0,0,0,0,0,0,0,0,-4.4,0,0,0,0,0,0,1,0,0,0,0,0,0,0,0,0,0,0,0,0,0,0,1,0,0,0,0,0,0,0,0,0,0,0,0,0,0,0,0,0,0,1,0,0,0,0,0,0,1,0,0,0,0,0,0,0,0,0,0,0,0,0,0,-4.4,0,0,0,0,0,0,0,0,0,0,0,0,0,0,-8.800000000000001,0,0,0,0,0,0,0,0,0,0,0,0,0,0,0,0,0,0,0,0,0,0,0,0,0,0,0,0,1,1,-3.4,0,0,1,0,0,0,0,0,0,0,0,0,0,0,0,0,0,0,0,0,0,0,0,0,0,0,0,0,0,0,0,0,0,0,0,0,0,0,0,1,0,0,0,0,0,0,0,0,0,0,0,0,0,0,0,1,0,0,0,-4.4,0,0,0,0,0,0,0,0,0,0,0,0,1,0,0,0,-4.4,1,0,0,0,0,0,0,0,0,0,-3.4,0,0,0,0,0,0,0,0,0,0,1,0,0,0,0,0,0,0,0,0,-8.800000000000001,0,0,1,0,0,0,1,1,0,0,0,0,1,0,-3.4,0,-4.4,0,0,0,0,0,0,0,0,1,0,0,-4.4,0,0,0,0,0,-4.4,0,0,0,1,0,0,0,0,0,0,1,0,0,0,0,0,0,0,0,1,0,0,0,0,0,0,1,-4.4,0,1,0,0,0,0,0,-4.4,0,0,0,-4.4,0,0,1,0,1,0,-4.4,1,0,0,0,0,0,0,0,0,0,0,0,0,0,1,0,0,0,0,-4.4,0,-4.4,1,0,0,0,0,0,0,0,0,-4.4,1,-4.4,-4.4,0,0,0,0,-4.4,0,0,2,0,0,0,0,0,0,0,-4.4,0,0,1,0,1,1,1,0,0,0,0,0,0,1,1,0,-4.4,0,-4.4,0,1,0,1,0,0,0,0,0,-4.4,0,-4.4,0,-2.4,-4.4,0,1,0,2,0,0,0,0,0,1,0,0,0,0,1,1,-3.4,0,0,0,1,0,0,0,0,0,1,1,0,1,1,-4.4,0,0,1,-8.800000000000001,0,0,-4.4,0,0,0,0,0,0,0,0,-4.4,-4.4,0,-4.4,0,-4.4,0,0,0,0,0,0,0,0,0,0,0,0,0,-3.4,-4.4,1,0,1,-4.4,1,0,1,0,0,0,0,1,0,0,1,1,1,0,0,-4.4,0,0,0,0,1,0,0,2,0,0,0,0,-4.4,0,0,0,0,0,1,0,0,0,-4.4,0,-4.4,0,-4.4,-8.800000000000001,0,1,0,0,-4.4,1,0,0,0,0,-3.4,0,0,0,0,0,0,0,0,1,-4.4,0,0,0,0,0,1,1,-3.4,0,-3.4,0,0,-4.4,1,1,1,0,0,0,1,0,-4.4,0,0,0,0,0,0,0,0,1,-4.4,-4.4,0,0,0,1,0,0,0,0,0,0,1,0,-4.4,0,0,-4.4,-7.800000000000001,1,-4.4,0,-4.4,0,0,0,1,1,1,2,0,0,0,0,-4.4,0,1,0,0,-4.4,0,0,1,0,-8.800000000000001,0,1,0,1,0,-8.800000000000001,1,0,1,-4.4,-4.4,0,-4.4,1,0,-4.4,0,0,0,0,0,0,0,1,2,-8.800000000000001,0,1,2,1,0,0,1,1,-4.4,1,-8.800000000000001,-4.4,-2.4,0,0,-4.4,-7.800000000000001,1,0,0,0,2,0,1,0,1,0,1,1,0,0,1,0,1,0,0,0,2,1,0,-4.4,-2.4,0,-7.800000000000001,0,-3.4,0,2,0,2,0,0,0,-4.4,1,0,-4.4,0,1,-2.4,0,-4.4,0,0,1,-3.4,-3.4,-4.4,1,-4.4,0,0,0,1,0,0,0,0,0,0,0,0,-4.4,-3.4,-3.4,1,0,0,0,0,1,1,0,0,0,0,1,0,0,1,0,0,0,0,-4.4,0,-4.4,0,2,0,0,0,0,0,0,1,1,0,-4.4,-4.4,0,2,0,1,0,0,1,0,2,0,0,1,0,-3.4,0,0,0,0,1,0,0,0,0,0,0,-3.4,0,1,0,0,1,0,0,0,0,0,0,1,1,0,0,0,1,0,1,0,-3.4,1,0,1,-4.4,-4.4,-3.4,0,0,0,0,1,0,-4.4,0,1,0,0,0,0,0,1,0,0,0,-3.4,0,0,0,1,0,0,0,-3.4,0,0,0,0,0,0,1,0,1,0,0,0,0,0,0,0,0,0,0,0,0,0,0,0,-4.4,-4.4,0,0,0,0,-3.4,0,1,0,0,0,0,0,0,1,0,-3.4,0,0,0,0,0,0,0,0,0,0,0,0,1,0,1,0,0,0,0,0,0,0,0,-3.4,-4.4,0,0,-4.4,0,1,1,0,0,0,0,-8.800000000000001,0,0,0,0,0,0,0,0,0,-4.4,0,0,0,0,-3.4,0,0,0,1,1,0,0,0,1,0,-4.4,0,0,0,0,0,0,0,0,0,-4.4,0,0,0,0,1,0,0,0,0,0,0,0,0,0,0,0,0,0,0,0,0,1,0,0,0,-4.4,0,0,0,0,0,0,0,0,-4.4,0,0,0,0,0,0,0,0,0,0,0,0,-4.4,0,0,-4.4,0,0,0,0,1,0,0,-3.4,0,0,0,0,0,0,0,0,0,0,0,0,0,0,0,0,0,0,0,0,0,0,0,0,1,0,0,0,0,0,0,0,0,0,0,0,0,0,0,0,0,0,0,0,0,0,0,0,0,0,0,0,0,-4.4,0,0,0,0,0,0,0,0,0,0,0,0,0,0,0,0,0,0,0,0,0,0,0,0,0,0,0,0,0,0,0,0,0,0,0,0,0,0,0,0,0,0,0,0,0,0,0,1,0,0,0,0,0,0,0,0,0,0,0,0,0,0,0,0,0,-4.4,0,0,0,0,0,0,0,0,0,0,0,0,0,0,0,0,0,0,0,0,0,0,0,0,0,0,0,0,0,0,0,0,0,0,0,0,0,0,0,0,0,0,0,0,0,0,0,0,0,0,0,0,0,0,0,0,0,0,0,0,0,0,0,0,0,0,1,0,0,0,0,0,0,0,0,0,0,0,0,0,0,0,0,0,-4.4,0,0,0,0,0,0,0,0,0,0,0,0,0,0,0,0,0,-4.4,0,0,0,0,0,0,0,0,0,0,0,0,0,0,0,0,0,0,0,0,0,0,0,0,0,0,0,0,0,0,0,0,0,0,0,0,0,0,0,0,0,0,0,0,0,0,0,0,0,0,0,0,0,0,0,0,0,0,0,0,0,0,0,0,-4.4,0,0,0,0,0,0,0,0,0,0,0,0,0,0,0,0,0
0,0,0,0,0,0,0,0,0,0,0,0,0,0,0,0,0,0,0,0,0,0,0,0,0,0,-4.4,0,0,0,0,0,0,0,0,0,0,0,0,0,0,0,0,0,0,0,0,0,0,0,0,0,0,0,0,0,0,-4.4,0,0,0,0,0,0,0,0,0,0,0,0,-4.4,0,0,0,0,0,0,0,0,0,0,0,0,0,0,0,0,0,0,0,0,0,0,0,0,0,0,0,0,0,0,0,0,0,0,0,0,-4.4,0,0,0,0,0,0,0,0,0,0,0,0,0,0,0,0,0,0,0,0,0,0,0,0,0,0,0,0,0,0,0,0,0,0,0,0,0,0,0,0,0,0,0,0,0,0,0,0,0,0,0,0,0,0,0,0,1,0,-4.4,0,0,0,0,1,0,0,0,0,0,0,0,0,0,0,0,0,0,0,0,0,0,0,0,0,0,0,0,0,0,0,0,0,1,0,0,0,0,0,0,1,0,0,0,0,0,0,0,0,0,0,0,0,0,-4.4,0,0,0,0,1,0,0,0,0,0,0,0,0,0,0,0,0,0,0,0,0,0,0,0,0,0,0,0,0,0,0,0,0,0,0,0,0,0,1,0,0,1,0,0,0,0,0,0,0,-4.4,0,0,0,1,0,0,0,0,0,0,-4.4,1,-4.4,0,1,0,-4.4,0,0,0,0,0,0,0,0,0,0,0,0,0,0,0,1,0,0,1,0,0,0,0,0,0,0,0,0,0,0,0,0,0,0,1,0,0,0,0,-4.4,0,1,0,0,0,-4.4,0,0,0,0,0,0,0,0,0,0,0,0,0,1,0,0,0,0,-4.4,0,0,0,0,0,0,0,0,0,0,0,0,0,0,0,0,0,0,0,0,0,0,1,1,0,0,0,0,0,0,0,0,1,0,0,0,0,0,0,0,1,0,0,-4.4,-4.4,1,0,0,0,0,0,-3.4,-4.4,0,0,0,0,0,0,0,0,0,0,0,0,0,0,0,0,0,0,0,0,0,0,0,0,0,0,0,-8.800000000000001,0,1,2,0,0,0,-4.4,0,0,1,0,0,0,1,0,0,0,0,0,0,0,0,0,0,0,0,1,0,0,0,0,0,0,0,0,0,0,0,0,0,0,1,0,1,0,1,0,0,0,-3.4,-3.4,0,1,0,0,1,0,1,0,0,1,0,0,0,1,0,0,0,0,-4.4,0,0,0,0,0,0,0,0,1,0,0,0,0,0,-4.4,0,-4.4,2,0,0,0,0,0,1,2,0,0,0,-4.4,0,0,1,1,0,0,0,0,0,0,0,0,-4.4,0,0,0,0,0,0,0,0,-4.4,0,1,0,0,-3.4,0,0,0,1,0,-4.4,-4.4,0,0,0,0,0,1,0,-4.4,1,0,0,0,0,1,0,0,1,0,-4.4,0,0,0,0,1,0,1,0,0,0,0,0,0,1,0,1,-4.4,0,0,1,1,0,-4.4,0,0,-4.4,2,0,1,0,1,0,0,0,0,0,0,0,0,0,-4.4,1,0,1,0,-4.4,0,0,1,0,0,1,0,0,0,1,0,0,0,0,0,-4.4,-4.4,-3.4,0,0,1,2,-4.4,-4.4,0,-4.4,0,2,0,-4.4,-3.4,0,0,0,-2.4,-4.4,-4.4,0,0,0,0,0,0,0,0,0,0,-4.4,0,0,1,0,0,0,0,-3.4,-13.2,0,0,0,-8.800000000000001,0,-7.800000000000001,1,-3.4,0,1,0,1,0,0,0,0,0,-8.800000000000001,-8.800000000000001,0,-4.4,0,0,0,-4.4,-3.4,0,-4.4,1,1,-8.800000000000001,-7.800000000000001,0,-4.4,1,1,0,0,-4.4,0,-4.4,0,1,0,0,1,2,-3.4,0,0,-4.4,0,0,1,1,0,0,1,2,1,0,0,0,0,0,1,1,0,-4.4,0,3,0,1,0,0,-4.4,0,0,-4.4,1,0,0,1,-3.4,0,0,0,0,0,-4.4,0,1,-3.4,-4.4,1,0,-4.4,-4.4,-2.4,1,1,1,1,0,-4.4,0,1,1,0,0,-4.4,0,1,-4.4,0,-4.4,-4.4,0,0,0,1,1,0,0,0,1,0,-4.4,0,-4.4,-4.4,0,-4.4,0,1,0,0,0,1,0,1,1,0,0,1,2,0,0,1,-4.4,0,1,0,0,1,1,0,-3.4,-2.4,0,1,0,-4.4,0,0,0,1,1,0,0,-4.4,0,-4.4,-4.4,1,2,0,-4.4,0,0,0,1,1,0,0,0,0,0,0,-4.4,-3.4,-3.4,2,0,-8.800000000000001,0,0,2,0,0,1,0,-4.4,0,-4.4,0,0,-4.4,0,0,0,0,1,0,0,1,-3.4,0,-4.4,0,1,0,-4.4,1,0,2,0,0,1,0,1,-4.4,-4.4,0,0,0,1,1,1,0,0,0,-4.4,1,0,1,0,0,1,-4.4,0,0,0,0,0,0,0,0,2,0,0,0,0,0,0,0,0,-3.4,0,0,2,0,0,1,0,0,1,0,-4.4,0,0,0,0,0,0,0,1,0,0,1,1,0,0,0,1,-3.4,0,0,0,0,-4.4,0,0,0,0,0,0,-4.4,0,0,0,0,1,0,0,0,1,-4.4,0,0,0,1,-4.4,0,0,0,1,0,0,0,1,0,0,0,0,0,1,0,0,0,-4.4,0,0,0,0,0,-4.4,1,0,0,0,0,0,1,0,-4.4,0,0,0,0,0,0,0,0,0,0,1,0,0,1,0,0,0,0,1,0,0,-4.4,2,0,0,-3.4,0,0,0,0,0,0,0,0,0,0,1,0,0,0,0,-4.4,0,0,0,0,0,0,1,0,1,0,0,0,0,0,-4.4,0,-4.4,0,0,0,0,0,-4.4,-4.4,0,0,0,0,0,0,0,0,0,0,0,0,0,0,-8.800000000000001,0,0,-8.800000000000001,-4.4,0,0,0,0,-4.4,0,0,0,0,-4.4,0,0,0,0,0,0,0,0,0,1,0,0,0,0,0,0,1,0,-4.4,0,0,0,0,0,0,0,0,-4.4,0,-4.4,-4.4,0,0,0,0,0,0,0,0,0,1,0,0,0,0,0,0,0,0,0,1,0,0,0,0,0,0,0,-4.4,0,0,0,0,0,0,0,0,0,0,0,0,0,0,0,0,0,0,0,0,0,0,0,0,0,0,0,0,0,0,0,0,0,0,0,0,0,-4.4,0,-3.4,0,0,0,0,0,0,0,0,0,0,0,1,0,0,0,-4.4,0,0,0,0,0,0,0,0,0,0,0,0,0,0,0,0,0,0,0,1,0,0,0,0,0,0,0,0,-4.4,0,0,0,0,0,0,0,0,0,0,0,0,0,0,0,0,0,0,0,0,0,0,0,0,0,0,0,0,0,-3.4,0,0,0,0,0,0,0,0,0,0,0,0,0,0,0,0,0,0,0,0,0,0,0,0,0,1,0,0,0,0,0,0,0,0,0,0,0,0,0,0,0,0,0,0,0,0,0,0,0,0,0,0,0,0,0,0,0,-4.4,0,0,0,0,0,0,0,0,0,0,0,0,0,0,0,0,0,0,0,0,0,0,0,0,0,0,0,0,0,0,0,0,0,0,0,0,0,0,0,0,0,0,0,0,0,0,0,0,0,0,0,0,0,0,0,0,0,0,0,0,0,0,0,0,0,0,0,0,0,0,0,0,0,0,0,0,0,0,0,0,0,0,0,0,0,0,0,0,0,0,0,0,0,0,0,0,0,-4.4,0,0,0,0,0,0,-4.4,0,0,0,0,0,0,0,0,0,0,0,0
0,0,0,0,0,0,0,0,0,0,0,0,0,0,0,0,0,0,0,0,0,0,-4.4,0,0,0,0,0,0,0,0,0,0,0,0,0,0,0,0,0,0,0,0,0,0,0,0,0,0,0,0,0,-4.4,0,0,0,0,0,0,0,0,0,0,0,0,0,0,-4.4,0,0,0,0,0,0,0,0,0,0,0,0,0,0,0,0,0,0,0,0,0,0,0,0,0,0,0,0,0,0,0,0,0,0,0,0,0,0,0,0,0,0,0,-4.4,0,0,0,0,0,0,0,0,0,-8.800000000000001,0,0,0,0,0,0,0,0,0,0,0,0,0,0,0,1,-4.4,0,0,0,0,0,0,0,0,0,0,0,0,0,0,0,0,0,0,0,0,0,0,0,0,0,0,0,-4.4,0,0,0,0,0,0,0,0,0,0,0,0,0,1,0,0,0,-4.4,0,0,0,0,0,-4.4,0,0,0,0,-4.4,0,-4.4,-4.4,0,0,1,0,0,0,0,0,0,0,0,0,0,0,0,0,0,0,0,0,0,0,0,0,0,0,0,0,0,0,0,0,0,0,0,1,0,0,0,0,0,0,0,0,0,0,0,0,1,0,0,1,0,0,0,0,0,0,1,0,0,0,0,-4.4,0,0,0,0,-4.4,0,0,0,0,0,0,0,0,0,0,0,0,0,0,0,0,-4.4,0,0,0,0,-4.4,0,0,-4.4,0,0,0,1,0,0,0,0,0,0,0,0,1,0,1,0,0,0,-4.4,0,0,0,-4.4,1,0,-4.4,2,0,0,0,0,0,0,0,0,0,1,0,0,0,1,0,0,0,0,0,0,0,0,0,0,1,0,0,-4.4,1,0,0,0,0,0,0,0,0,0,0,0,0,0,0,0,-4.4,0,0,0,0,1,0,0,0,0,0,0,0,0,0,0,1,0,-4.4,0,0,0,0,0,1,0,0,0,0,0,0,0,0,0,0,0,0,0,0,0,-4.4,0,0,0,0,1,0,0,0,0,0,-4.4,0,1,0,0,0,0,-4.4,0,0,0,-4.4,0,0,0,0,0,0,0,0,0,0,0,0,0,0,-4.4,0,0,0,0,0,0,0,0,1,0,1,0,0,0,0,0,0,-4.4,0,0,0,0,0,0,0,1,1,0,2,0,0,-4.4,-4.4,0,1,1,0,0,0,0,0,0,0,0,0,1,0,-4.4,0,-4.4,2,0,0,0,0,0,0,0,0,1,0,0,1,1,1,0,0,0,0,0,0,0,0,0,-2.4,0,0,0,0,0,0,0,0,0,0,0,0,0,0,1,0,1,2,0,0,1,1,0,-4.4,0,-3.4,-4.4,0,0,-4.4,0,1,1,0,0,1,0,0,0,0,0,-4.4,0,0,0,0,0,-4.4,0,0,0,0,-4.4,0,1,0,0,0,0,0,2,0,0,1,0,0,0,-3.4,0,0,-4.4,-4.4,0,0,1,0,1,0,0,-2.4,0,2,0,1,0,-4.4,1,0,-3.4,0,0,0,1,0,0,0,0,2,2,0,1,0,-4.4,1,0,0,1,0,0,2,0,1,0,0,-4.4,1,0,0,0,1,2,3,0,0,0,1,0,-4.4,-4.4,0,0,-3.4,-4.4,0,1,0,3,0,1,1,0,0,2,0,2,0,-4.4,-4.4,0,-3.4,0,1,0,-3.4,-4.4,0,-2.4,1,0,0,0,-3.4,0,-4.4,0,2,-4.4,2,-4.4,-4.4,1,0,0,0,0,1,0,0,-4.4,0,-4.4,1,0,0,0,1,0,2,-4.4,0,1,0,0,0,-4.4,2,-4.4,2,-4.4,1,0,1,-4.4,0,0,0,1,0,0,0,0,0,0,0,2,-4.4,-4.4,0,-4.4,0,0,0,0,1,0,-4.4,-4.4,0,2,-4.4,-3.4,0,0,0,0,1,-3.4,0,0,1,0,2,0,-4.4,1,0,0,0,1,0,0,0,0,-13.2,-3.4,1,1,2,0,2,0,0,-8.800000000000001,-4.4,0,-4.4,0,0,-1.4,0,0,0,0,0,0,-3.4,1,0,0,-3.4,-3.4,0,1,0,1,1,1,0,0,-8.800000000000001,0,-4.4,0,0,1,-8.800000000000001,-4.4,2,0,0,0,1,1,0,1,0,1,0,0,-2.4,0,0,0,2,0,-4.4,1,1,0,1,0,0,0,0,0,0,0,0,1,1,0,0,1,0,-4.4,1,1,0,1,1,0,1,1,0,-4.4,-4.4,2,1,1,0,1,0,0,0,0,0,0,-13.2,1,0,0,0,0,0,3,-3.4,0,0,0,0,0,-3.4,1,0,-4.4,1,0,0,0,1,-4.4,1,2,0,0,0,0,1,-2.4,0,0,0,0,1,-4.4,0,0,0,0,0,0,0,1,-4.4,0,0,1,0,-3.4,-4.4,0,1,1,1,1,0,0,0,0,0,0,0,0,0,-4.4,0,1,0,1,0,1,0,0,0,1,2,1,0,0,1,1,0,0,0,0,0,0,0,0,0,0,0,0,0,2,0,0,0,0,0,-2.4,-4.4,0,0,-4.4,0,0,0,0,-4.4,0,0,0,0,0,-3.4,1,0,-4.4,0,-4.4,0,0,0,-4.4,0,0,0,-4.4,1,1,0,0,0,0,0,0,0,-4.4,0,0,0,0,0,1,0,-4.4,1,0,0,-3.4,-8.800000000000001,1,1,0,0,0,0,0,0,0,0,0,0,0,0,0,0,0,-4.4,0,0,0,-4.4,0,-4.4,0,1,0,0,0,-4.4,0,0,0,0,0,0,0,1,0,0,0,1,0,0,0,0,0,0,0,0,0,0,-4.4,0,0,0,0,0,1,0,0,0,-4.4,0,0,0,-4.4,-4.4,0,0,0,0,0,-8.800000000000001,-4.4,0,0,0,1,0,0,0,0,0,-6.800000000000001,1,0,0,0,0,0,1,0,0,0,-4.4,0,0,0,0,0,0,0,0,1,-4.4,0,-4.4,0,0,0,0,1,1,0,0,0,-3.4,-4.4,0,0,0,0,1,0,0,0,0,0,0,0,0,0,0,1,0,0,0,0,0,0,-3.4,0,0,0,0,0,0,0,-4.4,0,0,0,-4.4,0,0,0,0,0,0,0,0,0,-4.4,1,-4.4,0,0,-4.4,0,1,0,0,0,0,0,0,0,0,0,0,0,0,1,0,0,0,0,0,0,0,0,0,0,0,0,0,0,0,0,0,0,0,0,0,0,0,0,0,0,0,0,0,-4.4,0,-4.4,0,0,0,0,-4.4,0,-4.4,0,0,1,0,0,0,0,0,0,-4.4,0,-4.4,0,0,0,0,0,0,0,0,0,0,-4.4,0,0,1,0,0,0,0,0,0,0,-4.4,0,0,0,0,0,0,0,0,0,0,0,0,0,0,0,1,0,0,0,0,0,0,1,0,-4.4,0,0,0,0,0,0,0,0,0,0,0,0,0,0,0,0,0,0,0,0,0,0,0,0,0,0,0,0,0,-4.4,0,0,0,0,0,0,0,0,0,0,0,0,0,0,0,0,0,0,0,0,0,0,0,0,0,0,0,0,0,0,0,0,0,0,0,0,0,0,0,0,0,0,0,-4.4,0,0,0,0,0,0,0,0,0,0,0,0,0,0,0,0,0,0,0,0,0,0,0,0,0,0,0,0,0,0,0,0,0,0,0,0,0,0,-4.4,0,0,0,0,0,0,0,0,0,0,0,0,0,0,0,0,0,0,0,0,0,0,0,0,0,0,0,0,0,0,0,0,0,0,0,0,0,0,0,0,0,0,0,0,0,0,0,0,0,0,0,0,0,0,0,0,0,0,0,0,0,0,0,0,0,0
0,0,0,0,0,0,0,0,0,0,0,-4.4,0,0,-4.4,0,0,0,0,0,0,0,0,0,0,0,0,0,0,0,0,0,0,0,0,0,0,0,0,0,0,0,0,0,0,0,0,-4.4,0,0,0,0,0,0,0,0,0,0,0,0,0,0,0,0,0,0,0,0,0,0,0,0,0,0,0,0,0,0,0,0,0,0,0,0,0,0,0,0,0,0,0,0,0,0,0,0,0,0,0,0,0,0,0,0,0,0,-4.4,0,0,0,-4.4,0,0,0,0,0,0,0,0,0,0,0,0,1,0,0,0,0,0,0,0,0,0,0,0,0,0,0,0,0,0,0,0,0,0,0,0,0,0,0,1,0,0,1,0,0,0,0,0,-4.4,0,0,0,0,0,0,0,0,-4.4,0,0,0,0,0,0,0,0,0,0,0,0,0,0,0,0,0,0,0,0,0,0,0,0,0,0,0,0,1,0,0,0,-4.4,0,0,0,0,0,0,0,0,-4.4,1,0,0,0,0,0,0,0,0,0,0,0,0,0,0,0,0,0,0,0,0,0,0,1,-4.4,0,0,0,0,0,0,0,0,0,0,-4.4,0,0,0,0,0,1,0,0,0,0,0,0,0,0,0,0,0,0,0,0,0,1,0,0,0,0,0,0,0,0,0,0,0,0,0,0,0,1,0,0,1,0,0,0,0,0,0,0,-4.4,0,0,0,0,0,1,0,0,0,0,0,-4.4,0,0,0,0,1,-4.4,0,0,0,0,0,0,0,0,0,0,0,1,0,0,1,1,0,0,0,0,-4.4,0,0,0,0,0,0,0,-4.4,0,0,0,0,0,1,0,0,0,0,0,0,0,0,0,0,-4.4,1,0,1,1,0,0,0,0,1,0,0,0,0,0,0,0,0,0,0,1,0,0,-8.800000000000001,0,0,-4.4,1,-4.4,0,0,-4.4,0,2,0,0,0,0,0,0,1,-4.4,-3.4,0,1,0,0,0,0,0,0,0,1,0,0,-4.4,-4.4,0,0,0,0,0,0,0,1,0,0,0,0,0,0,0,0,0,0,0,0,2,0,0,0,0,0,1,0,-4.4,-2.4,0,0,0,1,0,0,0,0,0,0,1,0,0,0,0,0,0,1,0,-4.4,0,0,0,0,0,1,1,0,0,0,0,0,0,1,0,1,0,0,-4.4,3,1,0,1,0,1,0,0,0,1,2,-4.4,0,0,2,0,-4.4,0,0,0,0,0,0,0,0,-4.4,0,0,0,0,0,1,-4.4,2,-4.4,0,0,1,-4.4,0,0,1,1,0,0,0,0,0,-3.4,1,1,-3.4,0,0,0,0,0,0,1,0,0,-4.4,1,2,0,1,0,0,1,0,0,0,1,0,0,0,1,0,1,0,0,0,0,3,0,0,1,-3.4,0,0,0,-3.4,-4.4,0,0,0,1,0,0,0,2,1,0,0,3,-4.4,1,1,0,0,-3.4,0,1,0,0,1,1,0,1,0,0,-4.4,-4.4,1,0,0,0,1,1,0,0,1,1,1,0,0,0,-4.4,0,0,0,-4.4,-4.4,0,0,0,0,0,-3.4,1,0,0,-4.4,0,0,0,0,0,-4.4,2,0,1,0,0,0,0,1,0,0,0,0,-4.4,1,0,0,0,-4.4,0,0,-4.4,2,0,-4.4,0,2,1,-4.4,0,1,0,0,0,-4.4,0,1,0,-4.4,1,-4.4,1,-8.800000000000001,0,0,1,1,0,0,-4.4,0,1,0,-4.4,0,-4.4,0,0,1,-4.4,0,1,-3.4,1,1,1,-2.4,0,0,0,-11.2,1,0,0,0,0,-4.4,2,-2.4,0,0,-8.800000000000001,0,1,1,1,0,1,1,0,-4.4,2,1,0,0,1,0,0,-8.800000000000001,-8.800000000000001,0,1,1,0,0,1,0,0,1,2,3,2,1,0,1,0,1,0,0,-3.4,-4.4,0,0,-7.800000000000001,0,-3.4,1,0,-4.4,0,1,-7.800000000000001,1,0,0,-4.4,0,0,0,-3.4,1,-4.4,0,1,0,1,-3.4,0,-4.4,1,2,1,2,1,0,-7.800000000000001,-4.4,-4.4,-4.4,1,0,0,2,-4.4,0,-3.4,1,0,1,1,0,1,1,0,0,2,0,0,0,-4.4,0,-4.4,0,-4.4,0,0,-4.4,0,-6.800000000000001,0,0,0,-4.4,0,0,-4.4,-4.4,0,0,2,0,1,0,0,-4.4,2,1,0,-3.4,-4.4,0,2,-4.4,1,0,0,0,0,0,0,2,0,0,-3.4,0,0,0,1,0,0,-4.4,0,1,1,0,0,1,0,-3.4,-3.4,0,0,2,0,1,0,2,0,0,0,0,2,1,0,0,-3.4,0,1,0,0,-3.4,0,1,-4.4,1,0,0,2,0,0,1,-4.4,0,0,0,1,0,0,0,0,0,1,1,0,0,0,0,0,0,0,1,0,1,1,0,0,0,1,0,-3.4,0,0,0,0,1,1,0,0,-4.4,0,0,0,1,1,0,0,0,1,0,0,0,0,-4.4,0,0,1,1,0,0,0,0,0,0,-4.4,0,0,0,0,0,0,0,2,0,0,0,0,0,0,0,-4.4,0,1,0,0,0,0,0,-4.4,-4.4,0,0,-4.4,1,0,1,1,0,0,0,0,-4.4,-4.4,0,-4.4,0,0,0,0,0,0,-4.4,0,0,2,-4.4,1,0,0,0,0,-3.4,0,0,0,0,0,0,-4.4,-4.4,-4.4,0,0,1,0,0,0,0,0,0,0,-4.4,0,0,1,0,0,0,0,0,0,2,0,0,0,1,0,-4.4,0,0,0,-4.4,-8.800000000000001,0,0,0,0,0,0,0,0,0,0,0,-4.4,0,0,0,0,0,0,0,0,0,0,0,0,0,0,0,0,0,0,0,0,1,0,0,-8.800000000000001,0,0,0,0,0,0,0,-3.4,0,0,0,0,0,0,0,0,0,0,0,0,0,0,0,0,0,0,0,0,0,0,0,0,0,0,0,0,-4.4,-4.4,0,0,0,0,-7.800000000000001,0,1,-4.4,0,0,0,0,0,0,-4.4,0,0,-4.4,-4.4,1,0,-4.4,0,0,0,0,0,0,0,0,0,0,-4.4,0,-4.4,-4.4,0,0,0,0,0,0,0,0,0,0,0,0,0,0,-4.4,0,0,0,0,0,0,0,0,0,0,1,0,0,0,0,0,0,0,0,0,0,0,0,0,0,0,0,0,0,0,0,0,0,0,0,0,0,0,0,0,0,0,0,-4.4,0,0,-4.4,0,1,0,0,0,-4.4,-4.4,0,0,0,0,0,0,0,0,0,0,0,0,0,0,0,0,0,-4.4,0,0,0,-4.4,0,0,0,0,0,0,-4.4,0,0,0,0,0,0,0,1,0,0,0,-4.4,0,-4.4,0,0,1,0,0,0,0,0,0,-4.4,-4.4,0,0,0,0,0,0,0,0,0,0,-4.4,0,0,0,0,0,0,0,0,0,0,0,0,0,0,0,0,-4.4,0,1,0,1,0,0,0,0,0,0,0,0,0,-4.4,0,-4.4,0,0,0,0,0,0,0,0,0,0,0,0,0,0,0,0,0,0,0,0,0,0,0,-4.4,0,0,0,-4.4,0,1,0,0,0,0,0,0,0,0,0,0,0,0,0,0,0,0,0,0,0,0,0,0,0,0,0,0,0,0,0,0,0,0,-4.4,0,0,0,0,0,0,0,0,0,0,0,0,0,0,0,0,0,0,0,0,0,0,0,0,0,0,0,0,0,0,0,0,0,0,0,0,0,0,0,0,0,0,0,0,0,0,0,0,0,0,0,0,0,0,0,0,0,0,0,0,0,0,0,0,0,0,0,0,0,0,0,0,0,0,0
0,0,0,0,0,0,0,0,0,0,0,0,0,0,0,0,0,0,0,0,0,0,0,0,0,0,0,0,0,0,0,0,0,0,0,0,0,0,0,0,0,0,0,-4.4,0,0,0,0,-4.4,0,0,0,0,0,0,0,0,0,0,0,0,0,0,0,0,0,0,0,0,0,0,0,0,0,0,0,0,0,0,0,0,0,0,-4.4,0,0,0,0,0,0,0,0,0,0,0,0,0,0,0,0,0,0,0,0,0,0,0,0,0,0,1,0,0,0,0,0,0,0,0,0,0,0,0,0,0,0,0,0,0,0,0,0,0,0,-4.4,0,0,0,0,0,0,0,0,0,0,0,0,0,-4.4,0,0,0,0,0,0,0,-4.4,0,0,0,0,0,0,-3.4,0,0,0,0,0,0,0,0,0,0,0,0,0,0,0,0,0,0,-4.4,0,0,0,0,0,0,0,0,0,0,0,0,0,1,0,0,0,0,0,-4.4,0,0,0,0,0,0,0,0,0,0,0,0,0,0,0,0,0,0,-4.4,0,0,0,-4.4,0,0,0,0,0,0,0,0,0,0,0,0,0,0,0,0,0,0,0,-4.4,-4.4,0,0,0,0,0,0,0,0,0,0,0,0,0,0,0,-4.4,0,0,0,0,0,-4.4,0,0,0,0,0,0,-4.4,0,0,0,0,0,-4.4,0,0,0,0,0,0,0,0,0,0,0,0,0,0,0,0,-4.4,0,0,0,0,0,0,0,0,0,0,0,0,-4.4,0,0,0,1,0,0,2,0,0,0,0,0,0,0,0,0,0,0,0,0,0,0,0,0,0,0,-4.4,0,-4.4,0,0,0,-4.4,0,0,0,0,0,0,0,0,0,0,0,0,0,0,0,0,0,0,0,0,0,0,0,0,0,0,0,0,0,0,0,0,0,0,0,0,0,0,0,0,-4.4,0,0,0,0,0,1,0,0,0,0,0,0,0,1,2,0,0,0,0,0,0,0,0,0,0,-4.4,0,0,0,1,0,0,-4.4,1,0,0,0,0,0,1,1,-4.4,-4.4,0,0,0,0,0,0,0,0,1,0,1,1,-4.4,0,0,0,0,0,0,1,0,0,0,0,0,0,0,0,0,0,0,0,-4.4,-4.4,0,0,1,1,0,0,0,0,0,0,0,-4.4,0,1,0,0,0,1,0,0,0,0,-4.4,0,0,0,0,0,0,0,-3.4,0,0,0,0,0,1,0,0,0,0,-3.4,0,1,0,0,0,0,0,1,0,0,0,0,0,1,0,-4.4,1,0,1,-4.4,0,0,0,1,1,1,0,1,0,1,0,-4.4,0,0,0,0,0,0,0,0,0,0,0,1,0,0,-4.4,0,0,0,1,1,0,0,0,0,0,0,-8.800000000000001,0,-3.4,1,-4.4,0,1,0,0,0,0,-4.4,0,0,0,0,-4.4,0,0,-4.4,0,1,1,0,-3.4,0,-4.4,1,0,0,-7.800000000000001,0,0,0,-2.4,0,-4.4,0,0,0,1,1,0,0,0,-4.4,0,0,1,0,0,0,0,0,1,0,0,0,1,0,0,0,-4.4,1,0,1,0,0,-4.4,1,1,-3.4,0,1,0,-4.4,0,-3.4,1,0,1,0,0,-4.4,-4.4,1,0,-4.4,2,-3.4,0,0,0,0,0,1,1,0,-7.800000000000001,-3.4,-4.4,0,0,0,-3.4,1,1,1,-8.800000000000001,-4.4,-4.4,1,1,1,0,0,1,1,0,0,-4.4,-3.4,0,-4.4,-3.4,0,1,0,-4.4,-4.4,-3.4,1,0,-3.4,0,0,-8.800000000000001,0,0,-13.2,0,-8.800000000000001,-4.4,-4.4,1,-4.4,0,1,0,1,0,0,1,-4.4,1,0,-3.4,-4.4,1,-4.4,0,0,0,1,0,0,1,1,1,2,2,-4.4,1,-4.4,1,-4.4,2,-7.800000000000001,0,0,0,0,-4.4,0,0,0,1,2,0,0,0,-3.4,-8.800000000000001,1,0,1,1,2,-8.800000000000001,0,-4.4,0,-4.4,0,2,-4.4,-4.4,0,-4.4,-4.4,2,2,0,-1.4,1,-7.800000000000001,-3.4,-4.4,-3.4,1,-4.4,0,0,0,0,0,1,2,1,0,0,1,0,0,0,0,1,1,0,-4.4,-3.4,1,0,0,0,0,0,1,-4.4,2,-4.4,0,0,0,0,-4.4,0,-4.4,-3.4,0,0,1,-4.4,0,0,1,0,1,0,3,0,-4.4,0,0,1,0,-4.4,2,0,-4.4,0,-4.4,1,0,-4.4,1,-4.4,0,0,0,1,-3.4,1,2,1,0,0,0,2,1,0,1,-2.4,0,0,1,0,0,-4.4,0,0,2,0,1,1,1,0,0,1,0,0,-3.4,0,0,0,0,1,2,1,-3.4,1,0,0,0,0,0,0,0,0,0,0,-4.4,1,2,0,1,-3.4,0,0,0,0,0,0,1,2,0,0,-4.4,1,0,-4.4,0,0,1,0,0,0,-4.4,0,0,0,0,0,0,0,0,-4.4,0,1,1,1,0,-4.4,-4.4,0,0,1,1,-3.4,0,0,-4.4,0,0,0,0,0,0,-4.4,0,0,0,0,0,0,0,0,1,0,-4.4,0,0,0,0,0,1,0,0,0,0,0,0,-4.4,-4.4,0,-7.800000000000001,0,1,0,1,0,0,0,1,0,0,0,0,1,0,0,0,2,0,0,-4.4,0,0,0,0,0,0,0,0,0,0,0,0,0,0,0,-4.4,0,0,0,0,-4.4,0,0,1,0,0,0,0,0,0,0,0,-4.4,0,0,0,0,0,0,-3.4,0,0,0,0,2,0,0,0,1,0,0,0,0,0,0,0,0,0,0,2,0,0,1,0,0,-4.4,0,0,-4.4,0,1,0,0,0,0,0,0,1,1,0,0,0,0,0,0,0,1,0,0,-8.800000000000001,-8.800000000000001,0,1,0,-4.4,0,0,0,0,0,0,-4.4,0,1,0,0,0,1,0,0,-4.4,1,1,0,-4.4,1,0,0,0,0,0,0,-4.4,0,0,0,0,0,1,0,0,0,0,0,0,0,0,0,0,0,0,1,0,-4.4,0,0,0,0,-4.4,0,0,0,1,0,0,0,0,0,0,0,0,0,0,0,0,1,0,0,0,0,0,0,-4.4,0,0,-4.4,0,0,0,0,0,0,0,0,0,0,0,0,1,0,0,0,-4.4,0,0,0,0,0,0,0,0,0,0,0,0,1,-4.4,0,0,0,0,0,0,0,0,0,0,0,0,0,0,0,0,0,0,0,0,0,0,0,0,0,0,0,0,-4.4,0,0,0,-4.4,0,0,0,0,0,0,0,0,0,-4.4,1,0,0,0,0,0,0,0,-4.4,0,0,0,0,0,0,0,0,0,-4.4,0,0,0,0,0,0,0,0,0,0,0,0,0,0,-4.4,0,0,0,0,0,0,0,0,0,0,0,0,0,0,0,0,0,0,0,0,0,0,0,0,0,0,0,0,0,0,0,0,0,0,0,0,0,0,0,0,0,0,0,1,0,0,0,0,1,2,0,0,0,0,0,0,0,0,0,0,0,0,0,0,0,0,0,0,0,0,0,0,0,0,0,0,0,0,0,0,0,0,0,0,0,0,0,0,0,0,0,0,0,0,-4.4,0,0,0,0,0,-4.4,0,0,0,0,0,0,0,0,0,0,0,0,0,0,0,0,0,0,0,0,0,0,0,0,0,0,0,0,0,0,0,0,0,0,0,0,0,-4.4,0,0,0,0,0,0,0,-4.4,0,0,0,0,0,0,0,0,0,0,0,0,0,0,0,0,0,0,0,0,0,0,0,0,0,0,0,0,0,0,0,0,0,0,0,0,0,0,0,0,-4.4,0,0,0,0,0,0,0,0,0
0,0,0,0,0,0,0,0,0,0,0,0,0,0,0,0,0,0,0,0,-4.4,0,0,0,-4.4,-4.4,0,0,0,0,0,0,0,0,0,0,0,0,0,0,0,0,0,0,0,0,0,0,0,0,0,0,0,0,0,0,0,0,0,0,-4.4,0,0,0,0,0,0,0,0,0,0,0,0,0,0,0,0,0,0,0,0,0,0,0,0,0,0,0,0,1,0,0,0,0,0,0,0,0,0,0,0,0,-4.4,0,0,0,0,0,0,0,0,0,0,0,0,0,0,0,0,0,0,0,0,0,0,0,0,0,0,0,0,0,0,0,-4.4,0,0,0,0,0,0,0,0,0,-4.4,0,0,0,0,0,0,-4.4,0,0,0,0,0,0,0,0,0,0,0,0,0,0,0,0,0,0,0,0,0,0,0,0,0,0,0,0,-4.4,0,0,0,0,0,0,0,0,0,1,0,0,-4.4,0,-4.4,0,0,0,0,0,0,0,0,0,0,0,0,1,-8.800000000000001,0,1,0,0,0,-4.4,0,0,0,0,0,0,0,0,0,1,0,1,0,0,0,0,-8.800000000000001,0,0,0,0,0,0,0,0,0,0,0,0,0,0,0,0,0,1,0,0,0,0,0,0,-4.4,0,-4.4,0,0,1,0,0,0,0,0,0,0,0,0,0,0,0,0,0,0,0,0,0,0,0,0,0,1,0,0,0,1,0,0,-4.4,0,0,0,0,-4.4,1,0,0,0,0,0,0,-4.4,0,0,0,-8.800000000000001,0,1,0,0,0,0,0,-4.4,0,1,-4.4,0,0,0,-4.4,0,0,0,0,0,1,2,0,0,2,0,0,0,0,0,0,0,0,0,1,-4.4,-4.4,1,0,0,0,0,0,0,0,0,0,0,0,0,0,-4.4,0,0,1,0,0,0,0,0,0,0,0,0,0,0,0,0,0,0,-4.4,0,0,0,0,-4.4,1,0,0,0,-4.4,0,1,0,0,0,0,0,-4.4,0,0,0,1,-4.4,0,0,0,-4.4,0,0,0,0,0,0,0,0,1,0,0,2,0,0,1,0,0,0,0,-4.4,0,-4.4,0,1,0,1,1,0,0,0,0,0,-4.4,0,1,0,0,0,0,0,0,-8.800000000000001,1,0,0,0,0,0,1,-4.4,0,0,0,1,-3.4,0,0,0,0,0,0,0,0,0,0,1,1,0,-3.4,0,0,0,0,0,1,0,1,0,0,0,1,1,2,0,0,1,0,0,0,0,0,-4.4,0,2,0,0,0,0,0,-4.4,0,1,0,0,0,1,0,0,-4.4,0,0,1,1,1,-3.4,0,0,0,0,0,0,0,0,0,1,0,0,0,0,0,0,0,-3.4,0,1,0,1,2,0,0,-3.4,0,0,0,0,0,0,0,1,0,0,0,1,0,0,0,0,0,0,0,0,1,0,-4.4,0,0,2,-4.4,0,0,1,0,0,0,0,2,-4.4,1,0,0,-3.4,1,0,1,0,0,-2.4,-3.4,0,0,0,0,0,0,0,-4.4,0,1,0,0,0,0,-4.4,0,0,0,0,0,0,1,0,0,1,0,1,0,2,0,0,0,1,0,0,0,0,1,1,0,0,-4.4,1,1,1,0,1,0,0,0,0,0,0,0,0,1,0,1,0,1,-8.800000000000001,1,-4.4,0,0,1,-4.4,0,1,0,0,-4.4,0,-7.800000000000001,-4.4,1,0,0,-4.4,0,-2.4,1,0,-4.4,0,1,-3.4,0,-4.4,1,-4.4,0,0,1,0,0,-3.4,0,-4.4,0,0,-3.4,0,0,0,-4.4,-4.4,1,0,-4.4,0,0,1,0,1,1,-4.4,1,0,0,0,0,1,-3.4,1,-8.800000000000001,-3.4,0,0,-4.4,0,2,0,0,0,0,1,-3.4,-2.4,0,-3.4,-3.4,2,0,0,-7.800000000000001,0,-4.4,0,-4.4,2,-8.800000000000001,0,1,0,0,1,-3.4,1,0,0,0,1,0,0,0,0,-4.4,1,0,0,0,-3.4,-4.4,-3.4,2,0,0,1,0,2,0,1,0,0,-3.4,0,0,-4.4,1,-7.800000000000001,0,0,1,2,-3.4,0,2,1,2,0,0,0,0,0,0,0,0,0,0,-4.4,1,0,-8.800000000000001,0,1,0,0,-2.4,-3.4,0,1,1,0,0,0,0,2,-4.4,-4.4,1,0,0,-13.2,0,0,1,1,0,0,0,-4.4,-2.4,1,0,-4.4,1,1,-2.4,0,0,1,0,1,-4.4,0,0,0,-4.4,-4.4,2,0,-4.4,0,0,0,-8.800000000000001,0,-4.4,0,2,1,1,1,0,0,-4.4,-4.4,1,1,0,-8.800000000000001,0,0,1,2,0,0,0,0,1,2,1,0,1,1,-4.4,0,0,0,1,1,1,1,-8.800000000000001,0,1,0,0,0,0,0,-4.4,1,0,0,0,0,0,0,1,0,0,0,1,0,0,0,1,0,0,0,0,0,0,0,0,-4.4,1,1,2,2,-4.4,1,0,1,1,1,0,0,0,-4.4,0,-4.4,1,0,-4.4,0,0,0,1,-4.4,-4.4,0,0,0,0,0,0,-4.4,-3.4,0,2,1,1,0,-4.4,0,0,0,-7.800000000000001,0,0,0,0,1,0,-3.4,1,-4.4,0,0,-4.4,0,0,0,1,0,0,0,-3.4,1,0,0,1,0,0,0,0,0,1,0,0,-3.4,-4.4,0,0,0,1,0,0,0,1,0,0,1,0,0,-4.4,0,0,0,0,0,0,-4.4,0,0,0,0,0,0,-4.4,2,-4.4,-7.800000000000001,0,0,0,0,0,1,-4.4,0,0,0,1,1,0,0,1,1,0,1,0,-4.4,0,0,0,0,0,0,-4.4,0,0,0,0,0,1,0,1,0,0,0,-4.4,0,0,0,0,0,0,0,0,-3.4,0,1,0,1,1,0,-4.4,3,0,-4.4,0,0,-4.4,0,0,-4.4,0,0,-4.4,0,-4.4,0,0,0,0,0,-4.4,0,0,0,0,0,0,-4.4,1,0,0,0,0,0,-4.4,0,0,0,0,1,0,0,0,0,0,0,0,0,0,1,0,0,0,0,0,0,0,0,0,0,0,-4.4,0,0,0,-4.4,0,0,0,0,0,0,0,0,0,0,-4.4,0,0,0,0,0,1,0,0,0,0,0,0,0,0,-4.4,0,-4.4,0,0,-4.4,0,0,2,0,0,0,0,0,0,0,0,0,0,0,0,0,0,0,0,0,0,0,0,0,0,0,0,0,1,0,0,0,-4.4,0,0,0,0,0,0,0,-4.4,0,0,0,0,0,0,0,-4.4,0,0,0,0,0,0,0,0,0,-4.4,0,0,0,0,-3.4,0,0,0,0,0,0,0,0,0,0,0,0,0,0,0,0,0,0,0,0,0,0,0,0,0,-4.4,0,0,0,0,0,0,0,0,0,0,0,0,0,0,0,0,0,0,-4.4,0,0,0,0,0,0,0,0,0,0,-4.4,0,0,0,0,0,0,0,0,0,0,0,1,0,0,0,0,0,0,0,0,0,0,0,0,1,0,0,0,0,0,0,0,0,0,0,0,0,0,0,0,0,0,0,0,0,0,0,0,0,0,0,0,0,0,0,0,0,0,0,0,0,0,0,0,0,0,0,0,0,0,0,-4.4,0,0,0,0,0,0,0,0,0,0,0,0,0,0,0,0,0,0,0,0,0,0,0,0,0,0,0,0,0,0,0,0,0,0,0,0,0,0,0,0,0,0,0,0,0,0,0,0,0,0,0,-4.4,0,0,0,0,0,0,0,0,0,0,0,0,0,0,0,0,0,0,0,0,0,0,0,0,0,0,0,0,0,0,0,0,0,0,0,0,0,0,0,0,0,0,0,0,0,0,0,0,0,0,0,0,0
0,0,0,0,0,0,0,0,0,0,0,0,0,0,0,0,0,0,0,0,0,0,0,0,0,0,0,0,0,0,0,-4.4,0,0,0,0,0,-4.4,0,0,0,0,0,0,0,0,0,0,0,0,0,0,0,0,0,0,0,0,0,0,0,0,0,0,0,0,0,0,0,0,0,0,0,0,0,0,0,0,0,0,0,0,0,0,0,0,0,0,0,0,0,0,0,0,0,0,0,0,0,0,0,0,0,0,0,0,0,0,0,0,0,0,0,0,0,0,0,0,0,0,-4.4,-4.4,0,0,0,0,0,0,0,0,0,0,0,1,0,0,0,0,0,0,0,0,0,0,0,0,0,0,0,1,0,0,-4.4,0,0,0,0,0,0,0,0,0,0,0,0,0,0,0,0,0,0,0,0,0,0,0,0,0,0,0,0,0,0,0,0,0,0,0,0,0,0,0,0,0,0,-4.4,0,0,0,0,0,0,0,0,0,0,0,0,0,0,0,0,-4.4,0,0,0,0,-4.4,0,0,0,0,0,0,0,0,0,0,0,0,1,0,0,0,0,0,0,0,0,0,0,0,0,0,0,0,0,0,0,0,0,0,0,0,0,0,-4.4,0,0,0,0,0,0,0,0,-4.4,0,0,0,1,0,-4.4,1,0,0,0,0,0,0,0,0,0,0,0,0,0,-4.4,0,0,0,0,0,0,0,0,0,2,0,0,0,0,0,0,0,0,0,-4.4,0,0,1,0,0,0,0,0,0,0,0,1,0,0,0,0,0,-4.4,0,0,0,0,0,0,0,0,0,0,0,0,-4.4,1,0,0,0,0,0,0,0,0,0,0,0,-4.4,0,0,0,1,0,1,0,0,0,-4.4,-4.4,-4.4,0,1,0,-4.4,-4.4,0,0,2,-4.4,0,0,0,-4.4,0,0,0,0,0,0,1,0,0,-4.4,0,0,0,0,-4.4,2,0,1,0,1,0,0,0,0,0,1,0,0,0,-4.4,0,0,0,0,0,0,0,-3.4,0,-4.4,0,0,0,0,0,0,0,0,0,0,1,0,-4.4,0,-4.4,-4.4,0,0,0,0,0,0,0,0,0,0,0,0,0,0,0,0,1,0,-3.4,0,1,0,0,0,-3.4,0,0,0,0,1,0,1,0,0,0,0,0,0,-4.4,0,0,0,1,0,0,0,0,0,1,1,1,0,0,0,-4.4,-3.4,0,0,0,-4.4,0,1,0,0,0,0,0,0,-4.4,0,0,0,0,0,0,1,0,0,0,0,0,0,-4.4,0,0,1,1,0,0,0,-4.4,0,0,0,1,1,0,0,0,1,0,-4.4,0,0,0,-4.4,0,0,0,0,0,0,0,0,0,0,1,1,0,0,0,1,0,0,0,1,-3.4,0,1,0,0,1,0,-3.4,0,0,0,0,1,1,0,-3.4,0,0,2,0,0,0,0,1,1,-4.4,0,2,1,0,0,-4.4,0,1,1,0,0,2,1,0,0,0,0,1,0,0,-3.4,-4.4,0,0,2,0,0,0,0,1,0,0,1,0,0,1,0,1,0,0,1,0,1,0,0,0,0,0,0,1,1,0,0,1,0,1,0,0,1,0,0,-3.4,1,0,0,0,-4.4,0,0,0,0,-3.4,-4.4,-7.800000000000001,-4.4,1,0,0,2,0,0,0,1,-8.800000000000001,-3.4,-4.4,1,1,0,-4.4,-8.800000000000001,0,1,0,0,0,-4.4,0,-4.4,0,0,0,0,-7.800000000000001,-4.4,0,-4.4,-1.4,-8.800000000000001,0,-3.4,3,0,1,-13.2,1,0,1,0,-4.4,0,0,0,-4.4,1,1,0,0,1,0,2,0,-2.4,1,-3.4,-2.4,-4.4,1,1,0,-3.4,4,-4.4,1,1,-8.800000000000001,0,0,-4.4,-3.4,1,-8.800000000000001,-12.2,3,0,2,0,0,0,-4.4,0,-2.4,-4.4,0,-2.4,-3.4,-4.4,-8.800000000000001,1,3,-4.4,1,0,1,-8.800000000000001,0,-3.4,0,0,-4.4,-8.800000000000001,0,0,1,-3.4,0,-3.4,0,1,0,-8.800000000000001,-13.2,-4.4,0,0,0,0,2,-4.4,0,1,1,2,-4.4,0,1,0,-3.4,1,-4.4,0,-4.4,2,1,-2.4,0,-4.4,0,1,-4.4,-3.4,1,0,0,1,0,-4.4,-3.4,0,-4.4,0,2,0,-4.4,-4.4,0,-8.800000000000001,1,0,0,-4.4,-4.4,1,0,2,0,2,0,-3.4,0,0,0,0,0,0,-3.4,1,0,-4.4,0,-4.4,0,0,-4.4,-4.4,1,-3.4,0,0,1,0,-3.4,-4.4,1,0,0,0,0,1,-4.4,1,-3.4,1,1,0,-4.4,-4.4,-4.4,0,0,0,0,0,0,0,-3.4,1,-1.4,0,0,0,0,0,0,0,0,1,2,1,0,0,0,0,2,0,-4.4,-3.4,-4.4,0,0,0,-3.4,0,0,1,0,0,1,0,0,3,0,0,0,0,0,0,0,1,-4.4,1,-3.4,1,-4.4,-4.4,0,0,0,-4.4,0,1,0,0,0,-4.4,0,0,1,1,1,0,0,1,1,-3.4,0,0,-4.4,0,-3.4,-4.4,0,0,-4.4,0,0,1,0,0,-7.800000000000001,0,1,0,0,0,0,0,0,-4.4,-4.4,0,0,0,1,-4.4,1,0,-4.4,1,1,0,0,1,0,-4.4,0,-4.4,0,0,1,0,0,1,-4.4,2,0,0,0,0,1,0,0,0,0,0,0,0,-4.4,1,0,0,-4.4,0,0,0,0,0,-4.4,0,0,0,0,1,0,-4.4,1,0,1,0,0,0,0,0,0,0,1,1,0,0,0,0,1,0,0,0,0,0,0,0,0,1,0,0,0,0,-3.4,0,0,0,0,0,0,0,0,1,0,0,0,0,-4.4,0,0,0,1,-4.4,0,-4.4,0,1,1,-4.4,1,0,0,0,0,1,0,0,0,0,1,0,-4.4,0,0,3,0,0,0,0,0,0,0,0,-4.4,0,-4.4,0,0,-4.4,0,0,0,-4.4,0,0,0,0,0,0,0,1,-2.4,0,0,0,0,0,0,-4.4,0,0,0,0,0,0,-4.4,0,1,0,0,0,0,1,0,0,-4.4,0,0,0,0,0,-4.4,0,0,0,1,0,0,0,0,0,-4.4,1,0,-4.4,0,0,0,0,0,0,0,0,0,0,-4.4,1,0,0,0,0,0,0,1,0,0,0,0,-4.4,1,0,0,0,0,0,0,0,0,0,0,0,0,0,0,0,0,0,-4.4,0,0,0,0,0,0,0,0,0,0,-4.4,0,0,0,-4.4,0,0,0,0,0,0,0,0,0,0,0,0,0,0,0,-4.4,0,0,0,0,0,0,0,0,0,0,0,0,0,0,0,0,0,0,1,0,0,0,0,0,0,-4.4,0,0,0,0,-4.4,0,0,0,0,0,0,0,0,-4.4,0,0,-4.4,0,0,0,0,0,0,0,-4.4,0,0,0,0,0,0,0,0,0,0,0,0,1,0,0,0,0,0,0,0,0,0,0,0,0,0,0,0,0,0,0,0,0,0,0,0,0,-4.4,0,0,0,0,0,0,0,0,0,0,0,0,0,0,0,0,0,0,0,0,0,0,0,0,0,0,0,0,0,0,0,0,0,0,0,0,0,0,0,0,0,0,0,0,0,0,0,0,0,0,0,0,0,0,0,0,0,0,-4.4,0,0,0,0,0,0,0,0,0,0,0,0,0,0,0,0,0,0,0,0,0,0,0,0,0,0,0,0,0,0,0,0,0,0,0,0,0,0,0,0,0,0,0,0,0,0,0,0,0,0,0,0,0,0,0,0,0,0,0,0,0,0,0,0,0,0,0,0,0,0,0,-4.4,0,0,0,0,0,0,0,0,0,0,0,0,0,0,0,0,0,0,0,0,0,0,0,0,0
0,0,0,0,0,0,0,0,0,0,0,0,0,0,0,0,0,0,0,-4.4,0,0,0,0,0,0,0,0,0,0,-4.4,0,0,0,0,0,0,0,-4.4,-4.4,1,0,0,0,0,0,0,0,0,0,0,0,0,0,0,0,0,0,0,0,0,0,0,0,0,0,0,0,0,0,0,0,0,0,0,0,0,0,0,0,0,0,0,0,0,0,0,0,0,0,0,0,0,0,0,0,0,0,0,0,0,0,0,0,0,0,0,0,0,0,0,0,0,-4.4,0,0,0,0,0,0,0,0,0,0,0,0,0,0,0,0,0,0,0,-4.4,0,0,0,0,0,0,0,0,0,0,0,0,0,0,0,0,0,0,0,-4.4,0,0,0,0,0,0,0,0,0,0,0,0,0,0,0,0,0,0,-4.4,0,0,-13.2,0,0,0,0,0,0,0,0,-4.4,0,0,0,0,0,0,0,0,0,0,0,0,0,0,0,-4.4,0,0,0,0,0,0,0,-4.4,0,0,0,0,0,0,0,0,0,0,0,0,0,0,0,0,0,0,-4.4,0,0,-4.4,0,0,0,0,0,0,0,0,0,0,-4.4,0,0,0,0,0,0,0,0,0,0,0,0,0,0,0,0,0,0,0,0,0,0,1,0,0,-4.4,0,0,0,0,0,0,0,0,0,0,-4.4,0,0,1,0,0,0,0,0,0,0,0,0,-4.4,0,0,0,0,-4.4,0,0,0,0,0,0,0,-4.4,0,0,0,0,0,0,0,0,0,0,0,0,0,1,0,0,0,0,0,-4.4,0,0,0,1,0,0,0,-4.4,0,0,0,-4.4,1,0,0,0,0,-4.4,0,0,0,0,0,0,0,0,0,0,1,0,-4.4,0,0,0,0,1,0,0,-4.4,0,0,0,0,1,0,1,1,-4.4,0,0,0,0,0,1,-4.4,0,0,0,0,0,1,0,0,0,0,0,0,0,1,0,0,-4.4,0,0,0,1,0,0,0,0,0,0,0,0,-6.800000000000001,-4.4,0,0,0,0,0,0,0,0,1,1,1,0,0,0,0,0,0,0,0,0,0,-4.4,0,0,1,0,1,-4.4,0,0,0,0,0,0,0,0,0,-3.4,0,0,2,0,1,0,0,0,0,0,0,0,0,0,-4.4,0,0,-8.800000000000001,0,0,0,0,0,0,0,-4.4,0,-4.4,3,0,0,0,-8.800000000000001,0,0,-8.800000000000001,0,0,0,0,0,2,1,0,1,0,0,0,0,0,1,0,-4.4,0,1,0,0,-4.4,-4.4,0,0,0,0,1,0,0,0,0,0,0,0,0,0,0,1,0,1,0,0,0,0,0,0,0,1,0,0,0,1,0,0,0,2,0,1,0,-4.4,1,0,0,0,0,0,0,0,0,0,0,0,0,-13.2,0,0,-4.4,0,0,0,0,0,0,0,0,0,0,1,1,0,0,0,0,0,0,-4.4,0,0,-4.4,-3.4,1,0,0,2,1,-3.4,1,1,-3.4,1,1,-7.800000000000001,0,0,-8.800000000000001,3,-4.4,2,0,1,0,1,0,0,0,0,-4.4,-4.4,1,1,0,-4.4,0,1,0,0,0,0,-4.4,2,0,-4.4,0,0,0,0,1,-4.4,0,0,1,0,0,-8.800000000000001,0,0,0,-3.4,0,-3.4,-8.800000000000001,0,0,1,-2.4,1,0,-2.4,-4.4,1,0,0,0,0,0,1,1,0,0,0,1,0,1,-4.4,-2.4,-3.4,0,0,1,1,1,0,1,1,1,1,-4.4,2,0,-6.800000000000001,0,0,0,-4.4,-2.4,0,1,-4.4,0,0,1,-4.4,0,-3.4,1,-4.4,0,0,-4.4,-1.4,0,-4.4,0,-3.4,-4.4,1,-4.4,0,2,1,-3.4,-8.800000000000001,1,-2.4,2,-8.800000000000001,0,-8.800000000000001,0,0,-3.4,0,-3.4,-3.4,1,0,0,1,-4.4,-4.4,0,0,0,0,0,0,0,1,-7.800000000000001,-7.800000000000001,0,0,-3.4,-8.800000000000001,0,-4.4,0,-4.4,1,0,-4.4,1,-4.4,0,-2.4,1,-4.4,-4.4,-4.4,0,-4.4,0,2,-2.4,-3.4,0,0,-7.800000000000001,-4.4,1,-8.800000000000001,0,0,0,-3.4,0,1,0,1,1,-2.4,1,0,-5.800000000000001,-4.4,-4.4,0,-4.4,0,1,-7.800000000000001,1,1,2,-8.800000000000001,0,1,0,-8.800000000000001,1,-8.800000000000001,-4.4,1,-8.800000000000001,-3.4,-4.4,0,0,1,1,-4.4,3,-4.4,0,1,0,-4.4,0,-4.4,-8.800000000000001,-3.4,-4.4,0,-4.4,0,0,-1.4,-4.4,1,-4.4,0,0,1,0,0,-3.4,1,-4.4,-4.4,1,0,-8.800000000000001,1,-4.4,2,-4.4,0,-4.4,0,0,0,1,-4.4,0,-4.4,1,1,1,0,1,0,0,0,0,1,0,0,0,0,1,1,0,0,0,0,0,0,1,0,0,-4.4,0,0,0,0,-8.800000000000001,1,-3.4,0,1,0,1,0,0,1,0,0,0,1,0,1,0,-4.4,0,0,0,0,0,0,-4.4,0,-3.4,0,0,1,1,0,1,-4.4,0,0,0,0,0,1,0,0,0,-4.4,0,0,-4.4,0,1,0,0,0,-3.4,0,1,-4.4,1,-4.4,0,1,1,0,2,0,0,0,0,1,0,1,0,1,-4.4,0,1,0,0,0,0,0,1,0,0,0,0,-4.4,0,0,0,1,0,1,0,1,0,0,-3.4,1,-4.4,0,1,0,0,0,0,0,0,0,0,-4.4,0,0,0,1,0,1,0,-4.4,0,0,0,0,1,-6.800000000000001,0,0,0,1,0,0,0,0,-4.4,2,0,0,0,0,0,0,1,0,0,0,1,0,0,0,-4.4,0,0,0,0,0,0,1,0,1,0,0,1,0,-4.4,-4.4,0,-4.4,1,0,0,0,0,-4.4,0,0,1,-4.4,0,0,0,0,0,0,1,0,0,0,0,0,0,1,0,0,0,0,0,0,0,0,0,1,0,0,1,-4.4,0,0,0,-4.4,0,-4.4,0,0,1,0,0,0,0,0,1,0,0,-4.4,1,0,1,0,0,0,0,0,0,0,0,0,0,0,0,0,0,0,0,0,0,-4.4,1,0,0,0,1,0,0,1,0,1,0,1,0,0,0,0,0,1,-4.4,0,0,0,-4.4,0,1,0,0,0,0,0,0,0,0,0,0,0,0,0,0,0,0,0,0,0,0,0,-4.4,0,0,0,0,0,1,0,0,0,-4.4,0,0,0,0,0,0,0,0,0,1,0,0,-3.4,0,0,0,0,-4.4,0,0,0,0,0,0,0,-4.4,0,0,-4.4,0,0,0,1,0,0,0,0,0,0,0,0,0,0,0,0,0,0,0,0,-4.4,0,0,0,-4.4,0,0,0,0,0,0,0,-4.4,-7.800000000000001,0,0,0,0,0,0,0,0,0,0,0,0,0,0,0,0,0,0,0,0,0,0,0,0,0,0,0,0,0,0,0,0,0,1,0,0,0,0,0,0,0,0,0,0,0,0,0,0,0,0,0,0,0,0,0,0,0,0,0,0,0,0,1,0,0,0,0,0,0,0,0,0,0,0,0,0,0,0,1,0,0,0,0,-4.4,0,0,0,0,0,0,0,-4.4,0,0,0,0,0,-4.4,0,0,0,0,0,0,0,0,0,0,0,0,0,0,0,0,0,0,0,0,0,0,0,0,0,0,0,-4.4,0,0,0,0,0,0,-4.4,-4.4,0,0,0,0,0,0,0,0,0,0,0,0,0,0,0,0,0,0,0,0,0,-4.4,0,0,0,0,0,0,-4.4,-4.4,0,-4.4,0,0,0,0,0,0,0,0,0,0,0,0,0,0,0,0,0,0,0,0,0,0,0,0,0,0,0,0,0,0,0,0,0,0,0,0,-4.4,0,0,0,0,0,0,0,0,0,0,0,0,0,0,0,-4.4,0,0,0,0,0,0,0,0,0,0,0,0,0,0,0,0
0,0,0,0,0,0,0,0,0,0,0,0,0,0,0,-4.4,0,0,0,0,0,0,0,0,0,0,0,0,0,0,0,0,0,0,0,0,0,-4.4,0,0,0,0,0,-8.800000000000001,-4.4,0,0,0,0,0,0,0,0,0,0,0,0,0,0,-4.4,0,0,0,0,0,0,0,0,0,0,0,0,0,0,0,0,0,0,0,0,0,0,0,0,0,0,0,0,0,0,0,0,0,0,0,0,0,0,0,0,0,0,0,0,0,0,-4.4,0,0,0,1,0,0,0,0,0,1,0,0,0,0,0,0,0,0,0,0,0,0,0,0,0,0,0,0,-4.4,0,0,0,0,0,0,-4.4,0,0,0,0,0,0,0,0,0,0,0,0,0,0,0,1,0,0,0,0,0,0,0,0,0,0,0,-4.4,0,0,-3.4,0,0,0,0,-4.4,0,0,-3.4,0,-4.4,0,0,0,0,0,-4.4,0,0,0,1,-4.4,-4.4,0,0,0,0,0,0,0,0,0,0,0,0,0,0,0,0,0,0,0,-4.4,0,0,0,0,0,0,0,0,-3.4,0,0,0,0,0,0,0,0,-4.4,0,0,0,0,0,0,0,0,0,0,0,-4.4,-4.4,1,0,0,0,0,0,1,0,0,0,0,0,0,-4.4,0,0,0,0,0,0,0,0,0,0,0,-4.4,-4.4,0,0,0,0,0,0,0,0,0,0,0,-4.4,0,0,0,0,0,-4.4,0,1,0,0,0,-4.4,0,1,0,0,0,-4.4,-4.4,1,0,0,-4.4,0,-4.4,0,-4.4,0,0,0,-4.4,0,1,0,0,0,0,0,0,1,0,-4.4,0,0,0,1,0,0,0,0,0,0,-4.4,-4.4,0,0,0,-4.4,0,0,0,0,0,0,0,0,0,0,0,0,-4.4,0,0,0,1,0,0,0,0,0,1,-4.4,0,0,0,0,0,0,0,0,0,0,0,0,-4.4,0,0,0,1,0,0,0,0,0,0,0,0,0,0,0,0,-4.4,0,1,-4.4,0,0,0,0,0,0,1,2,0,-4.4,0,0,0,0,0,1,0,0,0,0,0,0,0,1,0,0,0,-4.4,0,0,-4.4,0,1,0,0,0,0,-4.4,1,0,-4.4,-4.4,0,0,0,0,0,0,1,0,0,0,0,0,0,0,-4.4,1,0,0,-3.4,0,0,0,0,0,0,1,1,0,0,0,-3.4,0,-4.4,0,0,-3.4,-4.4,0,0,-4.4,2,0,0,1,0,0,0,0,0,-4.4,0,0,0,0,1,-4.4,0,0,0,0,1,0,0,0,1,0,1,0,-4.4,1,1,-4.4,0,0,-3.4,1,0,1,2,0,0,0,0,0,0,0,-4.4,0,0,0,0,0,0,0,1,1,0,0,1,0,0,0,0,0,1,2,0,-4.4,1,1,0,0,-3.4,0,1,1,0,0,-4.4,-4.4,-3.4,0,0,0,0,1,0,0,0,0,-3.4,0,0,0,0,0,1,-4.4,0,-4.4,2,0,0,1,-4.4,-1.4,1,-4.4,0,-3.4,0,0,0,-8.800000000000001,0,-3.4,0,0,2,-3.4,0,0,0,0,1,0,0,0,-4.4,-4.4,0,1,-2.4,0,-2.4,0,1,0,0,0,-7.800000000000001,0,0,1,0,0,0,0,0,0,0,0,0,0,-8.800000000000001,1,1,2,0,1,0,0,2,0,-4.4,2,-1.4,0,1,-4.4,-4.4,2,0,1,-4.4,0,2,-8.800000000000001,0,0,-4.4,-4.4,0,-4.4,0,-3.4,-3.4,-8.800000000000001,0,0,1,1,1,-4.4,-3.4,-8.800000000000001,1,0,0,-2.4,-4.4,-7.800000000000001,1,1,-4.4,1,-6.800000000000001,0,0,2,0,-4.4,-4.4,1,2,-8.800000000000001,1,0,-4.4,2,1,1,-3.4,-3.4,-4.4,1,-4.4,1,0,1,-6.800000000000001,-1.4,-4.4,-4.4,-8.800000000000001,1,-3.4,2,0,1,-13.2,0,0,-4.4,0,-4.4,2,2,1,0,0,0,0,-3.4,0,0,-4.4,-1.4,1,0,-4.4,-4.4,0,1,-4.4,1,0,-3.4,0,0,1,1,0,1,-4.4,-4.4,-4.4,0,-3.4,-7.800000000000001,0,-3.4,2,-3.4,0,-3.4,2,1,1,-3.4,-7.800000000000001,3,1,0,-2.4,0,0,-2.4,-3.4,2,0,1,1,0,2,2,-8.800000000000001,1,-4.4,1,-2.4,0,1,0,0,0,-4.4,2,0,1,1,-4.4,1,1,0,0,2,0,1,-4.4,-4.4,0,-4.4,-4.4,0,0,-4.4,-4.4,1,1,0,0,1,-4.4,0,0,-7.800000000000001,-4.4,0,0,-7.800000000000001,0,2,1,0,1,2,-2.4,-3.4,1,-4.4,0,-7.800000000000001,0,0,1,0,-4.4,0,1,0,1,1,-4.4,0,1,0,-4.4,0,1,0,2,0,0,1,-7.800000000000001,0,1,-3.4,0,0,0,0,-3.4,-3.4,-4.4,1,0,-4.4,0,0,-4.4,0,0,0,0,1,0,1,1,0,0,0,1,0,0,0,0,0,-4.4,0,0,0,3,0,-3.4,-3.4,1,0,0,1,0,1,0,1,0,0,-4.4,0,-4.4,0,1,0,1,0,0,0,0,1,0,0,2,1,0,-3.4,1,0,0,1,0,0,0,2,0,0,0,0,-4.4,0,1,0,0,0,0,1,1,0,0,0,0,0,0,0,0,1,0,0,1,1,-4.4,1,0,0,0,1,0,1,1,0,1,0,0,0,1,0,-3.4,2,0,1,0,-4.4,0,-4.4,0,-4.4,0,-3.4,0,0,0,0,1,1,0,0,1,1,0,0,1,-2.4,0,0,0,0,0,0,0,0,1,0,0,0,0,0,0,0,0,0,-4.4,0,0,1,-4.4,0,0,0,0,0,0,1,0,0,0,0,0,-4.4,-4.4,0,0,0,0,1,0,0,0,0,2,0,-4.4,0,0,0,-3.4,0,0,0,0,0,0,0,0,-4.4,0,0,0,0,0,-4.4,0,0,0,0,0,0,-4.4,0,0,0,0,0,-4.4,0,0,0,-8.800000000000001,1,1,0,0,0,0,-3.4,0,0,0,0,1,1,2,0,-4.4,0,0,0,0,1,0,0,1,1,0,0,0,0,0,0,0,0,0,0,0,0,1,0,0,0,0,0,0,0,0,0,0,0,0,0,0,0,0,0,0,0,0,0,-4.4,0,0,0,0,-3.4,0,0,2,0,1,0,0,0,0,0,0,0,0,0,-4.4,0,0,0,0,1,0,0,1,0,0,0,0,0,0,0,0,0,0,0,0,0,0,0,0,0,1,-4.4,0,0,-4.4,0,0,-4.4,0,0,0,0,0,0,0,0,0,0,0,0,0,0,1,0,0,0,0,0,0,0,-4.4,0,0,0,0,0,0,0,0,0,0,0,0,0,0,-4.4,0,0,0,0,0,0,1,-4.4,0,0,0,0,0,1,0,0,-4.4,0,0,0,0,0,0,0,0,0,0,0,0,0,0,0,0,0,0,0,0,0,0,0,0,0,0,0,0,0,0,0,0,0,0,0,0,0,0,-4.4,0,0,0,0,0,0,0,0,0,0,0,0,0,0,-4.4,0,0,0,0,0,0,0,0,0,0,0,0,0,0,0,0,-4.4,0,0,0,0,0,0,0,0,0,0,0,0,0,0,0,0,0,0,1,0,0,0,0,0,0,-4.4,0,0,0,0,0,0,0,0,0,0,0,0,0,0,0,0,0,0,1,0,0,0,0,0,0,0,0,0,0,1,0,0,0,0,0,0,0,-4.4,0,0,0,-4.4,0,0,0,0,0,0,0,0,0,0,0,0,0,0,0,0,0,0,0,0,0,0,0,0,0,0,0,0,0,0,0,0,-4.4,0,0,0,0,0,0,0,0,0,0,0,0,0,0,0,0,0,0,0,0,0,0,0,0,1,0,0,0,0,0,0,0,0,0,0,0,0,0,0,0,0,0,0,0,-4.4,0,0,0,0,0,0
-4.4,0,0,0,0,0,0,0,0,0,0,0,0,0,0,0,0,0,0,0,0,0,0,0,0,0,0,0,0,0,0,0,0,0,-4.4,0,0,0,-4.4,0,0,0,0,0,0,0,0,0,0,0,0,0,0,0,0,0,0,0,0,0,0,0,0,0,0,0,0,0,0,0,0,-4.4,0,0,0,0,0,0,0,0,0,0,-4.4,0,0,0,0,0,0,0,0,0,0,0,0,0,0,0,0,0,0,0,0,0,0,0,0,0,0,0,-8.800000000000001,0,0,0,0,0,0,0,0,0,0,1,0,0,0,0,0,0,0,0,0,0,0,0,0,-3.4,0,0,0,0,0,0,-4.4,-4.4,0,0,0,0,0,0,0,0,0,-3.4,0,0,0,0,0,0,0,0,0,-4.4,0,0,0,0,0,0,0,0,0,0,0,0,0,0,0,0,0,0,-4.4,0,-4.4,0,0,0,0,0,0,0,0,0,0,0,-4.4,0,0,0,0,0,0,0,0,0,0,-4.4,0,0,0,-4.4,0,0,0,0,0,0,0,0,0,0,0,0,0,0,0,0,0,0,-4.4,0,1,0,0,0,0,0,0,0,0,0,0,0,0,-4.4,0,-4.4,0,1,0,0,0,0,1,0,0,0,1,0,0,0,0,0,1,0,-4.4,-4.4,0,0,0,0,0,-4.4,0,1,0,0,0,0,0,0,0,0,0,0,-4.4,0,0,0,0,0,0,0,0,-4.4,0,0,0,0,-4.4,1,0,0,0,0,1,1,0,0,0,0,0,0,0,0,0,0,0,0,0,0,0,0,0,0,0,0,0,0,0,0,0,0,0,0,-4.4,0,0,1,-4.4,1,0,0,0,0,1,0,-4.4,-3.4,0,0,0,0,0,-4.4,1,0,0,0,0,0,-4.4,0,1,0,0,0,0,1,0,0,0,0,0,0,0,0,1,0,0,0,0,0,0,2,1,0,1,0,0,0,0,0,0,0,0,0,0,1,0,0,0,0,1,0,-4.4,0,0,0,0,0,0,0,-4.4,0,0,0,0,0,0,0,0,0,-4.4,-4.4,0,0,0,1,2,0,0,0,0,0,-4.4,0,-4.4,0,0,1,1,0,0,0,1,0,-4.4,0,0,0,0,0,1,0,0,-4.4,0,0,0,1,0,0,0,0,0,0,0,0,0,0,0,0,0,2,-4.4,-4.4,0,0,0,-3.4,1,1,-4.4,1,0,0,0,-4.4,0,0,1,0,0,1,0,1,0,0,0,0,0,1,1,0,0,0,-4.4,1,0,0,0,0,-4.4,0,0,0,0,0,-4.4,0,0,0,0,-4.4,0,0,0,0,-3.4,0,0,1,0,0,1,0,0,0,0,0,2,0,0,0,0,0,0,0,0,1,1,1,0,1,0,2,0,1,0,0,0,-4.4,0,1,1,-4.4,0,0,-4.4,0,0,-4.4,-8.800000000000001,0,1,2,0,0,0,0,0,0,0,0,0,0,1,0,1,0,0,0,0,0,0,0,0,-4.4,0,1,-4.4,0,1,1,1,1,0,-4.4,0,1,0,-3.4,1,2,-7.800000000000001,0,1,-4.4,0,0,-8.800000000000001,1,0,-4.4,0,0,-4.4,0,1,0,-3.4,0,0,-3.4,0,0,0,-7.800000000000001,0,-8.800000000000001,-4.4,0,0,0,-8.800000000000001,0,1,-2.4,-4.4,1,-3.4,2,-4.4,-4.4,0,-5.800000000000001,-8.800000000000001,1,1,0,0,0,-8.800000000000001,0,-4.4,0,0,-3.4,-4.4,0,-8.800000000000001,-4.4,-11.2,0,0,0,-4.4,-7.800000000000001,-3.4,2,0,-7.800000000000001,0,1,1,-3.4,1,-2.4,0,-8.800000000000001,-3.4,-4.4,0,1,-3.4,2,-8.800000000000001,1,1,-8.800000000000001,-4.4,0,0,1,0,-3.4,0,1,-3.4,0,-4.4,-3.4,-8.800000000000001,-7.800000000000001,0,0,1,-3.4,-3.4,-1.4,-13.2,1,-3.4,1,2,-6.800000000000001,1,-4.4,-2.4,1,0,1,0,-4.4,1,-4.4,-4.4,1,1,-4.4,-4.4,-3.4,1,1,1,-17.6,-4.4,-4.4,1,1,-3.4,1,1,0,0,0,-4.4,0,2,-6.800000000000001,0,-2.4,0,-3.4,-3.4,-4.4,1,-7.800000000000001,0,2,0,1,-3.4,1,1,-4.4,-4.4,1,-3.4,-6.800000000000001,2,-8.800000000000001,0,1,-17.6,1,1,-4.4,1,-4.4,0,2,-3.4,2,0,0,-4.4,-12.2,0,0,2,-4.4,0,-3.4,0,-4.4,-1.4,0,0,0,1,1,1,-8.800000000000001,0,1,-8.800000000000001,-4.4,2,2,1,-2.4,0,0,1,-4.4,2,0,-4.4,-3.4,0,0,1,1,-3.4,0,1,0,0,1,1,1,1,1,0,0,0,-4.4,1,0,0,0,1,0,1,-4.4,1,0,0,0,0,-3.4,0,0,0,-3.4,0,0,-4.4,0,0,0,1,0,1,0,1,1,2,0,-3.4,1,0,0,-4.4,0,0,0,0,0,1,-4.4,0,0,-4.4,0,-4.4,-7.800000000000001,0,0,0,0,1,0,1,2,0,0,1,0,0,0,-3.4,0,0,0,0,-4.4,1,1,0,0,1,1,0,0,1,1,1,0,0,0,-3.4,0,2,1,-6.800000000000001,0,0,2,1,-4.4,0,0,0,0,0,0,1,0,-4.4,0,-3.4,1,0,0,-4.4,0,0,-4.4,0,0,0,0,0,0,0,0,0,1,-4.4,0,0,0,-4.4,0,0,0,-4.4,0,-4.4,0,0,0,0,0,0,0,1,0,0,0,0,-4.4,0,0,0,0,3,0,0,1,0,0,-4.4,0,-4.4,0,-4.4,0,0,-4.4,-4.4,-4.4,0,0,-4.4,0,0,0,0,0,0,0,0,0,-4.4,2,-4.4,0,-4.4,0,-4.4,0,0,0,0,-8.800000000000001,0,0,0,0,1,0,-3.4,-3.4,0,1,0,1,0,0,1,0,0,0,0,0,-4.4,0,0,1,0,1,1,0,0,0,0,0,-4.4,0,0,0,0,0,-4.4,0,0,0,0,0,0,1,0,0,-8.800000000000001,0,0,0,0,2,0,0,0,0,0,0,1,0,0,0,0,0,0,0,0,2,-4.4,0,1,0,0,0,0,0,1,-4.4,0,1,0,1,0,0,0,1,1,-4.4,0,0,0,0,0,0,-4.4,0,0,0,0,0,0,1,0,0,-13.2,-8.800000000000001,0,0,0,0,0,0,0,1,0,0,0,0,0,0,-4.4,0,0,0,1,0,0,-4.4,0,0,0,0,1,-4.4,0,0,0,0,0,-4.4,-4.4,0,0,0,0,-4.4,0,0,0,-4.4,0,0,0,0,0,0,-4.4,0,0,0,0,0,0,-4.4,1,0,0,1,0,0,0,0,0,0,0,0,0,0,0,1,0,0,0,0,0,0,0,0,0,0,0,0,0,0,0,0,0,0,0,0,0,0,0,0,1,0,0,0,0,0,0,0,0,0,0,0,0,0,0,0,0,0,0,0,0,0,-4.4,0,0,0,0,0,0,0,0,0,0,0,0,0,0,0,0,0,0,1,0,0,0,0,0,0,0,0,0,0,0,0,0,0,0,0,0,0,0,0,0,0,0,0,0,0,0,0,0,0,0,0,0,0,0,0,0,0,0,0,0,0,0,0,0,0,0,0,0,0,0,0,0,0,0,0,0,0,0,0,0,0,0,0,0,0,0,0,0,0,0,0,0,0,0,0,1,0,0,0,0,0,0,0,0,-4.4,0,0,0,0,0,0,0,0,0,0,0,0,0,0,1,0,0,0,0,0,0,0,0,0,0,0,0,0,1,0,0,0,0,0,0,0,0,0,0,0,0,0,0,0,0,0,0,0,0,0,0,0,0,0,0,0,0,0,0,0,0,0,0,0,0,0,0,0,0,-4.4,0,0,0,0,0,0,0,0,0,0,0,0,0,0,0,0,-4.4,0,0,0,0,0,0,0,0,0,0,0,0,0,0,0,0,0,0,0,0,0,0,0,0,0,0,0,0,0
0,0,0,0,0,0,0,0,0,0,0,0,0,-4.4,0,0,0,0,0,0,0,0,0,0,0,0,0,0,0,-4.4,0,0,0,0,0,0,0,0,0,0,0,0,0,0,0,0,0,0,-4.4,0,0,0,0,0,0,0,0,0,0,0,0,0,0,0,0,0,0,0,0,0,0,0,0,0,0,0,0,0,0,0,0,0,0,0,0,0,0,0,0,0,0,0,0,0,0,0,0,0,0,0,0,0,0,0,0,0,0,-4.4,0,0,0,0,0,0,0,0,0,0,0,0,0,0,0,0,0,0,0,0,0,0,0,0,0,0,0,0,0,0,0,0,0,0,0,0,0,0,0,0,0,0,0,0,0,1,0,0,0,1,0,0,0,0,0,0,0,0,0,-4.4,0,0,0,0,0,-4.4,0,0,0,0,0,0,0,0,0,0,0,0,0,0,0,0,0,0,0,0,0,0,0,0,0,0,0,0,0,1,-4.4,0,0,0,0,0,0,0,1,-4.4,0,0,1,0,1,0,0,0,0,0,0,0,-8.800000000000001,0,0,1,0,0,0,0,0,0,0,0,0,0,0,0,0,0,0,0,0,0,-4.4,0,1,0,0,0,0,0,-4.4,0,0,1,0,0,0,0,0,0,0,0,0,0,0,-4.4,0,0,0,0,1,0,0,-4.4,0,0,0,0,0,0,0,0,0,0,0,0,0,0,0,0,0,-4.4,0,0,0,0,0,0,0,0,0,0,0,0,0,0,0,0,0,0,0,0,-4.4,-3.4,-4.4,0,0,-4.4,-4.4,0,0,0,0,-4.4,0,0,0,1,0,0,0,0,0,-4.4,0,0,0,0,0,0,1,0,0,0,1,0,0,0,0,0,0,0,0,0,0,0,0,1,0,0,-4.4,0,0,0,0,0,0,0,0,-8.800000000000001,0,0,0,0,1,0,0,0,0,0,0,0,0,0,0,1,0,-4.4,0,0,0,0,0,-4.4,1,0,0,0,0,0,0,-8.800000000000001,0,0,-4.4,0,0,2,0,0,1,1,0,0,-4.4,1,0,0,1,0,0,0,0,0,0,0,0,0,0,1,-4.4,0,0,0,0,0,0,0,0,0,0,0,0,0,0,-4.4,0,0,0,0,0,-4.4,0,0,0,0,0,0,0,0,-4.4,0,0,0,0,0,0,0,0,1,0,0,0,-4.4,0,1,0,0,1,-4.4,-4.4,0,1,1,0,0,1,0,0,0,0,-3.4,1,0,0,0,0,0,0,0,0,0,-4.4,0,1,0,0,1,0,0,0,0,0,0,0,0,0,0,0,-3.4,0,1,1,-4.4,0,0,0,0,1,0,-4.4,1,0,-4.4,0,0,2,0,0,0,0,0,0,-3.4,0,0,0,0,0,2,0,0,0,0,0,0,0,0,-4.4,0,0,0,0,0,0,1,0,3,-4.4,0,-4.4,0,0,0,0,0,1,-4.4,0,0,0,1,0,-3.4,0,1,-4.4,0,-3.4,0,1,1,0,1,1,-3.4,1,-4.4,2,1,0,-3.4,1,-4.4,1,1,0,1,1,-4.4,0,-7.800000000000001,0,0,1,-4.4,-4.4,-3.4,0,0,1,0,0,0,1,0,0,0,1,0,-6.800000000000001,0,-4.4,-3.4,0,-2.4,-3.4,1,0,0,0,-4.4,-3.4,1,0,2,1,-4.4,1,1,-2.4,1,1,1,0,-4.4,-2.4,1,2,0,0,-8.800000000000001,2,2,0,1,1,-2.4,-4.4,0,1,0,-3.4,-7.800000000000001,0,1,1,0,-8.800000000000001,-4.4,-4.4,-3.4,-3.4,1,-4.4,-3.4,-3.4,0,-3.4,1,-2.4,0,-4.4,1,1,-4.4,-8.800000000000001,1,-5.800000000000001,-4.4,-4.4,-2.4,2,1,0,0,-7.800000000000001,1,-8.800000000000001,1,0,-3.4,2,1,-12.2,-3.4,1,2,3,-3.4,0,1,5,-3.4,0,0,2,-3.4,-3.4,-12.2,-3.4,-2.4,0,0,1,1,0,0,1,1,-3.4,0,-3.4,-7.800000000000001,-3.4,2,0,-2.4,0,2,0,1,2,0,-2.4,2,0,-3.4,0,1,-4.4,-6.800000000000001,2,0,-8.800000000000001,-2.4,0,1,-3.4,-3.4,1,-3.4,-3.4,2,-3.4,-1.4,0,1,0,0,-4.4,2,-2.4,-6.800000000000001,-4.4,0,0,0,-3.4,1,-8.800000000000001,0,0,0,-7.800000000000001,1,1,0,1,0,0,1,-3.4,-7.800000000000001,-3.4,-4.4,1,-6.800000000000001,-7.800000000000001,1,0,-8.800000000000001,0,0,-4.4,0,0,2,1,-2.4,-3.4,-3.4,1,1,0,0,-7.800000000000001,1,1,0,1,-4.4,2,-3.4,0,-4.4,1,1,-4.4,2,2,1,0,0,0,0,0,0,-3.4,0,0,0,0,0,1,1,0,-8.800000000000001,-3.4,0,1,0,2,-3.4,1,-4.4,1,0,0,0,1,0,0,-3.4,0,-4.4,1,0,0,0,0,0,1,0,3,2,-4.4,0,1,1,0,1,1,1,1,0,0,0,0,0,0,0,0,0,0,0,0,1,1,0,0,1,0,-4.4,0,0,0,0,0,0,1,2,0,0,0,0,0,0,0,1,1,0,0,0,0,0,1,1,0,0,0,0,0,1,0,1,0,0,0,1,0,0,1,0,1,0,0,0,2,0,0,-4.4,1,0,-3.4,0,0,1,0,0,-4.4,0,1,-4.4,-4.4,0,0,1,0,-3.4,2,0,0,2,-4.4,0,0,0,0,0,0,2,0,-3.4,0,0,0,0,0,0,0,1,0,-3.4,0,1,0,-4.4,0,0,1,0,1,0,0,0,-4.4,0,0,0,0,0,0,0,0,1,0,0,0,1,1,0,0,0,0,0,-4.4,1,-4.4,0,2,0,1,0,1,0,-4.4,-4.4,0,0,0,-4.4,0,0,0,-4.4,0,0,0,0,0,0,0,-4.4,1,0,0,0,0,0,0,0,-4.4,0,-4.4,0,-4.4,1,0,0,0,0,0,0,0,0,0,1,0,-4.4,0,0,0,-4.4,1,1,0,0,0,-8.800000000000001,0,0,0,0,1,0,0,0,0,0,0,0,-3.4,0,0,0,0,0,0,1,0,1,0,0,0,0,0,1,0,0,0,0,1,1,1,0,-4.4,0,0,0,0,-4.4,0,-4.4,0,0,0,0,-4.4,0,0,0,0,1,0,0,0,1,-4.4,-4.4,0,0,0,0,0,0,0,0,0,0,0,1,0,0,0,0,0,0,0,0,0,0,0,0,0,0,0,0,0,0,0,0,0,0,0,0,0,0,2,0,0,1,-3.4,0,-4.4,0,0,0,0,0,0,0,0,0,0,-4.4,0,0,-4.4,0,0,0,0,-8.800000000000001,0,0,0,-3.4,0,0,-4.4,0,0,0,0,0,0,0,0,0,0,0,0,0,0,0,0,1,0,0,0,0,0,0,0,0,0,0,1,0,0,0,0,0,0,0,0,0,0,-4.4,0,0,0,0,0,0,0,0,0,0,0,1,0,0,0,-4.4,0,0,0,0,-4.4,0,0,0,1,0,0,0,0,0,0,0,0,0,0,0,0,0,0,0,0,0,0,0,0,0,0,0,-4.4,0,0,-4.4,0,0,0,0,0,0,0,0,0,-4.4,0,0,0,0,0,0,0,0,0,0,0,0,0,0,0,0,0,0,0,0,0,0,0,0,0,0,0,0,0,0,0,0,0,0,0,0,0,0,0,0,0,0,0,0,0,0,0,0,0,0,0,0,0,0,0,0,0,0,0,0,0,0,0,0,0,0,0,0,0,0,0,0,0,0,0,0,0,0,0,0,0,0,0,0,0,0,0,0,0,0,0,0,0,0,0,0,0,0,-4.4,0,0,0,0,0,0,0,0,0,0,0,0,0,0,0,0,0,0,0,0,0,0,0,0,0,0,0,0,0,0,0,0,0,-4.4,0,-4.4,0,0,0,0,0,0,0,0,0,0,0,0,0,0,0,0,0
0,0,0,0,0,0,0,0,0,0,0,0,0,0,0,0,0,0,0,0,0,0,0,0,0,0,0,0,-4.4,0,0,0,0,0,0,0,0,0,0,0,0,0,0,0,0,0,0,0,0,0,0,0,0,0,0,0,0,0,0,0,0,0,0,0,0,0,0,0,0,0,0,0,0,-4.4,0,0,0,0,0,0,0,0,0,0,0,0,0,0,0,0,0,0,0,0,0,0,0,0,1,0,0,0,0,0,0,0,0,0,0,0,0,0,0,0,0,0,-4.4,0,0,0,0,0,0,0,0,0,0,0,0,0,0,0,0,0,0,0,0,1,0,0,-4.4,0,0,0,0,0,0,0,0,0,-4.4,0,0,1,0,0,1,0,0,0,1,0,0,0,0,0,0,0,0,-4.4,0,0,0,0,0,0,-4.4,0,2,1,0,0,0,0,0,0,0,1,0,0,0,0,0,0,0,0,0,0,0,0,0,0,0,0,0,0,0,0,0,0,0,0,1,0,0,0,0,0,0,1,0,-4.4,0,0,0,0,0,0,0,0,0,0,0,0,-4.4,0,0,0,0,0,0,0,-4.4,0,0,0,-4.4,0,-4.4,0,0,0,-4.4,0,0,0,0,0,0,1,0,0,0,0,0,0,0,0,0,0,-4.4,0,0,-4.4,0,0,0,-4.4,0,0,0,0,0,0,0,0,0,0,1,-4.4,0,0,0,1,0,0,0,0,1,0,0,0,0,0,0,0,0,-4.4,0,0,0,0,0,0,0,0,0,-4.4,0,0,0,0,-4.4,0,0,0,0,0,0,0,0,0,0,0,0,0,1,0,0,0,0,0,0,0,0,0,-3.4,0,0,0,0,0,1,0,0,0,0,0,0,-4.4,0,0,0,0,0,0,0,-8.800000000000001,0,-4.4,0,0,0,0,0,0,0,0,1,0,0,0,0,0,-4.4,0,-4.4,0,0,0,0,0,0,0,0,0,-4.4,0,0,0,1,0,2,0,0,0,1,0,0,0,0,2,0,0,0,0,-4.4,0,0,0,0,0,0,0,0,0,0,0,0,0,0,0,0,0,0,-4.4,0,0,0,0,0,0,0,1,1,-4.4,1,0,0,0,0,-4.4,0,0,0,0,0,0,0,1,0,-4.4,-4.4,0,0,0,0,-4.4,1,0,0,1,0,0,0,0,0,0,0,0,0,0,1,-4.4,0,0,1,0,0,1,0,0,-3.4,-8.800000000000001,0,0,0,0,0,0,-8.800000000000001,0,1,0,-3.4,0,0,0,1,-4.4,0,0,-2.4,-4.4,1,0,0,-3.4,0,2,0,0,0,0,0,1,0,0,0,0,0,0,0,0,1,1,0,-4.4,1,2,-4.4,1,1,-4.4,0,1,0,-8.800000000000001,0,1,-4.4,1,0,0,0,0,1,0,0,0,0,1,0,0,1,0,0,1,0,0,0,0,0,2,0,0,0,1,-4.4,1,0,1,0,2,0,0,0,0,-3.4,1,0,1,0,0,1,-4.4,0,-4.4,0,0,0,0,1,0,0,0,0,0,0,1,2,0,0,0,0,-4.4,3,0,-3.4,1,0,0,0,-3.4,0,0,0,-7.800000000000001,0,0,0,-3.4,1,-4.4,0,1,0,0,1,-4.4,-3.4,0,1,0,0,-8.800000000000001,0,0,2,2,0,0,0,3,-12.2,1,1,0,-11.2,0,0,-3.4,0,-4.4,0,-8.800000000000001,2,0,0,-2.4,3,-13.2,-4.4,2,-2.4,1,3,2,-2.4,0,-3.4,1,1,-4.4,2,-4.4,-4.4,2,-3.4,0,-2.4,-8.800000000000001,-4.4,-8.800000000000001,-6.800000000000001,2,-1.4,0,1,-12.2,2,-4.4,-4.4,2,3,2,-4.4,-4.4,-8.800000000000001,-0.4000000000000004,-3.4,-2.4,0,-2.4,-4.4,-7.800000000000001,-4.4,-3.4,0,2,0,-4.800000000000001,1,-3.4,1,3,0,-4.4,2,2,3,1,2,-2.4,-4.4,0,-2.4,1,-8.800000000000001,-3.4,1,2,0,-4.4,-7.800000000000001,-4.4,-8.800000000000001,2,-1.4,-4.4,1,0,-3.4,-4.4,-8.800000000000001,2,1,2,-7.800000000000001,0,0,-6.800000000000001,1,3,1,1,-3.4,2,0,1,-4.4,0,-4.4,0,-8.800000000000001,-4.4,1,0,2,0,0,-16.6,-4.4,0,2,-6.800000000000001,-4.4,0,-3.4,1,2,-4.4,-3.4,3,-7.800000000000001,-1.4,-6.800000000000001,-6.800000000000001,0,2,1,1,1,1,1,1,1,0,0,-4.4,-4.4,-8.800000000000001,-3.4,0,-4.4,0,0,0,-6.800000000000001,-3.4,-7.800000000000001,2,2,0,0,-4.4,1,0,-8.800000000000001,0,-6.800000000000001,-8.800000000000001,0,-11.2,-8.800000000000001,1,1,-4.4,0,1,0,-3.4,0,1,-2.4,-4.4,1,1,-7.800000000000001,-4.4,1,0,0,1,1,-2.4,1,-8.800000000000001,1,0,0,0,0,0,0,0,1,1,0,-4.4,-4.4,0,0,1,1,-4.4,0,0,2,-4.4,0,0,-2.4,-7.800000000000001,0,-8.800000000000001,0,-4.4,0,1,0,1,2,1,0,0,1,0,0,0,-4.4,-3.4,0,0,0,0,1,0,0,0,0,0,-4.4,-4.4,0,0,0,0,0,-4.4,0,0,-4.4,0,-4.4,0,-4.4,0,1,2,1,1,0,0,0,0,0,2,2,-4.4,-4.4,0,-4.4,0,0,0,0,1,0,0,0,0,0,0,1,0,0,1,0,-4.4,-1.4,0,0,-4.4,0,0,0,-4.4,0,0,1,-4.4,1,0,0,0,0,0,0,2,0,0,0,0,-4.4,0,0,-4.4,0,1,-4.4,-4.4,-4.4,1,1,0,0,0,-4.4,-4.4,0,0,-4.4,0,0,0,-4.4,0,2,0,0,0,-4.4,0,0,0,0,0,1,0,0,0,2,0,0,1,0,-3.4,0,0,0,1,0,0,0,1,0,0,0,-7.800000000000001,1,0,0,1,0,1,1,0,0,0,0,0,1,0,1,1,1,-4.4,0,0,0,0,0,1,-3.4,0,-8.800000000000001,0,0,0,0,0,2,0,0,0,0,0,0,0,0,0,0,-4.4,0,0,0,0,0,0,-4.4,-4.4,0,0,1,0,1,0,0,0,-4.4,0,0,0,0,0,0,-4.4,-4.4,1,0,0,0,0,0,0,0,0,-4.4,0,-4.4,0,0,0,0,0,0,0,0,1,0,0,0,0,-4.4,0,0,-4.4,0,0,0,0,0,0,-4.4,0,0,0,0,0,0,0,0,0,0,0,-4.4,0,0,0,0,0,-4.4,0,0,0,0,0,0,0,0,0,-4.4,1,0,0,0,0,-4.4,0,0,0,0,0,-4.4,0,0,0,1,0,0,0,-8.800000000000001,0,0,0,0,1,0,0,0,0,0,0,1,0,0,0,0,0,0,0,0,0,0,0,-4.4,0,0,0,0,0,0,1,0,2,0,0,-4.4,0,0,0,0,0,0,0,0,0,0,0,0,0,0,-4.4,0,0,0,0,0,1,0,0,0,0,0,0,0,0,0,0,0,0,0,0,0,0,0,0,0,0,0,0,0,0,0,0,0,0,0,0,0,0,0,0,0,0,0,0,0,0,0,0,0,0,0,0,0,1,0,0,0,0,0,0,0,1,0,0,0,0,0,0,0,0,0,0,0,1,0,0,0,0,0,0,0,0,0,0,0,0,0,0,-4.4,1,0,0,0,0,0,0,0,0,0,0,0,0,0,0,0,0,0,0,-4.4,-4.4,0,0,0,0,0,0,0,0,0,1,0,0,0,-4.4,0,0,0,0,0,0,0,0,0,0,0,0,0,0,0,0,0,0,0,0,0,0,0,0,0,0,0,0,0,0,0,0,0,0,0,0,0,0,0,0,-4.4,0,0,0,0,0,0,0,0,0,0,0,0,0,0,0,0,0,0,0,0,0,0,0,0,0,0,0,0,0,0,0,0,0,0,0,0,0,0,0,0,0,0,0,0,0,0,0,0,0,0,0,0,0,0,0,0,0,0,0,0,0,0,0,0,0,0,0,0,0,0,0,0,0,0,0,0,0,0,0,0,0
0,0,0,0,0,0,0,-4.4,0,0,0,0,0,0,0,0,0,0,0,0,0,0,0,0,0,0,0,0,0,0,-4.4,0,0,0,0,0,0,0,0,0,0,0,0,0,0,-8.800000000000001,0,0,0,0,0,0,0,-4.4,0,0,0,0,0,0,0,0,0,0,0,0,0,0,0,0,0,0,-4.4,0,0,0,0,0,0,0,0,0,0,0,0,0,0,0,0,0,0,0,0,0,0,0,0,0,0,-4.4,0,0,0,0,0,0,0,0,0,0,0,-4.4,0,0,0,0,0,0,0,0,0,0,0,0,1,0,0,0,0,0,0,0,0,0,0,0,0,0,0,-4.4,0,0,0,0,0,0,0,0,0,0,0,0,0,0,0,0,-4.4,0,0,0,0,0,0,0,0,0,0,0,0,-4.4,0,0,0,0,0,0,0,0,0,0,0,0,0,0,0,0,0,0,-8.800000000000001,0,0,0,0,0,0,0,0,0,0,0,0,0,0,0,0,0,0,0,0,0,0,0,0,0,0,0,0,0,0,0,0,-4.4,0,0,0,0,0,0,0,1,0,0,0,-4.4,0,0,0,-4.4,0,1,0,-4.4,0,0,0,0,0,0,1,-4.4,0,1,0,1,0,0,0,0,0,0,0,0,0,0,0,0,-4.4,0,-4.4,0,0,0,0,0,0,0,0,0,0,0,0,0,-4.4,0,0,0,1,0,0,0,0,0,0,0,0,0,-4.4,0,-4.4,0,-4.4,0,0,0,0,0,0,0,-4.4,0,-4.4,0,0,0,0,0,0,0,0,0,1,-4.4,-4.4,1,0,-4.4,0,0,0,-4.4,0,0,0,-4.4,0,0,-4.4,0,0,-4.4,0,1,1,0,0,0,0,0,0,0,1,0,0,0,-4.4,0,0,0,0,-4.4,0,1,0,0,0,0,0,0,0,0,0,-2.4,0,0,0,0,0,0,-4.4,0,0,0,-4.4,0,0,0,1,0,-8.800000000000001,1,-4.4,-4.4,0,0,0,0,-4.4,1,0,0,0,0,0,0,0,0,0,0,1,-4.4,1,-4.4,0,0,0,1,0,0,0,0,0,0,1,-4.4,0,1,0,1,0,-4.4,-4.4,0,-4.4,0,-4.4,0,0,-8.800000000000001,-4.4,0,0,2,0,0,0,1,0,-4.4,0,0,0,0,0,0,0,0,1,0,0,0,0,0,0,0,0,1,0,0,0,1,0,0,0,0,0,0,1,-4.4,0,-4.4,0,0,0,0,0,0,-4.4,-4.4,0,0,-4.4,0,0,1,0,0,0,-4.4,1,1,0,0,0,0,0,1,-4.4,0,-3.4,0,0,0,0,-4.4,0,2,0,2,0,0,1,0,-4.4,0,2,0,1,1,0,0,0,0,0,-4.4,0,0,-3.4,0,0,0,0,0,-4.4,0,0,0,0,0,1,-4.4,1,0,0,0,1,0,-4.4,0,-3.4,0,0,1,1,1,0,1,2,0,0,0,1,1,1,1,0,0,-4.4,0,0,0,0,0,0,-4.4,0,0,0,0,1,0,0,0,0,1,0,0,0,0,0,0,0,-8.800000000000001,0,-4.4,-4.4,-3.4,1,0,-8.800000000000001,0,1,-3.4,2,0,-2.4,-3.4,1,0,1,0,0,1,0,1,-2.4,1,-3.4,-3.4,-2.4,-3.4,0,0,0,0,-7.800000000000001,0,0,3,0,1,-3.4,0,-4.4,0,0,-3.4,-6.800000000000001,1,1,-11.2,-4.4,2,1,0,-3.4,1,-3.4,5,-8.800000000000001,-8.800000000000001,-3.4,-4.4,-3.4,1,3,-2.4,-4.4,0,1,-8.800000000000001,-4.4,-4.4,-4.4,-4.4,-8.800000000000001,-8.800000000000001,2,2,-7.800000000000001,-8.800000000000001,0,-3.4,0,1,-3.4,0,-8.800000000000001,-1.4,-13.2,0,-2.4,-3.4,-4.4,-3.4,-1.4,-3.4,-2.4,-5.800000000000001,-2.4,2,1,-6.800000000000001,0,-6.800000000000001,-3.4,-4.4,-13.2,1,-3.4,-5.800000000000001,2,-2.4,-2.4,-21.4,1,3,3,-6.800000000000001,3,-8.800000000000001,-6.800000000000001,0,-4.4,1,-3.4,0,0,-4.4,-7.800000000000001,-7.800000000000001,-11.2,1,1,1,-4.4,-4.4,2,-3.4,4,-6.800000000000001,0,1,-7.800000000000001,-4.4,-4.4,1,-4.4,1,-3.4,-3.4,-2.4,-3.4,1,-7.800000000000001,-2.4,-2.4,-4.4,1,-7.800000000000001,-2.4,1,1,5,-7.800000000000001,-4.4,2,-2.4,2,0,0,-3.4,-3.4,0,1,-3.4,1,-2.4,1,3,-2.4,0,4,0,2,1,1,1,1,-4.4,2,-3.4,-4.4,0,-7.800000000000001,1,3,-10.2,1,-8.800000000000001,1,-0.4000000000000004,-2.4,1,-4.4,2,2,0,-7.800000000000001,-3.4,0,3,2,0,2,1,-7.800000000000001,-7.800000000000001,0,2,2,0,-8.800000000000001,0,0,0,1,-2.4,0,0,-2.4,-7.800000000000001,-11.2,1,-2.4,0,-4.4,-2.4,0,2,-8.800000000000001,0,3,0,0,0,0,-4.4,-3.4,0,-3.4,0,0,0,-4.4,0,0,0,1,0,-3.4,1,-4.4,0,0,-4.4,2,1,1,0,1,0,1,0,2,0,0,0,1,-4.4,0,0,-4.4,0,1,0,0,0,2,1,-4.4,0,-3.4,-4.4,0,0,0,0,-4.4,-4.4,0,0,0,0,0,0,0,0,-4.4,0,0,0,0,0,0,-4.4,0,1,-4.4,-4.4,0,0,-2.4,0,0,-4.4,0,0,0,0,1,1,-3.4,0,1,3,-4.4,-4.4,0,-3.4,-4.4,0,0,0,0,0,0,0,0,0,0,0,1,-3.4,1,0,0,-3.4,-4.4,0,0,0,0,0,-4.4,-3.4,-8.800000000000001,0,1,1,0,2,0,1,0,-4.4,1,-2.4,0,1,-3.4,-4.4,0,1,0,0,0,0,0,0,0,0,0,0,0,-4.4,1,0,0,0,0,-8.800000000000001,0,0,1,0,0,-4.4,0,0,1,0,-4.4,0,0,0,0,0,0,1,0,1,0,0,0,0,0,0,0,-4.4,0,0,-2.4,0,0,0,0,0,0,0,0,0,-4.4,1,0,-4.4,-3.4,0,0,0,1,0,0,0,1,0,0,0,0,0,1,0,1,0,-4.4,-8.800000000000001,0,0,0,-4.4,0,0,0,-4.4,0,1,0,1,-4.4,1,0,-4.4,1,1,0,0,0,0,0,0,0,0,3,0,0,0,0,0,-2.4,0,1,-4.4,0,0,0,0,1,0,-4.4,0,0,0,0,0,1,0,0,1,0,0,1,0,0,0,0,-4.4,-4.4,0,0,0,0,0,0,-4.4,0,0,0,0,0,-4.4,-8.800000000000001,0,0,0,0,0,0,-4.4,0,0,0,-4.4,0,0,0,-4.4,0,0,0,-4.4,0,0,0,0,0,0,0,0,-4.4,-8.800000000000001,0,-3.4,0,0,0,1,1,0,0,-8.800000000000001,0,0,0,0,0,0,0,0,-4.4,0,0,0,0,1,-4.4,0,0,0,0,0,0,0,1,0,0,0,0,1,0,0,0,1,0,0,0,0,0,0,0,0,0,0,0,0,0,0,0,1,0,0,0,0,0,0,0,0,0,0,0,-4.4,0,0,-4.4,0,0,0,0,0,0,0,-3.4,0,0,0,0,0,0,0,0,0,0,0,0,0,0,0,0,0,0,0,0,0,0,0,0,0,0,0,0,0,0,0,0,0,0,-4.4,0,0,0,0,0,0,0,0,0,0,0,0,0,0,0,0,0,0,0,0,0,0,0,0,0,0,0,0,0,0,0,0,0,0,-4.4,0,0,0,0,0,0,0,0,0,0,0,0,0,0,0,0,0,0,0,0,0,1,0,0,0,1,1,0,0,0,0,0,0,0,0,0,0,0,0,0,0,0,0,0,0,0,0,0,0,0,0,0,0,0,0,0,0,0,0,0,0,0,0,0,0,0,0,0,0,0,0,0,0,0,0,-4.4,0,0,0,0,0,0,0,0,0,1,0,0,0,0,0,0,0,0,0,0,0,0,0,0,0,0,0,0,0,0,0,0,0,0,0,-4.4,0,0,-4.4,0,0,0,0,0,0,0,0,0,0,0,0,0,0,0,0,0,0,0,0,0,0,0,0,0,0,0,0,0,0,0,0,0,0,0,0,0,0,0,0,0,0,0,0,0,0,0,0,0,-4.4,0,0,0,0,0
0,0,0,0,0,0,0,0,0,0,0,0,0,0,0,0,0,0,0,0,0,0,0,0,0,0,0,0,0,-4.4,0,0,0,0,0,-4.4,0,0,0,0,0,0,0,0,0,0,0,0,0,-4.4,0,0,0,0,0,0,0,0,0,0,0,0,0,0,0,0,0,0,0,0,0,0,0,0,0,0,0,0,0,0,-4.4,0,0,0,0,0,0,0,0,0,0,0,0,0,0,0,0,0,0,0,0,0,0,0,0,0,0,0,0,0,0,0,0,0,0,0,0,-4.4,0,0,0,0,0,0,0,0,0,1,0,0,0,0,0,0,0,0,0,0,0,0,0,0,0,0,0,0,0,0,0,0,0,-8.800000000000001,0,0,0,0,0,0,0,0,0,0,0,0,0,0,0,0,0,0,0,0,0,0,0,0,0,0,0,0,0,1,0,0,-4.4,0,0,0,0,0,0,0,0,0,0,0,0,0,0,0,0,0,-4.4,0,0,0,0,0,0,0,0,0,0,0,0,0,0,0,0,0,0,0,0,0,0,0,0,0,0,0,1,0,-4.4,0,0,0,0,1,-4.4,0,0,0,0,0,0,0,0,0,0,0,0,0,0,0,0,-4.4,0,0,0,0,0,0,0,0,0,0,0,0,0,-4.4,0,0,0,0,0,0,-4.4,0,1,0,0,0,0,0,0,0,0,0,0,0,0,0,0,0,0,0,0,0,0,0,0,0,0,0,0,0,0,0,0,0,0,0,0,0,0,0,0,0,-4.4,0,1,0,0,0,0,0,0,0,0,0,0,0,0,0,0,0,0,0,0,0,0,0,0,0,1,0,0,1,0,0,-4.4,0,-4.4,1,0,0,0,-4.4,0,0,0,0,1,0,2,0,0,0,0,0,0,0,0,0,0,1,0,0,0,0,2,0,0,0,0,-4.4,0,0,0,0,0,1,0,0,-4.4,0,0,0,-4.4,0,0,0,0,-13.2,0,2,0,0,0,0,0,1,0,0,0,0,1,0,0,0,0,0,-4.4,-4.4,0,0,0,-3.4,0,-4.4,1,0,0,0,0,0,0,0,0,0,0,0,0,0,0,0,-4.4,-4.4,-4.4,0,0,0,-3.4,0,0,0,0,0,1,0,-4.4,0,0,0,0,0,0,-4.4,0,1,0,1,1,0,-4.4,-4.4,1,0,-4.4,0,0,1,0,0,0,0,0,0,0,0,0,-2.4,0,1,0,0,1,0,2,-4.4,0,1,0,0,0,0,0,0,0,0,0,1,0,0,0,0,1,0,0,-4.4,0,1,2,-4.4,0,1,0,-4.4,0,0,0,0,0,-4.4,0,0,0,0,0,0,-4.4,2,0,1,0,0,0,-4.4,0,0,0,1,0,0,0,1,0,0,0,0,0,0,0,0,0,-4.4,2,1,0,0,0,-4.4,-4.4,1,1,0,-4.4,0,2,0,0,0,-4.4,0,0,1,0,0,0,0,0,0,0,0,0,0,0,0,-4.4,-3.4,0,0,0,0,-4.4,-1.4,1,-4.4,1,-4.4,1,2,0,0,0,0,0,0,0,0,0,1,-2.4,-3.4,0,0,-4.4,2,1,0,-8.800000000000001,0,-4.4,1,0,0,-4.4,-4.4,-4.4,0,-4.4,2,0,-7.800000000000001,-2.4,0,0,1,3,1,3,-3.4,3,-3.4,-4.4,-4.4,2,0,-3.4,0,0.5999999999999996,-13.2,-3.4,-4.4,1,-6.800000000000001,1,1,0,2,2,0,-2.4,1,1,0,2,-4.4,0,0,-7.800000000000001,-4.4,1,-4.4,-2.4,2,2,-5.800000000000001,1,-6.800000000000001,-6.800000000000001,2,1,-2.4,1,0,2,-8.800000000000001,4,-4.4,-4.4,2,-5.800000000000001,-3.4,-7.800000000000001,-12.2,1,-3.4,2,-12.2,1,0,1,-6.800000000000001,-7.800000000000001,-4.4,-2.4,-16.6,-3.4,-2.4,-3.4,-3.4,-6.800000000000001,2,4,3,-3.4,-2.4,-7.800000000000001,-8.800000000000001,-13.2,-1.4,2,-3.4,-1.4,4,-3.4,-2.4,0,-4.4,2,1,4,2,-8.800000000000001,-7.800000000000001,1,1,-13.6,-0.4000000000000004,-8.800000000000001,-6.800000000000001,-5.800000000000001,-11.2,0,-7.800000000000001,-12.2,2,-5.800000000000001,-2.4,-7.800000000000001,-3.4,-1.4,-1.4,1,-2.4,2,-7.800000000000001,-2.4,3,-8.800000000000001,-3.4,2,-3.4,-4.4,1,-6.800000000000001,-4.800000000000001,-7.800000000000001,0,-3.4,1,-4.4,-3.4,3,-4.4,-3.4,-7.800000000000001,-6.800000000000001,-5.800000000000001,-4.4,-5.800000000000001,1,1,0,1,0,-5.800000000000001,-4.4,-3.4,-3.4,-2.4,-2.4,-4.4,1,2,-3.4,5,1,3,2,-4.4,-3.4,-3.4,3,-3.4,-5.800000000000001,-13.2,0,1,0,4,-3.4,-4.4,-8.800000000000001,-1.4,-0.4000000000000004,-1.4,-3.4,-4.4,1,4,-17.6,0,1,-2.4,1,0,-3.4,-2.4,-4.4,-3.4,-2.4,-2.4,-3.4,0,2,0,1,3,0,0,0,0,1,0,1,1,-4.4,0,0,1,0,0,-3.4,0,1,2,0,-4.4,0,0,0,0,0,1,1,1,0,1,1,0,0,1,-4.4,0,2,0,0,0,-3.4,0,2,-4.4,1,0,1,0,-4.4,1,-7.800000000000001,0,0,0,1,-8.800000000000001,1,1,0,0,0,-3.4,0,1,0,0,0,0,-4.4,-3.4,0,0,0,0,-4.4,0,0,1,0,1,1,0,1,0,0,0,0,0,-4.4,0,2,0,0,2,1,0,0,0,1,1,0,0,1,1,-4.4,1,0,1,1,0,1,0,1,0,0,-4.4,-4.4,0,1,0,2,0,0,0,2,-4.4,0,1,0,0,2,0,1,1,2,1,0,-4.4,1,0,1,0,0,0,0,-4.4,0,1,-8.800000000000001,2,1,1,0,-4.4,1,-4.4,0,0,0,0,0,0,1,0,-4.4,-4.4,0,0,2,0,-4.4,0,1,-4.4,0,0,0,0,0,0,0,0,0,-4.4,0,0,0,0,1,0,1,0,1,0,0,1,0,1,1,-4.4,0,-4.4,1,0,0,0,0,0,-4.4,0,0,1,0,0,0,1,0,0,0,1,-4.4,0,0,1,0,0,0,1,-4.4,0,0,0,0,0,0,-4.4,0,0,0,1,0,1,-4.4,0,-4.4,0,0,0,0,1,0,0,0,1,0,0,-3.4,0,1,0,0,0,0,-4.4,0,-7.800000000000001,0,1,1,0,0,0,0,1,0,0,0,0,0,0,0,0,-3.4,0,1,1,0,0,0,0,0,0,0,0,0,-4.4,-4.4,0,0,0,1,0,0,0,1,0,0,0,0,0,-4.4,0,0,0,-4.4,0,0,-4.4,0,0,0,-4.4,1,0,0,0,0,0,0,0,0,0,0,-8.800000000000001,0,0,0,-4.4,0,0,0,0,0,0,-4.4,0,0,0,0,0,0,0,0,0,0,0,0,0,0,0,0,0,0,0,0,0,0,0,0,0,0,1,0,0,0,-4.4,0,0,0,0,-4.4,-4.4,-4.4,-4.4,0,-4.4,-3.4,0,0,0,0,0,0,0,1,0,0,0,0,1,0,0,0,0,0,0,0,0,0,0,0,0,0,0,0,0,0,0,0,0,0,0,0,0,0,0,0,-4.4,0,0,0,0,0,0,0,0,0,0,0,0,0,0,0,0,0,0,0,0,0,0,0,-4.4,0,0,0,0,0,0,0,0,-4.4,0,0,0,0,0,0,0,0,0,0,0,0,0,0,0,0,0,0,0,0,0,0,0,0,0,0,0,0,0,0,0,0,0,0,0,0,0,0,0,-4.4,0,0,0,0,0,0,0,0,0,0,0,0,0,0,0,0,0,0,0,0,0,0,0,0,0,0,0,0,0,-4.4,0,0,0,0,0,0,0,0,0,0,0,0,0,0,0,0,0,0,0,0,0,0,0,0,0,0,0,0,0,0,0,0,0,0,0,0,0,0,0,0,0,0,0,0,0,0,0,0,0,0,0,0,0,0,0,0,0,0,0,0,0,0,0,0,0,0,0,0,0,0,0,0,0,0,0,0,0,0,0,0,0,0,0,0,0,0,0,0,0,0,0,0,0,0,0,0,0,0,0,0,0,0,0,0,0,0,0,0,0
0,0,0,0,0,0,0,0,0,0,0,0,0,0,0,0,0,0,0,0,0,0,0,0,0,0,0,0,0,0,0,0,0,0,0,0,0,-4.4,0,0,0,0,0,0,0,0,0,0,-4.4,0,0,0,0,0,0,0,0,0,0,0,0,0,0,0,0,0,0,0,0,0,0,0,0,0,-4.4,0,0,0,0,0,0,-4.4,0,0,0,0,0,0,0,0,0,0,0,0,0,0,-4.4,0,0,0,0,0,0,0,0,0,0,0,0,-4.4,-4.4,0,0,0,0,1,0,0,0,0,0,0,0,0,0,0,0,0,0,0,0,0,0,0,0,0,0,0,0,0,0,0,0,0,0,0,0,0,0,0,0,-4.4,0,0,0,0,0,0,0,0,0,0,0,0,0,0,0,0,0,0,0,0,0,0,0,0,-4.4,0,0,0,0,0,0,0,0,0,0,0,-4.4,1,-4.4,0,0,0,0,0,0,0,0,0,0,0,0,0,0,0,0,0,0,-4.4,0,-4.4,0,0,0,0,0,0,0,0,0,0,0,0,0,0,0,0,0,0,0,0,1,0,0,-4.4,0,0,0,0,0,-4.4,0,0,0,0,1,0,0,0,0,0,0,0,0,1,0,0,0,0,0,0,0,0,0,0,0,0,0,0,0,0,0,0,0,0,0,0,-4.4,0,0,-4.4,0,0,0,0,0,0,0,0,0,0,0,1,0,0,0,0,0,0,0,-4.4,0,0,0,0,1,0,1,0,-4.4,0,0,1,0,0,0,0,0,0,0,0,-4.4,-4.4,0,0,1,0,0,0,0,0,0,0,0,0,0,0,0,0,0,0,0,1,0,0,0,0,0,0,0,0,0,0,0,0,0,0,0,0,0,0,0,-4.4,0,0,0,0,1,-4.4,0,0,0,0,0,0,-4.4,0,0,0,0,-3.4,0,0,0,0,0,0,0,0,0,0,0,1,2,-3.4,1,-4.4,0,2,0,0,0,0,1,0,0,0,0,0,0,0,0,0,0,0,1,0,0,0,0,0,-3.4,1,0,0,0,1,0,0,0,0,0,0,0,2,-3.4,0,0,0,0,1,0,0,0,0,-4.4,1,0,0,1,2,0,0,0,0,0,0,0,-4.4,0,1,0,0,0,0,1,0,0,0,0,1,-13.2,0,-4.4,0,1,0,0,0,0,0,0,0,-4.4,0,0,0,0,0,0,0,0,1,0,1,1,0,0,0,1,2,0,0,1,-4.4,-4.4,0,1,0,0,0,0,1,0,0,0,0,-4.4,0,0,1,1,-4.4,0,1,0,0,0,0,-4.4,0,0,0,2,0,1,0,0,-4.4,0,0,0,-4.4,0,0,0,1,1,-4.4,1,1,0,0,0,0,1,-4.4,-4.4,0,0,-4.4,-4.4,2,0,0,0,0,0,0,0,0,0,1,0,0,1,1,1,1,0,-4.4,-4.4,1,1,0,1,1,1,0,1,1,0,0,1,1,0,0,0,0,0,0,-4.4,1,0,1,0,0,-3.4,0,0,1,-3.4,-3.4,-4.4,-3.4,0,0,0,0,0,-4.4,0,0,1,0,-4.4,0,0,0,-4.4,1,1,1,0,-4.4,-4.4,2,1,0,0,-4.4,-4.4,-7.800000000000001,-5.800000000000001,-3.4,3.6,-1.4,1,-2.4,-10.2,-5.800000000000001,4,2,-3.4,0,-4.800000000000001,0,0,-5.800000000000001,2,-17.6,-4.4,-3.4,-4.4,0,0,-3.4,1,-13.2,3,1,-3.4,1,-4.4,3,2,0,1,-8.800000000000001,-2.4,-2.4,0,-4.4,-3.4,2,-2.4,-3.4,1,-8.200000000000001,-21,4,-2.4,-0.4000000000000004,-1.4,-3.4,-18,-0.4000000000000004,2,1,-19,-3.4,2,-5.800000000000001,-4.800000000000001,1,-1.4,1,3,3,-1.800000000000001,-0.4000000000000004,-3.4,-1.4,-4.4,2,-1.4,3,-1.4,-3.4,5,-0.4000000000000004,1,2,3,1,-3.4,2,2,-2.4,-4.4,0,2,-9.200000000000001,-2.4,-2.4,-2.4,-3.4,3,-4.800000000000001,-2.4,-12.2,-2.4,-11.2,-6.800000000000001,-3.4,1,-2.4,-11.2,-3.800000000000001,-3.4,-13.2,-3.4,-3.4,-3.4,2,5,3,-5.800000000000001,2,-2.4,2,-2.4,-11.2,-5.800000000000001,-9.200000000000001,-16.6,1,-13.2,-6.800000000000001,-3.4,-3.4,4,2.6,-8.800000000000001,1,1,0,-4.4,3,-10.2,-3.800000000000001,1,-3.4,0,3,2,-7.800000000000001,-2.4,-8.800000000000001,-2.4,0,-2.4,-2.4,5,0,-4.4,0,-4.4,-3.4,-6.800000000000001,2,-3.4,2,-4.4,1,3,3,-4.4,-13.2,1,-7.800000000000001,1,0,-2.4,-4.4,3,-2.4,-8.800000000000001,-3.4,1,-3.4,0,-3.4,1,-7.800000000000001,2,-2.4,0,3,1,2,1,-8.800000000000001,-8.800000000000001,1,1,2,-4.4,-2.4,1,3,-3.4,2,-4.4,0,1,0,1,0,-2.4,0,0,1,1,0,-4.4,-4.4,0,0,0,-6.800000000000001,-3.4,0,0,1,2,1,-3.4,0,0,0,0,0,0,-4.4,1,1,-4.4,0,0,0,0,0,0,1,0,0,-4.4,0,0,1,1,1,0,-4.4,1,0,0,-3.4,0,0,1,2,0,0,0,1,0,0,1,1,0,0,0,1,1,0,1,0,0,1,1,0,0,1,0,0,-2.4,0,0,-3.4,0,-3.4,-2.4,0,0,0,0,1,0,1,0,0,0,-4.4,0,-3.4,0,-1.4,0,-4.4,0,0,-4.4,0,-3.4,0,1,-3.4,0,0,0,0,-4.4,1,0,0,0,-4.4,0,0,-4.4,-4.4,0,-4.4,0,0,0,-4.4,0,1,-4.4,-3.4,-4.4,1,0,-4.4,0,0,0,0,1,0,0,0,0,0,0,0,0,-4.4,0,0,0,-4.4,0,0,0,0,0,-4.4,0,1,0,0,0,0,1,0,0,0,-2.4,0,0,0,0,0,0,-4.4,0,0,-4.4,0,0,0,-4.4,0,-4.4,0,0,1,0,1,0,0,1,-4.4,0,0,0,0,-8.800000000000001,0,0,0,0,0,0,-4.4,-4.4,1,1,1,0,1,0,0,-3.4,0,0,0,0,0,-8.800000000000001,1,0,1,1,0,0,0,0,-4.4,0,1,1,0,0,0,0,0,0,1,0,0,0,0,0,0,-4.4,0,-4.4,0,0,0,2,-3.4,0,0,0,0,0,0,0,1,0,-4.4,-4.4,0,0,0,0,0,0,0,0,0,0,0,-4.4,0,0,1,0,0,1,0,0,0,0,0,0,0,0,0,0,0,0,0,0,0,0,0,-4.4,0,0,0,0,0,-4.4,-4.4,0,0,0,0,0,0,0,0,1,0,0,0,0,0,0,0,0,0,0,0,0,0,0,0,0,0,0,0,0,-4.4,1,0,0,-4.4,0,2,0,0,0,0,0,0,0,0,1,0,0,0,-4.4,0,-4.4,0,0,0,0,0,0,0,0,0,0,0,0,-4.4,1,0,0,-4.4,0,0,0,0,0,0,0,0,0,0,-4.4,0,0,0,0,0,-4.4,0,0,0,0,0,1,0,0,-4.4,0,-4.4,-4.4,0,0,0,0,0,0,0,0,0,0,0,0,0,0,0,0,0,0,-4.4,0,0,0,0,0,0,0,0,1,0,0,0,0,1,0,0,0,0,0,0,0,0,0,0,0,0,0,0,0,1,0,0,0,0,0,0,0,-4.4,0,0,0,0,0,0,0,0,0,0,0,0,0,0,0,0,0,0,0,0,-4.4,0,0,0,0,0,0,0,0,0,0,0,0,0,0,0,0,0,1,-4.4,0,0,0,0,0,0,0,0,0,0,0,0,0,0,0,0,0,0,0,0,0,0,0,0,0,-4.4,0,0,0,0,0,0,0,0,0,0,0,1,0,0,0,0,0,0,0,0,0,0,0,0,0,0,0,0,0,0,0,0,0,0,0,0,0,0,0,0,0,0,0,0,0,0,0,0,0,0,0,0,0,0,0,0,0,0,0,-4.4,0,0,0,0,0,0,0,0,0,0,0,0,0,0,0,0,-4.4,0,0,0,0,0,0,0,0,0,0,0,0,0,0,0,0,0,0,0,0,0,0,0,0,0,0,0,0,0,0,0
0,0,0,0,0,0,0,0,0,0,0,0,0,0,0,0,-4.4,0,0,0,0,0,0,0,0,0,0,0,-4.4,0,0,0,0,0,0,0,0,0,0,0,0,0,0,0,0,0,0,0,0,0,0,0,0,0,-4.4,0,0,0,0,0,0,-4.4,0,0,0,0,0,0,0,0,0,0,0,0,-4.4,0,0,0,0,0,0,0,0,0,0,0,0,0,1,0,0,0,0,1,0,0,0,0,0,0,0,0,0,0,0,0,0,0,0,0,0,0,0,0,0,0,0,1,0,0,0,0,0,0,0,0,0,0,0,1,0,0,0,0,0,0,0,0,0,0,0,0,0,0,0,0,0,0,0,0,-4.4,0,0,0,0,-4.4,1,0,0,0,0,0,0,0,0,0,0,0,0,0,0,0,0,0,0,0,0,0,0,0,0,-4.4,0,0,0,0,0,0,0,0,0,0,1,0,0,0,0,0,0,0,0,0,-4.4,0,0,-4.4,0,0,1,0,0,-4.4,0,0,0,0,0,0,0,0,0,-4.4,0,0,0,0,0,0,0,0,0,0,0,0,0,0,0,-4.4,0,0,1,0,-4.4,1,0,0,0,0,-4.4,0,0,0,-4.4,0,0,0,1,0,0,0,0,0,1,0,0,0,1,0,0,-4.4,1,0,0,0,-4.4,-4.4,0,0,0,0,0,2,0,1,0,0,0,-4.4,1,0,0,-3.4,0,0,0,0,0,-4.4,0,0,0,0,0,0,0,0,0,0,-4.4,1,0,-4.4,1,0,-4.4,0,0,0,0,0,0,0,0,0,0,2,1,-4.4,0,0,-4.4,0,0,0,0,0,-4.4,0,0,0,0,1,1,0,0,-3.4,1,1,0,0,1,0,0,0,0,-4.4,0,0,1,0,0,0,-4.4,0,1,0,-4.4,0,0,0,0,1,0,-4.4,0,0,2,0,0,0,0,0,0,-4.4,0,0,0,0,-4.4,0,0,0,0,0,0,0,0,0,0,0,0,0,0,0,0,0,0,0,0,0,0,-4.4,0,0,-4.4,0,0,0,1,-8.800000000000001,1,-3.4,0,0,0,-4.4,-4.4,-4.4,0,0,0,0,0,-3.4,0,0,0,0,-4.4,0,0,1,0,0,-4.4,0,0,0,1,0,0,0,0,-4.4,1,0,1,-4.4,1,0,0,1,-4.4,0,-8.800000000000001,1,0,0,0,0,-4.4,0,0,0,0,1,0,0,0,0,0,-4.4,0,0,1,0,0,-8.800000000000001,0,0,-3.4,0,0,1,0,1,0,1,0,-4.4,-3.4,0,0,0,0,0,-4.4,1,1,0,1,0,-4.4,1,1,0,0,0,-4.4,2,0,0,0,0,0,0,0,0,0,0,1,0,1,-4.4,1,0,0,-3.4,2,1,1,0,-4.4,-4.4,2,0,0,0,0,0,0,0,0,2,0,0,0,-4.4,0,-3.4,0,0,-3.4,2,-4.4,-13.2,-4.4,-4.4,0,0,1,1,0,1,0,0,0,1,1,-4.4,0,1,-1.4,1,0,0,1,0,0,-4.4,0,1,1,0,0,0,0,0,0,0,1,-3.4,0,0,-4.4,-4.4,0,-4.4,1,0,-3.4,1,0,0,1,-4.4,1,2,0,-3.4,0,0,0,0,0,1,0,-4.4,1,-4.4,0,0,1,0,-4.4,-4.4,0,1,-4.4,0,1,-4.4,0,1,1,0,2,2,-6.800000000000001,-2.800000000000001,-3.4,-0.4000000000000004,-7.800000000000001,-2.4,-9.200000000000001,-12.2,3,0,-7.800000000000001,-3.4,-10.2,-2.800000000000001,-6.800000000000001,0,2,4,-7.800000000000001,1,3,-2.4,-8.800000000000001,-1.4,-16.6,2,3,3,4,-3.4,-4.4,-6.800000000000001,2,-1.4,3,-7.800000000000001,-2.4,-4.800000000000001,2,3,-15.6,3,-5.800000000000001,-19,-0.4000000000000004,-1.4,-1.4,-5.800000000000001,-1.4,-12.2,-1.4,-0.4000000000000004,-1.4,-8.800000000000001,0.5999999999999996,-2.4,-3.4,-2.4,-11.2,-1.800000000000001,-8.800000000000001,-8.200000000000001,-7.800000000000001,0.5999999999999996,-6.800000000000001,-12.2,6,-5.800000000000001,-2.4,-3.4,0.5999999999999996,3,2.6,-0.4000000000000004,-0.4000000000000004,3,5,3,-2.4,-3.4,-2.4,-0.4000000000000004,-3.4,-1.4,-3.800000000000001,-10.2,-0.4000000000000004,-7.800000000000001,-0.4000000000000004,-2.800000000000001,2,-2.4,-4.800000000000001,-5.800000000000001,3,3,3,-11.2,-3.4,0,-2.4,-0.4000000000000004,-12.2,2,-4.4,3,2,-2.4,0,-6.800000000000001,-3.4,2,0.5999999999999996,-5.800000000000001,-8.800000000000001,2,-5.800000000000001,-7.800000000000001,-5.800000000000001,1.6,-5.800000000000001,1,-7.800000000000001,-7.800000000000001,-1.4,-5.800000000000001,-7.800000000000001,-2.4,-2.4,4,1,-1.4,3,3.6,1,-10.2,6,-10.6,-1.4,0,3,-0.4000000000000004,-3.4,0,-5.800000000000001,-2.4,2,3,-10.2,2,-1.4,2,2,-9.200000000000001,-3.4,3,-4.800000000000001,1,-2.4,-2.4,-8.800000000000001,-6.800000000000001,-1.4,-2.4,1,-0.4000000000000004,-1.4,-3.4,-0.4000000000000004,-3.4,4,-3.800000000000001,1,-3.4,-5.800000000000001,2,2,2,1,2,3,-7.800000000000001,-3.4,-6.800000000000001,-4.4,2,-0.4000000000000004,-3.4,2,-6.800000000000001,-2.4,-3.4,-2.4,1,2,-6.800000000000001,-7.800000000000001,0,-3.4,0,-3.4,0,0,4,-3.4,-7.800000000000001,1,1,0,1,0,0,-3.4,0,1,1,1,0,1,1,0,1,0,1,1,2,1,0,-0.4000000000000004,1,0,-4.4,0,-4.4,-3.4,-2.4,0,-2.4,0,0,1,0,0,-3.4,0,-4.4,0,0,1,1,0,-4.4,0,0,0,0,0,-4.4,1,0,0,1,0,0,0,1,2,0,0,1,0,0,0,2,-4.4,0,-4.4,0,0,2,-8.800000000000001,-3.4,0,-2.4,-4.4,0,1,0,1,0,1,0,0,0,0,0,-4.4,-3.4,1,-3.4,0,0,0,0,0,-3.4,0,0,-4.4,2,0,0,0,0,1,0,-3.4,-3.4,-4.4,0,1,1,1,1,0,0,0,0,1,1,0,0,-4.4,1,0,0,-8.800000000000001,0,-4.4,1,0,1,1,0,-4.4,1,1,1,1,-4.4,0,0,-3.4,0,0,0,0,0,-3.4,0,0,0,0,1,-4.4,0,0,0,1,0,0,0,0,-8.800000000000001,0,0,0,0,0,0,-3.4,1,0,0,0,0,1,0,-4.4,0,1,0,0,0,0,0,0,0,0,0,-4.4,0,0,0,0,1,1,1,1,0,0,0,0,-4.4,0,0,0,0,0,-4.4,0,2,0,0,0,1,1,1,0,0,0,0,0,0,0,0,0,-8.800000000000001,1,0,0,0,0,0,0,0,-4.4,0,-4.4,0,0,0,-4.4,1,0,1,0,0,1,0,0,0,0,0,0,0,0,0,0,0,0,0,0,0,0,0,0,0,0,0,0,0,0,-4.4,0,0,0,0,-8.800000000000001,0,0,0,0,0,0,-4.4,0,0,0,0,0,0,0,0,0,0,0,0,0,0,0,0,0,0,0,1,-3.4,0,-4.4,0,0,0,-4.4,0,0,0,1,0,0,2,0,0,0,0,0,0,0,0,0,0,0,0,0,0,0,-4.4,-4.4,-4.4,1,0,0,0,1,0,0,0,0,1,-4.4,0,-8.800000000000001,0,0,0,0,0,0,1,0,0,0,0,0,0,-4.4,0,0,0,0,0,0,0,0,0,0,0,0,-4.4,0,0,0,0,0,0,0,0,0,0,0,0,0,0,0,0,0,0,0,0,0,0,0,0,0,-4.4,0,0,0,0,0,0,0,0,0,0,0,0,0,0,0,0,0,0,0,0,-4.4,0,0,0,0,0,0,0,0,-4.4,0,0,0,0,0,0,0,0,0,0,0,0,0,0,0,0,0,0,0,0,0,0,0,0,0,0,0,0,0,0,0,0,0,0,0,0,0,0,0,0,-4.4,0,0,0,0,0,0,0,0,0,0,0,0,0,0,0,0,0,0,0,0,0,0,0,0,0,0,0,0,0,0,0,0,-4.4,0,0,0,0,0,0,-4.4,1,0,0,0,0,0,0,0,0,-4.4,0,0,0,0,0,0,0,0,0,0,0,0,0,0,0,0,0,0,0,0,0,0,0,0,0,0,0,0,0,0,0,0,0,0,0,0,0,0,0,0,0,0,0,0,0,0,0,0,0,0,-4.4,0,0,0,0,0,0,0,0,0,0,0,0,0,0,0,0,0,0,0,0,0,0,0,0,0,0,0,0,0,0,0,0,0,0,0,0,0,0,0,0,0,0,0,0,0,0,0,0,0,0,0,0,0,0,0,0
0,0,0,0,0,0,0,0,0,0,-4.4,0,0,0,0,0,0,0,0,0,0,0,0,0,0,0,0,0,0,0,0,0,0,0,0,-4.4,0,0,-4.4,0,0,0,0,0,0,0,0,0,0,0,0,0,0,0,0,0,0,-4.4,0,-4.4,0,0,0,0,0,0,0,0,0,0,0,0,0,-4.4,0,-4.4,0,0,0,0,0,0,0,-4.4,0,0,0,0,0,0,0,0,0,1,0,0,0,0,0,0,0,0,0,0,0,0,0,0,0,0,0,0,0,0,0,0,0,0,0,0,0,0,0,0,1,-4.4,0,0,0,0,0,0,0,0,0,0,0,0,0,0,0,0,0,0,0,0,-4.4,0,0,0,0,0,1,0,0,0,0,0,-4.4,0,0,0,0,0,0,0,0,0,0,0,0,0,0,0,0,0,0,0,0,0,0,0,0,0,0,0,0,0,0,0,0,0,0,0,0,0,0,0,-4.4,0,0,0,0,0,0,0,0,0,0,0,0,0,-4.4,0,0,0,-4.4,0,0,0,-4.4,-4.4,0,0,0,0,0,0,0,0,0,0,0,0,0,0,0,0,0,0,-4.4,0,0,0,0,1,-4.4,0,0,0,0,0,0,0,0,1,0,0,0,0,0,0,0,0,0,0,0,0,0,0,-4.4,0,0,0,0,0,0,0,0,0,0,0,0,0,0,0,0,0,0,1,0,0,0,0,0,-4.4,0,0,0,1,0,-4.4,0,0,0,0,1,0,-4.4,0,-3.4,0,0,0,0,0,0,0,0,1,0,0,0,0,0,0,0,0,-3.4,0,0,0,-4.4,0,0,0,0,0,0,0,0,0,0,0,0,0,0,0,0,0,0,0,-4.4,-4.4,0,0,0,0,1,1,0,0,0,0,0,0,-4.4,0,-2.4,0,0,0,0,0,0,0,0,0,0,0,0,0,0,0,0,-4.4,0,-4.4,0,-4.4,0,0,0,0,1,0,0,0,0,0,0,1,-4.4,0,0,0,0,1,0,0,-4.4,-4.4,0,-4.4,0,0,0,0,1,0,0,0,0,1,0,0,0,0,0,0,-4.4,0,0,0,0,0,1,0,0,1,0,-4.4,0,0,-4.4,0,0,1,0,0,0,0,-3.4,2,0,1,2,0,0,0,2,0,1,0,-4.4,0,0,0,1,0,0,0,0,2,0,0,0,0,0,-4.4,0,1,0,0,1,0,1,0,0,0,-3.4,0,-3.4,-4.4,1,0,1,1,0,0,1,0,0,0,0,0,0,0,0,1,0,1,0,0,0,0,-3.4,0,1,0,0,0,0,0,0,1,0,1,0,1,0,-4.4,0,0,0,0,1,0,0,0,2,1,0,1,0,0,0,0,-4.4,0,0,2,0,-4.4,-4.4,0,0,1,0,0,1,0,0,1,0,0,1,0,0,0,0,1,1,0,0,0,0,0,0,1,1,1,0,0,0,1,-3.4,0,0,0,0,1,-4.4,0,3,1,1,0,2,0,0,-3.4,1,0,-1.4,1,3,-4.4,0,-8.800000000000001,0,-7.800000000000001,-8.800000000000001,1,-3.4,1,1,0,-4.4,0,0,1,-4.4,1,0,-3.4,-11.2,0,1,1,-7.800000000000001,-4.4,0,-4.4,1,-2.4,0,1,0,-4.4,-8.800000000000001,1,-1.4,-4.4,-8.800000000000001,3,5,0.5999999999999996,-2.4,-0.4000000000000004,4,-4.800000000000001,4,-7.800000000000001,3.6,-5.800000000000001,0.5999999999999996,5,-4.800000000000001,4,-2.800000000000001,-11.2,-4.4,-2.800000000000001,-1.4,1.6,-11.2,4,-10.2,1,5,7,3,2,-2.4,-6.800000000000001,2,2,3,-2.4,4,-2.4,-10.2,-6.800000000000001,-6.800000000000001,-3.4,-5.800000000000001,0.5999999999999996,-2.4,7,-1.4,-4.800000000000001,2,-4.800000000000001,-0.4000000000000004,3.6,-2.800000000000001,-0.4000000000000004,5,-3.800000000000001,-15.6,-0.4000000000000004,-7.200000000000001,1,-9.200000000000001,-6.800000000000001,1.6,-10.2,0.5999999999999996,2.6,-0.4000000000000004,1.6,6,-8.200000000000001,0.1999999999999993,-2.4,3,-4.800000000000001,-8.200000000000001,-0.8000000000000007,5.6,4.6,4,-1.4,2,-15.6,-2.4,-1.4,-2.4,-11.2,-0.4000000000000004,-2.4,-0.4000000000000004,-2.4,6,-4.4,-2.800000000000001,-10.2,-1.800000000000001,4,0.5999999999999996,-1.4,-11.2,-4.800000000000001,4,2.6,0.5999999999999996,-8.200000000000001,-16.6,-0.4000000000000004,-0.4000000000000004,3,4,1,-0.4000000000000004,3,3,1,4,2,-1.4,-10.2,-1.4,2,0.5999999999999996,-3.800000000000001,-3.800000000000001,-2.4,4,6,-0.4000000000000004,-11.2,-6.800000000000001,-3.4,-1.4,2.6,-2.4,-6.800000000000001,-0.4000000000000004,-5.800000000000001,1.6,-3.4,-1.4,-8.800000000000001,3,2,-2.800000000000001,-0.4000000000000004,-5.800000000000001,-7.200000000000001,-1.4,3,4,-12.6,-3.4,0.5999999999999996,1,-2.4,-7.800000000000001,3,-3.4,-6.800000000000001,-4.4,4,2,0.5999999999999996,-2.4,4,-12.2,2.6,1.6,-2.4,-3.4,-5.800000000000001,2,2,-0.4000000000000004,-13.2,-5.800000000000001,4,-6.800000000000001,4,3,-7.800000000000001,1,-8.800000000000001,-5.800000000000001,2,-3.800000000000001,-0.4000000000000004,-10.2,-3.4,3,1,3,-1.4,-1.4,1,-3.4,-5.800000000000001,0,-5.800000000000001,-1.4,1,-6.800000000000001,2,2,-5.800000000000001,1,3,-4.4,2,0,-3.4,-8.800000000000001,0,0,0,2,1,-3.4,1,1,0,-4.4,2,-8.800000000000001,0,0,0,-3.4,1,1,-3.4,0,0,1,0,-4.4,0,0,-4.4,0,1,-3.4,0,0,1,1,0,1,0,2,0,0,1,0,0,0,0,2,0,0,1,-3.4,1,0,1,-3.4,-4.4,0,0,0,0,0,-4.4,1,-4.4,0,-4.4,1,-4.4,1,0,0,0,0,0,1,1,1,0,0,1,0,1,0,1,0,0,-4.4,2,0,-4.4,1,0,2,0,0,1,-7.800000000000001,1,2,-4.4,-4.4,1,0,-4.4,0,0,1,-4.4,0,1,0,0,1,0,0,0,0,0,-7.800000000000001,0,0,1,0,2,0,0,0,0,-4.4,0,1,0,0,0,2,0,-4.4,0,1,-4.4,0,0,1,0,0,0,0,0,0,1,1,0,-3.4,0,0,0,0,0,0,0,0,1,-4.4,0,0,0,0,0,2,0,0,0,0,0,0,0,1,0,0,0,-7.800000000000001,-3.4,0,1,0,0,0,0,0,1,0,0,0,0,0,0,0,1,-4.4,0,1,0,0,0,-4.4,0,-4.4,0,-4.4,0,0,0,0,-4.4,0,0,0,0,0,-4.4,0,-4.4,0,0,0,0,0,0,1,0,0,0,0,0,1,0,1,1,0,-2.4,1,-4.4,0,1,0,0,0,2,0,1,0,0,0,1,1,0,0,0,0,0,-3.4,0,0,1,0,0,0,0,0,0,0,0,0,1,0,0,0,-4.4,0,0,0,0,0,0,0,0,0,-4.4,0,0,1,0,-3.4,0,0,0,0,-4.4,0,0,0,1,0,0,-4.4,0,0,0,0,0,0,0,0,1,0,1,0,0,0,0,-4.4,0,0,0,-4.4,0,0,-4.4,-4.4,0,0,0,0,0,0,0,0,0,0,-4.4,0,1,1,0,1,-4.4,1,-4.4,0,0,0,-4.4,0,0,0,0,0,0,0,0,-4.4,0,0,0,0,0,-8.800000000000001,0,0,0,0,1,0,0,0,0,0,0,0,0,-4.4,0,0,0,0,0,0,0,1,0,0,0,0,0,0,0,0,0,0,0,0,0,0,0,0,0,0,0,1,0,0,0,0,0,0,0,0,-4.4,0,1,0,0,0,0,0,0,0,0,0,-4.4,1,0,0,0,0,0,0,0,0,0,0,0,0,0,0,0,0,1,0,1,0,-4.4,0,0,0,0,0,0,0,0,0,0,0,0,0,0,0,1,0,0,0,0,0,0,0,0,0,0,0,0,0,0,0,0,0,0,0,0,0,-4.4,0,0,0,0,0,0,0,0,0,0,0,0,0,0,0,-4.4,0,0,0,2,0,0,0,0,0,0,1,0,0,0,0,0,0,0,0,0,0,0,0,0,0,0,0,0,0,0,0,0,0,0,0,0,0,0,0,0,0,0,0,0,0,0,0,0,0,0,0,0,0,0,0,0,0,0,0,0,0,0,0,0,0,0,0,0,0,0,0,0,0,0,0,0,0,0,0,0,0,0,0,0,0,0,0,0,0,0,0,0,0,0,0,0,0,0,0,0,0,0,0,0,0,0,0,0,0,0,0,0,0,0,0,0,0,0,0,0,0,0,0,0,0,0,0,0,0,0
0,0,0,0,0,0,0,0,0,0,-4.4,0,0,0,0,0,0,0,0,0,0,-4.4,0,0,0,0,-4.4,0,0,0,0,0,-4.4,0,0,0,0,0,0,0,0,0,0,0,0,0,0,0,0,0,0,0,0,0,0,0,0,1,0,0,0,0,0,0,0,0,0,0,0,0,0,0,0,0,0,0,0,0,0,0,0,0,0,0,0,0,0,0,0,0,0,0,0,0,0,-4.4,0,0,0,-4.4,0,0,0,0,0,0,0,0,0,0,0,0,0,0,0,0,0,0,0,0,0,0,0,0,0,0,0,0,0,0,0,0,0,0,0,0,0,0,0,0,0,0,0,0,0,0,0,0,0,0,0,-4.4,0,0,0,0,0,0,0,0,-4.4,0,0,0,0,0,0,0,0,0,0,0,0,0,0,0,0,0,0,-4.4,0,0,0,-4.4,0,0,0,-4.4,0,0,1,0,0,0,0,0,0,0,0,-4.4,0,0,0,0,0,0,0,0,0,0,0,0,1,0,0,0,0,0,0,0,0,0,0,0,0,0,0,0,0,0,0,-4.4,0,0,-4.4,0,0,0,0,0,0,1,0,0,0,-4.4,1,0,1,0,0,0,0,0,0,0,0,0,0,0,0,0,0,0,0,0,0,0,0,0,0,0,0,0,0,0,0,0,-4.4,0,0,0,0,0,0,0,0,0,1,0,0,-4.4,0,0,0,0,0,0,0,-4.4,0,0,0,1,0,-4.4,0,-4.4,0,0,0,0,0,0,0,0,0,0,0,1,0,0,0,0,1,0,0,0,0,1,0,0,0,0,0,0,0,0,-4.4,0,0,0,1,0,0,0,0,-4.4,-4.4,0,0,0,0,1,0,0,0,0,1,0,2,0,0,0,0,0,0,0,0,0,0,0,0,0,-4.4,0,0,0,1,0,0,1,-3.4,0,1,0,0,-4.4,0,0,1,0,0,0,0,0,0,2,1,0,-4.4,0,0,1,0,0,0,0,0,0,1,0,1,-4.4,0,0,0,0,0,0,0,0,0,0,0,-4.4,2,1,1,0,1,0,0,0,0,0,0,1,0,0,0,1,0,0,0,1,0,0,1,-4.4,0,0,1,0,0,0,0,0,0,0,1,0,0,0,0,0,0,0,0,1,0,0,-4.4,-4.4,0,0,0,1,0,0,0,0,0,0,1,-3.4,0,2,1,0,0,-4.4,2,0,0,0,1,0,0,-4.4,0,0,0,0,0,0,0,0,1,1,1,-4.4,0,0,0,-4.4,1,0,0,2,0,1,0,0,1,-4.4,0,-3.4,0,1,-3.4,-4.4,0,0,0,-4.4,0,0,0,0,0,0,1,0,1,-4.4,1,0,2,1,0,1,0,0,0,0,0,0,-4.4,0,-3.4,0,2,0,1,0,-4.4,0,1,1,1,3,0,0,0,0,0,0,-4.4,-4.4,0,-4.4,0,-4.4,0,2,1,0,1,0,0,0,0,2,-4.4,1,0,1,-8.800000000000001,1,0,1,-3.4,-4.4,1,4,2,-4.4,-4.4,1,0,-3.4,-3.4,-3.4,0,-3.4,0,3,0,-2.4,1,2,-3.4,2,-4.4,-7.800000000000001,-3.4,-7.800000000000001,-4.4,-3.4,-3.4,1,1,2,0,0,-8.800000000000001,1,1,2,-8.800000000000001,0,0.5999999999999996,-3.4,2,-1.4,0.5999999999999996,-1.4,-2.4,4,-2.4,-3.4,3.6,2.199999999999999,-13.2,4,-3.800000000000001,-1.4,-1.4,-3.4,-1.4,-1.800000000000001,6,-6.200000000000001,-14.6,-3.800000000000001,4,7,-1.800000000000001,-2.4,5,-3.4,1.199999999999999,-9.200000000000001,-2.4,2,2,-6.800000000000001,-21,-1.4,-1.4,-4.800000000000001,-2.4,-6.800000000000001,-11.2,2.6,-7.800000000000001,-10.2,-2.800000000000001,-7.600000000000001,2.6,-7.200000000000001,1.199999999999999,4.6,-13.6,7,7,4.6,-1.800000000000001,-5.800000000000001,4.6,0.5999999999999996,-3.800000000000001,3,-5.200000000000001,-10.2,-3.800000000000001,-11.6,-2.4,1.6,-6.200000000000001,6,-0.8000000000000007,-8.200000000000001,5,-13.6,2,5,11,6,-0.4000000000000004,-2.800000000000001,6,-12.6,-10.6,7,-5.800000000000001,-1.4,-0.8000000000000007,0.5999999999999996,-1.4,-0.4000000000000004,-2.4,-0.8000000000000007,-0.4000000000000004,5,-5.800000000000001,-4.800000000000001,7,-5.800000000000001,8,-0.8000000000000007,-0.4000000000000004,-14.6,1.6,-0.8000000000000007,0.5999999999999996,10,0.5999999999999996,-6.800000000000001,-0.8000000000000007,2,-3.800000000000001,0.5999999999999996,4,5,0.5999999999999996,-0.8000000000000007,0.5999999999999996,2,-10.2,-6.800000000000001,1.6,2.6,-0.4000000000000004,4,1.199999999999999,-11.2,-9.200000000000001,-6.200000000000001,2,-2.4,5,4.6,9,-1.4,2.6,-0.8000000000000007,-5.200000000000001,4,7,-1.4,-7.200000000000001,-4.800000000000001,-2.4,-8.200000000000001,-2.4,-1.4,-14.6,0.5999999999999996,3,-11.2,-2.4,-10.2,5,-0.4000000000000004,-2.4,-7.800000000000001,2,-6.800000000000001,1.6,2,-5.800000000000001,-3.4,-0.4000000000000004,-15.6,-9.200000000000001,2,3.6,-6.200000000000001,5,1,1.6,-0.4000000000000004,1,-4.800000000000001,7,-8.800000000000001,1.6,0.5999999999999996,-6.800000000000001,-14.6,2,-3.4,0.5999999999999996,3,-3.4,-2.4,1,-13.2,-1.4,-11.6,-5.800000000000001,-6.800000000000001,5,-3.4,3,-8.800000000000001,7,-9.200000000000001,3,-7.800000000000001,0,-1.4,-1.4,-1.4,3,1.6,-2.4,0,-12.2,-3.4,1,-3.4,1,0,-4.4,1,-3.4,0,0,-3.4,-4.4,-4.4,-4.4,-3.4,0,1,-4.4,2,0,-4.4,0,-4.4,-4.4,2,0,0,0,2,1,0,1,0,0,1,0,0,3,-3.4,-4.4,1,0,0,-6.800000000000001,0,-3.4,0,0,0,1,2,-8.800000000000001,-4.4,0,0,0,0,0,0,1,-4.4,0,0,0,1,0,1,0,0,-8.800000000000001,0,1,0,0,0,0,0,0,0,0,0,0,-4.4,-4.4,0,0,1,0,0,0,-5.800000000000001,0,0,0,0,1,-4.4,1,0,0,0,0,0,1,-3.4,0,0,0,-4.4,2,0,1,0,1,-4.4,1,0,1,0,-3.4,0,1,1,1,-8.800000000000001,1,1,0,1,0,1,-3.4,0,0,-4.4,1,0,0,0,0,0,0,1,-7.800000000000001,0,0,-3.4,0,1,1,0,-7.800000000000001,0,0,0,0,0,0,0,0,0,-4.4,-4.4,0,-4.4,0,-4.4,0,0,0,0,1,0,0,0,-4.4,-4.4,0,2,0,-4.4,0,-4.4,1,-3.4,0,0,0,0,1,1,-4.4,0,-4.4,-4.4,-4.4,0,1,0,0,1,0,1,0,1,0,0,-4.4,1,0,1,0,0,1,0,0,0,0,0,-4.4,-4.4,1,0,-4.4,0,0,-4.4,0,1,0,0,1,0,-4.4,0,1,0,0,1,0,0,1,0,0,0,0,1,0,1,0,0,1,0,0,1,-4.4,0,0,1,2,0,0,1,0,0,0,2,1,0,0,0,0,0,0,0,1,0,-4.4,0,1,0,0,0,0,0,1,0,1,0,0,-4.4,2,-4.4,-4.4,0,0,1,0,0,0,2,0,0,0,0,-4.4,-4.4,0,1,0,0,0,0,0,0,0,1,-4.4,0,0,0,0,0,0,0,0,0,0,0,0,1,0,1,0,0,0,0,0,0,0,0,0,0,0,0,0,0,0,0,-4.4,0,0,0,0,0,0,0,0,0,0,0,1,0,0,0,0,0,0,0,0,0,0,0,0,-4.4,0,0,0,0,1,0,0,0,0,0,0,0,0,0,0,0,0,0,0,-4.4,0,0,0,-4.4,0,0,0,0,0,-4.4,-4.4,0,0,0,0,0,0,0,0,0,0,0,0,0,0,0,0,0,0,0,0,1,0,0,0,0,0,0,-4.4,0,-4.4,0,-4.4,1,0,0,0,0,1,0,0,0,-4.4,0,0,0,0,0,-4.4,0,0,0,0,0,0,0,0,0,0,-4.4,0,0,0,0,0,0,0,0,0,0,0,0,0,0,0,0,0,0,0,0,0,0,0,0,0,0,0,0,0,0,0,0,0,0,0,0,0,0,0,0,0,0,0,0,-4.4,0,0,0,0,0,0,0,0,0,0,0,0,1,0,0,0,0,0,0,0,0,-4.4,0,0,0,0,0,0,0,0,0,0,0,-4.4,0,0,0,0,0,0,0,0,0,0,0,0,0,0,0,0,0,0,0,0,0,0,1,0,0,0,0,0,0,0,0,0,0,0,0,0,0,0,0,0,0,0,0,0,0,0,0,0,0,0,0,0,0,0,0,0,0,0,0,0,0,0,0,0,0,0,0,0,0,0,0,0,0,0,0,0,0,0,0,0,0,0,0,0,0,0,0,0,0,0,0,0,0,0,0
0,0,0,0,0,0,0,0,0,0,0,0,0,0,0,0,0,0,0,0,0,0,0,0,0,0,0,0,0,0,0,0,0,0,0,-4.4,0,0,0,0,0,-4.4,0,0,0,0,-4.4,0,-4.4,0,0,0,0,0,0,0,0,0,-4.4,0,-4.4,0,0,0,0,0,0,0,0,0,0,0,0,0,0,0,0,0,0,0,0,0,0,0,0,0,0,0,0,0,0,-4.4,0,0,0,1,0,0,0,0,0,0,0,0,0,0,0,0,0,0,-4.4,-4.4,0,0,0,-4.4,0,0,0,0,0,0,0,0,0,0,0,0,0,0,0,0,0,0,0,-3.4,0,0,0,0,0,0,0,0,0,0,0,0,0,0,0,0,0,0,-4.4,0,0,-4.4,0,0,0,-4.4,0,0,0,0,0,0,0,0,0,0,0,0,0,0,0,1,0,0,0,0,0,0,0,0,0,-8.800000000000001,0,0,0,0,0,-4.4,0,0,0,0,0,0,0,0,0,0,0,0,0,0,0,0,0,0,0,0,0,0,0,-4.4,0,0,0,0,0,1,-8.800000000000001,-4.4,0,0,0,0,0,0,0,0,0,0,0,0,-4.4,-4.4,-4.4,0,0,1,0,0,0,0,0,0,0,0,0,0,-4.4,1,-4.4,0,0,0,0,0,0,-8.800000000000001,0,0,0,0,0,0,0,0,0,0,0,0,0,0,0,1,0,0,0,0,0,0,-4.4,0,0,0,0,-4.4,0,0,0,0,1,0,0,0,1,0,0,0,1,0,0,-4.4,0,0,-8.800000000000001,0,0,0,0,0,0,1,0,0,1,0,-4.4,1,1,0,0,0,0,0,0,0,0,0,0,0,0,-4.4,0,-4.4,0,0,1,0,0,0,0,0,0,0,0,0,0,0,1,0,0,0,0,0,0,1,0,0,0,0,0,0,-4.4,-4.4,-4.4,0,1,0,0,-8.800000000000001,0,1,0,0,0,0,0,0,0,-4.4,-4.4,0,0,0,0,0,0,1,0,0,0,0,0,0,0,0,0,0,0,0,-4.4,0,1,1,-3.4,0,0,0,1,0,0,0,0,0,1,0,0,0,0,0,-4.4,-3.4,0,0,-4.4,0,0,1,0,0,0,1,0,0,0,0,0,0,-4.4,0,1,0,-4.4,0,0,1,0,1,0,0,0,1,1,-4.4,-8.800000000000001,0,2,1,0,-4.4,0,1,2,0,0,-3.4,0,0,3,1,0,0,1,0,-4.4,-4.4,0,-4.4,0,0,2,0,0,0,1,2,1,0,0,0,0,-4.4,0,-3.4,1,0,0,0,0,0,0,0,1,-4.4,1,-3.4,0,0,1,0,-4.4,1,1,2,1,0,-4.4,0,0,0,0,0,1,0,1,0,0,0,-4.4,1,0,-3.4,1,0,0,0,0,1,-3.4,1,1,0,0,1,0,1,-4.4,1,0,1,0,1,1,0,0,1,0,1,1,1,1,0,0,1,0,1,-3.4,-4.4,1,1,0,1,1,-4.4,0,1,3,0,0,1,0,0,0,0,1,0,1,5,1,-4.4,0,1,1,1,0,0,4,-4.4,1,-3.4,-3.4,1,1,1,1,3,-0.4000000000000004,-2.4,1,-4.4,0,3,0,-7.800000000000001,-4.4,1,1,-3.4,1,0,-0.4000000000000004,-4.4,-4.4,0,-3.4,2,-4.4,0,-7.800000000000001,-16.6,-3.4,-1.4,0,0,2,-2.4,-5.800000000000001,5,0.5999999999999996,5,-1.4,-15.6,-6.800000000000001,1.199999999999999,-3.800000000000001,-0.4000000000000004,0.1999999999999993,-4.800000000000001,-13.6,-8.200000000000001,-17.4,-0.8000000000000007,3.6,-7.200000000000001,-3.200000000000001,-9.600000000000001,3.6,-19,2,-4.800000000000001,1.6,4,-0.4000000000000004,6.6,-9.200000000000001,-7.200000000000001,1.6,-1.4,-5.800000000000001,-12.2,-3.800000000000001,-9.200000000000001,-2.800000000000001,-0.4000000000000004,-3.800000000000001,3,-10.2,1.6,0.5999999999999996,-0.4000000000000004,-17,-2.4,-6.200000000000001,9,-1.200000000000001,-17,-6.200000000000001,-4.600000000000001,-2.800000000000001,-20,-2.200000000000001,7,-2.200000000000001,3,-7.200000000000001,-1.800000000000001,-4.800000000000001,3.6,1.6,-0.8000000000000007,5.6,2.199999999999999,-20.4,-0.8000000000000007,2.6,-5.800000000000001,-12.6,-4.800000000000001,4.199999999999999,-4.800000000000001,-0.8000000000000007,-9,1.6,6.6,0.1999999999999993,3.6,-6.600000000000001,5.6,-0.8000000000000007,-3.800000000000001,-10.2,3.6,-6.600000000000001,-1.800000000000001,-9.200000000000001,-5.200000000000001,2.6,-5.200000000000001,-9.200000000000001,-14,0.1999999999999993,-3.800000000000001,-7.600000000000001,0.5999999999999996,-11.2,6,2.6,0.5999999999999996,2.6,-4.200000000000001,5.6,1.6,-12.6,-8.200000000000001,-0.8000000000000007,3,0.1999999999999993,11,-0.4000000000000004,2.6,0.1999999999999993,-8.200000000000001,-2.800000000000001,6,0.5999999999999996,1.6,-7.600000000000001,-2.800000000000001,-4.200000000000001,8.199999999999999,-0.4000000000000004,-0.4000000000000004,-8.200000000000001,3.199999999999999,1.199999999999999,1.6,2.199999999999999,7,-3.800000000000001,1.6,3.6,-4.200000000000001,-0.8000000000000007,3.6,-7.200000000000001,-8.600000000000001,-0.4000000000000004,-7.800000000000001,-6.800000000000001,2.6,3.6,-12.2,-10.2,1.6,-3.800000000000001,4.6,-6.200000000000001,7,-10.2,-10.2,0.5999999999999996,-6.200000000000001,-1.4,-4.800000000000001,0,-3.800000000000001,3.6,4.6,-8.200000000000001,-5.800000000000001,-0.4000000000000004,-7.800000000000001,-16,4,-1.4,-20,-3.4,-17,-1.800000000000001,7,-1.4,2.6,-10.2,-2.4,-8.200000000000001,5,-4.800000000000001,0.5999999999999996,4.6,-1.800000000000001,-9.200000000000001,8,-2.800000000000001,-9.200000000000001,-3.800000000000001,3.6,7,-7.800000000000001,-3.800000000000001,-2.4,5,4,4,3,4,-2.4,-4.800000000000001,-0.8000000000000007,-2.800000000000001,-5.800000000000001,2,3,-6.800000000000001,-7.800000000000001,1,-4.4,0,1,1,0,0,-3.4,1,1,0,0,2,1,1,-3.4,0,2,0,0,0,-3.4,-2.4,-3.4,-3.4,0,0,2,-4.4,0,0,0,-3.4,-8.800000000000001,1,0,0,1,1,0,1,0,-3.4,-4.4,0,-3.4,1,1,0,1,2,1,0,1,2,-4.4,0,0,-8.800000000000001,1,-7.800000000000001,1,0,2,0,0,2,0,-4.4,0,2,3,-4.4,0,0,-4.4,1,1,-4.4,0,0,1,0,0,1,0,0,0,2,1,0,-4.4,0,0,0,1,-3.4,0,-3.4,0,1,0,0,0,1,1,1,0,1,0,-3.4,1,0,0,0,0,0,1,0,0,1,-4.4,0,0,1,3,0,0,0,1,-4.4,-8.800000000000001,1,0,-4.4,0,0,0,0,0,1,0,1,-4.4,0,1,1,-4.4,0,-4.4,-4.4,1,0,0,0,-8.800000000000001,-4.4,0,0,1,1,0,1,0,0,1,-4.4,-4.4,-8.800000000000001,0,0,-4.4,0,1,-3.4,0,0,0,0,-3.4,1,-4.4,-3.4,1,0,0,0,-4.4,0,0,2,0,1,0,-4.4,0,0,0,0,0,0,0,0,0,0,1,0,0,0,0,0,-4.4,0,0,0,1,0,0,0,0,-4.4,0,0,0,-4.4,-4.4,0,0,0,0,0,0,0,0,-4.4,0,0,-4.4,-4.4,1,0,0,0,1,0,0,2,0,0,0,2,-4.4,1,0,1,1,0,0,1,1,0,0,0,0,-4.4,0,0,0,-4.4,0,-4.4,-4.4,0,0,2,1,0,0,0,1,0,0,1,0,-3.4,0,0,-4.4,0,0,1,0,0,1,0,0,0,0,0,0,-4.4,0,0,0,-4.4,0,0,0,0,0,0,0,0,0,-4.4,0,0,0,0,-4.4,1,0,1,0,0,0,0,-4.4,0,0,0,0,0,0,0,0,0,0,-4.4,0,0,0,0,0,-4.4,0,0,0,0,0,0,0,0,-4.4,0,0,0,0,-4.4,0,0,0,0,0,0,0,0,0,0,0,0,0,-4.4,0,0,0,-4.4,0,0,0,0,0,0,0,0,0,0,0,0,0,0,0,0,0,0,0,-4.4,0,0,0,-4.4,0,0,0,-8.800000000000001,0,0,0,0,0,-4.4,0,0,0,0,-4.4,0,0,0,0,2,0,-4.4,0,0,0,0,-4.4,0,-4.4,0,0,0,0,0,0,0,0,1,1,0,-4.4,0,0,0,0,0,0,0,0,0,0,0,0,0,0,0,0,0,0,0,-4.4,0,0,0,0,1,0,0,0,0,0,-4.4,0,0,0,-4.4,1,0,0,0,0,1,0,0,0,0,0,0,0,0,0,0,0,1,0,0,0,0,0,0,1,0,0,0,0,0,0,0,1,0,0,-4.4,0,0,0,0,0,0,0,0,0,0,0,0,0,0,0,0,0,0,0,0,0,0,0,0,0,0,0,0,0,0,-4.4,0,0,0,0,0,0,0,0,0,-4.4,0,0,0,0,0,0,0,0,0,0,0,0,0,0,0,0,0,0,0,0,-4.4,0,0,0,0,0,0,0,0,0,0,0,0,0,0,0,0,0,0,0,0,0,0,0,0,0,0,0,0,0,0,0,0,0,0,0,0,0,0,0,0,0,0,0,0,0,0,0,0,0,0,0,0,0,0,0,0,0,0,-4.4,0,0,0,0,-4.4,0
0,0,0,0,0,0,0,0,0,0,0,0,0,0,0,0,0,0,0,0,0,0,0,0,0,0,0,0,-4.4,0,0,-4.4,0,0,0,0,0,0,0,0,0,0,0,0,0,0,0,0,0,0,0,0,0,0,0,0,0,0,0,0,0,-4.4,0,0,0,0,0,-4.4,0,0,0,0,0,0,0,0,0,0,0,0,0,0,0,0,0,0,0,0,0,0,0,0,0,0,0,0,0,0,0,0,0,0,0,0,0,0,0,0,0,0,0,0,0,0,0,0,0,0,0,0,0,0,0,0,0,0,0,0,0,0,0,0,-4.4,-4.4,0,0,0,0,0,0,0,-4.4,0,0,0,-4.4,0,1,0,0,0,0,0,0,0,-4.4,0,0,0,0,0,0,0,0,0,0,0,0,0,0,0,0,0,0,0,0,0,0,0,-4.4,0,0,0,0,0,0,0,0,-4.4,0,-4.4,0,0,0,0,-4.4,-4.4,0,0,0,0,0,0,0,0,0,-4.4,0,0,0,0,0,0,0,0,0,0,0,0,-4.4,0,0,-4.4,0,0,0,0,0,0,0,0,0,-4.4,0,0,0,0,0,0,-4.4,0,0,0,0,0,0,0,-4.4,0,0,0,0,0,1,0,0,0,0,-4.4,0,-4.4,0,0,0,0,-4.4,0,1,0,0,1,0,0,0,0,-4.4,0,0,0,0,0,-8.800000000000001,0,0,0,-4.4,0,0,1,0,0,0,0,0,1,0,0,0,1,0,0,-4.4,0,0,0,0,0,0,0,0,-4.4,0,0,0,-3.4,0,0,1,0,0,0,0,0,0,0,0,0,0,0,0,0,1,0,1,1,0,0,0,0,-4.4,1,0,0,0,0,0,0,0,0,0,-3.4,-4.4,-4.4,0,0,0,0,0,0,0,1,0,0,0,0,0,2,0,1,0,0,0,0,-4.4,0,0,0,0,0,0,-4.4,0,0,0,0,-4.4,0,0,0,-4.4,0,0,0,0,0,0,0,0,0,0,1,0,1,0,0,1,0,1,1,0,-4.4,0,-4.4,0,0,0,0,1,0,0,0,1,1,0,0,0,0,0,0,0,0,0,0,0,0,0,0,-4.4,0,0,0,0,1,0,-3.4,0,0,0,0,0,0,1,-3.4,1,1,0,0,0,0,1,-4.4,0,0,0,-4.4,2,-4.4,0,-4.4,0,0,-4.4,1,0,1,0,0,0,0,0,0,-4.4,0,-3.4,0,0,1,0,-3.4,1,0,0,0,0,0,0,0,0,-4.4,0,0,0,0,0,0,0,-4.4,0,0,0,0,-3.4,1,0,1,0,0,0,1,0,0,2,0,1,0,1,0,0,1,1,1,0,0,0,0,0,0,1,-4.4,-4.4,0,0,0,0,1,-4.4,1,0,0,-4.4,0,0,1,1,-3.4,-4.4,0,0,2,1,0,0,0,0,0,1,0,0,0,0,-3.4,0,1,0,0,0,-3.4,1,0,0,0,2,0,-4.4,-2.4,-3.4,0,0,-4.4,0,1,2,0,-1.4,1,0,-1.4,-1.4,1,-2.4,0,1,-2.4,-3.4,-2.4,-12.2,1,1,-8.800000000000001,1,2,-7.800000000000001,-2.4,1,0,0,-3.4,-2.4,-3.4,-0.4000000000000004,-12.2,-1.4,-1.4,0,-7.800000000000001,1,2,3,0,-12.2,-4.4,1,0,-3.4,-1.4,-4.4,0,-15.6,1,1,-2.4,-8.800000000000001,-1.4,-2.4,4,7,6,2.6,13,9,10,1.6,10,2.199999999999999,-0.8000000000000007,-2.800000000000001,-2.800000000000001,-3.200000000000001,1.199999999999999,-1.800000000000001,-16,1.6,2.6,-0.2000000000000011,5.6,-12.6,-7.200000000000001,-14,6,8.199999999999999,-23.8,-3.800000000000001,4.6,4.199999999999999,9,-13.6,2.6,-2.800000000000001,-21.4,-1.4,-9.600000000000001,-0.4000000000000004,-2.800000000000001,-10.6,-10.2,2.6,-2.800000000000001,-8.600000000000001,-8.600000000000001,-2.200000000000001,-8,3.199999999999999,4.199999999999999,2.199999999999999,-4.200000000000001,-11,-18.4,0.1999999999999993,6.6,10,-4.800000000000001,-3.800000000000001,-3.200000000000001,-1.200000000000001,5.6,-0.4000000000000004,0.7999999999999989,9.6,1.799999999999999,3.199999999999999,4.6,-1.800000000000001,11,-0.8000000000000007,-6.200000000000001,5,2.199999999999999,7,11,-3.200000000000001,-21.8,-7.600000000000001,-4.600000000000001,7,-25.2,-10.2,1.199999999999999,-2.800000000000001,-10.6,-2.200000000000001,-4.200000000000001,-2.200000000000001,1.199999999999999,-3.200000000000001,-0.8000000000000007,-21.8,-0.8000000000000007,-1.200000000000001,-2.4,3.799999999999999,-11.6,-15,1.6,-2.800000000000001,0.1999999999999993,2.6,4.6,-10.2,4.6,5.199999999999999,-9.600000000000001,-10.6,-6.200000000000001,-7.600000000000001,-13.6,3.6,-11,-4.200000000000001,-20.4,-2.800000000000001,-9.200000000000001,4.199999999999999,-4.800000000000001,-6.200000000000001,-3.800000000000001,-8.600000000000001,-0.8000000000000007,0.5999999999999996,-0.8000000000000007,-6.200000000000001,-7.600000000000001,-9.600000000000001,-23.4,-7.200000000000001,-10.6,-3.200000000000001,-5.200000000000001,13,-0.8000000000000007,-7.200000000000001,-2.800000000000001,-10.6,-3.200000000000001,4,0.1999999999999993,-9.200000000000001,-3.800000000000001,-7.600000000000001,9,-3.800000000000001,-4.800000000000001,-5.200000000000001,-3.200000000000001,-2.4,-0.4000000000000004,0.5999999999999996,10,9,-4.800000000000001,-0.8000000000000007,-1.800000000000001,-0.4000000000000004,-2.800000000000001,-1.4,0.5999999999999996,6.6,-0.4000000000000004,-4.800000000000001,-2.800000000000001,-2.800000000000001,8,4,-17,-9.600000000000001,-10.2,4.6,8,1.6,-11.6,-2.200000000000001,-1.800000000000001,-1.4,3.6,-3.800000000000001,-7.200000000000001,-3.800000000000001,5.6,-0.4000000000000004,-5.200000000000001,-6.800000000000001,2.6,-3.4,7,2.6,-4.800000000000001,-2.800000000000001,-12.2,-1.4,3,5,-9.200000000000001,-6.200000000000001,1.6,-5.200000000000001,-0.4000000000000004,3,3,2,-2.4,-6.800000000000001,2,1,2,2,-4.4,1,1,3,0,0,1,2,2,0,-4.4,0,1,1,0,2,-3.4,-4.4,0,-2.4,0,3,0,0,0,0,1,0,1,2,-4.4,0,2,-4.4,0,0,0,-4.4,1,1,0,1,1,0,0,0,1,0,0,0,-3.4,0,0,-8.800000000000001,2,0,-3.4,1,0,0,1,0,0,1,0,0,-3.4,0,2,1,0,0,0,0,-3.4,-4.4,0,1,1,0,0,-4.4,0,-4.4,0,1,0,0,1,0,1,0,0,0,1,2,1,0,0,0,-4.4,0,1,1,0,0,0,0,0,0,0,0,-8.800000000000001,1,0,0,0,0,0,0,1,2,-6.800000000000001,1,-4.4,-3.4,0,1,1,1,0,0,-3.4,0,1,1,0,0,0,-4.4,0,1,-2.4,0,2,0,0,0,0,0,0,0,0,1,-2.4,0,-8.800000000000001,-13.2,0,1,0,-4.4,0,-4.4,-4.4,0,0,0,0,0,0,1,-4.4,1,-8.800000000000001,1,0,1,1,-3.4,0,1,0,0,2,0,0,0,-4.4,0,-4.4,0,0,0,1,0,0,1,0,1,0,0,-4.4,0,0,0,0,-4.4,0,1,0,0,1,0,1,0,0,0,0,0,1,0,-4.4,0,0,0,0,0,0,1,0,-4.4,0,0,1,2,0,1,0,0,0,0,0,-4.4,0,0,0,0,0,0,1,0,1,0,0,0,-4.4,0,0,0,1,0,0,-4.4,0,0,2,0,0,-4.4,0,1,0,0,0,0,0,0,0,0,0,0,-4.4,0,1,0,0,-4.4,1,-4.4,0,0,0,0,0,0,1,0,-8.800000000000001,0,-4.4,1,0,0,0,0,0,0,-8.800000000000001,0,0,0,0,0,-4.4,0,0,0,0,0,0,0,0,0,0,-4.4,0,0,0,0,1,0,0,0,0,0,0,0,0,0,0,0,0,0,0,-4.4,0,0,0,0,0,0,0,-4.4,0,0,0,0,0,0,-4.4,0,0,0,-4.4,-4.4,0,-4.4,0,0,0,0,0,1,0,0,0,0,0,0,0,0,0,0,0,1,0,-4.4,-4.4,1,0,0,-4.4,0,0,0,0,-4.4,0,0,0,0,0,0,0,0,0,0,0,0,0,0,0,0,0,0,0,0,0,0,0,0,0,0,0,0,0,0,0,0,0,-4.4,0,0,0,0,0,0,0,0,-4.4,0,0,0,0,0,0,0,0,0,0,0,0,0,0,0,0,0,0,0,0,0,0,0,0,0,0,0,0,0,0,0,0,0,0,-4.4,0,0,0,0,0,0,0,0,0,0,0,0,0,0,0,0,0,0,0,-4.4,0,0,0,0,0,1,0,0,0,0,1,0,0,0,0,0,0,0,0,0,0,0,0,0,0,0,0,0,0,0,0,0,0,0,0,0,0,0,0,0,0,0,0,0,0,0,0,0,0,0,0,0,0,0,0,0,0,0,0,0,0,0,0,0,0,0,0,0,0,0,0,0,0,0,0,0,0,0,0,0,0,0,0,0,0,0,0,0,0,0,0,0,0,0,0,0,0,0,0,0,0,0,0,0,0,0,0,0,0,0,0,0,0,0,0,0,0,0,0,0,0,0,0,0,0,0,0,0,0,0,0,0,0,0,0,0,0,0,0,0
0,0,0,0,0,0,0,0,0,0,0,0,0,0,0,0,0,0,0,0,0,0,0,0,0,0,-4.4,0,0,0,0,0,-4.4,0,0,0,0,0,0,0,0,0,0,0,0,0,0,-4.4,0,0,0,0,0,0,0,0,0,0,0,0,0,0,0,-4.4,0,0,0,0,0,0,0,0,0,0,0,0,0,0,0,0,0,0,0,0,0,0,0,-4.4,0,0,-4.4,0,0,0,0,0,0,0,0,0,0,0,0,0,0,0,0,0,0,0,0,0,0,0,0,1,0,0,0,0,0,0,0,0,0,0,0,0,0,0,0,0,0,0,-4.4,0,-4.4,1,0,0,0,0,1,0,0,0,0,0,0,0,0,0,0,0,0,0,0,0,0,0,0,-4.4,0,-4.4,0,0,0,0,0,0,0,0,-4.4,0,0,-4.4,0,1,0,0,0,0,0,0,0,0,0,-4.4,0,0,0,0,0,0,0,0,0,0,0,0,0,0,0,0,0,0,0,0,0,0,0,0,0,0,0,0,0,-3.4,0,0,0,0,0,0,0,0,0,0,0,0,-4.4,0,0,0,0,0,0,0,1,0,0,0,0,0,0,0,0,0,0,0,0,0,0,0,0,0,0,0,0,0,0,0,-4.4,0,0,0,0,0,1,0,0,0,0,0,0,0,-4.4,-4.4,0,0,0,0,0,0,0,0,-4.4,1,1,0,0,0,1,1,0,0,-4.4,0,0,0,0,0,0,0,0,0,-4.4,1,0,0,-8.800000000000001,0,0,-4.4,0,0,0,0,0,0,0,0,0,0,0,0,0,0,0,0,-4.4,0,1,0,0,0,1,0,0,0,0,0,-4.4,0,0,-4.4,0,0,0,0,0,1,0,-4.4,0,0,0,0,0,0,0,0,0,0,0,0,0,0,0,0,0,0,-3.4,0,0,0,1,0,0,0,-3.4,-4.4,0,0,0,0,0,2,0,0,0,0,2,0,0,0,0,0,-2.4,0,0,0,0,0,-4.4,-4.4,0,0,0,1,0,0,0,0,0,1,0,0,1,0,0,0,-4.4,1,0,0,1,0,2,1,0,0,0,0,0,0,1,0,-4.4,0,0,1,0,1,1,0,-4.4,0,0,0,-4.4,0,0,0,0,0,0,0,0,0,0,0,1,0,0,0,0,0,0,0,0,0,0,-8.800000000000001,-4.4,0,0,0,0,0,0,0,-4.4,0,0,0,0,1,0,-3.4,1,-4.4,0,-4.4,0,0,0,0,-4.4,-5.800000000000001,-4.4,0,-3.4,0,0,0,0,-4.4,0,-3.4,-4.4,1,0,-4.4,0,1,-4.4,0,0,0,0,0,0,-4.4,1,0,0,0,0,0,0,1,0,0,0,0,0,0,0,-4.4,0,-3.4,0,0,0,2,1,1,0,0,0,0,-4.4,0,0,1,0,0,1,-4.4,0,-3.4,0,1,0,0,0,0,0,1,2,1,2,0,-3.4,2,0,-4.4,0,0,1,0,0,2,0,0,0,0,-4.4,-3.4,0,-3.4,0,0,2,0,1,0,2,-4.4,-7.800000000000001,-3.4,5,-3.4,1,3,0,2,0,-4.4,-2.4,1,1,-4.4,1,2,-2.4,-1.4,3,-2.4,-7.800000000000001,-2.4,-2.4,0,-3.4,-4.4,-6.800000000000001,-3.4,-4.4,-12.2,-4.4,-6.800000000000001,1,0,-2.4,-3.4,-2.4,-2.4,-3.4,-4.4,-2.4,-5.800000000000001,-3.4,-0.4000000000000004,8,-8.600000000000001,-8.200000000000001,-15.4,6.6,0.1999999999999993,-2.200000000000001,4.6,5.199999999999999,-4.600000000000001,3.199999999999999,-3.200000000000001,-1.600000000000001,-8.600000000000001,-16,-8.200000000000001,-7.200000000000001,-7.200000000000001,-0.8000000000000007,-3.800000000000001,-6.600000000000001,13,8,-4.800000000000001,9,8,-2.800000000000001,-2.800000000000001,8.6,4.799999999999999,-3.600000000000001,-12.6,2.6,0.1999999999999993,1.199999999999999,-3.800000000000001,-10.2,-12.6,4.6,6.6,-8.200000000000001,13.6,4.6,1.199999999999999,-1.200000000000001,-10.4,-4.200000000000001,4.6,-10.4,-12.4,5.199999999999999,2.799999999999999,9.199999999999999,-9,3.199999999999999,5.199999999999999,9.6,9.199999999999999,0.7999999999999989,-6.200000000000001,-8.600000000000001,-6.400000000000002,-3.600000000000001,5.199999999999999,1.799999999999999,8.6,-15,3.199999999999999,10,-11.8,-2.200000000000001,-13,2.799999999999999,-3.200000000000001,-0.8000000000000007,-6.200000000000001,13.6,-15,-1.600000000000001,3.799999999999999,4.199999999999999,5.6,-2.600000000000001,4.6,-16.4,-1.800000000000001,-5.200000000000001,-9.600000000000001,6.6,9.6,-2.200000000000001,-11,3.199999999999999,-1.600000000000001,10.6,0.1999999999999993,-6.200000000000001,-4.200000000000001,3.6,3.6,-23.8,-2.200000000000001,2.6,-19.4,2.799999999999999,6.199999999999999,0.1999999999999993,5.199999999999999,0.1999999999999993,-1.200000000000001,0.5999999999999996,6.6,-5.800000000000001,-1.200000000000001,4.799999999999999,2.199999999999999,3.6,3.6,6.199999999999999,2.799999999999999,-3.200000000000001,-4.200000000000001,9,-0.4000000000000004,0.1999999999999993,-4.200000000000001,-0.8000000000000007,5,-17.4,1.6,-9.600000000000001,-12.6,-23.8,-34.6,4.6,7,-1.200000000000001,-2.200000000000001,8,-6.200000000000001,-0.8000000000000007,-8.600000000000001,5,-4.200000000000001,4.6,0.1999999999999993,5.6,-17.4,-8.600000000000001,-2.200000000000001,-23.4,-3.200000000000001,-0.4000000000000004,-11.6,-0.8000000000000007,-2.200000000000001,5.6,-7.200000000000001,-1.800000000000001,-0.4000000000000004,-10.6,-5.200000000000001,7.6,-3.800000000000001,2.6,-1.800000000000001,8.6,-1.800000000000001,6,-0.4000000000000004,10,4,1.6,-16.6,4.199999999999999,-9.600000000000001,1.6,-4.800000000000001,-3.800000000000001,6.6,-2.800000000000001,-18,-0.8000000000000007,3.6,-2.800000000000001,-6.200000000000001,2.6,0.5999999999999996,-10.6,-8.200000000000001,-2.800000000000001,0.5999999999999996,-5.800000000000001,3,-13.6,-2.800000000000001,-2.800000000000001,-4.200000000000001,-9.200000000000001,4,8,-6.200000000000001,1.6,-12.2,-11.2,-1.4,-4.800000000000001,3,1,1,0,4,2,3,0,-2.4,-3.4,0,3,0,-4.4,1,1,0,2,2,0,1,0,2,0,0,1,1,0,-2.4,-3.4,0,0,0,2,-3.4,0,0,1,0,0,0,0,0,1,0,1,0,1,0,0,-4.4,1,0,0,0,1,2,0,0,0,0,0,0,1,-4.4,0,1,0,0,0,1,-4.4,2,0,-4.4,1,1,0,0,0,0,1,0,0,0,-3.4,0,1,1,1,1,-4.4,0,0,-4.4,1,1,0,0,0,-3.4,0,0,1,-3.4,1,-4.4,0,-4.4,0,0,1,1,1,-4.4,0,0,-4.4,1,0,0,0,0,0,0,1,-4.4,0,0,0,0,0,0,-4.4,0,-3.4,1,0,0,0,-4.4,0,0,0,2,1,0,0,-4.4,0,1,-4.4,0,0,-4.4,-4.4,0,0,0,0,0,-4.4,0,0,0,0,1,0,0,-4.4,0,-4.4,1,1,0,0,0,-4.4,0,0,1,1,0,0,0,-4.4,0,2,-4.4,0,0,0,0,-4.4,1,0,2,1,0,-4.4,0,1,-4.4,0,1,0,0,0,1,-8.800000000000001,0,-4.4,-4.4,0,1,-4.4,-4.4,-3.4,0,0,1,0,-4.4,1,0,0,0,1,-4.4,0,0,0,0,1,0,1,0,0,0,0,-4.4,-4.4,0,1,0,0,0,-4.4,0,1,-4.4,1,0,0,-4.4,1,0,0,0,0,0,1,0,0,0,0,0,0,1,0,0,0,0,-4.4,0,2,0,-8.800000000000001,0,0,1,2,0,0,0,1,-4.4,0,-4.4,1,0,0,1,1,0,0,0,0,0,0,0,1,1,0,0,0,-4.4,-3.4,0,1,0,0,0,0,0,0,1,0,0,0,0,0,0,0,0,0,0,0,0,-3.4,0,1,0,0,0,0,0,0,0,0,-4.4,0,0,0,0,0,-3.4,0,-3.4,0,0,0,0,0,0,0,0,0,0,0,0,0,0,0,0,-4.4,0,0,0,0,0,-4.4,0,0,0,-4.4,1,0,0,0,0,0,0,0,0,0,1,0,-4.4,0,-3.4,0,0,0,-4.4,0,0,0,0,0,0,0,1,0,0,0,0,0,0,0,0,0,0,0,0,0,0,-4.4,0,0,0,-4.4,0,1,-4.4,0,0,0,0,0,0,0,1,0,0,0,1,0,0,0,1,0,0,0,0,0,0,0,0,1,0,0,0,0,0,0,0,1,0,0,0,0,0,-4.4,0,-4.4,0,0,0,0,0,0,0,0,0,0,0,0,0,1,0,0,0,0,0,0,0,0,0,0,0,0,0,0,0,0,-4.4,0,0,0,0,0,0,0,0,0,-4.4,0,0,0,0,0,0,0,0,0,-4.4,0,0,-4.4,0,0,0,0,0,0,0,0,0,0,0,0,0,0,0,0,0,0,0,0,0,0,0,0,0,0,0,1,0,0,0,0,0,0,0,0,0,0,0,0,0,0,0,0,0,0,-4.4,0,0,0,0,0,0,0,0,0,0,0,0,0,0,0,0,0,0,0,-4.4,0,0,0,0,0,0,0,0,0,0,0,0,-4.4,0,0,0,0,0,0,0,0,0,0,0,0,-4.4,0,0,0,0,0,0,0,0,0,0,0,0,0,0,0,0,0,0,0,0,0,0,0,0,0,0
0,0,0,0,0,0,0,0,0,0,0,0,0,0,0,0,0,0,0,0,0,0,0,0,0,0,0,0,-8.800000000000001,0,0,0,0,0,0,0,0,0,0,0,0,0,0,0,0,0,0,0,0,0,0,-4.4,0,0,0,0,0,0,0,0,0,0,0,0,0,0,0,0,0,0,0,0,0,0,0,0,0,0,0,0,0,0,0,0,0,0,-4.4,0,0,0,0,0,0,0,0,0,0,1,0,0,0,-4.4,0,0,0,0,0,0,0,0,0,0,0,0,0,0,0,0,0,0,0,0,0,0,0,0,0,0,0,0,0,0,0,0,0,0,0,0,0,0,0,-4.4,-4.4,0,0,0,0,0,0,0,0,0,0,0,-3.4,0,-4.4,0,0,0,0,0,-4.4,0,0,0,0,0,0,0,-4.4,0,0,0,1,-4.4,0,0,0,0,0,0,0,0,0,0,-4.4,0,0,0,0,-4.4,0,0,0,0,0,-4.4,0,0,0,0,0,0,0,0,0,0,0,0,0,-4.4,0,0,-4.4,1,0,0,0,0,0,-4.4,0,0,0,0,0,0,0,0,0,0,-4.4,0,0,0,1,0,0,0,0,0,1,0,0,-4.4,0,0,-4.4,0,0,0,0,0,0,0,0,0,0,0,0,0,0,0,0,0,0,0,0,-4.4,0,0,0,-4.4,-4.4,0,0,-4.4,-4.4,-4.4,1,0,0,0,0,0,0,1,0,0,0,0,0,0,0,1,0,-4.4,0,0,0,0,0,0,0,0,0,-4.4,0,0,0,0,0,1,0,0,0,0,0,0,1,-4.4,0,0,0,0,0,0,0,0,0,0,0,0,0,0,0,0,0,0,-4.4,0,0,0,0,0,0,0,1,0,0,0,0,1,-4.4,0,0,0,1,-4.4,0,1,0,0,0,0,0,0,0,0,1,0,0,0,0,0,0,0,0,1,0,0,-3.4,0,0,0,0,-8.800000000000001,0,2,0,0,0,1,0,0,0,-4.4,0,0,0,1,0,0,1,0,0,0,-4.4,0,0,-4.4,0,0,1,0,0,0,0,0,0,0,0,-8.800000000000001,0,-4.4,1,0,1,0,2,0,1,0,0,0,0,1,0,-4.4,0,0,0,0,0,0,0,0,0,0,1,0,0,0,0,0,0,0,0,-4.4,0,0,0,0,0,-3.4,0,0,0,0,0,-4.4,0,0,0,0,0,0,-3.4,0,0,-3.4,0,0,0,0,0,2,0,-4.4,2,0,0,1,0,0,0,0,0,0,-4.4,0,-3.4,0,0,-7.800000000000001,-4.4,-4.4,0,0,0,-4.4,0,0,1,0,0,2,0,0,0,-4.4,0,0,1,1,0,0,0,0,0,0,0,1,0,0,-4.4,1,0,0,-3.4,-6.800000000000001,1,1,1,0,0,0,0,-3.4,0,0,2,0,0,0,1,1,2,0,0,-4.4,-4.4,-3.4,0,2,0,0,1,0,-4.4,-1.4,0,0,1,-4.4,-3.4,-4.4,0,0,1,1,-4.4,0,0,0,-4.4,1,0,2,0,0,-4.4,0,2,-4.4,0,2,0,2,1,-1.4,0,-2.4,3,-1.4,-0.4000000000000004,-0.4000000000000004,4,0,3,-4.4,-2.4,3,-1.4,2,2,2,0,-0.4000000000000004,0,1,-2.4,2,-2.4,-11.2,-3.4,2,2,1,-5.800000000000001,4,0,-1.4,-0.4000000000000004,-3.4,-3.4,2,-4.800000000000001,-8.200000000000001,6,5,-2.4,3.6,9,-2.200000000000001,3.6,2.6,3.799999999999999,12.6,1.199999999999999,4.199999999999999,-10,-5.200000000000001,0.3999999999999986,2.199999999999999,-1.200000000000001,-11.4,-5.600000000000001,9.199999999999999,7.199999999999999,3.199999999999999,-25.2,-10.6,11.6,9.6,-0.8000000000000007,-7.600000000000001,-11,4.6,7.199999999999999,-11.4,-3.200000000000001,-10.6,-9.600000000000001,13.6,1.199999999999999,-21.8,3.199999999999999,1.199999999999999,-9.600000000000001,5.6,9.6,0.7999999999999989,15.2,5.6,-8.400000000000002,-2.200000000000001,7.799999999999999,-6.600000000000001,-7.400000000000002,-14.2,-14.8,-9.400000000000002,0.7999999999999989,-11.4,-2.600000000000001,4.399999999999999,3.399999999999999,-16,-15.8,2.399999999999999,10.6,-18,-20.2,-4.600000000000001,-0.6000000000000014,-13,-25.2,-10.4,-0.6000000000000014,-0.6000000000000014,1.799999999999999,9.199999999999999,-10.4,1.799999999999999,23,1.399999999999999,-12.4,3.799999999999999,1.799999999999999,-7.400000000000002,4.199999999999999,7.6,-2.200000000000001,-7.600000000000001,17,5.6,-13.8,-2.600000000000001,-8,3.199999999999999,6.6,-4.600000000000001,-5,0.3999999999999986,17.6,-4.200000000000001,-7.600000000000001,5.199999999999999,-2.600000000000001,-13,0.5999999999999996,3.6,2.199999999999999,-20.6,8.6,3.799999999999999,-2.200000000000001,-10,-5.600000000000001,-2.200000000000001,6.6,-5.600000000000001,0.1999999999999993,7.6,-21.4,0.1999999999999993,-0.8000000000000007,-9,7.199999999999999,-5,-1.200000000000001,3.799999999999999,-4,7.199999999999999,-14.4,-14,-2.600000000000001,-0.8000000000000007,-15.8,-1.200000000000001,1.199999999999999,-3.200000000000001,-13,2.799999999999999,3.199999999999999,-11,-12.4,-14,-8.600000000000001,4.6,7.6,-9.600000000000001,-11.6,-0.6000000000000014,-8.600000000000001,2.6,-4,-15.4,-4.200000000000001,5.199999999999999,4.199999999999999,1.799999999999999,-5.600000000000001,-0.8000000000000007,-23.8,5.199999999999999,-8.600000000000001,3.199999999999999,-2.200000000000001,0.1999999999999993,1.199999999999999,-7.600000000000001,7.6,-6.600000000000001,-12.6,-19.4,-8.600000000000001,1.199999999999999,9.6,1.199999999999999,-6.600000000000001,-7.200000000000001,-11,4.6,-4.200000000000001,-1.600000000000001,-1.200000000000001,-19.4,5.6,10.6,-3.200000000000001,-3.800000000000001,-9.600000000000001,0.1999999999999993,-1.200000000000001,3.199999999999999,4.6,4.6,-10,-8.600000000000001,2.6,2.6,4.6,-10.6,-6.800000000000001,11,-9.200000000000001,-2.800000000000001,-1.800000000000001,0.1999999999999993,2.799999999999999,8,9.6,2.6,-5.200000000000001,7,-4.800000000000001,4,8,-8.800000000000001,1,4,1,-4.4,4,4,1,1,1,2,-4.4,-3.4,1,-3.4,1,-6.800000000000001,2,2,1,0,1,2,1,-4.4,0,1,0,2,1,-3.4,-3.4,-4.4,0,1,0,0,0,0,2,0,0,0,0,1,1,0,0,-4.4,0,1,1,1,1,1,0,0,-4.4,1,-4.4,1,0,1,0,0,-4.4,-3.4,2,0,0,0,0,0,0,-3.4,-4.4,1,1,0,0,0,0,0,1,0,0,1,1,0,-8.800000000000001,0,0,0,1,0,0,0,-2.4,1,-3.4,0,-4.4,1,0,-4.4,0,0,0,0,1,1,-4.4,0,0,-4.4,0,0,-4.4,-3.4,0,0,0,0,0,0,0,0,0,0,0,1,-4.4,0,0,1,-4.4,0,1,0,0,0,-3.4,1,0,0,0,0,0,0,0,0,-3.4,-3.4,-4.4,-3.4,0,1,0,-4.4,0,0,0,-3.4,0,-4.4,0,1,0,0,0,1,-4.4,0,0,0,-4.4,0,-3.4,0,1,0,0,0,1,0,0,0,0,0,1,0,0,-4.4,0,0,0,0,1,0,0,0,0,0,-8.800000000000001,0,-3.4,0,-4.4,0,0,0,0,-4.4,-4.4,0,0,0,0,0,-4.4,0,1,0,0,-2.4,1,0,0,0,0,0,1,0,2,0,-4.4,1,0,-4.4,0,1,0,0,0,0,-4.4,-4.4,-4.4,0,1,0,0,0,1,-3.4,0,0,-4.4,0,1,0,0,0,1,-4.4,0,-4.4,0,-4.4,0,2,0,0,0,0,-4.4,0,0,0,1,0,-4.4,0,-4.4,0,-4.4,0,-2.4,-4.4,-3.4,0,0,1,0,0,0,0,0,0,-4.4,0,0,0,1,-4.4,0,0,0,0,1,0,0,1,0,0,0,0,0,0,0,-4.4,0,0,0,0,0,0,0,0,-7.800000000000001,0,-8.800000000000001,0,0,0,0,0,2,0,0,0,0,-4.4,0,0,0,0,0,0,0,0,-4.4,0,0,0,0,0,0,0,-4.4,0,0,-4.4,0,0,0,0,0,0,0,0,0,0,1,0,0,0,-4.4,0,0,0,0,0,0,0,0,0,0,0,0,0,0,0,0,0,0,-4.4,0,-4.4,-4.4,0,0,-4.4,0,0,0,0,0,0,0,0,0,0,0,0,0,0,0,0,0,-4.4,0,0,0,-4.4,0,0,0,0,0,0,-4.4,0,0,0,0,0,0,0,0,0,0,1,0,0,0,0,0,0,0,1,0,0,0,0,0,0,0,0,0,0,0,0,0,0,0,0,0,0,0,0,0,0,0,0,0,0,0,0,0,0,0,0,0,1,0,0,0,1,0,0,0,0,0,0,0,0,0,0,0,0,0,0,0,0,0,0,0,0,0,0,0,0,0,0,0,0,0,0,0,0,-4.4,0,0,0,0,0,0,0,-4.4,0,0,0,0,0,0,0,0,0,0,0,-4.4,0,0,0,0,0,0,0,0,0,0,1,0,0,0,0,0,0,0,0,0,0,0,0,0,0,0,0,0,0,0,0,0,0,0,0,0,0,0,0,0,0,0,0,0,0,0,0,0,0,0,0,0,0,0,0,0,0,0,0,0,0,0,0,0,0,0,0,0,0,0,0,0,0,0,0,0,0,0,0,0,0,0,0,0,0,0,0,0,0,0,0,0,0,0,0,0,0
0,0,0,-4.4,0,0,0,0,0,0,0,0,0,0,0,0,0,0,0,0,0,0,0,0,0,0,0,-4.4,0,0,0,0,0,0,0,0,0,0,0,0,0,0,0,0,0,0,0,0,0,0,0,0,0,0,0,0,0,0,0,0,-4.4,0,0,0,0,0,0,0,0,0,0,0,0,0,0,0,0,0,0,0,0,0,0,0,0,0,0,0,0,0,0,0,0,0,0,0,0,0,0,0,0,0,0,-4.4,0,0,-4.4,-4.4,0,0,0,0,0,0,0,0,0,0,0,0,0,0,0,0,0,0,-4.4,0,0,0,0,0,-4.4,0,0,0,-4.4,0,0,-4.4,0,0,0,0,0,-4.4,0,0,0,0,0,0,0,0,0,0,-4.4,0,0,0,0,0,0,0,0,0,0,0,0,0,-3.4,0,-4.4,0,0,-4.4,-4.4,0,0,0,0,0,0,0,0,0,-4.4,0,1,0,0,0,0,0,0,0,0,0,0,0,0,0,0,0,0,1,0,0,0,0,-4.4,0,0,0,0,0,0,0,0,0,0,0,0,-4.4,0,0,0,-4.4,0,0,0,0,0,0,0,0,-4.4,0,0,0,0,0,0,1,0,0,0,-4.4,0,0,0,0,1,0,0,0,0,0,0,0,0,0,0,-4.4,0,-3.4,-4.4,0,0,0,0,0,1,-4.4,-4.4,0,0,0,0,0,0,0,0,1,-8.800000000000001,0,0,0,0,0,0,0,0,0,0,0,0,0,0,0,0,0,0,0,0,0,0,0,0,-3.4,0,0,0,0,0,0,0,1,0,0,0,1,0,0,0,0,-4.4,0,0,0,0,0,0,1,0,0,0,-4.4,-4.4,0,0,0,0,0,-4.4,0,0,0,0,1,0,0,0,0,0,0,0,0,-4.4,0,0,-4.4,0,0,0,1,0,0,0,0,0,0,1,0,0,0,0,-3.4,0,0,-4.4,0,0,0,0,0,0,0,1,0,0,0,0,0,0,0,0,0,1,0,0,0,-4.4,0,0,0,-4.4,0,0,0,0,0,0,0,0,0,0,0,0,1,0,0,-4.4,0,0,0,0,0,0,0,2,-4.4,0,0,0,0,0,0,0,0,-4.4,0,0,0,0,0,0,0,0,0,0,0,0,2,0,1,0,0,0,-8.800000000000001,1,0,1,1,-8.800000000000001,-4.4,0,0,0,0,0,0,0,-7.800000000000001,0,-3.4,1,0,0,0,0,1,0,0,1,0,-4.4,0,0,-4.4,0,-4.4,0,-4.4,0,0,1,2,0,0,0,0,1,0,1,0,0,0,0,0,0,0,0,1,0,1,0,-4.4,0,1,0,1,0,0,0,0,-4.4,-3.4,1,0,0,1,0,0,0,0,0,0,0,1,-4.4,1,0,0,1,0,0,0,-8.800000000000001,1,0,0,1,0,1,0,1,1,-8.800000000000001,0,1,-3.4,-8.800000000000001,2,2,-4.4,0,1,1,2,0,-4.4,0,0,0,1,2,0,-4.4,0,0,-4.4,0,0,0,0,-4.4,0,1,0,1,0,-3.4,2,1,-3.4,-0.4000000000000004,2,1,2,3,3,6,4,-1.4,-2.800000000000001,1,3,3,-4.800000000000001,1.6,1,-0.4000000000000004,2,0.5999999999999996,4,-6.800000000000001,-2.4,8,2,3,-5.800000000000001,0,-1.4,-1.4,8,-4.4,-1.4,2,-0.4000000000000004,-2.4,-4.4,-0.4000000000000004,-2.4,-4.800000000000001,1,4,2,3,-8.800000000000001,-1.4,-3.800000000000001,-2.4,4.6,1.6,8.199999999999999,-9.600000000000001,-20.4,2.399999999999999,-17.8,-1.200000000000001,1.399999999999999,-9.800000000000004,5.199999999999999,-11.4,-16.8,-3,8.799999999999999,5.799999999999999,-17.8,-17.2,13.6,-0.2000000000000011,-5,5.199999999999999,1.799999999999999,-11,10.6,2.799999999999999,4,-0.2000000000000011,9.6,-6.400000000000002,-11.4,4.799999999999999,-5.200000000000001,1.799999999999999,-5.600000000000001,-9.400000000000002,-15.4,9.799999999999999,-12.4,-2.200000000000001,-13.4,6.799999999999999,-5.600000000000001,-10,-7,-9.400000000000002,12.8,-1.200000000000001,15.2,-4.400000000000002,-2.400000000000002,20.2,-0.2000000000000011,5.599999999999998,1.399999999999999,0.7999999999999989,-17.8,-12,2.199999999999999,-3,-18.8,5.799999999999999,-3,5.799999999999999,0.3999999999999986,-14.4,-32,-15.8,6.799999999999999,6.199999999999999,7.399999999999999,-1.400000000000002,8.199999999999999,3.399999999999999,-21.6,21.6,-7.600000000000001,-6.400000000000002,-17,-12.8,-3.200000000000001,-10.4,-0.2000000000000011,-0.2000000000000011,9.199999999999999,-25.6,4.799999999999999,3.799999999999999,-7.400000000000002,-4.400000000000002,-10.2,-1.800000000000001,6.799999999999999,3.199999999999999,15.8,2.399999999999999,7.199999999999999,1.399999999999999,2.399999999999999,-10,0.5999999999999996,3.199999999999999,13.2,7.199999999999999,6.399999999999999,-5,6.799999999999999,-8.600000000000001,-3,-29,-13,4.199999999999999,4.6,7.6,4,3.799999999999999,-12,-1.400000000000002,-6.800000000000004,-15.2,2.6,9.199999999999999,4.199999999999999,-2,5.399999999999999,-4,-4,1.799999999999999,-7,-20.4,7.199999999999999,-15.4,-0.4000000000000021,-3.200000000000001,-2.800000000000004,-10,-2.600000000000001,16.6,7.799999999999999,5.199999999999999,1.199999999999999,-4.600000000000001,-7.200000000000001,0.7999999999999989,6.6,15.6,3.799999999999999,-9.400000000000002,-6,4.6,-1.200000000000001,-4,0.1999999999999993,-15.4,9.6,-14,-1.200000000000001,-4.200000000000001,-9,-6,-8,-18.8,3.799999999999999,-6.200000000000001,-8,4.199999999999999,10.6,-10.6,-6.600000000000001,-0.2000000000000011,-1.200000000000001,0.7999999999999989,-10.6,6.6,0.7999999999999989,-8.200000000000001,6.199999999999999,3.799999999999999,4.6,16,-1.800000000000001,-14,-25.2,-15,-4.600000000000001,-8,-4.600000000000001,-8,-0.2000000000000011,-7.600000000000001,9.6,2.799999999999999,-10.6,-0.2000000000000011,-4.200000000000001,-5.800000000000001,2.6,-26.8,-7.600000000000001,11,-13.8,0.7999999999999989,-19.4,5.6,-9.600000000000001,9,-1.800000000000001,-0.8000000000000007,-1.4,3,1,1,-6.800000000000001,2,2,-8.800000000000001,0,-2.4,2,1,-1.4,0.5999999999999996,0,0,-7.800000000000001,-2.4,-3.4,1,1,-6.800000000000001,0,0,0,1,0,-3.4,1,0,1,-3.4,1,-2.4,1,-3.4,0,1,3,0,-4.4,1,1,1,2,0,1,0,0,0,0,0,-4.4,0,-3.4,1,-4.4,0,0,0,0,0,-6.800000000000001,0,1,0,1,0,1,-4.4,1,0,0,0,1,0,0,0,0,-3.4,0,1,0,0,0,0,1,-7.800000000000001,0,0,0,2,1,0,-3.4,-4.4,0,0,0,-7.800000000000001,0,1,-7.800000000000001,0,-7.800000000000001,2,0,2,0,1,-1.4,-3.4,-4.4,0,1,0,0,1,0,1,1,0,1,1,0,0,-3.4,0,1,1,-4.4,0,0,0,0,0,-4.4,0,0,0,0,1,2,0,1,0,1,0,0,2,-8.800000000000001,0,1,0,1,0,0,0,0,0,-4.4,0,0,0,0,0,0,0,0,0,1,1,1,0,0,0,2,1,0,0,0,0,2,-4.4,-4.4,1,0,0,0,0,-2.4,0,1,1,1,0,0,0,0,0,0,-4.4,0,-8.800000000000001,1,0,0,0,0,0,0,-4.4,1,0,0,0,-4.4,1,-4.4,0,-4.4,1,0,1,0,0,0,0,1,-4.4,0,-4.4,0,0,0,0,-4.4,0,0,1,0,0,0,0,0,0,0,-4.4,0,1,2,-3.4,0,-4.4,2,0,0,2,0,-4.4,0,0,2,0,1,0,0,-4.4,0,1,1,1,0,0,0,1,0,-4.4,-3.4,0,0,0,0,0,0,1,0,0,0,0,1,-4.4,0,0,-3.4,0,1,1,0,0,0,-4.4,0,0,0,-4.4,0,1,0,0,0,0,0,0,0,-4.4,0,0,-4.4,0,0,1,0,0,0,0,0,0,0,0,1,0,0,0,0,0,0,0,1,0,0,0,0,0,0,0,0,0,0,0,0,0,0,0,0,0,0,0,0,0,0,0,0,0,0,0,0,0,0,1,0,0,0,0,0,0,0,0,0,0,0,0,0,0,0,0,0,0,0,0,0,0,0,-4.4,0,0,0,0,0,0,-3.4,0,0,0,0,0,-4.4,0,-4.4,0,-4.4,0,-4.4,0,-4.4,-4.4,0,0,0,0,0,0,-4.4,0,0,0,0,0,0,0,0,0,-4.4,0,0,0,0,0,0,0,0,0,0,0,-4.4,0,0,0,1,0,0,0,0,0,-7.800000000000001,0,-4.4,0,0,0,0,0,0,0,0,0,0,0,0,0,0,0,0,-4.4,0,1,0,0,-4.4,0,0,0,0,0,0,0,0,0,0,0,0,0,0,0,0,0,0,0,0,-4.4,0,0,0,0,0,0,0,0,0,0,0,0,0,0,0,0,0,0,0,0,0,0,0,0,1,0,0,0,0,0,0,0,0,0,0,0,-4.4,0,0,0,0,0,0,0,0,0,0,0,0,0,0,0,0,0,0,0,0,0,0,1,0,0,0,0,0,0,0,0,0,0,0,0,0,0,0,0,0,0,0,0,0,0,0,0,0,0,0,0,0,0,0,0,0,0,0,0,0,0,0,0,0,0,0,0,0,0,0,0,0,0,0,0,0,0,0,0,0,0,0,0,0,0,0,0,0,0,0,0,0,0,0,0,0,0,0,0,0,0,0
0,0,0,0,0,0,0,0,0,0,0,0,0,0,0,0,0,0,0,0,0,0,0,0,0,0,-4.4,0,0,0,0,0,0,0,0,0,0,0,0,-4.4,0,0,0,0,0,-4.4,0,0,0,-8.800000000000001,0,0,-4.4,0,0,0,0,0,0,-4.4,0,1,0,0,0,0,0,0,0,0,1,0,0,0,0,0,0,-4.4,0,0,0,0,0,0,0,-4.4,0,0,0,0,0,0,0,0,0,0,0,0,-4.4,0,0,0,0,0,0,0,0,0,0,0,0,0,0,0,0,0,0,0,0,0,0,-4.4,0,0,0,0,0,0,0,0,0,0,0,0,0,0,0,0,0,0,0,0,0,0,0,0,0,0,0,0,0,0,0,0,0,0,0,0,0,0,0,0,0,0,0,0,0,0,0,0,0,0,0,-4.4,0,0,0,0,0,-4.4,0,0,0,0,0,0,0,0,0,0,0,0,0,0,0,0,0,0,0,0,0,1,0,0,0,0,0,0,0,0,0,0,0,0,0,0,0,0,0,0,0,-8.800000000000001,0,0,0,0,0,-4.4,0,0,0,0,0,0,0,0,-4.4,0,0,0,0,0,0,0,1,0,0,0,-4.4,0,0,0,0,0,0,1,0,0,0,0,0,0,0,0,1,0,0,0,-4.4,-4.4,0,-4.4,0,-3.4,0,0,0,0,0,0,0,0,0,0,0,0,-3.4,-8.800000000000001,0,0,1,0,0,0,1,0,-4.4,0,0,0,1,-4.4,0,0,0,0,0,0,0,0,0,0,0,0,0,0,0,0,0,0,0,0,0,0,0,0,0,-4.4,0,0,0,0,0,0,-4.4,1,0,1,0,0,-8.800000000000001,0,-4.4,-4.4,0,0,0,0,1,-4.4,0,-4.4,0,1,-4.4,0,0,0,-4.4,0,0,0,0,0,0,-8.800000000000001,0,0,0,0,0,0,0,0,0,0,-4.4,0,0,0,0,1,0,0,0,0,0,0,0,0,0,0,0,0,0,0,0,1,1,1,0,1,1,0,0,-3.4,0,0,0,0,0,0,0,0,-3.4,0,0,-3.4,0,1,-7.800000000000001,0,0,0,1,0,-4.4,1,1,0,0,0,0,0,0,-4.4,0,0,0,-4.4,0,0,-4.4,-4.4,0,1,0,0,-4.4,0,0,1,0,0,0,0,1,0,-8.800000000000001,1,-4.4,0,0,0,3,1,0,1,0,0,-4.4,0,0,0,0,0,0,1,0,0,-3.4,1,0,1,1,0,-4.4,-4.4,1,0,1,0,0,0,3,0,0,0,0,0,-3.4,-3.4,0,0,1,0,0,0,0,0,0,0,-3.4,2,0,0,0,-4.4,0,1,0,0,1,0,0,0,0,0,1,0,-4.4,0,1,0,0,0,0,0,0,0,3,2,1,0,-4.4,0,1,0,0,0,-4.4,0,-4.4,0,2,2,1,1,3,2,0,-4.4,0,-3.4,0,2,-3.4,0,1,1,0,-4.4,-4.4,-4.4,0,0,0,0,1,1,0,2,-3.4,2,-4.4,-2.4,0,-4.4,-4.4,0,1,2,1,0,-4.4,1,-2.4,-2.4,3,-7.800000000000001,4,3,6,-6.800000000000001,3,-1.800000000000001,-3.800000000000001,2,7,0.5999999999999996,5,-1.800000000000001,-6.800000000000001,-0.4000000000000004,5,0.5999999999999996,-0.4000000000000004,-5.800000000000001,-1.4,-0.4000000000000004,4,-2.4,4,2.6,2,-5.800000000000001,2.6,2,0,7,3,1,2,-3.4,-4.800000000000001,-3.800000000000001,-2.4,-7.800000000000001,2,-5.800000000000001,-3.4,7,-2.800000000000001,-21.4,5.6,7.6,-2.200000000000001,-5,-0.2000000000000011,-18.6,18.6,-5,-12.4,-1.800000000000004,1.399999999999999,-5.400000000000002,0.7999999999999989,9.199999999999999,-0.6000000000000014,-8,8.799999999999999,3.399999999999999,-3.600000000000001,8,8.199999999999999,-8.400000000000002,-12.4,-1.600000000000001,12.2,11.2,1.399999999999999,10.2,9.799999999999999,-14.8,-23,1.399999999999999,3.799999999999999,-1.600000000000001,0.3999999999999986,-1.200000000000001,18,-5,-10,-19.8,-23.2,-2.600000000000001,-14.8,-18.8,3.399999999999999,5,-1.400000000000002,7,-5.800000000000004,-19.6,-4.800000000000004,19.2,6.399999999999999,3.399999999999999,-3,-3.600000000000001,-7.400000000000002,-18.6,0.3999999999999986,11.6,2.399999999999999,-24,6,6.799999999999999,3,17.8,-9.400000000000002,5.799999999999999,-5,-7.800000000000004,-4.200000000000001,2.799999999999999,6,-19.6,-4.800000000000004,16.2,-21,1,7,-2.600000000000001,-7.400000000000002,-8.400000000000002,4.399999999999999,6.199999999999999,3.399999999999999,1.799999999999999,8.799999999999999,14.6,6.399999999999999,-8,-5,-4,5.799999999999999,-0.4000000000000021,-8.400000000000002,-20.6,17.6,10.2,-2.200000000000001,-17.4,14.2,-3,5.599999999999998,13.4,-4.400000000000002,18.6,-9.800000000000004,-6.600000000000001,-5.400000000000002,-6.400000000000002,-10.8,22.6,-4.600000000000001,-14.2,-27,-6.600000000000001,-7,4.799999999999999,-13.8,8.399999999999999,2.799999999999999,-13.8,-5.600000000000001,-16.2,12.8,-10.8,12.8,-3.600000000000001,-7,-12.8,19.2,-2,7.799999999999999,4.799999999999999,0,-1,9.799999999999999,14.2,1.799999999999999,-1.600000000000001,-0.2000000000000011,3.399999999999999,-12.4,6.199999999999999,6.799999999999999,-13.8,9.799999999999999,-15.8,0.3999999999999986,-13.8,6.799999999999999,-10.4,-2.200000000000001,-7.800000000000004,7.6,10,7,9.199999999999999,-0.6000000000000014,-14.8,5.199999999999999,4.399999999999999,9,6.799999999999999,8.799999999999999,2.199999999999999,9.6,8.199999999999999,-16.2,5.799999999999999,-1,-4.200000000000001,-2.200000000000001,-19.6,0.3999999999999986,7.6,3.199999999999999,-9.600000000000001,-9,3.199999999999999,-2.200000000000001,15.6,5.199999999999999,2.199999999999999,4.6,-11.4,-0.2000000000000011,2.199999999999999,0.1999999999999993,11.6,-8,-0.8000000000000007,4.199999999999999,-6.600000000000001,-1.800000000000001,-1.200000000000001,8,-9.600000000000001,-6.600000000000001,1.799999999999999,-2.800000000000001,-0.6000000000000014,1.799999999999999,-2.800000000000001,-1.800000000000001,-1.800000000000001,2,-0.4000000000000004,3,-0.4000000000000004,-5.800000000000001,-3.4,0,2,-7.800000000000001,-4.4,0,0,-21,-7.800000000000001,-3.4,0,1,-8.800000000000001,1,1,2,2,-3.4,1,4,2,0,0,0,1,0,1,1,0,0,-2.4,1,0,1,1,-3.4,2,0,-8.800000000000001,2,0,-3.4,-3.4,0,0,0,1,0,0,0,0,-3.4,0,1,1,0,2,1,0,1,-4.4,0,1,-4.4,0,1,0,2,1,2,0,0,0,0,0,0,0,0,-4.4,0,0,0,1,0,0,0,-4.4,0,0,-3.4,2,-3.4,-4.4,1,-4.4,0,0,0,0,0,2,1,1,0,1,-4.4,1,0,1,0,1,1,1,1,-8.800000000000001,0,0,0,0,0,1,0,0,0,3,0,-3.4,0,0,0,1,3,-4.4,0,1,0,0,0,0,0,1,1,2,0,0,0,0,0,0,-4.4,0,1,-4.4,1,0,0,0,1,-3.4,0,0,0,2,0,-3.4,-4.4,0,1,0,0,0,0,-4.4,0,0,0,-4.4,1,0,0,0,0,0,0,-4.4,-4.4,0,0,0,0,0,0,0,1,0,0,0,0,0,0,0,0,1,0,0,1,-4.4,0,0,1,0,0,-4.4,0,1,0,0,0,-4.4,0,0,-4.4,0,0,-4.4,0,0,-4.4,-4.4,1,1,0,0,0,1,1,0,0,-7.800000000000001,0,0,-4.4,0,0,0,1,-4.4,-4.4,1,-4.4,0,0,-3.4,1,0,0,0,2,0,0,0,0,2,0,1,-4.4,0,-3.4,0,0,0,0,0,-3.4,1,0,0,0,1,1,0,1,-3.4,2,0,0,0,0,0,0,0,0,0,0,1,0,1,1,0,0,-3.4,0,0,1,0,0,-4.4,1,-8.800000000000001,0,0,-4.4,1,1,0,0,0,0,2,0,0,0,0,0,0,0,0,0,2,0,0,0,0,0,0,0,0,0,0,1,0,1,0,0,0,-4.4,0,0,0,0,1,0,0,0,0,0,0,0,0,0,0,1,0,0,0,0,0,0,0,0,0,1,0,0,0,0,1,0,0,0,0,0,-4.4,0,0,0,-4.4,1,0,0,0,0,0,0,0,0,-4.4,0,0,0,0,-4.4,0,0,0,0,0,0,0,0,0,-4.4,0,0,0,0,-4.4,0,0,0,0,0,0,0,0,0,0,0,-3.4,0,0,0,0,0,-4.4,0,0,0,0,0,0,0,0,0,0,0,-4.4,1,0,0,1,0,0,0,0,0,0,0,0,0,0,0,0,0,0,0,0,0,0,0,0,0,0,0,0,0,0,1,0,0,0,0,0,0,0,0,0,0,0,0,0,0,0,0,0,0,0,0,0,0,1,-4.4,0,0,0,0,0,0,0,0,0,0,0,0,0,0,0,0,0,0,0,0,0,0,0,0,0,0,0,0,0,-4.4,0,-4.4,0,0,0,0,0,-4.4,0,0,0,0,0,0,0,0,0,-4.4,0,0,0,0,0,0,0,0,0,0,0,0,-4.4,0,0,0,0,0,0,0,0,0,0,0,0,0,0,0,0,0,0,0,0,0,0,0,0,0,0,0,0,0,0,0,0,0,0,0,0,0,0,0,0,0,0,0,0,0,0,0,0,0,0,0,0,0,0,0,0,0,0,0,0,0,-4.4,0,0,0,0,0,0,0,0,0,0
0,0,0,0,0,0,0,0,0,0,0,0,0,0,0,0,0,0,0,0,0,0,0,0,0,0,0,0,0,0,0,0,0,0,0,0,0,0,-4.4,0,0,0,0,0,-4.4,-4.4,0,0,0,0,0,0,0,0,0,0,0,0,0,0,0,0,0,0,0,0,0,0,0,0,0,0,0,-4.4,0,0,0,0,0,0,0,-4.4,0,0,0,0,0,0,0,0,0,0,0,0,0,0,0,0,0,0,0,0,0,1,0,0,0,0,0,0,0,0,-4.4,0,0,-4.4,0,-4.4,0,0,0,0,0,0,0,0,0,0,0,0,0,0,0,0,0,0,0,0,0,0,0,0,-4.4,0,0,0,0,0,0,0,0,0,-4.4,0,0,0,0,0,0,0,0,0,0,0,0,0,0,0,0,0,-4.4,-4.4,0,0,0,0,0,0,0,0,0,0,0,0,0,0,0,0,0,0,0,0,0,0,0,0,0,0,0,0,0,0,0,0,-4.4,0,0,1,-4.4,0,0,0,0,0,0,0,0,0,0,-4.4,0,0,0,0,0,0,0,-4.4,0,0,0,0,0,0,0,0,0,0,0,0,0,-4.4,0,0,0,0,0,0,0,0,0,0,0,0,0,0,0,0,-4.4,0,0,0,0,0,0,0,0,0,0,0,0,0,-4.4,0,0,0,0,0,0,0,-4.4,-4.4,0,0,0,0,0,0,-4.4,0,0,0,0,0,0,0,0,0,0,0,0,0,0,0,-4.4,-4.4,-4.4,0,0,0,0,-4.4,0,0,0,0,1,0,-8.800000000000001,0,0,0,1,-4.4,0,0,0,0,0,0,-4.4,0,-8.800000000000001,0,0,1,0,0,0,0,0,1,0,-4.4,1,0,0,0,1,0,1,0,-4.4,0,1,0,0,0,-8.800000000000001,1,0,0,-4.4,0,1,0,0,0,0,0,0,0,0,0,0,0,0,0,0,0,0,0,0,0,0,0,0,-2.4,-4.4,1,0,0,0,0,1,0,0,0,0,0,0,1,0,0,0,0,0,-4.4,0,0,0,0,1,0,0,-3.4,0,1,0,0,0,0,0,1,0,1,-4.4,1,-2.4,0,0,0,0,-4.4,0,0,0,0,1,1,0,0,-4.4,-4.4,0,0,0,-4.4,0,-4.4,-4.4,1,0,0,0,1,1,0,-4.4,0,0,0,-4.4,0,-4.4,1,0,0,0,-4.4,1,1,0,0,1,0,0,0,0,-4.4,0,0,0,0,0,1,0,0,0,-4.4,0,0,0,0,1,0,1,0,0,-4.4,0,0,0,1,0,0,-3.4,1,0,0,0,2,0,0,0,0,2,-3.4,0,1,-4.4,0,0,0,0,0,0,1,-3.4,2,-4.4,1,0,1,0,-4.4,0,0,-3.4,1,-4.4,1,1,0,2,2,0,0,0,0,-3.4,1,1,-4.4,0,0,1,0,-4.4,-4.4,1,1,1,1,2,1,0,1,2,1,2,0,-3.4,0,1,0,0,0,-4.4,0,1,-2.4,-4.4,0,0,1,0,1,1,1,1,0,1,-8.800000000000001,0,-2.4,-17.6,-2.4,0.5999999999999996,7,4,-1.800000000000001,6,-10.6,2.6,-19,7,-8.200000000000001,1.6,6,-12.6,-8.200000000000001,1.6,-12.2,7,-9.200000000000001,-8.200000000000001,1.6,-1.4,-9.600000000000001,-6.800000000000001,5,6,-6.800000000000001,1,-10.2,-11.2,7,3,-7.800000000000001,7,4,-1.4,4,0.5999999999999996,-3.800000000000001,5,-0.4000000000000004,-3.4,6.6,3.6,1.6,-10.2,3.199999999999999,-6.200000000000001,3.199999999999999,4.799999999999999,12.2,3.799999999999999,-1,11.8,0,5.799999999999999,-4.400000000000002,-1.400000000000002,11.2,-4,14.4,-2.400000000000002,-7,-4.400000000000002,-3.400000000000002,-1,-8.800000000000004,0.3999999999999986,-7.800000000000004,16,8.799999999999999,2.799999999999999,2.399999999999999,0,-1,-0.6000000000000014,0,2.399999999999999,12.2,12.6,-2.200000000000001,3.799999999999999,4.199999999999999,0.1999999999999993,-3,-4.400000000000002,-10.4,-6.400000000000002,5.799999999999999,3.399999999999999,6.799999999999999,2,-27.8,6.399999999999999,-11.2,7,15.8,9.799999999999999,0,-15.2,5,8.799999999999999,-0.6000000000000014,-3,-1,-13.8,-6.400000000000002,-6,2.399999999999999,7.399999999999999,9.199999999999999,-2.200000000000003,-27.8,0,-15.6,17.2,-3.200000000000001,18,5.399999999999999,-15.8,-8.400000000000002,10.4,-1,8.799999999999999,-2.400000000000002,1.599999999999998,3.599999999999998,-9.400000000000002,-4.400000000000002,-1,-3,14.2,1.599999999999998,-10.4,10.2,-10,-0.4000000000000021,-1.400000000000002,24,10.8,7.399999999999999,-19.2,-17.8,15,-3,-1,-9,22.6,-23.2,-16.2,8.799999999999999,-5.400000000000002,-3,-3.400000000000002,7.399999999999999,-1,-19.2,4.399999999999999,-4,0.3999999999999986,-0.4000000000000021,9.799999999999999,-6.400000000000002,-21.2,-16.6,-2.800000000000004,1,-3.400000000000002,22.6,1.399999999999999,10.8,-6.800000000000004,10.8,-3.800000000000004,-11.2,14.6,-14.8,-3,-5.400000000000002,10.8,-3.600000000000001,-7.200000000000003,8.799999999999999,-2.400000000000002,0.5999999999999979,2.399999999999999,-1,3.799999999999999,-8.600000000000001,-8.400000000000002,9.199999999999999,-6.200000000000003,6.799999999999999,-0.2000000000000011,3.799999999999999,-6.600000000000001,-1.400000000000002,11.2,10.2,14,-5,-0.2000000000000011,12,-3.600000000000001,-17.2,9.199999999999999,-6,-13.8,0,9.6,-18.2,-7.400000000000002,-7.400000000000002,-5,-1,6.799999999999999,-1.600000000000001,-5,1.799999999999999,-18.6,-6.600000000000001,-5.600000000000001,8.6,-3,10.2,2.399999999999999,-4.600000000000001,-11,11.2,9.799999999999999,-5.600000000000001,7.199999999999999,3.799999999999999,11.6,-1.200000000000001,-19.8,8.199999999999999,-1.200000000000001,-4.200000000000001,16,3.799999999999999,-11,-19.4,12,-33,0.7999999999999989,6.6,-4,-18.8,-0.8000000000000007,-10.6,-5.200000000000001,0.1999999999999993,3.6,2,2,2,-2.4,-3.4,-3.4,-4.4,0,2,-2.4,-6.800000000000001,-5.800000000000001,1,3,-3.4,3,2,2,1,-4.4,-2.4,-2.4,0,0,-12.2,4,4,0,-4.4,-2.4,-3.4,1,1,-3.4,1,0,-4.4,-12.2,-2.4,3,2,0,1,1,-4.4,0,1,0,-3.4,1,0,-4.4,0,2,0,1,-2.4,0,1,1,1,0,0,-4.4,1,-4.4,0,-4.4,0,0,-4.4,0,0,1,1,-4.4,0,0,0,1,0,1,1,2,0,2,0,-4.4,1,1,0,0,0,0,2,0,0,2,0,0,0,0,0,-4.4,-4.4,0,0,2,-3.4,0,-4.4,0,0,0,1,0,-8.800000000000001,1,1,0,0,-4.4,0,3,0,1,1,0,0,0,0,0,1,2,0,2,0,-4.4,-4.4,1,1,0,2,-4.4,0,-4.4,1,2,-4.4,-4.4,1,1,0,0,0,-4.4,0,-4.4,-3.4,0,0,0,-4.4,0,-3.4,0,0,-4.4,0,0,1,2,1,0,0,1,0,0,-3.4,0,0,-4.4,0,1,0,1,-4.4,2,-4.4,-4.4,0,0,-4.4,-3.4,0,-4.4,0,0,0,1,0,-4.4,-3.4,0,1,0,0,1,0,-4.4,2,0,0,1,-3.4,1,1,-4.4,0,0,-7.800000000000001,-4.4,-3.4,-4.4,0,0,0,0,0,1,0,0,0,0,-3.4,0,0,0,0,1,0,-4.4,0,0,-4.4,-3.4,0,1,1,-4.4,0,0,0,1,-3.4,0,-4.4,0,0,0,0,2,2,1,0,-3.4,0,0,0,-2.4,2,0,0,0,0,0,0,0,2,0,1,0,1,0,0,2,0,0,0,0,-4.4,1,0,1,-4.4,0,-4.4,0,0,0,-4.4,0,0,0,0,0,-4.4,0,0,1,0,-3.4,0,0,0,0,-4.4,0,0,0,0,-4.4,0,0,0,-4.4,0,0,0,0,-4.4,0,1,0,0,-4.4,0,0,0,0,0,0,0,0,0,0,0,0,0,-7.800000000000001,0,0,0,0,-4.4,0,-4.4,0,0,0,0,1,0,0,0,0,0,-4.4,0,0,0,0,0,0,0,0,-4.4,0,0,0,0,0,1,0,0,-4.4,0,1,0,0,1,0,0,0,0,0,0,0,0,0,0,0,0,0,0,0,0,0,0,0,0,0,1,0,0,0,0,0,0,0,0,0,-4.4,0,0,0,0,0,0,-4.4,0,0,-8.800000000000001,0,0,0,-4.4,0,0,0,0,0,0,0,0,0,0,0,0,0,0,0,0,-4.4,0,0,0,0,0,0,0,0,0,-4.4,0,0,0,0,0,0,1,0,0,0,0,0,0,0,0,0,0,0,0,0,0,0,-4.4,0,0,0,0,0,0,0,0,0,0,0,0,0,0,0,0,0,0,0,0,0,0,0,0,0,0,0,0,0,0,0,0,0,0,0,0,0,-4.4,0,0,0,0,0,0,0,0,0,0,0,0,0,0,0,0,0,0,0,0,0,0,1,0,0,0,0,0,0,0,0,0,0,0,0,0,0,0,0,0,0,0,0,0,0,0,0,0,0,0,0,0,0,0,0,0,0,0,0,0,0,0,0,0,0,0,0,0,0,-4.4,0,0,0,0,0,0,0,0,0,0,0,0,0,0,0,0,0,0,0,0,0,0,0,0,0,0,0,0,0,0,0,0,0,0,0,0,0,0,0,0,0,0,0,0
0,0,0,0,0,0,0,0,0,-4.4,0,0,-4.4,0,0,0,0,0,0,0,-4.4,0,0,0,0,0,0,0,0,0,0,0,-4.4,-4.4,0,0,0,0,0,0,0,0,0,0,0,0,0,-4.4,0,-4.4,0,0,0,0,0,0,0,0,0,0,0,0,-4.4,0,0,0,0,0,0,0,0,-4.4,0,0,0,0,0,0,0,0,0,0,0,0,0,0,0,0,0,0,0,0,0,0,0,0,0,0,0,0,0,0,0,0,-4.4,0,0,0,0,0,0,0,0,-4.4,0,0,0,0,0,0,-4.4,0,0,0,-4.4,0,0,0,0,0,0,-4.4,0,0,0,0,0,0,0,0,1,0,0,0,0,0,1,0,0,0,0,0,0,0,-4.4,0,0,0,-4.4,0,0,0,0,0,0,0,0,0,0,0,0,0,0,0,0,0,0,0,0,0,0,0,0,0,0,0,0,0,0,0,1,0,0,0,0,0,0,0,0,0,-4.4,0,0,0,0,0,0,0,0,0,0,0,0,1,0,0,0,0,0,0,0,0,0,-4.4,0,0,0,0,0,0,0,0,0,0,0,-4.4,0,0,0,0,0,-4.4,0,0,1,1,0,0,0,0,0,0,1,0,0,-3.4,0,0,0,0,0,0,0,0,0,-4.4,0,0,0,0,0,0,0,-4.4,1,0,-4.4,0,0,-4.4,0,0,0,0,0,0,0,0,0,0,0,0,0,-3.4,0,0,1,0,0,0,0,0,-4.4,0,0,1,0,0,2,0,0,0,0,0,1,0,0,0,0,0,0,-4.4,0,0,0,0,0,0,0,0,-4.4,-4.4,0,0,1,0,-4.4,-4.4,0,0,-3.4,0,0,-4.4,0,0,0,2,0,-4.4,0,-3.4,0,0,-8.800000000000001,0,0,0,-4.4,0,0,0,0,0,0,0,0,1,0,1,-4.4,0,0,0,0,0,0,-4.4,0,0,-3.4,0,1,0,0,0,0,1,0,1,0,0,0,0,1,0,0,0,0,0,-4.4,0,0,1,0,0,0,0,-3.4,0,1,0,-4.4,0,-4.4,0,0,0,0,-4.4,0,0,0,1,0,0,-3.4,0,1,1,0,0,1,1,0,0,-4.4,0,0,-8.800000000000001,-3.4,0,1,0,0,0,-4.4,0,2,1,0,0,-4.4,2,0,0,0,0,0,0,-4.4,0,0,-4.4,0,0,-4.4,-4.4,0,0,-4.4,0,0,0,-4.4,0,0,-4.4,0,0,0,1,0,0,1,0,0,1,1,-4.4,0,0,-4.4,0,-4.4,-4.4,0,-4.4,0,1,0,-4.4,0,0,1,0,0,1,0,0,0,0,1,1,0,0,0,1,0,1,0,0,0,0,-4.4,0,2,0,0,-3.4,1,0,0,0,0,0,1,1,0,0,1,0,0,1,-4.4,0,0,0,1,2,2,2,-4.4,-3.4,0,1,0,1,0,-3.4,-3.4,-4.4,1,1,-4.4,2,1,2,-4.4,0,0,1,1,2,-3.4,-4.4,0,0,0,0,-3.4,1,0,2,0,-3.4,0,-4.4,0,1,1,-7.800000000000001,0,2,1,1,-3.4,-2.4,0,1,5,7.6,5,7,-0.8000000000000007,3.199999999999999,-9.600000000000001,-9.600000000000001,8,4.6,-7.200000000000001,-12.6,-1.800000000000001,9,-0.8000000000000007,-1.800000000000001,-6.200000000000001,-8.200000000000001,-4.800000000000001,3.6,-12.6,0.5999999999999996,-4.200000000000001,-5.800000000000001,1.199999999999999,-0.8000000000000007,6,-5.200000000000001,-18,-1.4,-11.2,-4.800000000000001,-4.800000000000001,0.1999999999999993,-3.800000000000001,-7.800000000000001,6,5,-4.800000000000001,-9.200000000000001,-0.8000000000000007,-1.800000000000001,6.6,2.199999999999999,5.199999999999999,2.399999999999999,-3.600000000000001,-8.600000000000001,5.199999999999999,-7.400000000000002,1.399999999999999,-3.800000000000004,19.2,1.399999999999999,-16.2,-4,-1,-0.4000000000000021,-4.800000000000004,-6.400000000000002,12.6,-6,-2,-1.400000000000002,-5,5,1,2.399999999999999,14.6,-1.400000000000002,12.8,-9,-8.800000000000004,-10.8,-9.800000000000004,0.3999999999999986,3.799999999999999,4.399999999999999,-13.8,-18.2,-8.400000000000002,-0.6000000000000014,14.4,-10.8,11.2,5.399999999999999,-5,8.399999999999999,3.599999999999998,3.799999999999999,-6.800000000000004,-10.2,-1,6,18.4,-2.800000000000004,17.8,-15.6,-22,6,-32.8,-7.800000000000004,7.399999999999999,-8.800000000000004,7,20.4,14.2,-4.200000000000003,-9.600000000000001,25.6,-22.6,-16.2,0,3,-12.8,11.2,-19.6,-21.6,1,10.8,10.4,-11.6,-2.400000000000002,-6.600000000000001,22.2,-18.2,-0.2000000000000011,-7.200000000000003,-29.40000000000001,3,2,12.8,-10.8,0,1.399999999999999,-31.40000000000001,-1.800000000000004,-4.800000000000004,20.6,-17.4,-2,-10.4,-20.2,14.6,-7.400000000000002,16.8,2.599999999999998,12.2,3.799999999999999,2.399999999999999,-8.800000000000004,-15.2,-10.4,-10.2,-8.800000000000004,10.8,-2,-6.800000000000004,2.799999999999999,8,3.799999999999999,-18.6,-6.200000000000003,6,10.4,9,10.8,-5,-1.200000000000003,-2.400000000000002,6.799999999999999,14.6,2.599999999999998,14.4,13.8,12,-8.400000000000002,-7.200000000000003,14.6,-9.800000000000004,4.399999999999999,-18.2,5.799999999999999,10.2,5,-25,5.799999999999999,-9.400000000000002,-12.4,-10.8,21.8,-3.600000000000001,-19.2,-29,-17.2,13.2,3,-9.800000000000004,2.799999999999999,-6,14,-1,4.399999999999999,5,1.799999999999999,-8.200000000000003,-6,5.199999999999999,-5.800000000000004,23.6,2,-1.600000000000001,-1.600000000000001,-12.8,-6.600000000000001,0,-4.400000000000002,1.799999999999999,4,-10.4,14,11.8,1,-12,-0.6000000000000014,-3.600000000000001,0,0.7999999999999989,-3,2,-4,-12.4,-1.600000000000001,-25.6,9.6,7.6,8.6,8.199999999999999,-4.600000000000001,8.199999999999999,5.799999999999999,3.399999999999999,13.6,-21.2,2.799999999999999,-18,12.6,-2.200000000000001,-4.200000000000001,3.6,0.5999999999999996,5,-4.800000000000001,-5.800000000000001,1,0,-7.800000000000001,-2.4,1,-3.4,3,-20,1,-2.4,2,0.5999999999999996,2,1,3,1,1,-2.4,3,-3.4,1,0,-2.4,-2.4,2,3,0,2,0,-2.4,3,1,0,1,3,-6.800000000000001,-3.4,-2.4,-1.4,1,-3.4,0,2,1,1,1,0,0,-3.4,0,0,2,-4.4,-4.4,-4.4,1,0,0,0,-4.4,-4.4,0,2,1,-17.6,0,-2.4,0,0,1,2,2,0,2,0,0,1,-4.4,0,0,0,2,0,1,0,0,0,-4.4,1,0,0,0,0,0,-2.4,0,1,0,-4.4,0,1,2,0,-3.4,0,0,0,0,-4.4,0,0,0,0,1,0,-3.4,-3.4,1,-4.4,0,2,0,0,0,0,2,0,0,1,0,0,-3.4,1,0,0,-4.4,1,-4.4,0,0,0,0,-8.800000000000001,0,0,-4.4,-4.4,0,0,0,0,1,0,-3.4,0,3,0,0,-4.4,2,0,0,0,0,-4.4,0,1,0,0,0,0,0,-3.4,0,0,0,2,0,1,0,-3.4,0,0,-8.800000000000001,0,1,0,0,0,0,0,0,-3.4,0,-3.4,0,0,0,1,0,-4.4,-3.4,-4.4,0,-8.800000000000001,0,0,0,-4.4,-3.4,0,1,0,0,-4.4,-4.4,0,0,1,0,2,0,0,-4.4,0,0,0,0,2,-4.4,0,0,-4.4,0,0,0,1,0,0,0,0,0,-2.4,0,0,0,1,-4.4,1,1,0,0,1,0,0,1,0,0,-4.4,1,-3.4,0,0,0,0,0,1,0,0,1,0,-3.4,1,0,-4.4,0,0,0,0,2,0,1,1,0,0,0,0,1,0,-4.4,0,0,0,0,-4.4,-4.4,0,0,0,1,1,0,0,-4.4,1,0,1,0,1,1,-4.4,2,-8.800000000000001,0,0,0,0,1,-4.4,-4.4,0,0,0,0,0,0,0,0,0,0,2,0,-4.4,0,-4.4,0,0,0,0,0,0,-4.4,0,0,0,-4.4,0,0,0,0,0,0,0,0,-4.4,0,0,0,0,0,0,0,0,0,0,0,0,0,0,0,0,0,0,1,0,0,-4.4,0,0,0,0,-4.4,0,-4.4,0,0,0,0,0,-4.4,0,0,0,0,0,-4.4,0,0,-4.4,0,0,0,0,0,0,0,0,0,0,0,0,-4.4,0,0,0,0,0,0,0,0,-4.4,0,-4.4,0,0,0,0,0,0,0,0,0,0,0,0,0,0,0,0,0,0,0,0,0,0,0,0,0,0,0,0,0,0,0,0,0,0,0,1,0,0,0,0,0,0,0,-4.4,0,0,0,0,0,0,0,0,0,0,0,0,0,0,0,0,0,0,0,0,1,0,0,0,0,0,0,0,0,0,0,0,-4.4,0,0,-4.4,0,0,0,0,0,0,0,0,0,0,0,0,0,0,0,0,0,0,0,0,0,0,0,0,0,0,0,0,0,0,0,1,0,0,0,0,0,0,0,0,0,0,0,0,0,0,0,0,0,0,0,0,0,0,0,0,0,0,0,0,0,0,0,0,0,0,-4.4,0,0,0,0,0,0,0,0,0,0,0,0,0,0,0,0,0,0,0,0,0,0,0,0,0,0,0,0,0,0,0,0,0,0,0,0,0,0,0,0,0,0,0,0,0,0,0,0,0,0,0,0,0,0,0,0,0,0,0,0,0,0,0,0,0,0
0,0,0,0,0,0,0,0,0,0,0,0,0,0,0,0,0,0,0,0,0,0,0,0,0,0,0,0,0,0,0,0,0,0,0,0,0,0,0,0,0,0,0,0,0,0,-8.800000000000001,0,0,0,0,0,0,0,0,0,0,0,0,0,0,-4.4,0,0,0,0,0,0,0,0,0,0,0,0,0,0,0,0,0,0,0,1,0,0,0,0,0,0,0,0,0,0,0,0,0,0,0,0,0,0,0,0,0,0,0,0,0,0,0,0,0,0,0,0,0,0,0,0,0,0,0,0,0,0,0,0,0,0,0,0,0,0,0,0,0,0,0,0,0,0,0,0,0,0,0,0,0,0,2,0,0,0,0,0,0,1,0,-4.4,0,0,0,0,0,0,0,-4.4,-4.4,0,0,0,0,0,0,0,-4.4,0,0,0,0,0,0,0,0,0,0,0,0,0,0,0,0,0,0,0,0,0,0,0,0,0,0,-4.4,0,0,0,0,0,0,0,0,0,0,0,-4.4,0,-4.4,0,0,0,1,0,0,-4.4,0,0,0,0,0,0,0,0,0,0,0,0,0,0,0,0,0,0,1,0,0,0,0,-4.4,0,0,0,0,0,0,0,0,0,0,0,0,-4.4,0,-4.4,0,0,0,0,0,0,0,0,0,0,0,0,0,0,0,0,0,0,0,0,0,0,0,-4.4,-4.4,2,0,0,-4.4,0,0,-4.4,0,0,0,-4.4,0,0,0,0,0,-3.4,0,0,0,0,0,-3.4,0,0,0,1,0,-4.4,0,-4.4,0,0,0,0,0,0,0,0,0,-4.4,0,0,0,0,0,-4.4,0,0,0,1,-4.4,-4.4,0,0,0,0,0,1,0,-3.4,0,0,0,0,0,0,0,0,1,0,0,0,0,0,0,0,0,0,0,0,0,0,0,0,-4.4,0,0,0,-4.4,0,1,0,0,0,0,0,0,0,-4.4,0,0,1,0,0,0,1,-8.800000000000001,0,0,-4.4,0,-4.4,0,1,0,1,0,0,-4.4,0,0,0,-4.4,1,0,1,0,0,0,1,0,0,0,0,0,0,1,0,0,0,0,-4.4,0,0,-4.4,1,0,0,0,0,0,0,1,0,0,0,0,-4.4,-4.4,-4.4,1,0,0,0,0,1,0,-8.800000000000001,0,1,0,0,1,-8.800000000000001,1,1,0,0,-4.4,0,0,1,0,0,2,1,0,0,1,0,0,0,0,1,1,0,-4.4,-3.4,-4.4,1,-3.4,0,2,0,0,-4.4,0,1,1,1,-4.4,0,0,0,0,0,0,0,0,-4.4,3,0,1,-3.4,0,0,0,0,-4.4,1,0,0,0,1,0,0,0,0,3,1,0,1,0,0,-4.4,1,1,1,0,0,0,-2.4,-4.4,2,0,1,-3.4,-8.800000000000001,1,-4.4,0,-4.4,-4.4,1,2,2,2,1,-4.4,-2.4,1,3,-6.800000000000001,-2.4,0,-3.4,2,2,1,1,-2.4,2,-8.800000000000001,1,3,-3.4,0,-4.4,3,0,-4.4,2,1,-3.4,0,1,0,-4.4,0,-4.4,-4.4,-4.4,3,2,-3.4,1,-1.4,2,-0.4000000000000004,-3.800000000000001,-4.800000000000001,-0.4000000000000004,-2.4,-11.6,1.199999999999999,-6.600000000000001,-0.8000000000000007,5.6,2.6,-4.200000000000001,4.199999999999999,-0.2000000000000011,-2.800000000000001,-2.200000000000001,-3.200000000000001,-8.200000000000001,0.5999999999999996,3.199999999999999,-10.6,3.199999999999999,6,1.6,-7.600000000000001,3.6,-9.600000000000001,0.5999999999999996,-0.8000000000000007,3.6,8,5,0.1999999999999993,-1.4,4,-5.200000000000001,-5.800000000000001,-11.6,10,8,9,-1.800000000000001,2.6,-2.800000000000001,-1.800000000000001,5.199999999999999,4.199999999999999,-4.600000000000001,-0.2000000000000011,11.6,-14.8,-17.4,-13.6,-1.400000000000002,9.399999999999999,-0.6000000000000014,7.399999999999999,-4.800000000000004,-11,-8.800000000000004,17.8,2,14.6,-13.8,1,16.6,9.199999999999999,-6.200000000000003,5,-16.6,-0.4000000000000021,-16.2,9.799999999999999,14.2,3.599999999999998,-0.6000000000000014,-12.2,18.8,0.5999999999999979,-20.2,-1.600000000000001,-4,8.399999999999999,-1.600000000000001,-10.8,-3.800000000000004,-0.4000000000000021,3.399999999999999,14,13.2,-12.8,-8.400000000000002,-8.400000000000002,0.5999999999999979,13.2,-6.200000000000003,2.199999999999996,9.399999999999999,4.599999999999998,1.399999999999999,-5.400000000000002,12.8,13.8,3,-5,4.399999999999999,-4.400000000000002,8,-6.800000000000004,3.399999999999999,-9.400000000000002,-4.800000000000004,8.399999999999999,4.399999999999999,-4.800000000000004,6.799999999999999,-20.6,9.799999999999999,-5.400000000000002,-5.600000000000001,-28.8,-13.2,24.2,-5,3.599999999999998,-16,13.6,6.399999999999999,-11.2,16.2,-8.200000000000003,-9.800000000000004,-32.40000000000001,-11.6,-7.400000000000002,10,-6.400000000000002,-14.6,20,-3,0.5999999999999979,-18,-8.400000000000002,-1.400000000000002,-1,-3,9.799999999999999,6.399999999999999,-14.40000000000001,-18,6.399999999999999,13.2,-21.40000000000001,-4.400000000000002,-1,4,13.2,5.599999999999998,17.2,-23,4,18.2,-5.400000000000002,5.399999999999999,1,11.8,-6.800000000000004,-0.8000000000000043,-5.400000000000002,20.2,6,14.4,-12.6,4,22.6,3,-3.400000000000002,-2.400000000000002,-24.8,-6,-1.800000000000004,-19.40000000000001,-3.400000000000002,11.4,-10.2,22.2,17.8,9.799999999999999,1.799999999999999,-1.400000000000002,-8.800000000000004,-29.2,-35.60000000000001,17.4,-23,-5.200000000000003,-19.6,-23,-1,-2.400000000000002,-23.6,9.799999999999999,-1.800000000000004,23.2,11.8,11.2,24.8,-15.4,5,-11.8,7.599999999999998,-0.6000000000000014,21.8,-15.2,-8,-12.4,-6.400000000000002,19.6,-6.800000000000004,-1,-1.600000000000001,-5.800000000000004,-7.400000000000002,-4,6.799999999999999,-15.2,-25,3.799999999999999,3.399999999999999,-16.2,0,7.799999999999999,-11.8,-20.2,-12.4,0.3999999999999986,-15.2,-3,14,14.2,-2.600000000000001,-11.8,10.2,0.3999999999999986,17.6,-2.800000000000004,-6.800000000000004,-1.200000000000001,-18.2,-10,-13.8,1.399999999999999,-6.200000000000001,1.199999999999999,-5.800000000000001,5,-0.4000000000000004,-0.4000000000000004,-12.6,-13.2,-2.4,-6.800000000000001,-3.4,-3.4,2,2,0,-1.4,1.6,-1.4,4,-6.800000000000001,1,1,-2.4,2,-3.4,3,-2.4,2,3,1,-3.4,3,-1.4,-3.4,2,2,0,-3.4,1,-1.4,-2.4,0,2,-1.4,-5.800000000000001,2,-5.800000000000001,0,0,2,1,0,1,0,1,2,2,1,0,-4.4,0,2,1,0,0,0,1,0,1,0,1,1,-4.4,0,0,0,0,0,2,0,-3.4,0,0,-4.4,1,0,0,0,0,1,-4.4,0,1,0,1,-2.4,2,1,0,0,-4.4,0,0,1,0,0,-4.4,0,-2.4,0,0,1,0,1,-4.4,-5.800000000000001,0,0,1,1,0,1,-4.4,2,1,0,2,-4.4,0,1,-4.4,0,0,2,1,0,0,0,0,0,1,0,1,0,-3.4,-3.4,0,0,1,0,0,0,0,-4.4,0,0,0,0,0,1,-3.4,0,0,0,1,1,1,0,-4.4,0,0,0,0,0,0,-4.4,0,1,0,-3.4,2,-4.4,1,0,0,0,-4.4,-4.4,0,-3.4,0,0,0,0,0,0,0,0,0,-4.4,0,0,1,-4.4,-3.4,0,0,0,0,0,0,1,0,-4.4,-4.4,0,0,0,0,0,-3.4,-4.4,-4.4,0,1,-7.800000000000001,-8.800000000000001,-4.4,-4.4,0,0,-4.4,1,1,0,-4.4,1,0,0,-2.4,-8.800000000000001,0,0,-3.4,1,2,1,1,-4.4,0,0,1,0,0,1,0,2,2,0,0,0,0,1,-4.4,1,0,1,1,-3.4,0,0,-4.4,-8.800000000000001,0,0,0,-4.4,0,0,1,0,-8.800000000000001,0,0,0,0,0,0,0,1,1,0,0,0,0,0,0,-4.4,0,1,0,-4.4,0,-4.4,0,0,1,0,0,0,-3.4,0,0,0,0,-4.4,0,1,0,1,0,0,0,0,-3.4,0,1,1,1,0,1,0,0,0,0,0,0,1,1,1,0,0,0,0,0,0,0,0,-4.4,-4.4,0,0,0,0,0,0,0,-4.4,0,0,0,0,0,0,1,0,0,0,0,-4.4,0,0,0,1,0,0,2,-4.4,0,-3.4,0,0,0,0,0,0,0,0,0,0,0,0,0,-4.4,0,0,0,0,0,0,0,0,0,-4.4,0,-4.4,0,0,0,-4.4,0,0,0,0,0,0,0,0,0,0,-4.4,0,0,0,-4.4,0,0,0,0,0,0,0,0,0,0,-4.4,-4.4,0,0,0,0,0,0,0,0,0,-4.4,0,0,0,0,0,0,0,0,0,0,0,0,0,0,0,0,0,0,0,0,0,0,0,0,0,0,0,0,0,0,0,0,-4.4,0,0,0,0,0,0,0,0,0,0,0,0,0,0,0,-4.4,0,0,0,0,0,0,0,0,0,0,0,0,0,0,-8.800000000000001,0,0,0,0,0,0,0,0,0,0,1,0,0,-4.4,0,0,0,0,-4.4,0,0,0,0,0,0,0,0,0,0,0,0,0,0,0,0,0,0,0,0,0,0,0,0,0,0,0,0,0,0,0,0,0,0,0,0,0,0,0,0,0,0,0,0,0,0,0,0,0,0,0,0,0,0,0,0,0,0,0,0,0,0,0,0,0,0,0,0,0,0,0,0,0,0,0,0,0,0,0,0,0,0,0,0,0,0,0,0,0,0,0,0,0,0,0,0,0,0,0,0,0,0,0,0,0,0,0,0,0,0,0,0
0,0,0,0,0,0,0,0,0,0,0,0,0,0,0,0,0,0,0,0,0,0,0,0,0,0,0,-4.4,0,0,0,0,0,0,-4.4,0,0,0,0,0,0,0,0,0,0,0,0,0,0,0,0,0,0,0,0,0,0,0,0,0,0,0,0,0,0,0,0,0,0,0,0,0,0,0,0,0,0,0,0,0,0,0,0,0,0,0,0,0,0,0,0,0,0,0,0,0,0,0,0,0,0,0,0,0,0,0,0,0,0,0,0,0,0,0,0,0,0,0,0,0,0,0,0,0,0,0,0,0,0,0,0,0,0,0,0,0,0,0,0,0,0,0,0,0,0,1,0,0,0,0,0,0,0,0,0,0,0,0,0,0,-4.4,0,0,0,0,0,0,0,0,0,0,0,0,0,0,0,0,-4.4,-4.4,0,0,0,0,-4.4,0,0,0,0,0,-4.4,0,0,0,-4.4,0,0,0,0,0,0,0,0,0,0,0,-4.4,0,0,1,0,0,0,0,0,1,0,0,0,0,0,0,0,0,0,0,0,0,1,0,0,0,0,0,0,0,2,0,0,0,0,-4.4,1,0,0,0,0,-4.4,0,0,0,0,-4.4,0,1,-4.4,0,1,1,0,0,0,-4.4,0,0,0,1,0,0,0,0,-4.4,1,0,0,0,0,0,0,-4.4,0,1,1,0,0,0,-4.4,0,0,0,-3.4,0,0,0,0,0,-4.4,0,0,1,0,0,0,0,0,0,0,0,-4.4,1,-4.4,0,0,0,-8.800000000000001,0,0,0,0,0,0,0,0,0,0,0,0,-4.4,0,0,0,0,-4.4,1,0,0,0,0,-8.800000000000001,0,-3.4,0,-4.4,1,0,0,-4.4,0,0,0,-4.4,0,0,0,0,0,0,0,0,0,-8.800000000000001,0,0,0,0,0,0,2,0,0,0,0,0,0,0,-4.4,0,0,0,0,0,-4.4,-3.4,-4.4,-4.4,0,0,-4.4,0,0,0,0,-4.4,0,0,0,0,-4.4,0,0,0,0,0,0,0,-4.4,0,0,-4.4,0,0,0,1,0,1,0,0,0,0,0,0,0,0,-4.4,1,0,0,0,-4.4,-3.4,0,-3.4,1,-4.4,1,0,0,-4.4,0,0,2,-4.4,0,-4.4,0,0,0,-3.4,-4.4,-4.4,0,0,-4.4,-4.4,-4.4,0,0,0,1,0,0,1,-4.4,0,0,0,1,-4.4,1,1,0,0,0,0,0,0,-4.4,1,0,1,-4.4,0,0,-8.800000000000001,0,3,0,-3.4,0,0,0,0,-4.4,1,0,0,0,0,0,0,0,-3.4,1,-4.4,-4.4,0,1,0,0,-4.4,1,0,1,0,-4.4,0,0,0,0,0,0,0,0,0,1,1,0,0,0,0,0,-7.800000000000001,-4.4,1,1,-4.4,0,1,1,-4.4,0,-4.4,0,0,-4.4,0,2,0,0,0,0,1,0,0,0,1,2,-2.4,2,2,0,3,0,4,4,2,-3.4,1,1,-7.800000000000001,-3.4,-4.4,-4.4,0,-3.4,-2.4,1,0,1,-4.4,0,0,2,3,0,3,0,-4.4,2,1,-2.4,3,-4.4,2,3,1,5,-8.800000000000001,-0.4000000000000004,-3.800000000000001,10,-3.4,10,-7.600000000000001,-7.600000000000001,11.6,-4.600000000000001,-2.600000000000001,-0.2000000000000011,2.6,-13,-2.600000000000001,0.7999999999999989,-5.200000000000001,-4.800000000000001,2.199999999999999,-0.2000000000000011,-4.200000000000001,10,-7.600000000000001,8,-17,-0.2000000000000011,0.7999999999999989,-6.200000000000001,-18.4,15,0.1999999999999993,-20.4,-2.800000000000001,-2.800000000000001,3.6,-0.8000000000000007,-17,-4.200000000000001,-12.6,-8.200000000000001,-0.8000000000000007,-4.200000000000001,14,-12.6,0.1999999999999993,0.1999999999999993,15.6,6.199999999999999,-1.200000000000001,2.799999999999999,-10.4,11.2,11.6,5.399999999999999,-4.800000000000004,-6.400000000000002,12.2,4.399999999999999,-2.400000000000002,-4.800000000000004,0.1999999999999957,-28.8,8.399999999999999,-1.600000000000001,2,-4.800000000000004,4.799999999999999,6.6,9.799999999999999,5.399999999999999,6.399999999999999,12.8,-13.8,3.799999999999999,-7,24,6.399999999999999,3.399999999999999,-4,-23.6,6.399999999999999,-1.600000000000001,-11.8,11.2,-8,-9.400000000000002,5,-9.400000000000002,3.599999999999998,-10.2,-3,-9.400000000000002,8.799999999999999,-8.200000000000003,4.799999999999999,12.2,3,9.399999999999999,-12.6,19.6,-0.8000000000000043,-13.2,3.799999999999999,-6,11,6.599999999999998,2.599999999999998,5,10.8,-1,6.399999999999999,-3.600000000000001,-6.400000000000002,0.5999999999999979,8.199999999999999,-2,-9.800000000000004,4,0.3999999999999986,3.399999999999999,13.2,-4.400000000000002,-21.6,4.799999999999999,-7.400000000000002,1.599999999999998,-2.400000000000002,-7.400000000000002,-17.6,7.399999999999999,5.399999999999999,-1,16.2,-3.200000000000003,3.199999999999996,3.399999999999999,-0.8000000000000043,-7.400000000000002,-15.6,17.4,7.399999999999999,6.399999999999999,-6.400000000000002,-11.8,-17.6,16.4,-2.600000000000001,-21.2,-16.2,11.4,-12.4,-3.800000000000004,7.399999999999999,-11.2,-13.2,8.799999999999999,10.8,13.2,-21.2,-9.200000000000003,-4.600000000000001,-2.400000000000002,-0.6000000000000014,-10.2,-16.8,13.4,11.8,-4.400000000000002,7.799999999999999,6.399999999999999,-23,-14.2,3.399999999999999,1.399999999999999,-1.400000000000002,-8,-18.6,-23.40000000000001,2.399999999999999,5.399999999999999,5.399999999999999,-26.8,6,-9.800000000000004,-9.200000000000003,-20.6,-12.40000000000001,-5,-2,10.4,0.3999999999999986,-13.8,-6.200000000000003,-9.800000000000004,5,3,-8.400000000000002,6.399999999999999,-6,9.799999999999999,-3.200000000000003,12.8,6.799999999999999,5.199999999999999,-10.4,-3,9.399999999999999,3,-22.6,-10.2,-2,9.799999999999999,-20.6,4.799999999999999,9.799999999999999,12.2,-11.4,-10.8,7.799999999999999,5.199999999999999,1.799999999999999,17.2,-21,0.7999999999999989,-3,-3.600000000000001,9.799999999999999,-12,-11.2,-8.400000000000002,8.799999999999999,-8,-2.400000000000002,9.199999999999999,7.399999999999999,-7,-4,-15.2,-8.400000000000002,2.399999999999999,2.399999999999999,-6.400000000000002,-26.2,-2.600000000000001,-22.6,5.399999999999999,-7.400000000000002,1.399999999999999,-12,3.399999999999999,-3,4.199999999999999,7.6,12,-4.200000000000001,-8.200000000000001,1.199999999999999,-5.800000000000001,3,-2.4,7,-5.800000000000001,-2.4,4,2,2,6,-4.4,-2.4,-4.4,-4.4,1,-2.4,6,-3.4,1.6,0.5999999999999996,-3.800000000000001,3,-2.4,-2.4,0,-3.800000000000001,-1.4,1,-2.800000000000001,3,2,5,1,-2.4,-7.800000000000001,-2.4,-3.4,-3.4,2,0,-4.4,-3.4,-3.4,-1.4,1,1,0,1,0,0,-4.4,0,0,1,1,1,0,0,1,0,0,2,1,0,0,2,-4.4,-4.4,0,-4.4,1,0,-4.4,1,0,-8.800000000000001,-1.4,1,0,3,2,0,0,1,-2.4,-3.4,0,-3.4,0,0,1,1,0,0,0,-4.4,0,0,-1.4,0,0,0,0,1,1,0,-4.4,-4.4,1,0,0,0,0,-2.4,0,0,1,0,0,0,1,0,0,1,1,-4.4,1,-4.4,1,-8.800000000000001,0,1,2,1,0,1,0,0,0,1,-3.4,0,0,0,0,0,1,1,-4.4,0,-8.800000000000001,2,1,1,0,-3.4,-4.4,1,0,-2.4,-3.4,0,-4.4,2,0,0,0,1,0,0,0,-4.4,-4.4,0,0,0,-3.4,0,0,-3.4,1,0,0,0,0,0,0,0,0,0,0,0,1,0,0,0,1,0,1,-4.4,-4.4,0,-4.4,1,-8.800000000000001,0,-8.800000000000001,-4.4,0,1,2,0,-4.4,0,0,-4.4,-4.4,0,1,0,0,0,-8.800000000000001,0,0,1,0,0,1,0,-3.4,0,0,0,0,0,0,0,-3.4,0,0,0,-4.4,0,0,0,0,0,0,1,1,0,0,0,0,1,0,-4.4,0,0,2,-4.4,0,1,-4.4,0,0,0,0,-8.800000000000001,0,0,0,-8.800000000000001,0,0,0,1,2,0,0,0,0,0,0,0,0,-3.4,0,2,0,1,0,1,0,0,0,0,0,3,0,0,-4.4,-4.4,1,0,0,0,1,0,-4.4,1,0,0,0,0,0,0,0,1,0,0,0,0,0,0,1,0,0,-4.4,0,1,0,0,0,0,1,1,1,0,1,0,-4.4,0,0,-4.4,0,0,0,-3.4,-4.4,0,0,0,0,-4.4,-4.4,1,0,0,0,0,0,0,0,0,0,0,0,-4.4,0,-4.4,1,0,0,0,0,0,0,-3.4,0,0,0,0,0,0,1,0,0,0,0,0,0,0,0,0,1,1,0,0,0,0,0,0,0,0,0,0,0,0,1,0,0,0,-4.4,-4.4,0,0,0,0,0,-4.4,0,0,0,0,0,0,0,0,0,0,0,0,0,1,0,0,0,0,0,0,-4.4,0,0,0,0,0,0,-4.4,0,0,0,0,0,0,0,0,0,0,0,0,0,0,0,0,0,1,0,-4.4,0,0,0,0,0,0,0,1,0,0,0,0,0,0,0,0,0,0,0,0,0,0,0,0,0,0,0,0,0,0,0,0,0,0,0,0,0,0,0,0,0,0,0,0,-4.4,0,0,0,0,0,0,0,0,0,0,0,0,0,0,0,0,0,1,0,0,0,0,0,0,0,0,0,0,0,0,0,0,0,0,0,0,0,0,0,0,0,0,0,0,0,0,0,0,0,0,0,0,0,0,0,0,0,0,0,0,0,0,0,0,0,0,0,0,0,0,0,0,0,0,0,0,0,-4.4,0,0,0,0,0,0,0,0,0,0,0,0,0,0,0,0,0,0,0,0,0,0,0,0,0,0,0,0,0,0,-4.4,-4.4,0,0,0,0,0,0,0,0,0,0,0,0
0,0,0,0,0,0,0,0,0,0,0,0,0,0,0,0,0,0,0,0,0,0,0,0,0,0,0,0,0,0,-4.4,0,0,0,0,0,0,0,0,0,-4.4,0,0,0,0,0,0,0,0,0,0,0,0,0,-4.4,0,0,0,0,0,0,0,0,0,0,0,0,0,0,0,0,0,0,0,0,0,0,0,0,0,0,0,0,0,0,0,0,0,0,0,0,0,0,0,0,0,0,0,1,0,0,0,0,0,0,0,0,0,0,0,1,0,0,0,0,-4.4,0,0,0,0,0,0,0,0,0,0,0,0,0,-4.4,-4.4,0,0,0,0,0,0,0,0,0,0,0,0,0,0,0,0,0,0,0,0,0,0,0,0,0,0,0,0,0,0,0,0,0,0,0,0,0,0,1,0,0,0,0,0,0,-4.4,0,0,0,0,0,0,0,0,0,0,1,-4.4,0,0,0,0,0,0,0,-4.4,0,0,0,0,0,0,0,0,0,-4.4,0,0,0,0,0,0,0,1,0,0,0,0,0,0,0,0,0,0,0,0,0,0,0,0,0,1,0,0,0,-4.4,0,0,0,1,0,0,0,0,0,0,0,-4.4,0,0,0,0,1,-4.4,-4.4,1,0,1,0,-4.4,0,1,0,0,0,1,-4.4,0,0,0,0,0,0,0,0,0,0,0,0,-4.4,0,0,0,0,0,0,0,0,0,0,0,0,0,0,1,-4.4,0,0,0,1,0,0,0,0,0,0,0,0,0,0,0,0,0,0,0,0,0,0,0,0,0,0,0,0,0,0,0,-4.4,0,0,-2.4,0,2,0,0,0,0,0,0,0,1,0,0,0,0,0,1,0,1,0,0,0,0,-8.800000000000001,0,0,-4.4,0,0,0,0,1,0,1,0,0,1,0,0,0,0,0,0,0,0,0,0,-4.4,0,0,0,1,0,0,2,0,0,1,-8.800000000000001,-4.4,0,0,0,0,-4.4,0,0,1,0,0,1,0,-4.4,1,0,0,1,2,0,0,1,1,0,-4.4,0,0,-4.4,0,-8.800000000000001,0,0,0,-3.4,0,0,0,1,0,0,1,0,0,-8.800000000000001,0,0,0,0,-4.4,1,0,0,1,0,-3.4,0,0,-3.4,2,0,0,-4.4,0,-8.800000000000001,0,0,0,0,0,0,1,0,0,0,0,0,-4.4,-2.4,2,0,-4.4,-3.4,1,0,0,-4.4,0,0,0,0,0,0,0,0,0,0,1,0,1,0,0,0,-4.4,0,0,0,0,-4.4,-3.4,0,-4.4,-4.4,0,0,0,0,1,0,0,0,1,0,1,2,0,1,-4.4,0,0,0,0,0,0,0,1,0,0,0,0,0,-3.4,0,0,1,0,0,-4.4,-3.4,0,0,0,1,0,0,1,-4.4,-4.4,0,-8.800000000000001,0,0,0,1,-3.4,-3.4,-1.4,-2.4,-1.4,2,-2.4,2,0,-3.4,-7.800000000000001,3,-6.800000000000001,-3.4,0,-15.6,1,-3.4,1,2,-4.4,4,-6.800000000000001,0,1,0,-4.4,-2.4,0,-3.4,0,-4.4,1,0,0,0,1,-4.4,-3.4,0,-2.4,2,-2.4,8,3,-0.4000000000000004,7.6,-5.200000000000001,1.6,3.6,0.7999999999999989,9.199999999999999,8.6,-12,-2.200000000000001,4.6,-10,-9.600000000000001,-6.200000000000001,10.2,-8.400000000000002,-8.200000000000001,-9,9.6,-3.600000000000001,4.6,-12,4.6,-18.4,-5.600000000000001,11.6,-0.2000000000000011,0.1999999999999993,11.6,-8.600000000000001,-9,5.199999999999999,-8.600000000000001,-4.600000000000001,8.6,3.799999999999999,9.6,-15,1.799999999999999,-15,1.199999999999999,-0.2000000000000011,10.6,3.799999999999999,-13,14.6,13,-14.4,0.3999999999999986,14.2,4.799999999999999,-1.400000000000002,3,7.199999999999999,-15.2,8.399999999999999,7.799999999999999,-11.8,-6.600000000000001,7.199999999999999,-3.400000000000002,-6,-5,8.399999999999999,2.399999999999999,-5.600000000000001,-3,-13.2,2.399999999999999,-4.200000000000001,-2.600000000000001,15.8,-4,13.8,-23,-18.2,-7,-7.400000000000002,8.799999999999999,-2,-10.4,-1.600000000000001,0,-18,4.799999999999999,-8.800000000000004,-8,-27.8,-1.200000000000001,5,-26,-4.400000000000002,-15.2,6.799999999999999,-20.2,-1.400000000000002,-4.800000000000004,10.8,-19.2,2.599999999999998,10.2,4.399999999999999,-5.800000000000004,-26.2,-8.400000000000002,-8,-3.400000000000002,5.399999999999999,0.5999999999999979,-7.400000000000002,-3,4.399999999999999,-11.8,5.799999999999999,-6.400000000000002,0.5999999999999979,-20.2,-18.8,2.799999999999999,4.799999999999999,-24.40000000000001,9.6,-17.6,5.399999999999999,3.599999999999998,-16.2,-4,1.399999999999999,-19.2,16.8,-14.6,-17.6,-10,7.799999999999999,-18.6,-1.600000000000001,-2,-13.8,4.799999999999999,8.399999999999999,-7,-5.400000000000002,-3.400000000000002,-27.6,4.399999999999999,11.2,-9.400000000000002,17.2,-4,11.8,-0.6000000000000014,-4.400000000000002,-26,5.399999999999999,-3,8.399999999999999,-3.600000000000001,14.2,-12.2,-3.200000000000003,6.799999999999999,0,-23.2,6.799999999999999,-10.2,3.399999999999999,-4.200000000000003,5.799999999999999,5.399999999999999,10.2,1.799999999999999,-0.4000000000000021,13.2,15.6,-4.800000000000004,-1,0.7999999999999989,-6.400000000000002,0,-20.6,-11.2,3.399999999999999,6,13.8,6.399999999999999,14.8,8,12.4,8.6,-9.800000000000004,-11.8,0.1999999999999957,18.6,-3.400000000000002,-5,21.2,-8.400000000000002,0.5999999999999979,-18.2,6.399999999999999,12.6,13.6,-3.400000000000002,-7.800000000000004,-15.2,15,6.599999999999998,10.4,6.799999999999999,-4.600000000000001,-18.8,-3,12.2,-1.600000000000001,2.799999999999999,7.399999999999999,-20.2,-9,10.8,8.799999999999999,14.2,-3.400000000000002,-0.4000000000000021,6.799999999999999,3.799999999999999,-8.400000000000002,4.799999999999999,-15.4,-22,10.8,-0.6000000000000014,-3.600000000000001,5.399999999999999,-9,-3,-9.400000000000002,-7,-2,-8.400000000000002,1.399999999999999,-0.6000000000000014,-8,13.6,5.799999999999999,3.399999999999999,-0.2000000000000011,4.799999999999999,4.199999999999999,2.799999999999999,-0.2000000000000011,13,3.6,-5.600000000000001,-2.800000000000001,-2.800000000000001,5,4,0.5999999999999996,6,8,1,1.6,5,-0.4000000000000004,2,-1.4,7,-4.800000000000001,1,-6.800000000000001,-12.2,-7.800000000000001,-1.800000000000001,3,-5.800000000000001,-7.800000000000001,-2.4,-7.800000000000001,-5.800000000000001,7,-5.800000000000001,4,-0.4000000000000004,1,3,-2.4,5,2,1,-3.4,5,4,-3.4,-6.800000000000001,2,4,1,2,-2.4,2,2,1,0,0,0,-3.4,0,0,0,-4.4,0,1,0,0,2,1,0,0,1,1,0,-6.800000000000001,1,0,0,0,1,1,4,0,0,2,-4.4,0,1,0,-4.4,2,-4.4,0,-3.4,1,0,0,1,-2.4,-4.4,0,0,-4.4,0,0,0,0,0,0,-4.4,-4.4,0,-4.4,1,1,0,-2.4,1,0,0,0,-7.800000000000001,0,1,0,2,0,1,0,0,0,0,1,0,0,1,0,0,1,1,-4.4,0,0,-3.4,-4.4,0,-3.4,-4.4,-4.4,0,2,0,0,0,1,0,0,0,0,0,1,-4.4,2,0,1,1,0,1,-4.4,1,0,0,-4.4,0,0,-3.4,0,0,1,-4.4,0,0,-4.4,0,0,0,1,1,2,-4.4,-4.4,1,1,0,0,0,1,0,0,-4.4,0,0,0,1,0,-3.4,1,-4.4,0,0,-4.4,1,0,-4.4,1,1,0,0,2,0,0,0,0,0,-8.800000000000001,0,0,0,0,0,0,0,-3.4,1,0,0,-4.4,0,0,0,1,0,-4.4,-4.4,-2.4,0,0,0,-4.4,0,0,0,-6.800000000000001,1,2,0,0,1,0,-4.4,-7.800000000000001,0,0,-3.4,1,-3.4,-4.4,0,0,-8.800000000000001,1,1,0,0,2,1,0,1,-3.4,0,1,0,-4.4,0,-4.4,2,0,0,-4.4,0,0,1,0,0,0,-4.4,1,-4.4,0,1,1,0,-4.4,0,-4.4,1,0,0,1,0,1,1,0,0,0,0,0,0,0,0,0,0,0,1,1,-4.4,-4.4,0,0,0,0,0,1,-4.4,0,0,0,0,0,0,0,0,0,0,0,0,0,0,0,0,0,0,0,1,0,0,0,0,0,0,0,0,-3.4,0,0,0,0,-4.4,0,0,0,0,0,-4.4,0,0,0,0,0,0,0,0,-4.4,0,0,0,0,0,0,-4.4,0,0,0,0,0,-3.4,0,0,0,0,0,0,0,0,0,0,0,0,0,0,0,0,0,-4.4,0,0,0,1,-4.4,1,-4.4,0,0,0,0,0,0,0,0,0,0,0,0,0,0,0,0,0,-4.4,0,0,0,0,0,0,0,0,0,0,0,0,0,0,0,-4.4,0,0,-4.4,0,0,0,0,0,0,0,0,0,0,0,0,0,0,0,0,0,0,1,0,0,0,0,0,0,0,0,1,0,0,0,0,0,0,0,0,0,0,0,0,0,0,0,0,0,0,0,0,0,0,0,0,0,0,0,0,0,0,0,0,0,0,0,0,0,0,0,0,0,0,0,0,0,0,0,0,0,0,0,0,0,0,0,0,1,0,0,-4.4,0,0,0,0,0,0,0,-4.4,0,0,0,0,1,0,0,0,0,0,0,0,0,0,0,0,0,0,0,0,0,0,0,0,0,0,0,0,0,0,0,0,0,0,0,0,0,0,0,0,0,0,0,0,0,0,0,0,0,0,0,0,0,0,0,0,0,0,0,0,0,0,0,0,0,0,0,0,0,0,0,0,0,0,0,0,0,0,0,0,0,0,0,0,0,0,0,0,0,0,0
0,0,0,0,0,0,0,0,0,0,0,0,0,0,0,0,0,0,0,0,0,0,0,0,0,0,0,0,0,0,0,0,0,0,0,0,0,0,0,0,0,0,0,0,0,0,0,0,0,0,0,0,0,0,0,0,0,0,0,0,0,0,0,0,0,0,0,0,0,0,0,0,0,0,0,0,0,0,0,0,0,0,0,0,0,0,0,0,0,0,0,0,0,0,0,0,0,0,0,0,0,0,0,0,0,0,0,0,0,0,0,0,0,1,0,0,0,0,0,0,0,0,0,0,0,0,0,0,0,0,0,0,0,0,0,0,1,0,0,0,0,-4.4,0,0,0,0,0,0,0,0,1,0,0,0,0,0,0,0,0,0,0,-4.4,0,-4.4,0,1,0,1,0,0,0,0,0,0,0,0,0,0,0,0,0,-4.4,0,0,0,0,0,0,0,0,0,0,-4.4,1,-4.4,0,0,0,0,0,0,0,0,0,0,0,0,0,0,-4.4,0,0,0,0,0,0,-7.800000000000001,0,0,0,0,0,0,0,0,1,1,1,0,0,0,0,0,0,0,0,0,0,0,0,0,0,0,0,0,0,0,0,0,0,0,0,0,-4.4,0,0,0,0,0,0,0,0,0,0,0,-3.4,0,0,0,0,-4.4,0,0,1,0,0,0,0,0,0,0,0,0,1,0,-4.4,0,1,-3.4,-4.4,1,0,0,0,0,0,0,0,0,0,1,-3.4,0,0,0,1,1,0,0,0,0,0,-4.4,0,0,0,0,-4.4,1,-4.4,0,0,0,0,1,0,0,-3.4,0,0,1,0,1,0,0,1,-4.4,0,0,0,0,0,0,0,0,0,0,0,-3.4,0,0,1,1,0,0,0,0,0,-4.4,0,0,0,-4.4,0,0,0,0,-4.4,0,0,0,0,1,0,0,-4.4,0,0,0,0,1,0,-3.4,1,0,0,0,0,0,-4.4,0,0,0,0,2,1,0,0,0,0,1,0,-3.4,1,0,1,0,0,0,1,0,0,1,0,0,-3.4,-4.4,0,0,1,1,0,-3.4,0,0,-4.4,-7.800000000000001,0,0,0,0,-8.800000000000001,-4.4,0,1,-4.4,0,-3.4,1,0,0,1,0,1,-4.4,0,0,0,0,0,-4.4,-4.4,0,-4.4,0,0,0,-4.4,0,0,0,0,1,-3.4,-3.4,0,0,0,0,0,0,0,0,-8.800000000000001,-4.4,0,0,0,0,0,0,-3.4,0,0,0,0,-3.4,-12.2,-4.4,0,0,0,-3.4,0,1,-4.4,0,1,1,-4.4,1,0,1,2,0,1,0,0,1,0,0,1,0,0,1,0,0,0,0,0,-4.4,0,0,0,0,0,1,-7.800000000000001,1,0,2,1,2,0,0,0,2,0,0,-4.4,0,-3.4,0,0,0,1,-6.800000000000001,0,0,3,3,-4.4,0,1,-7.800000000000001,-3.4,-3.4,3,-5.800000000000001,2,0,5,-12.2,2,1,-1.4,-11.2,3,-3.4,0,2,2,2,3,1,-7.800000000000001,2,2,1,0,-4.4,3,1,-7.800000000000001,-2.4,-8.800000000000001,-1.4,-2.4,0,-3.4,-7.800000000000001,3,3,3,-0.4000000000000004,4,3,0.5999999999999996,8,8.6,-3.200000000000001,-18.8,-10,0.7999999999999989,-10,6.799999999999999,-5.600000000000001,-9,6.6,7.6,4.199999999999999,3.6,-0.2000000000000011,0.1999999999999993,4.6,-3.200000000000001,-2.600000000000001,-2.200000000000001,-2.200000000000001,2.199999999999999,-1.200000000000001,9.6,-4.200000000000001,-12,-14.8,2.199999999999999,-5.200000000000001,-17.4,8.799999999999999,0.7999999999999989,-5.600000000000001,-2.200000000000001,-14,1.199999999999999,0.7999999999999989,0.7999999999999989,-10.4,-7.200000000000001,9,-1.600000000000001,11.6,-13.2,8.799999999999999,4.6,-21.2,0.7999999999999989,15.2,6.799999999999999,-4,-22.6,4.199999999999999,5.199999999999999,-23.6,13.8,7.799999999999999,-3,1,7,-5.400000000000002,4.799999999999999,-5,-19.8,7.799999999999999,-11.4,-3.600000000000001,8.799999999999999,-12.2,-9.800000000000004,14.8,-10.8,-2,16.2,3,-3,6.399999999999999,2,-13.6,-26,-14.6,-0.4000000000000021,-15.6,13.2,-15.4,-20,9.799999999999999,3.199999999999996,8.399999999999999,6.399999999999999,-7.800000000000004,14.2,-1.800000000000004,-20.2,-8.400000000000002,9,-3.400000000000002,-9.800000000000004,-12.8,9.599999999999998,-4,8.199999999999999,2.399999999999999,-1,9.799999999999999,-15.2,-11.8,7.399999999999999,0,-3.800000000000004,7,-5.200000000000003,-11.4,-8.400000000000002,3.399999999999999,-2,0.3999999999999986,-9,9.199999999999999,4.399999999999999,6,-7.400000000000002,8.399999999999999,-7.400000000000002,-15.2,-4.400000000000002,10.8,0.3999999999999986,-13.2,-6,3.399999999999999,-0.8000000000000043,-30,2.599999999999998,3.399999999999999,-27,9.799999999999999,7.399999999999999,20.4,5.799999999999999,-8.400000000000002,-5.400000000000002,9.799999999999999,4.399999999999999,3.799999999999999,-8,-2.400000000000002,4,5.799999999999999,9.799999999999999,-28,-5.400000000000002,-16.2,2.799999999999999,-5.400000000000002,8.199999999999999,6.799999999999999,11.2,21.2,11.8,-17.8,1.799999999999999,8.6,9.399999999999999,-16.8,16.2,28,8.599999999999998,-15.6,12.6,-2.400000000000002,-16.2,-18.2,5.799999999999999,-2.400000000000002,0.5999999999999979,0.7999999999999989,-11,-10.8,-9.800000000000004,-18.6,28.6,8.399999999999999,1.599999999999998,12.2,8.199999999999999,-3,-13.4,-1,6.399999999999999,-34.2,7,-5.600000000000001,5.799999999999999,-9,7.399999999999999,-15.2,15.4,-9,-2.400000000000002,-12.8,-9.400000000000002,-10.8,0.3999999999999986,-15.8,17.6,-14.8,1,-8.800000000000004,16.6,18.2,-0.4000000000000021,-6,24,-9.400000000000002,6.199999999999999,-11.8,-12.4,19.6,5.199999999999999,-9.400000000000002,-13.2,2.399999999999999,-2.600000000000001,-9.400000000000002,-6.600000000000001,6.199999999999999,-4.400000000000002,-4.800000000000004,9.399999999999999,-14,13.6,-19.2,6.199999999999999,-7,2,14.8,-12.8,19.6,-1.600000000000001,2.799999999999999,0.7999999999999989,5.399999999999999,-0.6000000000000014,-18.2,17.2,-12.8,6.399999999999999,-6.400000000000002,-18.2,6.6,6.799999999999999,2.199999999999999,-1.800000000000001,-12.6,7,5,9,7,-9.200000000000001,-6.800000000000001,-7.200000000000001,-0.8000000000000007,-0.4000000000000004,4,3,1,-2.800000000000001,6,-8.800000000000001,4,1,-4.800000000000001,1.6,-4.800000000000001,3,-2.800000000000001,9,3,-11.2,-1.4,3,-11.2,-0.4000000000000004,2,-2.4,5,2,2,-3.800000000000001,-10.2,-8.200000000000001,-2.4,-2.4,1,-1.4,2,0,1,2,-3.4,-2.4,0,1,0,-4.4,1,0,0,0,-4.4,-2.4,0,-4.4,3,-3.4,1,-4.4,2,0,0,0,0,0,1,3,1,1,0,0,1,-2.4,0,-4.4,0,0,-7.800000000000001,-4.4,0,0,-4.4,1,0,3,1,1,1,-2.4,-2.4,0,-4.4,0,-4.4,0,1,0,-4.4,0,1,0,1,0,1,-3.4,0,-7.800000000000001,0,0,2,0,0,1,0,0,1,0,0,-7.800000000000001,1,1,0,1,-4.4,0,2,-4.4,1,0,0,0,0,0,-4.4,1,0,1,0,-4.4,1,1,1,0,0,1,1,-8.800000000000001,0,1,1,0,0,1,0,0,1,0,0,-3.4,0,0,-4.4,1,-4.4,0,-4.4,0,0,0,0,0,0,1,0,0,-4.4,0,0,-3.4,1,-4.4,1,1,0,1,0,-3.4,1,0,-3.4,1,1,0,-4.4,0,-4.4,0,-3.4,-4.4,0,0,0,-4.4,0,-4.4,0,0,0,1,-4.4,-13.2,1,-17.6,-4.4,-3.4,0,0,-4.4,0,0,-4.4,2,0,1,1,0,0,-4.4,0,-4.4,0,-4.4,-4.4,-4.4,0,-4.4,0,0,0,0,1,0,0,1,0,0,-4.4,1,0,0,-4.4,0,0,1,0,0,1,-7.800000000000001,0,0,0,0,1,0,-4.4,0,0,0,-4.4,0,0,0,0,-4.4,1,-3.4,1,0,0,0,-4.4,0,-3.4,0,-4.4,-8.800000000000001,-3.4,0,0,-3.4,0,0,-7.800000000000001,0,-8.800000000000001,-4.4,0,0,0,1,1,0,0,0,-4.4,0,0,0,0,0,0,1,0,-4.4,0,0,0,0,0,0,-3.4,-3.4,-4.4,0,0,0,0,-8.800000000000001,0,0,-3.4,0,0,0,-4.4,1,0,0,-4.4,0,0,0,-4.4,0,0,-8.800000000000001,0,0,0,0,0,0,0,0,0,0,0,0,0,-3.4,0,1,0,0,0,0,1,0,0,0,0,-4.4,1,-4.4,0,1,-4.4,0,0,0,0,0,0,0,0,0,0,0,0,0,0,0,0,0,0,1,0,0,0,0,0,0,0,0,0,0,0,0,0,0,0,0,0,0,0,0,0,0,0,0,0,-4.4,0,0,0,0,0,0,1,0,0,1,0,0,0,0,0,0,0,0,0,0,0,0,0,0,0,0,0,0,0,0,0,0,0,0,0,0,0,0,0,0,0,0,-4.4,0,0,0,0,0,0,0,0,0,0,0,0,0,0,0,0,0,0,0,0,0,0,0,0,0,0,0,-4.4,0,0,0,0,0,0,1,0,0,0,0,0,0,0,0,0,0,0,0,0,0,0,0,0,0,0,0,0,0,0,0,0,0,0,0,0,0,0,0,0,0,0,0,0,0,0,0,0,0,0,0,0,0,0,0,-4.4,0,0,0,0,0,0,0,0,0,0,0,0,0,0,0,0,0,0,0,0,0,0,0,0,0,0,0,0,0,0,0,0,0,0,0,0,0,0,0,0,0,0,0,0,0,0,0,0,0,0,0,0,0,0,0,0,0,0,0,0,0,0,0,0,0,0,0,0,0,0,0,0,-4.4,0,0,0,0,0,0,0,0,0,0,0
0,0,0,0,0,0,0,0,0,0,0,0,0,0,0,0,0,0,0,0,0,0,0,0,0,0,0,0,0,0,-4.4,0,0,0,0,0,0,0,0,0,0,0,0,0,0,0,0,0,-4.4,0,0,0,0,0,0,0,0,0,-4.4,0,0,-4.4,0,-4.4,0,-4.4,0,0,0,0,0,0,0,0,0,0,0,0,0,-4.4,0,0,0,0,0,0,0,0,0,0,0,0,0,0,0,0,0,0,-4.4,0,0,1,0,0,0,0,0,0,0,0,0,0,0,0,0,0,0,0,0,0,0,0,0,0,0,0,-4.4,0,0,0,0,0,0,0,0,0,0,0,0,0,0,0,0,0,0,0,0,0,0,0,0,0,0,0,0,0,0,0,0,0,0,0,0,0,1,0,0,0,-4.4,0,0,0,0,0,0,0,0,0,-3.4,-4.4,0,0,0,0,0,0,-4.4,0,0,0,0,0,0,0,0,0,0,0,-4.4,0,0,0,0,0,-4.4,0,0,0,0,0,0,0,0,0,-4.4,0,0,0,0,0,0,0,0,0,0,0,0,0,-4.4,0,0,0,0,0,0,0,0,-4.4,-4.4,0,0,0,0,0,0,0,0,-4.4,0,-4.4,-4.4,0,0,-4.4,1,0,0,0,0,0,0,0,0,-2.4,0,0,0,0,0,0,-4.4,-4.4,0,0,-4.4,0,-4.4,0,0,0,0,0,0,0,0,1,0,0,0,-4.4,0,0,0,0,0,0,0,0,-4.4,0,1,0,-4.4,0,-4.4,1,0,-4.4,0,0,0,-4.4,-3.4,0,0,1,0,1,0,0,0,-4.4,0,0,0,0,0,0,0,0,0,1,0,0,0,0,-4.4,1,-4.4,0,0,-4.4,0,0,0,0,0,0,0,-4.4,-4.4,1,0,0,0,0,0,0,0,0,1,0,0,0,0,0,-4.4,0,0,-4.4,0,0,0,-4.4,0,0,0,0,0,0,0,-4.4,0,-8.800000000000001,0,0,0,-4.4,0,1,0,-4.4,0,1,0,0,0,0,0,0,0,0,0,0,0,0,0,-4.4,0,0,-4.4,0,1,-4.4,-4.4,0,-4.4,0,0,-4.4,0,0,0,0,1,0,0,-4.4,0,0,0,0,1,-4.4,0,0,-4.4,0,1,1,1,1,0,0,-4.4,0,-4.4,0,1,0,1,1,0,0,-8.800000000000001,0,0,0,0,0,-3.4,0,1,0,0,-4.4,-4.4,0,1,-4.4,1,0,0,1,0,0,0,0,0,-8.800000000000001,0,0,0,0,1,1,0,0,0,0,0,1,0,0,1,0,1,0,0,0,0,2,1,0,1,0,0,0,1,0,0,2,0,0,0,0,0,1,1,0,2,0,1,1,1,0,0,-8.800000000000001,0,-2.4,0,-8.800000000000001,0,1,0,1,1,0,-4.4,-2.4,-8.800000000000001,0,1,1,0,-4.4,-4.4,1,-3.4,1,0,1,1,2,-1.4,2,3,-3.800000000000001,-0.4000000000000004,-0.4000000000000004,-1.4,4,-3.800000000000001,5,4,-0.4000000000000004,-1.4,0,-4.4,2,3,-3.4,-0.4000000000000004,-6.800000000000001,1,2,-7.800000000000001,-13.2,-4.4,-4.4,3,-7.800000000000001,5,2,3,-3.4,5,-5.800000000000001,-1.4,-5.800000000000001,2,-5.800000000000001,4,2,-0.4000000000000004,6,-10.2,8,-5.200000000000001,8,6.6,-0.6000000000000014,-10,4.199999999999999,-1.600000000000001,3.199999999999999,6.799999999999999,-9.600000000000001,10.6,2.199999999999999,-6,-0.2000000000000011,0,-6,8.6,-0.2000000000000011,-5.600000000000001,9.199999999999999,-0.8000000000000007,-15.4,-1.600000000000001,1.799999999999999,-2.200000000000001,-4.600000000000001,7.199999999999999,13,-9.600000000000001,4.799999999999999,1.6,2.799999999999999,18,15.6,4.199999999999999,-12.4,-4.200000000000001,-14.4,4.399999999999999,-19.2,1.199999999999999,-0.6000000000000014,-3.200000000000001,-10.8,4.399999999999999,9.199999999999999,-4.600000000000001,-4,7.199999999999999,-4,-21.2,18.6,-12.4,-6.400000000000002,-25.40000000000001,-9.200000000000003,-1.400000000000002,12.8,16.6,3.799999999999999,1.599999999999998,5.399999999999999,13.6,4.399999999999999,-13.4,-2,-5,-17.2,-9.400000000000002,-7.400000000000002,5.599999999999998,-10.8,-11,11.8,-5.400000000000002,2,2.799999999999999,4.799999999999999,-5.400000000000002,-12.8,27.6,3.399999999999999,-9.400000000000002,-2.400000000000002,-4,6.799999999999999,4.399999999999999,4.399999999999999,-19.2,6.199999999999999,10.8,14.8,-3.400000000000002,-16.2,-8.400000000000002,-2.400000000000002,9.199999999999999,-12.8,-13.6,-24.40000000000001,8,1.399999999999999,-5.200000000000003,-1,-6.800000000000004,4.199999999999999,-16.2,5.799999999999999,-31,6.799999999999999,9.199999999999999,0.3999999999999986,12.8,2,-21.2,6.799999999999999,8.799999999999999,-14.8,7.799999999999999,11.2,4.399999999999999,8.199999999999999,2,-31.40000000000001,-2,-9,12.4,24.6,5.399999999999999,8.799999999999999,-1,-17.8,-4.400000000000002,-8.800000000000004,0,-5.800000000000004,-19.6,-10.8,-1.600000000000001,-1.400000000000002,-4,7.799999999999999,-4.200000000000003,4.799999999999999,10.2,-3,-17.4,-8,-1.600000000000001,-7.400000000000002,-8.400000000000002,-34.8,2.599999999999998,-1.600000000000001,0,-26.40000000000001,9.399999999999999,-12.8,13.2,2.599999999999998,-4.400000000000002,-3,1,12.4,16.6,-4.400000000000002,16.8,2,5.399999999999999,2.399999999999999,16.6,0,-21.2,-6,-5,-5.400000000000002,8.399999999999999,6,-4,21.2,18.2,2.399999999999999,13.8,-7.400000000000002,17.8,8.799999999999999,6.799999999999999,-1.600000000000001,1.399999999999999,10.6,-0.6000000000000014,-7.600000000000001,-4,-10.6,8.799999999999999,5.399999999999999,-1.400000000000002,-18.6,2.599999999999998,13.2,-13.4,-18.2,-3,-10.6,11.2,12.2,10.2,6.399999999999999,-4.400000000000002,-3.400000000000002,3,5.399999999999999,11.8,14.6,-6,1.399999999999999,-5.600000000000001,-2,-3.600000000000001,-4.400000000000002,14.6,-2,4.399999999999999,-10.2,-7,1.399999999999999,1.799999999999999,-18.6,5.399999999999999,-25,-20.8,-2,11.8,4.399999999999999,3.799999999999999,-15.8,4.199999999999999,7.6,-10,14.2,9.399999999999999,-2,5.399999999999999,11.2,12.6,-11,9.199999999999999,-1.600000000000001,-1.600000000000001,-3.200000000000001,4.6,-21.8,-2.800000000000001,1.6,-1.4,1.6,-8.200000000000001,-4.800000000000001,1,-2.800000000000001,0.1999999999999993,-12.2,1.6,-18,-0.4000000000000004,-4.4,0.5999999999999996,-2.800000000000001,-1.4,-3.4,5,5,-6.800000000000001,1,-0.4000000000000004,-12.6,1.6,-5.800000000000001,-18,4,-3.800000000000001,0.5999999999999996,5,-4.800000000000001,-0.4000000000000004,5,-5.800000000000001,-5.800000000000001,6,-1.4,-5.800000000000001,-2.4,4,-3.4,-3.4,-0.4000000000000004,-2.4,-3.4,0,-3.4,-3.4,2,0,2,1,-2.4,0,0,1,1,3,0,-4.4,1,2,0,0,1,1,0,-3.4,1,0,-4.4,1,1,0,0,2,-4.4,0,1,0,0,1,1,-4.4,0,0,0,1,0,-8.800000000000001,0,2,0,-4.4,-4.4,0,1,2,0,0,2,0,1,2,0,1,1,1,1,0,1,2,0,-2.4,0,0,0,0,-3.4,0,-3.4,0,1,1,1,0,1,0,0,-3.4,-3.4,0,0,0,1,0,0,1,0,-3.4,0,0,0,0,-3.4,-3.4,1,0,0,0,0,0,0,0,0,0,0,0,0,0,1,-3.4,0,1,0,0,0,0,0,0,-4.4,0,0,0,0,1,2,1,1,-7.800000000000001,-8.800000000000001,0,2,0,0,1,-3.4,1,-4.4,1,2,0,0,0,0,0,0,0,1,0,0,0,0,1,-8.800000000000001,-4.4,0,-3.4,-4.4,0,0,-3.4,0,1,2,0,-3.4,0,-22,-4.4,0,0,0,0,-4.4,-4.4,0,-4.4,0,0,-8.800000000000001,-4.4,1,0,-4.4,1,0,0,1,-3.4,0,0,0,0,0,1,-4.4,1,-4.4,-3.4,0,0,0,-4.4,-4.4,0,0,-4.4,1,0,0,1,0,-3.4,1,0,0,0,1,0,0,0,1,0,0,0,-4.4,0,0,0,0,0,-4.4,0,0,0,0,1,0,0,0,1,-3.4,-4.4,-4.4,0,-4.4,1,0,-4.4,-8.800000000000001,-4.4,0,1,0,-3.4,2,0,0,0,0,0,0,0,0,0,0,0,0,0,0,0,0,0,0,0,1,0,1,0,1,0,0,0,1,0,-4.4,0,-3.4,0,0,1,0,-3.4,1,0,0,0,0,1,2,0,0,0,0,0,0,0,0,0,0,0,0,0,2,0,0,-4.4,-3.4,0,0,0,0,0,0,0,0,1,0,0,-4.4,0,0,0,0,0,-4.4,0,0,0,0,1,0,0,0,0,0,0,0,0,0,0,0,0,0,0,0,0,0,0,0,-4.4,0,0,0,0,0,0,0,-4.4,0,0,0,-4.4,0,0,0,0,0,0,0,0,0,0,-4.4,0,0,0,0,1,0,0,0,0,0,0,0,0,0,-4.4,0,0,1,0,0,0,0,1,0,1,0,0,0,0,0,0,1,0,0,0,0,-4.4,0,0,0,0,0,0,0,0,0,1,0,0,0,0,0,0,0,0,0,0,0,0,0,-4.4,0,0,0,0,0,0,0,0,0,-4.4,-4.4,0,0,0,0,0,0,0,0,0,0,0,0,0,0,0,0,0,0,0,0,0,0,0,0,0,0,0,0,0,0,0,0,0,0,0,-4.4,0,0,0,0,1,0,0,0,0,0,0,0,0,0,0,0,0,0,0,0,0,0,0,0,0,0,0,0,0,0,0,0,0,0,0,0,0,0,0,0,0,0,0,1,0,0,0,0,0,0,0,0,0,0,0,0,0,0,0,0,0,0,0,0,0,0,0,0,0,0,0,0,0,0,0,0,0,0,0,0,0,0,0,0,0,0,0,0,0,0,0,0,0,-4.4,0,0
0,0,0,0,0,0,0,0,0,0,0,0,0,0,0,0,0,-4.4,0,0,0,0,0,0,0,0,0,0,0,0,0,0,0,0,0,0,0,0,0,0,0,0,-4.4,0,0,0,0,0,0,0,0,0,0,0,0,0,0,0,0,0,0,0,0,0,0,0,-4.4,0,0,0,0,0,0,0,0,0,0,0,0,0,0,0,0,0,0,0,0,-4.4,0,0,0,0,0,0,0,0,0,0,0,0,0,0,0,0,0,0,0,0,0,0,0,0,0,0,0,0,0,0,0,0,0,0,0,0,-4.4,0,0,0,0,0,0,-4.4,0,0,0,0,0,0,0,0,0,0,0,0,0,2,0,0,0,0,0,0,0,0,0,0,0,-3.4,0,0,0,0,0,0,0,0,0,0,0,0,0,0,0,0,0,0,0,0,0,0,0,0,0,-4.4,0,0,0,0,0,0,0,0,0,0,0,-3.4,0,0,1,0,0,0,0,-8.800000000000001,0,0,0,0,0,0,0,0,-4.4,0,0,0,0,0,0,1,0,0,0,0,0,0,0,0,0,0,0,0,0,0,0,0,0,0,0,0,0,0,-4.4,0,0,0,0,0,0,0,0,0,0,0,0,-4.4,0,0,0,0,-4.4,0,0,0,1,0,-4.4,0,0,0,-4.4,-4.4,1,0,0,0,-4.4,-8.800000000000001,0,0,0,0,1,0,0,-3.4,0,0,0,0,0,0,0,-4.4,0,0,0,-4.4,0,0,0,0,0,0,-4.4,-4.4,1,0,-4.4,-4.4,0,0,0,0,0,0,-4.4,0,0,0,0,0,0,1,0,0,0,0,-8.800000000000001,1,0,0,0,0,-8.800000000000001,0,0,0,0,0,1,0,0,0,-4.4,0,0,0,0,0,-3.4,0,0,-4.4,0,0,0,0,2,-4.4,0,0,0,0,1,-4.4,0,-4.4,-4.4,0,0,0,0,0,1,0,0,-4.4,-4.4,0,0,0,1,0,0,0,0,-3.4,2,1,0,-4.4,1,1,1,0,0,0,0,-8.800000000000001,0,0,0,0,0,0,0,-4.4,0,0,-8.800000000000001,-3.4,1,0,2,2,-4.4,0,0,0,1,0,0,0,-4.4,0,0,0,-13.2,0,0,0,0,0,0,0,0,0,0,-4.4,0,0,-4.4,0,0,-4.4,0,0,0,0,0,0,0,-7.800000000000001,-3.4,0,0,-4.4,1,-4.4,0,2,2,0,-3.4,0,-4.4,0,1,0,0,0,0,0,-4.4,-4.4,0,1,0,0,0,1,-4.4,0,0,0,0,1,0,0,0,-4.4,-4.4,0,1,1,1,0,1,1,1,0,0,-3.4,0,0,-4.4,0,0,-4.4,0,0,1,1,-4.4,-3.4,1,0,-4.4,0,-3.4,1,-8.800000000000001,1,-7.800000000000001,-4.4,0,0,-4.4,-4.4,-4.4,0,1,1,0,1,1,-4.4,0,-3.4,-4.4,0,0,-4.4,1,0,0,0,0,0,2,0,4,1,-2.800000000000001,-14.6,-10.2,-6.800000000000001,-0.4000000000000004,0,5,-4.4,-6.800000000000001,5,1,3,-5.800000000000001,2,-1.800000000000001,-4.4,-4.800000000000001,3,-1.4,5,-3.4,-2.4,-1.4,3,2,-2.4,-0.4000000000000004,0.5999999999999996,3,2,1,6,0,1,0,-0.4000000000000004,-4.4,-4.800000000000001,2,-1.4,2.6,4,-14.6,-1.4,8,-0.4000000000000004,-4.200000000000001,-7.200000000000001,2.199999999999999,6.199999999999999,5.199999999999999,12.2,-9,-4,-16.8,4.199999999999999,6.799999999999999,7.6,-0.6000000000000014,5.199999999999999,8.6,12.6,-9.400000000000002,-17,-1.200000000000001,8.199999999999999,8.199999999999999,-7,10.2,-4.200000000000001,16.2,-13.4,8.199999999999999,-4.600000000000001,-5.600000000000001,-5,1.799999999999999,-9,-0.2000000000000011,-20.8,8.6,0.1999999999999993,0.7999999999999989,0.7999999999999989,-3.200000000000001,-3.600000000000001,-1.600000000000001,-13.8,-13.4,-3,1.799999999999999,-1.200000000000001,0.7999999999999989,-3.600000000000001,11.4,9.799999999999999,18,-2.200000000000001,-9.200000000000003,0.3999999999999986,-4,-20.6,-4.400000000000002,10.8,11.2,-1,-20.4,3.399999999999999,-2.200000000000001,8.199999999999999,4.799999999999999,-22.40000000000001,-7.800000000000004,1.399999999999999,-3.400000000000002,-16.8,20.6,6.799999999999999,16.6,12.8,-14.8,-9.400000000000002,0.3999999999999986,-36.40000000000001,-4.400000000000002,-17.4,-6.400000000000002,-9.400000000000002,4,9.199999999999999,-2,6.399999999999999,3.399999999999999,8.799999999999999,-19.6,-1,18.2,0.3999999999999986,-4.400000000000002,-18.6,-14.8,-4.800000000000004,-7,0,-16.2,-32.40000000000001,5.799999999999999,10.8,7.799999999999999,-16.8,5.799999999999999,1.599999999999998,3.399999999999999,-6.400000000000002,-6.400000000000002,15.8,1.399999999999999,20.6,6.799999999999999,-8,-10,3.799999999999999,15.6,-24.40000000000001,7.399999999999999,-8.400000000000002,11.6,-15.8,-11.8,6.199999999999999,2.399999999999999,-11.8,-16.8,4.799999999999999,-9.400000000000002,16.2,-2,14.2,-14.8,6.199999999999999,6.399999999999999,-0.2000000000000011,-8.400000000000002,-19,-4.600000000000001,-6,-14.4,16.2,20,-12.8,16.6,-2,-15.8,-9.400000000000002,3.399999999999999,-1,10.6,0.1999999999999993,-34,8.799999999999999,9.199999999999999,2.399999999999999,9.199999999999999,-19,-11.4,3.799999999999999,-1.200000000000001,9.399999999999999,-1.200000000000001,-17.8,9.199999999999999,-11.8,-2,13.2,-1,6.599999999999998,-14.8,4.799999999999999,2.399999999999999,19.2,-1.400000000000002,14.2,4.799999999999999,12.4,8.399999999999999,5.799999999999999,1.399999999999999,-24.40000000000001,-5.800000000000004,-8.600000000000001,-8,19,-7.800000000000004,-10.4,8.799999999999999,-6.200000000000003,10.2,2.399999999999999,-5,4,-6.600000000000001,-3,-10.2,-2.800000000000004,6.399999999999999,-13.8,-1.600000000000001,-13.2,2,6.199999999999999,11.2,-19.6,-11.8,10.2,-14.4,-5,-10.4,-1.800000000000004,4.799999999999999,-26,-7,3.399999999999999,10.2,4.799999999999999,-10.4,-8,0,-11.4,-11,-4.600000000000001,6.799999999999999,-7.400000000000002,17,-0.6000000000000014,-12.4,6.799999999999999,7.799999999999999,16,-1.600000000000001,-20.2,10.6,-18.8,0.3999999999999986,11.4,-20.2,0.5999999999999996,-2.600000000000001,10.6,-1.400000000000002,-3,4.199999999999999,-17.8,-2.200000000000001,-1.200000000000001,0,11.6,-20.8,-8.600000000000001,3.199999999999999,0.1999999999999993,0.5999999999999996,2.6,-3.800000000000001,-5.800000000000001,4.6,-11.2,1.6,1.6,-12.6,-0.4000000000000004,-0.4000000000000004,4,-0.4000000000000004,8,-0.4000000000000004,-2.800000000000001,-2.800000000000001,-11.2,-5.200000000000001,1,2.6,-2.4,2.6,-9.200000000000001,1.6,-2.4,1.199999999999999,-0.4000000000000004,5,5,0.5999999999999996,4,-1.4,-8.200000000000001,1.6,-9.200000000000001,-7.200000000000001,-2.800000000000001,-10.2,-2.4,-3.4,1,2,4,-4.4,0,1,0,0,0,-2.4,1,-4.4,0,1,2,0,-3.4,1,1,0,-4.4,1,1,0,0,-3.4,-4.4,0,0,0,2,0,1,-4.4,0,0,0,-3.4,1,-4.4,1,0,1,-4.4,0,0,1,1,0,1,1,1,0,-4.4,-4.4,2,0,0,0,2,0,0,-4.4,0,-4.4,0,-4.4,0,-4.4,0,-13.2,0,1,-3.4,1,0,-3.4,0,0,1,0,0,-2.4,-3.4,0,-4.4,1,0,-3.4,0,0,0,-3.4,-13.2,0,1,0,0,0,0,0,0,0,0,1,1,1,1,0,0,-4.4,0,0,-4.4,0,0,0,0,-8.800000000000001,1,0,0,0,0,1,0,-4.4,0,0,0,-4.4,0,2,0,0,-3.4,2,1,1,0,0,0,1,-4.4,0,0,0,0,0,1,3,-8.800000000000001,0,0,2,0,1,-4.4,0,0,-4.4,0,1,0,-4.4,0,0,0,0,0,0,0,0,0,1,0,-2.4,1,-4.4,0,0,0,2,0,0,0,0,0,0,0,0,-4.4,1,0,1,0,1,-4.4,0,-4.4,1,0,0,-4.4,0,0,0,-4.4,1,0,0,0,0,0,0,1,-8.800000000000001,0,0,0,0,-4.4,-4.4,0,0,0,-8.800000000000001,0,0,0,-4.4,0,1,1,0,-4.4,-2.4,-4.4,-4.4,3,0,0,1,0,-4.4,0,1,1,-4.4,1,-4.4,1,0,0,0,0,1,-8.800000000000001,-4.4,0,0,-4.4,0,0,0,-4.4,0,0,0,0,0,0,0,0,0,0,0,0,-4.4,0,0,0,0,-8.800000000000001,0,0,-3.4,0,1,1,0,0,0,0,0,-4.4,0,0,0,0,0,0,0,0,0,0,0,0,0,0,-4.4,0,0,0,-4.4,0,0,-4.4,0,0,1,1,0,0,0,0,0,0,0,0,0,0,0,0,0,0,0,0,0,0,0,0,0,0,0,0,0,0,0,0,0,0,1,0,1,0,0,0,0,-4.4,0,0,1,-4.4,0,0,-4.4,0,0,0,0,0,0,0,0,0,1,0,0,0,0,0,0,0,0,0,0,0,0,0,0,0,0,0,0,0,0,0,0,0,0,0,0,0,-4.4,0,0,0,0,0,-4.4,0,0,0,0,0,0,0,0,0,0,0,0,0,0,0,0,0,0,0,0,-4.4,0,0,-4.4,0,0,0,0,0,0,0,0,0,0,0,0,0,0,-4.4,1,0,0,0,-4.4,0,0,0,0,0,0,0,0,0,0,0,0,1,0,0,0,0,0,1,0,0,0,0,0,0,0,0,0,0,0,0,0,0,0,0,0,0,0,0,0,0,0,0,0,0,-4.4,-4.4,-4.4,0,0,0,0,0,0,0,0,0,0,0,0,0,0,0,0,0,0,0,0,0,0,0,-4.4,0,0,0,0,0,0,0,0,0,0,0,0,0,0,0,0,0,0,0,0,0,0,0,0,0,0,0,0,0,0,0,0,0,0,0,0,0,0,0,0,0,0,0,0,0,0,0,0,0,0,0,0,0,0,0,0,0,0,0,0,0,0,0,0,0,0,0,0
0,0,0,0,0,0,0,0,0,0,0,0,0,0,0,0,0,0,-4.4,0,0,0,0,0,0,0,0,0,0,0,0,0,0,0,0,0,0,0,0,0,0,0,0,0,0,0,0,0,0,0,0,0,0,0,0,0,0,0,0,0,0,1,0,0,0,0,0,0,0,0,0,0,0,0,0,0,0,0,0,0,0,0,0,0,0,-4.4,0,0,0,0,0,0,0,0,0,0,0,0,0,0,0,0,0,0,0,0,0,0,0,0,0,0,0,0,0,0,0,0,0,0,0,0,0,0,1,0,0,0,0,0,0,0,0,0,0,0,0,0,0,0,0,0,0,1,0,0,0,0,0,0,0,0,0,0,0,0,0,0,0,0,0,0,-4.4,0,0,-4.4,0,0,0,0,0,0,0,0,0,0,0,0,0,0,0,0,0,1,0,0,0,0,0,0,0,0,0,0,0,0,-4.4,0,-4.4,0,0,0,0,0,0,0,0,0,1,0,-4.4,0,1,-3.4,0,0,0,0,0,-4.4,0,0,0,0,0,0,0,0,0,0,0,0,0,0,0,0,0,0,-4.4,0,0,0,0,0,0,0,0,-4.4,0,0,-4.4,0,0,0,1,1,0,0,0,0,0,0,0,-4.4,0,1,-4.4,0,0,-4.4,0,1,0,0,0,0,1,-4.4,0,-3.4,0,0,0,0,0,0,1,0,0,0,0,0,0,0,0,-8.800000000000001,-8.800000000000001,0,0,0,0,1,0,0,0,1,0,0,-4.4,-4.4,0,0,2,0,-8.800000000000001,0,-8.800000000000001,1,-4.4,0,0,-4.4,0,0,0,0,0,1,-4.4,1,0,-4.4,-4.4,0,0,0,0,-8.800000000000001,0,0,0,0,0,0,0,0,0,-4.4,1,0,0,-3.4,0,0,0,0,1,-3.4,0,1,0,0,1,-4.4,0,-4.4,0,0,0,0,0,-8.800000000000001,0,1,0,0,0,1,1,0,0,0,0,-4.4,-3.4,0,-4.4,1,1,0,-8.800000000000001,0,0,0,0,0,0,-3.4,-4.4,0,0,0,0,-3.4,0,0,-4.4,0,-4.4,0,0,-4.4,1,0,0,-4.4,0,0,0,-7.800000000000001,0,0,-4.4,0,1,-8.800000000000001,-4.4,1,0,0,0,0,-4.4,0,0,0,0,0,0,1,0,0,0,0,0,0,0,0,1,0,-4.4,-4.4,0,0,0,1,0,0,1,0,0,1,0,0,0,0,-4.4,0,0,0,-3.4,0,0,1,0,-4.4,0,1,0,0,-3.4,0,0,0,1,-3.4,2,1,0,-4.4,0,0,0,0,0,-4.4,0,2,-4.4,0,0,0,0,1,1,0,0,1,2,-4.4,0,0,1,-4.4,-4.4,1,0,0,-3.4,0,1,1,0,1,1,0,1,-4.4,0,0,-5.800000000000001,0,1,0,-3.4,1,0,0,0,0,0,1,0,1,3,3,2,-4.4,0,0,1,2,-3.4,1,-6.800000000000001,-3.4,3,-5.800000000000001,3.6,1.6,3,-5.800000000000001,-0.4000000000000004,0.5999999999999996,3,-12.2,5,-13.6,-9.200000000000001,-0.4000000000000004,2,1.6,-1.800000000000001,6,-3.4,1,2,3,-4.4,-2.4,3,-0.4000000000000004,0.5999999999999996,-2.4,0.5999999999999996,1,-13.2,2,1,3,4,-3.4,-3.4,-1.4,5,-1.800000000000001,-4.800000000000001,-2.800000000000001,-16,-4.200000000000001,0.1999999999999993,10.2,11.2,0.1999999999999993,11.2,3.799999999999999,4.199999999999999,4.199999999999999,-7,5.199999999999999,9.199999999999999,9.6,0.3999999999999986,-3.600000000000001,0.1999999999999993,-7.600000000000001,-6,1.799999999999999,9.799999999999999,1.799999999999999,-5,7.199999999999999,-7,-5.200000000000001,-0.2000000000000011,2.399999999999999,7.799999999999999,-34,8.199999999999999,3.799999999999999,-1.200000000000001,-12.4,-5.200000000000001,-6,-23.2,-0.2000000000000011,8.199999999999999,4.799999999999999,-10.6,-5.600000000000001,-10.4,7.399999999999999,5.799999999999999,3.799999999999999,8.199999999999999,0.7999999999999989,1,-9,-0.6000000000000014,7.799999999999999,6.199999999999999,0.7999999999999989,-5.600000000000001,-6.400000000000002,-12,10.2,23.6,5.799999999999999,-0.2000000000000011,7.799999999999999,4.199999999999999,-3,-1,-13.8,1.199999999999999,-3.800000000000004,-13.2,2,15.6,-2.600000000000001,-4,-3.400000000000002,-0.6000000000000014,25,-10.6,-5.600000000000001,11.6,7.399999999999999,18.2,-3,6.799999999999999,-4,1.799999999999999,-1,-8.400000000000002,2.799999999999999,-25.2,4.399999999999999,6.799999999999999,11.6,4.399999999999999,-12.4,-19.2,22.2,8.799999999999999,19.2,-9.400000000000002,11,-1,0,2.399999999999999,-7.400000000000002,-5.400000000000002,-3,-1.200000000000001,-4.400000000000002,14.2,4.399999999999999,2,-6.800000000000004,-11,-4.400000000000002,-6.600000000000001,18.6,2.799999999999999,-2.600000000000001,-9.400000000000002,14.6,-13.8,-5,-19.6,-8.800000000000004,-1,3.399999999999999,0.3999999999999986,-1,3.799999999999999,1.799999999999999,6.199999999999999,5.399999999999999,7.199999999999999,-6,3.399999999999999,-15.8,-8,-3.800000000000004,13.2,10.8,9.199999999999999,13,1.799999999999999,-1.600000000000001,4.799999999999999,-9.400000000000002,6.199999999999999,-7,2.399999999999999,6.399999999999999,-7.400000000000002,5.799999999999999,13.2,13.2,2,-10.4,8.799999999999999,-6.800000000000004,2.799999999999999,1.799999999999999,5.399999999999999,-7.200000000000001,10.6,-10.4,8.799999999999999,9.199999999999999,-9.400000000000002,2,-1,-1.200000000000001,0,-12.8,4.399999999999999,13.6,3.399999999999999,0,6.399999999999999,-1,-21,-17.8,-14.8,1,1.599999999999998,-24.6,17.6,13.6,-10.8,9.199999999999999,-18.6,-2.400000000000002,14.4,12.2,-6.400000000000002,-5.400000000000002,15.6,-10.4,-1,-0.6000000000000014,-9.200000000000003,-9.800000000000004,-7.800000000000004,16.6,4.199999999999999,-4,1,2.799999999999999,-2,-9,-22.2,0.3999999999999986,-21.2,8.399999999999999,-0.2000000000000011,-0.6000000000000014,-15.8,-2.600000000000001,5.399999999999999,13.2,-11.4,9.6,-19.2,-6.600000000000001,-7,-5,7.199999999999999,15.6,-2,1.199999999999999,3.399999999999999,-5,7.199999999999999,5.199999999999999,6.199999999999999,-3.600000000000001,-7.400000000000002,-23,6.199999999999999,-1.600000000000001,5.199999999999999,-5.600000000000001,5.399999999999999,-3.200000000000001,-1.600000000000001,-3.200000000000001,1.799999999999999,-10,4.199999999999999,15.6,-2.600000000000001,-1.600000000000001,-4.200000000000001,-4.600000000000001,-1.200000000000001,3.6,2.6,5,-7.200000000000001,1.6,-2.800000000000001,7,-4.800000000000001,8,0.1999999999999993,-14,10,-6.200000000000001,1.6,10,-1.4,-10.2,-4.200000000000001,3.6,2.6,2.6,-6.200000000000001,-19,-9.600000000000001,2.6,-22.4,-7.200000000000001,-7.200000000000001,-4.800000000000001,-2.800000000000001,-0.4000000000000004,-4.800000000000001,-12.2,-2.4,1.6,6,-0.4000000000000004,4,2,0.5999999999999996,-0.4000000000000004,-11.2,4,-3.4,-0.4000000000000004,2,1,0,0,1,-3.4,1,0,1,0,1,-4.4,1,0,-7.800000000000001,0,0,2,0,-3.4,0,-4.4,-3.4,-4.4,-4.4,1,0,1,0,0,2,0,1,0,-3.4,-3.4,1,-4.4,0,0,-2.4,1,2,0,-3.4,0,1,0,0,0,0,-4.4,-4.4,0,-3.4,0,-4.4,1,-4.4,2,0,-4.4,2,0,1,2,-4.4,1,0,0,0,0,0,-4.4,0,0,1,0,0,0,0,0,-7.800000000000001,0,1,1,1,0,1,-4.4,2,0,-4.4,0,1,1,0,0,-4.4,0,0,1,0,0,1,1,1,0,1,0,0,0,0,0,-4.4,-3.4,1,0,0,0,0,-4.4,0,0,2,0,0,0,0,1,-4.4,1,1,2,1,0,0,0,0,0,1,1,0,0,0,-4.4,0,0,0,-4.4,0,0,0,-4.4,1,-4.4,0,2,0,0,-4.4,0,0,0,1,-7.800000000000001,0,0,0,0,0,0,-4.4,0,-4.4,0,1,2,1,-4.4,0,-4.4,-4.4,1,0,0,-4.4,0,-3.4,0,0,1,0,1,0,0,0,0,-4.4,1,1,0,0,1,-4.4,0,1,0,-4.4,1,0,1,-4.4,-3.4,0,0,0,0,0,-2.4,0,0,0,0,1,0,1,0,-4.4,1,0,0,0,-3.4,0,0,0,3,2,0,1,0,0,0,0,0,1,0,1,2,0,0,0,0,0,0,0,0,-3.4,1,0,-3.4,0,2,0,0,0,0,1,1,0,0,1,1,0,0,0,-4.4,0,0,0,0,0,1,0,0,1,1,-4.4,0,0,0,0,0,0,-4.4,0,0,0,0,0,0,1,0,0,0,0,0,0,0,0,0,0,0,0,0,0,0,0,0,0,0,0,0,1,-4.4,0,0,-4.4,0,-8.800000000000001,0,0,0,0,0,0,0,0,1,1,0,0,0,0,0,1,0,0,0,0,0,1,0,0,0,0,-4.4,0,0,0,-4.4,0,0,0,0,1,0,0,0,0,0,0,-4.4,0,0,0,0,0,1,0,0,0,0,0,0,-4.4,0,0,0,0,0,0,0,0,0,0,0,0,0,0,0,0,0,0,0,0,1,0,0,0,0,0,0,0,0,0,0,0,0,0,0,0,0,0,0,0,0,0,0,0,0,0,0,0,-4.4,0,0,0,0,0,0,0,0,0,0,0,0,0,0,0,0,0,0,0,0,0,0,0,0,0,0,0,0,0,0,0,0,0,0,0,0,0,0,0,0,0,0,0,0,0,0,1,0,0,-4.4,0,0,1,0,0,0,0,0,0,0,0,0,0,0,0,0,0,0,0,0,0,0,0,0,0,0,0,1,0,0,0,0,0,0,0,0,0,0,0,0,0,0,0,0,0,0,0,-4.4,0,0,0,0,0,0,0,0,0,0,0,0,0,0,0,0,0,0,0,0,0,0,0,-4.4,0,0,0,0,0,0,0,0,0,0,0,0,0,0,0,0,0,0,0,0,0,0,0,0,-4.4,0,0,0,0,0,0,0,0,0,0,0
0,0,0,0,0,-4.4,0,0,0,0,0,0,0,0,0,0,0,0,0,0,0,0,-4.4,0,0,0,0,0,0,0,0,0,0,0,0,0,0,0,0,0,0,-4.4,0,0,0,0,0,0,1,0,-4.4,0,-4.4,-4.4,0,0,0,0,0,0,0,0,0,0,0,0,0,0,0,-4.4,0,0,0,0,0,0,0,0,0,-4.4,0,1,-4.4,0,0,0,0,0,0,0,0,0,0,0,0,0,0,0,0,0,0,0,0,0,0,0,0,0,0,0,0,0,0,0,0,0,0,0,0,0,-4.4,0,0,0,0,0,0,0,0,0,0,1,0,0,-4.4,-4.4,0,0,-4.4,0,0,0,0,-8.800000000000001,0,0,-4.4,0,0,0,0,0,0,0,0,0,0,0,0,0,0,0,0,0,0,-4.4,0,0,0,0,0,0,0,0,0,0,1,0,0,0,0,0,0,0,0,0,0,0,0,0,0,0,0,0,0,0,0,0,0,0,0,0,0,0,0,0,0,0,0,-4.4,0,0,0,0,0,0,0,0,0,0,0,0,0,0,0,0,0,0,0,0,0,0,0,0,0,-4.4,0,0,0,0,1,0,-4.4,0,0,0,0,0,0,0,0,0,0,0,0,-4.4,0,0,0,0,0,0,0,0,0,0,0,-4.4,0,0,0,0,0,0,0,0,0,0,-4.4,0,0,0,0,0,2,0,0,0,0,0,0,1,-4.4,0,0,0,0,0,0,0,0,0,-4.4,1,0,0,0,1,-8.800000000000001,-4.4,-4.4,0,0,0,0,0,0,0,0,0,0,-4.4,0,0,1,0,0,0,0,-4.4,0,-4.4,1,1,0,0,0,-4.4,-3.4,0,0,1,-4.4,0,-4.4,0,-8.800000000000001,-8.800000000000001,-4.4,0,0,0,1,0,-3.4,0,0,2,-4.4,0,-4.4,0,-8.800000000000001,0,0,1,0,-4.4,0,-4.4,1,0,1,1,0,0,0,0,1,0,0,0,0,0,-4.4,0,0,0,0,-4.4,-4.4,1,0,0,0,0,0,0,1,-4.4,0,0,1,-4.4,0,-12.2,0,0,-8.800000000000001,1,0,0,0,0,-4.4,-4.4,0,0,0,0,0,1,1,0,-4.4,0,0,-4.4,1,-4.4,1,0,0,0,0,1,0,1,-4.4,0,-3.4,0,1,-4.4,0,-2.4,1,0,-3.4,-4.4,2,0,1,0,0,0,2,0,0,0,0,1,0,1,1,0,0,0,0,1,0,0,0,-4.4,1,0,0,0,-4.4,-8.800000000000001,0,0,0,2,0,1,0,0,0,1,1,-4.4,0,1,1,0,1,1,-3.4,0,0,0,0,0,0,0,0,0,0,0,1,1,0,0,0,-3.4,0,1,0,0,0,1,0,0,0,1,-8.800000000000001,-4.4,-3.4,1,0,1,0,0,0,0,-2.4,2,2,0,-3.4,0,0,0,2,-1.4,1,1,-4.4,-3.4,-3.4,-2.4,5,1.6,1,3,-2.800000000000001,-18,5,-4.800000000000001,-3.800000000000001,-11.6,-4.800000000000001,-1.4,7,-1.4,1.6,-4.4,-0.8000000000000007,1.6,1.6,3,-8.200000000000001,4,-3.800000000000001,-13.2,-3.4,-13.6,-20,-1.4,-6.800000000000001,-2.4,-0.4000000000000004,-0.4000000000000004,1.199999999999999,4,-0.4000000000000004,-9.200000000000001,0.5999999999999996,-2.800000000000001,5,-1.4,2,-8.200000000000001,4,-4.800000000000001,5.6,-0.4000000000000004,0.1999999999999993,-1.4,-0.8000000000000007,-10,-0.8000000000000007,-3.200000000000001,-7,-4,5.199999999999999,4.199999999999999,-19.8,18.2,-4.600000000000001,-0.2000000000000011,-16.4,8.6,-8.600000000000001,14.6,-1.200000000000001,-2.200000000000001,3.199999999999999,-10,14,-5,-3.200000000000001,-11,10.6,18,17.6,-4.400000000000002,-11,12.6,0.3999999999999986,0.3999999999999986,2.799999999999999,0.3999999999999986,0.7999999999999989,0.7999999999999989,9.6,0.3999999999999986,5.199999999999999,-13,-21.8,-0.6000000000000014,3.799999999999999,1,-10,-11.2,-16.8,-3,-22.2,5.399999999999999,-3,3.199999999999999,-9,-31.6,6.799999999999999,11.2,11.6,1,14,4.799999999999999,-13.8,9.6,1.799999999999999,-1.600000000000001,4.799999999999999,5.399999999999999,11.8,-17.2,-6,2.399999999999999,8.199999999999999,-2.600000000000001,-10,-14.6,3.799999999999999,-1.600000000000001,9.799999999999999,-26,-15.2,2.799999999999999,14.2,-30.6,-6,-2,2.799999999999999,13.6,-16.2,-10,14.8,-1,-12.4,2.799999999999999,5.199999999999999,-9,-2.400000000000002,-3.600000000000001,9.199999999999999,-6.800000000000004,-7.800000000000004,10.2,-38.40000000000001,-15.8,-0.2000000000000011,-13.4,1.799999999999999,-23.6,-3,-1.200000000000001,2,3.799999999999999,-1,-3,0.3999999999999986,-1.600000000000001,-8,-13.4,-16.8,13.6,0.1999999999999957,10.8,-6.400000000000002,-7,4.799999999999999,7.799999999999999,5.799999999999999,14.2,0.3999999999999986,8.199999999999999,8.199999999999999,6.799999999999999,0,-7,0.3999999999999986,8.799999999999999,2.799999999999999,6.799999999999999,17.2,21.6,-0.2000000000000011,-12.8,-13.4,-7.400000000000002,5.199999999999999,-2.600000000000001,10.6,1.399999999999999,5.799999999999999,6.799999999999999,11.2,7.799999999999999,13.2,10.2,3,3.399999999999999,0,-11,2,-4,7.199999999999999,5.199999999999999,-5,1.399999999999999,-26,10.6,-1.600000000000001,-12.2,0.7999999999999989,-7.600000000000001,-29,-0.6000000000000014,5.799999999999999,-1.600000000000001,3,-2.600000000000001,12.8,10.2,-1.600000000000001,-8.800000000000004,-0.4000000000000021,-5,0.7999999999999989,-4,5,-4.800000000000004,16.6,-4.800000000000004,-11,-11.4,-0.6000000000000014,3,7.199999999999999,-1.600000000000001,2,5,9.6,-12.2,-1.600000000000001,3,-0.6000000000000014,0,7.199999999999999,-31.40000000000001,-7,7.199999999999999,-5,-6.400000000000002,16.2,-1,3.799999999999999,-0.6000000000000014,-21.6,0.3999999999999986,8.6,8,7.6,-1.200000000000001,14.2,6.799999999999999,4.799999999999999,-24.2,3.799999999999999,13.2,2.399999999999999,-6,-8.400000000000002,3.399999999999999,-8,-5,1.399999999999999,-12.8,-13,-10,8.399999999999999,10.2,5.199999999999999,5.6,-2.600000000000001,2.199999999999999,5.6,10.6,-1.600000000000001,-1.200000000000001,1.799999999999999,-3.200000000000001,-6.600000000000001,-15.8,6.799999999999999,-9,-1,4.199999999999999,5.6,-5.200000000000001,5.199999999999999,-1.600000000000001,-4.200000000000001,4.6,-6.200000000000001,-4.800000000000001,8,-0.4000000000000004,7,-0.8000000000000007,-4.600000000000001,-2.4,7,3.6,1.199999999999999,10,-1.800000000000001,-0.8000000000000007,-5.800000000000001,-2.800000000000001,8,9.6,6.6,11,3.199999999999999,-4.200000000000001,-1.200000000000001,-0.8000000000000007,2.6,-9.600000000000001,10,3,-4.800000000000001,-9.200000000000001,3,2.6,0.5999999999999996,-0.8000000000000007,7,-0.4000000000000004,4,4,1,-0.4000000000000004,-0.4000000000000004,-4.4,2,-4.4,-2.4,-4.4,1,1,-4.4,-8.800000000000001,1,-4.4,0,0,1,1,1,-3.4,0,0,-4.4,0,-3.4,-4.4,1,-4.4,1,-4.4,0,-2.4,0,1,-3.4,1,0,0,-4.4,-4.4,-4.4,1,-3.4,0,0,0,0,0,0,0,0,0,-4.4,1,0,0,0,0,1,-7.800000000000001,1,0,0,0,-4.4,-4.4,0,0,1,0,-8.800000000000001,-4.4,0,-3.4,3,0,0,0,0,1,0,1,-4.4,0,0,-4.4,0,-4.4,-3.4,1,0,1,0,0,-4.4,1,-3.4,0,0,0,1,-13.2,-4.4,0,0,0,0,-4.4,0,0,1,-4.4,1,0,-2.4,0,1,0,0,-12.2,-4.4,0,0,0,-2.4,0,1,0,0,-4.4,0,-4.4,-4.4,-4.4,0,0,1,0,0,1,0,-4.4,0,0,0,-3.4,0,1,-8.800000000000001,0,0,0,-4.4,-4.4,1,0,-4.4,-4.4,0,-3.4,0,0,0,0,0,1,1,0,0,-3.4,3,-4.4,0,-4.4,-4.4,-8.800000000000001,0,1,3,0,0,2,0,-4.4,0,1,2,0,1,0,-4.4,-6.800000000000001,0,0,1,1,-3.4,1,0,-4.4,0,-4.4,1,0,0,0,1,1,1,0,0,0,0,-3.4,0,1,0,0,0,0,1,0,-4.4,0,-3.4,1,0,0,-4.4,0,1,2,0,0,1,1,0,1,0,0,-4.4,0,0,0,0,0,-4.4,0,0,0,0,0,0,1,0,0,-4.4,0,-4.4,0,0,-8.800000000000001,0,0,0,-3.4,0,0,1,0,1,0,-3.4,0,0,0,1,-4.4,0,0,0,1,0,0,0,-4.4,0,0,0,0,0,0,0,0,0,-4.4,0,0,0,0,0,0,-4.4,0,1,0,0,0,0,0,1,0,0,0,0,0,0,1,0,0,0,0,0,0,0,0,0,0,0,0,1,0,0,-4.4,0,0,0,0,0,0,0,0,0,0,0,0,0,0,0,1,0,-4.4,0,0,0,0,0,0,0,0,0,0,0,-3.4,0,0,0,0,0,0,0,0,0,0,0,0,0,0,0,0,0,0,0,0,0,1,-4.4,-4.4,1,0,0,0,0,0,0,0,0,0,0,1,0,-4.4,0,0,0,0,0,0,0,0,0,0,0,0,0,0,0,0,0,0,0,0,0,0,0,0,0,0,0,0,0,0,0,-4.4,0,0,0,0,0,0,0,0,0,0,0,0,0,0,0,0,0,0,-4.4,0,-4.4,0,0,0,0,0,0,0,0,0,0,0,0,0,0,0,0,0,0,0,0,0,0,0,0,-4.4,0,0,0,0,1,0,0,0,0,0,0,0,0,0,0,0,0,0,0,0,-4.4,0,0,0,0,0,0,0,0,0,0,0,0,0,1,0,0,0,0,0,0,0,0,0,0,0,0,0,0,0,0,0,0,0,0,0,0,0,0,0,0,0,0,0,0,0,0,0,0,0,0,0,0,0,0,0,0,0,0,0,0,0,0,0,0,0,0,0,0,0,0,0,0,0,0,0,0,0,0,0,0,0,0,0,0,0,0,0,0,0,0,0,0,0,0,0
0,0,0,0,0,0,-4.4,0,0,0,0,0,0,-4.4,0,0,0,0,0,0,0,0,0,0,0,0,0,0,0,0,0,0,0,0,0,0,0,-4.4,0,-4.4,0,0,0,0,0,0,0,0,0,0,0,0,0,0,0,0,0,-4.4,-4.4,0,0,0,0,0,0,0,0,0,0,0,0,0,0,0,0,0,0,0,0,0,-4.4,0,0,0,0,0,0,0,0,0,0,0,0,0,0,0,0,0,0,0,-4.4,0,0,0,0,1,0,0,0,0,0,0,0,0,-4.4,0,0,0,0,0,0,0,0,-4.4,0,0,-4.4,0,0,0,0,0,0,0,0,0,0,0,0,0,0,0,0,0,0,0,0,0,0,0,0,0,0,0,0,0,0,0,0,0,0,0,0,0,0,0,-4.4,0,0,0,0,0,0,0,0,0,0,0,0,0,0,0,1,0,0,0,0,0,0,0,0,0,0,0,0,0,0,0,1,0,0,0,0,0,0,1,0,0,0,0,0,0,0,0,0,0,0,0,0,0,0,0,0,0,0,0,0,0,0,1,0,-4.4,0,0,0,0,-4.4,-4.4,0,0,0,0,0,0,0,0,0,-4.4,0,-4.4,0,0,1,-8.800000000000001,0,0,0,0,0,0,0,0,0,0,0,0,0,0,0,0,0,0,0,0,0,0,-4.4,2,0,0,0,0,0,-4.4,1,0,0,0,0,0,0,0,0,0,-4.4,0,0,1,-4.4,0,0,0,0,0,0,0,-8.800000000000001,0,0,1,1,0,-4.4,-7.800000000000001,0,0,0,0,0,0,0,-4.4,0,1,0,0,0,0,1,0,0,0,0,1,0,0,-4.4,0,-4.4,0,0,0,0,1,0,0,0,-4.4,0,2,0,-4.4,0,0,0,0,-4.4,0,0,0,0,0,-4.4,0,-4.4,0,-3.4,-4.4,0,0,0,-8.800000000000001,0,0,0,0,0,-6.800000000000001,-4.4,0,0,0,0,0,0,0,0,0,0,0,-4.4,0,0,-4.4,0,-4.4,1,0,0,1,-4.4,-4.4,-8.800000000000001,0,1,0,0,0,-3.4,0,0,-4.4,0,1,1,0,2,-4.4,1,0,0,0,0,1,1,0,1,0,0,1,1,1,-4.4,1,0,0,-13.2,-8.800000000000001,1,1,0,0,0,-3.4,0,2,0,0,0,1,0,0,-3.4,0,0,0,0,0,0,0,-4.4,0,1,1,0,0,0,-8.800000000000001,-4.4,0,0,0,0,1,0,1,0,-4.4,0,-4.4,0,-4.4,-3.4,2,2,0,0,0,0,-4.4,1,-4.4,1,0,1,1,0,0,1,0,0,0,0,0,1,0,0,0,-8.800000000000001,0,0,-4.4,0,-4.4,0,0,-7.800000000000001,1,0,1,1,0,0,0,2,0,0,0,0,0,1,-3.4,0,0,-2.4,2,0,0,0,-8.800000000000001,2,1,-4.4,2,0,2,1,0,-2.4,-8.800000000000001,5,2,-2.4,-5.800000000000001,8,-2.4,6,0.1999999999999993,10,8,5,-0.4000000000000004,-6.800000000000001,-8.200000000000001,0.5999999999999996,0.5999999999999996,-6.800000000000001,0.5999999999999996,-5.200000000000001,-0.8000000000000007,-7.200000000000001,8,-2.800000000000001,2,-0.4000000000000004,1,-3.4,-4.800000000000001,4,-0.4000000000000004,9,-0.4000000000000004,0.5999999999999996,-0.4000000000000004,-5.800000000000001,4,5,4,-5.200000000000001,4.6,-12.6,-0.4000000000000004,-1.4,4,-12,-1.800000000000001,2.6,-0.8000000000000007,9.6,5.6,-2.200000000000001,11.6,3.799999999999999,-9,-4.600000000000001,-22.2,7.199999999999999,-14,-13.8,-14.8,-0.8000000000000007,-8,5.799999999999999,0.7999999999999989,-15.4,8.6,8.199999999999999,-0.2000000000000011,-2.600000000000001,4.799999999999999,11.6,16,6.799999999999999,-5.600000000000001,11.6,7.199999999999999,-13.4,-5.200000000000001,6.199999999999999,1.799999999999999,-0.2000000000000011,-1.200000000000001,7.6,-8.400000000000002,12.6,5.199999999999999,6.199999999999999,-2.600000000000001,-1.400000000000002,-18.8,-5.600000000000001,-0.4000000000000021,0.7999999999999989,-6.400000000000002,-11,-24,9.799999999999999,2.399999999999999,10.2,-20.2,4.799999999999999,-10.4,-1.600000000000001,-10.8,-34.8,0.3999999999999986,7.799999999999999,1,4.799999999999999,-13.8,8.199999999999999,0.7999999999999989,-2,0,-16.8,-2,-10.4,-5,10.2,2.399999999999999,8.799999999999999,-0.6000000000000014,-14.4,-1,6.799999999999999,5.399999999999999,-5.600000000000001,1.799999999999999,-8.400000000000002,11.8,8.6,19,9,-6.600000000000001,-8,-15.8,-7,6.799999999999999,-10.8,-15.4,-12.4,-3.400000000000002,-18.6,-14.8,-8,3.399999999999999,7.799999999999999,-4,6.799999999999999,14.2,6.399999999999999,1.399999999999999,-3.600000000000001,-1.600000000000001,13.8,-26,-5.400000000000002,-4,-3.400000000000002,-21.2,8.799999999999999,-10,2.799999999999999,1.399999999999999,7.199999999999999,-3.200000000000001,1.799999999999999,-11,1.399999999999999,1.399999999999999,-5.600000000000001,-8.800000000000004,-8.600000000000001,11.2,0.3999999999999986,3.799999999999999,1.399999999999999,9.199999999999999,-21.2,-19,-2,-0.2000000000000011,10.6,16.2,-1.600000000000001,0.3999999999999986,-9,-1.400000000000002,-4.600000000000001,-7,13.6,-11,-2.200000000000001,2.799999999999999,1.399999999999999,1.399999999999999,15.6,-19.8,-13.4,4.799999999999999,-6.600000000000001,5.199999999999999,0.1999999999999993,-3.400000000000002,-4.800000000000004,-12.4,-21.2,4.199999999999999,-6.400000000000002,-3,-6.600000000000001,2.799999999999999,-22.2,-12.4,7.799999999999999,4.399999999999999,-8.400000000000002,4.399999999999999,-6,4.799999999999999,-3,-14.4,-7.400000000000002,6.399999999999999,-23.2,-3,5.399999999999999,-4.400000000000002,-4,-0.6000000000000014,3.399999999999999,-4.800000000000004,3,0.7999999999999989,6.399999999999999,-4.600000000000001,-1.600000000000001,-3,-3.400000000000002,1.399999999999999,-14.8,-12.4,-6,6.399999999999999,7.799999999999999,5.399999999999999,-5.400000000000002,10.8,-7,2.799999999999999,-15.8,19.2,-6,-0.8000000000000007,-4.200000000000001,-1.200000000000001,5.199999999999999,-0.2000000000000011,-10.4,9.799999999999999,-7,-2.600000000000001,-11.8,3.799999999999999,4.799999999999999,-6,-1,-12.4,-17.4,-6.600000000000001,3.399999999999999,4.399999999999999,-4,14.6,-9.600000000000001,5.199999999999999,-4.200000000000001,-23.2,5.799999999999999,5.399999999999999,-7,-13,-0.6000000000000014,-11.4,10.2,6.199999999999999,-5.600000000000001,-11.8,6.199999999999999,-7.200000000000001,7.199999999999999,6.6,3.799999999999999,-0.2000000000000011,-1,5.199999999999999,-6.400000000000002,-6.600000000000001,5.199999999999999,-18.8,-2.200000000000001,1.199999999999999,9,-6.600000000000001,7,-0.8000000000000007,-5.200000000000001,6.6,3.199999999999999,-3.800000000000001,-1.800000000000001,-15,2.6,-3.200000000000001,-12.6,-6.200000000000001,-5.200000000000001,10,3.6,0.5999999999999996,3.6,0.1999999999999993,0.7999999999999989,2.199999999999999,-6.600000000000001,0.5999999999999996,-6.200000000000001,-2.800000000000001,-10.6,-9.600000000000001,0.1999999999999993,2.6,-12.6,-5.200000000000001,3,4.6,-9.600000000000001,-7.200000000000001,-3.800000000000001,-3.800000000000001,1.6,2.6,5,5,3,-2.4,2,-2.4,-3.4,-4.4,0,0,1,0,0,1,2,-2.4,0,1,-2.4,-3.4,2,0,-3.4,-3.4,-3.4,0,1,0,1,0,1,0,0,0,3,0,1,2,0,-3.4,-3.4,1,2,3,1,-4.4,0,0,1,1,-2.4,0,1,1,0,-3.4,0,0,0,1,0,0,0,2,3,1,1,-2.4,0,0,1,0,2,0,2,1,0,0,1,0,-4.4,0,0,0,1,-3.4,0,0,-4.4,1,1,-8.800000000000001,1,0,0,0,0,-3.4,-4.4,0,1,1,0,0,0,0,-4.4,1,0,-4.4,0,-4.4,0,0,0,1,0,0,0,2,-4.4,0,1,0,0,0,1,1,-3.4,1,0,1,2,0,-4.4,1,-4.4,0,1,-3.4,0,0,-4.4,0,0,0,-4.4,-4.4,0,-13.2,0,-4.4,1,-4.4,0,0,0,1,0,-4.4,0,1,0,0,1,1,0,1,0,0,1,-3.4,-7.800000000000001,0,0,0,-4.4,-4.4,1,-3.4,0,0,0,-1.4,-4.4,0,-4.4,1,-3.4,0,0,1,0,-7.800000000000001,0,-1.4,0,0,1,-4.4,0,0,-8.800000000000001,0,0,0,0,1,0,0,0,0,-4.4,0,1,1,-7.800000000000001,0,-3.4,0,1,1,0,0,0,1,0,2,-4.4,1,-4.4,0,0,0,1,0,0,1,0,0,0,-4.4,0,0,0,0,0,0,-4.4,0,0,0,0,0,0,0,0,1,-3.4,0,-4.4,1,0,0,-4.4,1,0,-2.4,0,1,0,0,1,0,0,0,1,0,0,0,-4.4,1,2,0,0,-4.4,-4.4,-4.4,2,0,0,0,0,0,0,0,0,0,0,0,0,-4.4,0,-4.4,0,0,0,0,1,0,0,-4.4,-4.4,0,0,-3.4,1,0,0,-4.4,0,1,-4.4,0,1,0,0,0,0,0,-4.4,0,0,0,0,0,0,0,-4.4,-4.4,0,-4.4,-8.800000000000001,-3.4,0,0,-4.4,0,0,0,0,0,0,0,-4.4,0,0,0,-4.4,-4.4,0,0,0,0,0,0,0,0,0,0,0,0,0,0,0,0,0,2,0,0,-4.4,0,0,0,0,-4.4,0,0,0,0,0,0,0,0,1,-4.4,0,0,0,-4.4,0,0,0,0,0,0,0,0,0,0,0,0,0,-4.4,0,0,0,0,0,0,0,-4.4,0,0,0,0,0,0,0,0,0,0,0,0,0,0,0,0,0,0,0,0,0,0,0,0,0,0,0,1,0,0,1,0,0,0,0,0,0,0,0,0,0,0,0,0,0,0,0,0,0,0,0,0,0,0,0,0,0,0,0,0,0,0,-4.4,0,0,0,0,0,0,0,0,0,-4.4,0,0,0,0,0,0,0,0,0,0,0,0,0,0,0,0,0,0,0,0,0,0,0,0,0,0,0,0,0,0,0,0,0,0,0,0,0,0,0,0,0,0,0,0,0,0,0,0,1,0,0,0,0,0,0,0,0,0,0,0,0,0,0,0,0,0,0,0,0,0,0,0,0,0,0,0,0,0,0,0,0,0,0,0,0,0,0,0,0,0,0,0,0,0,0,0,0,0,0,0,0,0,0
0,0,0,0,0,0,0,0,0,0,0,0,0,0,0,0,0,0,0,0,0,-4.4,0,0,0,0,0,0,0,0,0,0,0,0,-4.4,0,0,0,0,0,-4.4,0,-4.4,0,0,0,0,0,0,0,0,0,0,0,0,0,0,0,-4.4,-4.4,0,0,0,0,0,0,0,0,0,-4.4,0,0,0,0,0,0,0,0,0,0,0,0,0,0,0,0,-8.800000000000001,0,0,0,0,1,0,0,0,0,0,0,0,0,0,0,0,0,0,0,0,0,0,0,0,1,0,0,0,0,0,0,0,-4.4,0,0,0,0,0,0,0,0,0,0,0,0,0,0,0,-4.4,0,0,0,0,0,0,0,0,0,0,1,0,0,0,0,0,0,0,0,0,0,0,0,0,0,0,0,-4.4,0,0,0,0,0,0,0,0,0,0,0,0,0,0,0,0,0,0,0,0,0,0,0,0,0,1,1,0,0,1,0,0,0,-4.4,0,0,1,0,0,0,0,0,0,0,0,0,0,0,0,0,0,0,0,1,0,0,-4.4,0,0,0,0,0,0,0,0,0,0,1,0,0,0,0,0,0,0,0,0,1,0,0,0,0,0,0,0,0,-3.4,1,0,0,0,0,0,0,0,0,1,0,0,0,0,0,0,0,0,0,0,0,0,0,0,0,0,1,-8.800000000000001,0,0,0,0,1,0,-4.4,0,0,0,0,0,0,1,0,-4.4,1,0,0,0,0,0,0,0,0,0,0,0,0,-4.4,0,-4.4,0,0,0,0,0,-4.4,1,0,0,0,0,1,1,0,1,-4.4,0,0,0,1,0,0,0,-3.4,1,0,0,0,0,0,0,0,0,-4.4,1,-4.4,0,0,1,-4.4,0,0,-3.4,0,-4.4,0,1,1,0,0,-4.4,-3.4,0,1,0,0,0,0,1,0,0,2,-8.800000000000001,0,0,0,-4.4,0,0,0,0,0,0,0,0,0,0,0,1,0,1,0,0,0,0,0,-4.4,-4.4,0,0,0,0,0,0,0,0,0,0,0,0,0,0,0,0,0,-4.4,-4.4,0,0,0,-4.4,0,1,1,0,1,1,2,0,0,1,1,0,2,0,0,0,1,0,1,0,0,0,-4.4,0,0,1,0,0,1,0,-4.4,0,-4.4,0,1,0,0,0,0,-3.4,0,-4.4,0,0,0,0,0,0,0,0,0,0,1,-4.4,1,0,0,1,0,0,0,1,0,1,1,-4.4,0,0,1,0,-3.4,0,1,-4.4,0,0,1,1,-4.4,0,1,-4.4,-4.4,0,1,0,0,0,0,-4.4,0,0,1,0,0,0,2,-3.4,-4.4,-3.4,2,0,0,1,1,0,2,1,0,0,0,1,1,-4.4,1,0,-4.4,0,1,-0.4000000000000004,0,0,-3.4,0,-4.4,1,0,3,0,-3.4,0.5999999999999996,3,-12.6,-1.4,6.6,-0.4000000000000004,-4.800000000000001,-3.800000000000001,3,-5.200000000000001,-2.4,-4.800000000000001,-10.2,-4.800000000000001,-0.4000000000000004,-2.800000000000001,0.5999999999999996,-17.4,6,-4.800000000000001,6.6,-2.800000000000001,0.1999999999999993,9,4,-5.200000000000001,-1.4,1.6,-0.4000000000000004,-2.4,-2.800000000000001,-20,0.5999999999999996,-10.2,3.6,-3.4,7,-3.800000000000001,0.5999999999999996,-9.200000000000001,1.6,3,2.6,1.6,-2.800000000000001,3.199999999999999,-5.200000000000001,-8.200000000000001,-4.600000000000001,12.6,7.6,11,7.6,-12.6,-14.4,-6.600000000000001,-7.400000000000002,-14,6.799999999999999,-10.6,6.199999999999999,-14.4,-0.2000000000000011,-3.800000000000001,7.6,15,2.199999999999999,5.199999999999999,7.799999999999999,9.6,-8.600000000000001,1.799999999999999,-9,13,-14,5.6,0,-6.400000000000002,0.7999999999999989,-1.600000000000001,8.6,-12,-17.8,3.799999999999999,-1.600000000000001,8.199999999999999,11.6,-9,15,-3,-12.4,-6,5.399999999999999,-1.200000000000001,0.7999999999999989,8.199999999999999,0.3999999999999986,-10.8,-4.200000000000001,-23.8,-3.600000000000001,-2.600000000000001,-0.2000000000000011,1.399999999999999,11.6,-12.8,-5.200000000000001,4.6,15.6,-9.400000000000002,14.6,6.199999999999999,-25.6,-3.600000000000001,-5,11.6,6.799999999999999,-5,-15.2,4.199999999999999,-10.4,-14.4,10.6,10.6,-17.4,13.6,-10.6,-5.600000000000001,16.8,-11.8,0.3999999999999986,6.199999999999999,12.6,0.3999999999999986,-15.4,-4.600000000000001,-1.600000000000001,-5,12.6,-37.8,-19.2,-11,14.2,3,0,-3.400000000000002,-14.8,13.6,0,-2.200000000000001,-6.600000000000001,-8.600000000000001,22.6,-7.400000000000002,20,-9.800000000000004,-7,-6.800000000000004,-17.2,-6.600000000000001,-0.6000000000000014,-4,9.199999999999999,-16.2,5.199999999999999,6,-3.400000000000002,2.799999999999999,-2.200000000000001,-7,3.799999999999999,10.6,1.799999999999999,4.799999999999999,1.799999999999999,-12.8,6.799999999999999,-11.4,-5.600000000000001,1.799999999999999,-9,-11.2,-3,-15.4,4.399999999999999,3.199999999999999,-5.600000000000001,5.799999999999999,-7.400000000000002,-11.4,-11,1.799999999999999,-11,16.6,-21.2,-14.4,2.799999999999999,-15.8,2.199999999999999,6.799999999999999,-17.8,6.399999999999999,8.6,15.6,0.3999999999999986,-29,-6.400000000000002,1.199999999999999,5.799999999999999,-16.4,2.199999999999999,6.199999999999999,0,9.799999999999999,5.399999999999999,-12.2,0.7999999999999989,-14.2,9.199999999999999,-2,-0.6000000000000014,-0.6000000000000014,-13,-5,-18.8,4.399999999999999,-10,9.199999999999999,-0.6000000000000014,16.6,-4.600000000000001,-3,-8.400000000000002,8.799999999999999,1.399999999999999,5.799999999999999,-15.8,-9.400000000000002,0.7999999999999989,-0.6000000000000014,-2.600000000000001,1.799999999999999,-6,-3,12.6,2.399999999999999,-8.400000000000002,-21.2,1.199999999999999,4.199999999999999,13.6,15.6,-6,5.799999999999999,-4.400000000000002,5.799999999999999,-3,5.799999999999999,-9.600000000000001,5.199999999999999,11.2,-0.2000000000000011,2.199999999999999,-3.600000000000001,-6.600000000000001,-6.600000000000001,0.3999999999999986,4.199999999999999,2.199999999999999,3.399999999999999,-8.600000000000001,-6,-18.8,0.1999999999999993,-5.600000000000001,-10.4,1.199999999999999,-2.600000000000001,-7.600000000000001,-3.200000000000001,-21.2,-7.600000000000001,-0.2000000000000011,-1.800000000000001,-5.600000000000001,-12.4,11.6,10.6,0.7999999999999989,9.6,-23.8,-10.6,-2.600000000000001,4.799999999999999,-13.4,4.6,-0.2000000000000011,0.7999999999999989,-8.600000000000001,-3.800000000000001,3.199999999999999,5.6,8.6,3.199999999999999,-0.8000000000000007,-10.6,6.6,-3.200000000000001,4,-10.6,10,-1.200000000000001,4.6,12,-6.200000000000001,-0.4000000000000004,2.199999999999999,8.6,1.199999999999999,-8.200000000000001,-12,6,-11,-3.800000000000001,8,-0.8000000000000007,5.6,1.6,-9.600000000000001,-1.800000000000001,8,0.5999999999999996,-16,-10.2,10,-3.800000000000001,-0.4000000000000004,3.6,8,5,-5.800000000000001,2,-4.800000000000001,-8.800000000000001,-10.2,2,-12.2,0,1,1,1,-3.4,0,-3.4,0,-4.4,-8.800000000000001,-4.4,2,0,-4.4,4,0,3,0,-7.800000000000001,3,1,0,1,1,-2.4,0,-3.4,1,0,-4.4,0,1,4,4,-3.4,2,0,1,0,-4.4,0,-4.4,0,0,0,-4.4,1,0,0,1,0,1,-4.4,-3.4,1,0,1,-2.4,-4.4,-4.4,0,0,0,-3.4,1,0,0,-3.4,-4.4,1,0,0,-3.4,0,-3.4,0,-4.4,0,0,0,1,-4.4,0,2,0,0,0,0,0,-8.800000000000001,0,-3.4,1,-3.4,1,-4.4,1,1,1,0,0,-4.4,0,0,-4.4,0,0,0,-4.4,0,0,1,-2.4,1,-4.4,0,0,0,0,1,1,0,0,0,1,0,1,1,0,0,0,0,0,0,-4.4,0,0,0,0,-4.4,-4.4,2,0,0,0,-2.4,0,0,1,0,0,0,0,-4.4,0,0,0,1,0,0,1,-8.800000000000001,0,1,-4.4,1,0,-4.4,-4.4,0,-4.4,0,0,0,0,0,0,0,-4.4,0,0,0,0,-8.800000000000001,0,-3.4,-3.4,0,0,0,0,1,0,0,-3.4,0,-4.4,-4.4,0,0,2,-4.4,0,-3.4,-4.4,0,-3.4,0,2,0,-4.4,1,0,0,0,-7.800000000000001,-4.4,-4.4,-4.4,-8.800000000000001,-7.800000000000001,1,0,-4.4,1,0,-4.4,0,-8.800000000000001,0,0,1,0,0,0,0,0,-4.4,0,1,0,0,0,0,0,0,-4.4,-4.4,0,0,-4.4,0,-4.4,1,0,0,0,1,1,-4.4,0,0,-4.4,0,0,0,0,0,0,0,0,0,1,0,0,0,-4.4,0,-4.4,1,0,0,0,0,1,0,0,0,0,0,-4.4,0,-4.4,0,0,0,0,0,0,0,1,0,0,0,0,0,0,0,0,0,0,0,0,0,-7.800000000000001,0,0,1,0,0,0,0,0,1,0,0,0,0,1,0,0,-4.4,0,0,0,0,0,0,0,0,0,0,0,0,0,0,0,1,0,1,2,0,0,0,0,0,0,0,0,0,0,0,0,1,0,0,0,0,0,0,0,0,0,0,0,0,0,0,0,0,0,0,0,0,-4.4,0,0,0,-4.4,0,0,0,0,-4.4,0,-3.4,0,0,0,0,0,0,0,0,0,0,0,0,0,0,0,0,0,0,0,0,-4.4,0,0,0,0,0,0,-4.4,0,0,0,0,0,0,1,0,0,0,0,0,0,0,0,0,0,0,0,0,0,0,0,0,0,0,0,0,0,-4.4,0,0,0,0,0,0,0,0,0,0,0,0,0,0,0,0,0,0,0,0,0,0,0,0,0,0,0,0,0,0,0,0,0,0,0,0,0,0,0,0,0,0,0,0,0,0,0,0,0,0,0,0,0,0,0,0,0,0,0,0,0,0,0,0,0,0,0,0,0,0,0,0,0,0,0,0,0,0,0,0,0,0,0,0,0,0,0,0,0,0,0,0,0,0,0,0,0,0,0,0,0,-4.4,-4.4,0,0,0,0,0,0,0,0,0,0,0,0,0,0,0,0,0,0,0,0,0,0,0,0,0,0,0,0,0,0,0,0,0,0
0,0,0,0,0,0,0,0,0,0,-4.4,0,0,0,0,0,0,0,0,0,0,0,0,0,0,0,0,0,0,0,0,0,0,0,0,0,0,0,0,0,0,0,0,0,0,0,-4.4,-4.4,0,0,0,0,0,0,0,0,0,0,0,0,0,0,0,0,0,0,0,0,0,0,0,0,0,0,0,0,0,0,0,0,0,0,0,0,0,0,0,0,0,1,0,0,0,0,0,0,0,0,0,0,0,0,0,0,0,0,0,0,0,0,0,0,0,0,1,0,0,0,0,0,0,0,0,1,0,0,0,0,0,0,0,-4.4,0,-4.4,-4.4,0,0,0,0,0,0,0,0,0,0,0,0,0,0,0,0,0,0,-4.4,0,0,0,0,0,0,0,0,2,0,0,0,0,0,0,-4.4,0,0,0,0,0,0,-4.4,0,0,0,0,0,0,0,0,0,0,0,0,0,0,0,0,0,0,0,0,1,0,0,0,0,0,0,0,0,0,0,0,0,0,0,0,0,1,0,0,0,0,0,0,0,0,0,0,0,1,0,0,0,0,0,0,0,1,0,0,0,-4.4,0,0,0,-4.4,0,-4.4,0,0,-4.4,0,-4.4,-4.4,0,0,0,0,0,0,0,0,0,0,0,-8.800000000000001,0,1,-7.800000000000001,0,0,1,0,0,1,0,0,0,0,0,0,1,0,0,0,0,0,1,-4.4,0,0,0,0,-4.4,0,0,0,0,0,1,0,-3.4,0,0,0,0,0,0,-4.4,0,0,0,1,0,0,0,0,0,0,0,1,0,0,-8.800000000000001,0,-4.4,0,1,0,0,0,1,0,0,-4.4,0,0,-4.4,0,-4.4,0,-4.4,0,0,0,0,0,0,2,1,1,0,0,0,0,0,1,0,0,1,-4.4,1,0,0,0,0,0,0,0,-8.800000000000001,0,0,1,0,2,0,-4.4,1,-4.4,-4.4,-4.4,1,0,0,0,0,-4.4,0,-4.4,1,0,0,0,1,0,1,0,-4.4,1,0,1,0,0,0,0,2,1,0,0,0,-4.4,0,0,0,0,2,0,0,1,0,-3.4,0,-4.4,0,1,0,-4.4,0,1,0,0,0,0,0,0,0,2,0,2,0,1,1,0,1,-4.4,-4.4,-8.800000000000001,1,-4.4,0,0,-4.4,1,0,0,0,0,1,-4.4,0,0,-4.4,0,0,0,0,0,0,0,0,0,0,-4.4,2,-4.4,1,0,0,1,-4.4,-4.4,1,-4.4,1,0,1,1,0,-4.4,-4.4,1,0,0,1,0,0,1,0,-4.4,0,1,0,1,2,0,0,0,0,-4.4,2,1,-8.800000000000001,1,-4.4,0,1,1,0,0,-4.4,0,0,-3.4,-3.4,1,0,-4.4,-7.800000000000001,2,1,1,0,1,1,0,-1.4,-4.4,2,0,-12.2,0,0,-4.4,0,2,0,1,2,1,1,1,0,-4.4,-11.2,2,-2.800000000000001,3,-2.4,-3.800000000000001,-6.200000000000001,8,-3.800000000000001,0.5999999999999996,2.199999999999999,1.6,2.6,6.6,-4.800000000000001,-0.8000000000000007,7.199999999999999,-4.800000000000001,-0.8000000000000007,0.1999999999999993,-8.200000000000001,5,-1.800000000000001,-8.200000000000001,1.6,4.6,2.6,0.1999999999999993,5,-1.800000000000001,-2.800000000000001,0.5999999999999996,-11.2,-2.800000000000001,0.5999999999999996,-3.200000000000001,5.6,-0.4000000000000004,11,-2.800000000000001,6,2.6,-11.2,-3.800000000000001,3,-1.4,-7.600000000000001,-4.200000000000001,-3.200000000000001,7.6,8.6,-14,10.2,2.199999999999999,6.199999999999999,18,-0.6000000000000014,1.199999999999999,3.199999999999999,10.2,-4.600000000000001,-3.200000000000001,-1.200000000000001,-0.2000000000000011,0.7999999999999989,-6,8,-15.8,9.799999999999999,14,6.199999999999999,-12,4.199999999999999,3.199999999999999,-8.600000000000001,4.799999999999999,13,0.3999999999999986,-15.8,11.6,-17.8,5,18,11.2,-4.400000000000002,5.199999999999999,-19.4,-12.4,2.799999999999999,-5.600000000000001,14,9.6,-8,-1.200000000000001,9.6,-1.200000000000001,5.199999999999999,14.6,-0.6000000000000014,-11.2,9.199999999999999,-2.200000000000001,10.6,7.799999999999999,12.6,-16.8,-0.6000000000000014,3.199999999999999,-20.2,-4.200000000000001,4.199999999999999,7.399999999999999,-5,3.799999999999999,-6,-1.200000000000001,7.799999999999999,17,3.799999999999999,16.2,17.6,-13.4,-6.400000000000002,2.799999999999999,4.799999999999999,0.1999999999999993,-3.200000000000001,10.6,-4.400000000000002,3.799999999999999,3.799999999999999,4.399999999999999,-0.2000000000000011,3.399999999999999,-3.600000000000001,-10,-26.2,-10.4,2.799999999999999,-12.4,13.2,-19.4,8.199999999999999,-7,10.2,-8,24,-1.200000000000001,-8,15.6,6.199999999999999,-5,-6,-11,-3.600000000000001,6.799999999999999,-20.6,9.199999999999999,-3.600000000000001,12.8,6.799999999999999,3.799999999999999,-5.600000000000001,0.7999999999999989,7.799999999999999,-10.4,-9.400000000000002,1,-6,-3.600000000000001,-10,8.6,6.799999999999999,4.799999999999999,4.799999999999999,-10.4,4.199999999999999,0.3999999999999986,16,-18.2,11,15,4.6,2.799999999999999,16,-5.600000000000001,1.799999999999999,-5.600000000000001,-14.4,-5,5.199999999999999,-2.600000000000001,-5.600000000000001,8.199999999999999,-2.200000000000001,1.399999999999999,-3,8.6,-0.6000000000000014,-0.2000000000000011,-1.600000000000001,-11,3.399999999999999,18.6,-2.600000000000001,0.3999999999999986,14.2,-7,0.7999999999999989,-0.6000000000000014,-0.2000000000000011,-4,0.7999999999999989,-7.600000000000001,0.3999999999999986,-7.600000000000001,-1.200000000000001,-3,5.199999999999999,11.6,0.3999999999999986,-4,4.199999999999999,14.2,-17.2,17.6,10.6,-5.400000000000002,-27,-12.8,-4.800000000000004,-19.6,-0.6000000000000014,-2.600000000000001,-9,-4,-8,6.199999999999999,7.199999999999999,10.2,-2.400000000000002,-1.200000000000001,16.6,-21.2,7,-2.200000000000001,3.199999999999999,-2.600000000000001,-12.8,3.799999999999999,0,-17.8,-14,4.799999999999999,-5.600000000000001,4.199999999999999,1.399999999999999,-0.2000000000000011,8.6,-1.600000000000001,11.2,4.199999999999999,-4.600000000000001,12.2,2.199999999999999,9.6,17.6,-14.4,-11,3.799999999999999,8.199999999999999,-20.2,12.6,-11.4,11,2.199999999999999,2.399999999999999,7.799999999999999,7.6,-13.4,7.6,9.199999999999999,-2.600000000000001,13.6,-9,-20.8,2.6,-0.6000000000000014,11.6,1.799999999999999,-4.600000000000001,-3.600000000000001,4.199999999999999,-11.6,-12.4,2.199999999999999,-2.600000000000001,9,11.6,-19.4,-6.600000000000001,2.199999999999999,-7.600000000000001,-2.200000000000001,-9.200000000000001,-8.200000000000001,-12,12.6,-9.600000000000001,-0.8000000000000007,5.199999999999999,11.6,9.6,1.6,12,-8.600000000000001,-0.8000000000000007,-1.800000000000001,-4.800000000000001,0.1999999999999993,2.6,5.199999999999999,8.6,-0.8000000000000007,3.199999999999999,7.6,3.6,2.199999999999999,3.199999999999999,-16,-0.8000000000000007,4.6,3.6,-5.800000000000001,-9.600000000000001,-11.2,-2.200000000000001,-7.200000000000001,-1.800000000000001,-13,7,4.6,-4.4,5,2,3,0.5999999999999996,3,3,-2.4,-3.4,1,-2.4,1,-4.4,-4.4,1,-3.4,0,1,0,1,-4.4,3,0,0,1,1,1,1,-4.4,0,2,1,3,-2.4,-3.4,2,1,0,0,-3.4,-4.4,1,0,1,-4.4,0.5999999999999996,1,0,3,-4.4,1,1,1,0,1,1,1,1,-4.4,-4.4,2,1,-2.4,0,0,-4.4,0,1,0,-4.4,0,0,-3.4,0,0,0,-4.4,-4.4,1,0,1,1,-4.4,1,-2.4,0,-3.4,0,0,2,-4.4,2,2,1,-4.4,0,0,0,1,-4.4,3,0,0,0,-3.4,0,0,0,0,0,0,0,0,0,-4.4,-6.800000000000001,-4.4,0,1,0,0,1,1,-4.4,-4.4,0,1,0,0,0,0,0,0,0,1,0,-8.800000000000001,0,0,0,0,0,0,0,-2.4,-4.4,-3.4,0,-3.4,1,0,0,0,0,-4.4,0,0,0,0,0,0,0,0,2,0,1,0,-4.4,0,0,-4.4,0,0,-4.4,2,0,0,0,0,0,1,0,-7.800000000000001,-4.4,0,0,-4.4,0,2,-3.4,1,-4.4,0,0,0,0,-4.4,0,1,0,1,0,0,-4.4,0,1,-4.4,-4.4,0,-4.4,-4.4,1,-3.4,0,-4.4,0,0,1,-4.4,-4.4,-4.4,-3.4,0,-4.4,0,-4.4,1,0,1,-4.4,0,0,-4.4,-3.4,-4.4,0,0,1,-4.4,0,0,0,-4.4,1,0,-4.4,0,0,0,2,0,0,0,1,-4.4,0,-4.4,-4.4,0,0,2,-4.4,-8.800000000000001,0,0,0,0,0,-4.4,-3.4,1,0,-4.4,0,0,-3.4,0,0,0,0,0,0,0,0,0,-4.4,1,0,-4.4,1,-4.4,-4.4,-4.4,1,0,-3.4,-4.4,0,0,1,0,0,0,0,0,0,0,0,0,-4.4,-4.4,1,0,0,0,0,0,-4.4,0,1,1,0,0,0,0,-4.4,0,0,0,0,0,0,0,0,0,0,0,-4.4,-4.4,0,0,0,0,0,0,0,0,0,0,0,0,0,0,0,0,0,0,0,0,0,0,0,0,0,0,0,0,0,0,-4.4,0,0,0,0,0,0,0,0,0,0,0,0,0,0,0,0,0,0,0,0,0,0,0,-4.4,0,0,-4.4,0,0,0,0,0,0,0,0,0,-4.4,0,0,0,0,0,0,1,0,0,0,0,1,0,0,0,0,0,0,0,0,0,0,0,0,1,0,0,0,0,0,0,0,0,0,0,0,0,0,0,0,0,0,0,0,0,0,-4.4,0,0,0,0,0,0,0,0,0,0,0,0,0,0,0,0,0,0,0,0,0,0,0,0,0,0,0,0,0,0,0,0,0,0,0,0,0,0,0,0,0,0,0,0,0,0,0,0,1,0,0,0,0,0,-4.4,0,0,0,0,0,0,0,0,0,0,0,0,0,0,0,0,0,0,0,0,0,0,0,0,0,0,0,0,0,0,0,0,0,0,0,0,0,0,0,0,0,0,0,0,0,0,0,-4.4,0,0,0,0,0,0,0,0,0,0,0,0,0,0,0,0,0,0,0,0,0,0,0,0,0,0,0,0,0,0,0,0,0,0,0,0,0,-4.4,0,0,0
0,0,0,0,0,0,0,0,0,0,0,0,0,-4.4,0,0,0,0,0,0,0,0,0,0,0,0,0,0,0,0,0,0,0,0,0,0,0,0,-4.4,-4.4,0,0,0,0,0,-4.4,0,0,0,-4.4,0,0,0,0,0,0,0,0,0,0,0,0,0,0,-4.4,0,0,0,0,0,0,0,0,-4.4,0,0,0,0,0,0,0,0,0,0,0,0,0,0,0,0,0,0,0,0,0,0,0,0,0,0,0,0,0,0,0,0,0,0,0,0,0,0,0,-4.4,0,0,0,-4.4,1,0,0,0,0,0,-4.4,0,0,0,0,0,0,0,0,0,0,0,0,0,0,0,0,0,0,0,0,0,0,0,-4.4,0,0,0,0,0,0,0,0,0,0,-4.4,0,0,0,0,-4.4,0,0,0,0,0,-4.4,0,0,0,0,0,0,0,0,0,0,0,0,0,0,0,-4.4,0,-4.4,0,0,0,0,0,0,0,0,0,0,0,0,0,0,0,0,0,0,0,0,0,0,0,0,0,0,-4.4,0,0,0,0,0,0,0,0,0,0,0,0,1,-4.4,-4.4,0,-4.4,0,0,0,0,0,0,0,0,0,0,1,0,0,0,0,0,0,0,0,0,0,0,0,0,-4.4,0,0,0,0,1,0,0,0,0,-4.4,0,0,0,0,0,2,0,0,-8.800000000000001,0,-4.4,0,0,-4.4,0,0,0,0,0,0,-4.4,0,-3.4,1,0,-4.4,0,0,0,1,-4.4,0,0,0,0,1,0,0,-3.4,0,0,0,-4.4,0,1,0,-4.4,0,0,1,-4.4,0,0,1,0,0,0,-4.4,0,1,0,0,0,0,0,-4.4,0,-3.4,0,1,0,0,0,0,0,0,0,0,0,1,0,0,0,0,0,0,0,0,0,0,1,1,0,-8.800000000000001,0,0,0,0,1,-4.4,0,0,0,0,0,-4.4,0,0,2,0,0,0,-4.4,1,0,0,-4.4,-4.4,0,0,-4.4,0,0,-4.4,0,0,-4.4,0,0,0,0,-4.4,0,0,0,0,0,0,0,-4.4,0,0,0,1,1,0,0,0,0,0,-4.4,-4.4,-4.4,-3.4,0,0,0,0,0,0,-4.4,-4.4,0,0,-8.800000000000001,1,0,0,0,0,0,1,0,0,0,1,0,-4.4,0,0,-2.4,1,0,0,0,-3.4,1,0,1,-8.800000000000001,-4.4,1,0,0,0,0,1,-4.4,-4.4,-2.4,1,1,0,0,0,-4.4,-4.4,-4.4,0,0,0,-8.800000000000001,0,0,1,0,-8.800000000000001,0,-4.4,0,-13.2,0,1,0,1,-4.4,0,0,0,0,0,-3.4,-4.4,1,0,1,0,-3.4,0,0,0,1,0,-4.4,-4.4,-4.4,-4.4,0,1,1,2,0,-13.2,1,-3.4,-2.4,2,1,1,1,-4.4,2,0,-8.800000000000001,-3.4,1,1,1,-2.4,0,0,1,2,0,1,0,3,4,-11.2,3,-6.800000000000001,1,-7.800000000000001,5,-5.800000000000001,-12.2,6,7,0.5999999999999996,3.6,-15,2.6,7.6,-6.200000000000001,-3.800000000000001,2.6,-3.800000000000001,-6.200000000000001,3.6,-6.600000000000001,0.1999999999999993,-4.800000000000001,-17,-1.800000000000001,-0.4000000000000004,-5.200000000000001,3.6,-1.4,0.5999999999999996,4,8,8,-0.8000000000000007,-2.4,-2.800000000000001,7,-5.200000000000001,2.6,9,4,13,6,-2.800000000000001,5,1.6,6.6,0.5999999999999996,5,-11.6,-1.200000000000001,-3.200000000000001,-9.600000000000001,-10,-2.200000000000001,-0.8000000000000007,-5.600000000000001,1.199999999999999,-11.4,0.7999999999999989,0.1999999999999993,6.199999999999999,-5.200000000000001,-0.8000000000000007,-4,12.6,14,5.6,13.6,10.6,-7,-5.600000000000001,5.199999999999999,-1.600000000000001,12.6,-6,-12,7.6,10.2,-14,1.199999999999999,11.2,3.199999999999999,-4.600000000000001,4.199999999999999,-8,-13.4,5.6,13,0.7999999999999989,-10.4,-26.2,8.799999999999999,-6,6.799999999999999,0.7999999999999989,-10.4,0.7999999999999989,-9.600000000000001,2.399999999999999,-4.600000000000001,4.199999999999999,20,-1.600000000000001,2,-15.4,8.799999999999999,-9.600000000000001,-2.600000000000001,-20.8,2.199999999999999,-11.4,2.199999999999999,-8.200000000000001,-2.600000000000001,4.199999999999999,-2.600000000000001,-15.2,-17.2,-1,1.199999999999999,-3.600000000000001,2.799999999999999,-10,-17.6,9.6,-11,-6,9.199999999999999,8.6,0.7999999999999989,-2,-18.8,12,-9,-11.4,13,3.399999999999999,-7,7.199999999999999,-22.6,-5,-14.4,-7.600000000000001,-14.8,2.799999999999999,-0.2000000000000011,-8,10.8,1.799999999999999,-8.400000000000002,6.199999999999999,-8.400000000000002,16,-9.600000000000001,8.799999999999999,-12.8,3.199999999999999,3.799999999999999,-10.4,-1.200000000000001,-8.400000000000002,9.399999999999999,3.399999999999999,2.399999999999999,-5.400000000000002,15.6,9.199999999999999,-2,8.199999999999999,0.3999999999999986,-18.8,-7,-2.600000000000001,8.799999999999999,-13.8,-9,7.199999999999999,9.6,-5,1.799999999999999,-1.600000000000001,-6.600000000000001,11.2,-9.400000000000002,-15.8,14.2,-16.8,-2,-2,2.199999999999999,-0.2000000000000011,1.799999999999999,-8.400000000000002,-1.200000000000001,13.2,-20.4,-5.200000000000001,-4,-10,-7.400000000000002,1.399999999999999,12.2,0.3999999999999986,11.6,-3.600000000000001,0.3999999999999986,18,-10,-6.400000000000002,1.799999999999999,-8,-11.4,-8.600000000000001,-9.400000000000002,-0.6000000000000014,5.199999999999999,5.399999999999999,-7.400000000000002,2.799999999999999,1.799999999999999,-2.600000000000001,7.199999999999999,-5,-3.400000000000002,-12.8,-11,13.2,-2,19.6,4.399999999999999,-5.600000000000001,-10,4.799999999999999,7.799999999999999,-2,-16.4,-1.200000000000001,-4,-6.800000000000004,0.3999999999999986,9.6,3.199999999999999,-2.600000000000001,9,3.799999999999999,-8.400000000000002,-9,-15.4,12.6,11.6,-11,-15,-0.2000000000000011,-2.200000000000001,-16.4,14,10.6,16,-3,-1.200000000000001,5.799999999999999,-8,5.199999999999999,0.3999999999999986,-11.4,-6.400000000000002,1.199999999999999,-13,1.399999999999999,2.799999999999999,-14.4,-3.200000000000001,-10,-4.600000000000001,4.199999999999999,6.199999999999999,8.6,-10,-16.8,-15.4,-13.6,-4.600000000000001,8.199999999999999,7.6,1.199999999999999,11.2,-0.8000000000000007,-16.4,-10.6,11,-20.8,-5.200000000000001,-16,5.199999999999999,8.199999999999999,-5.600000000000001,-2.200000000000001,12.6,-7.600000000000001,-20.4,-0.2000000000000011,-13,5.6,4.199999999999999,-3.200000000000001,-6.600000000000001,3.6,-0.8000000000000007,10,2.6,7.6,11,-0.8000000000000007,-11.6,-3.800000000000001,5.6,-3.200000000000001,1.6,-4.200000000000001,-10.6,-13.6,-13,-4.200000000000001,8.6,-10.6,-11.6,3.6,-7.200000000000001,1.199999999999999,6.199999999999999,-8.200000000000001,5,-2.800000000000001,-8.200000000000001,-4.200000000000001,-10.2,-13,-0.8000000000000007,-8.600000000000001,3.6,-10.6,9,-15.6,2.6,11,3.6,-3.800000000000001,1.6,-2.4,5,2,1,-2.4,2,7,0,0,1,-3.4,1,-2.4,1,0,0,-2.4,-6.800000000000001,0,-3.4,3,2,1,3,-4.4,1,0,1,1,2,1,-4.4,1,2,1,1,-2.4,1,1,-4.4,4,-4.4,0,0,0,0,2,-7.800000000000001,-3.4,-3.4,1,0,0,3,0,0,0,2,1,0,1,0,0,0,0,0,0,1,0,0,-4.4,0,0,0,0,0,1,0,1,1,-4.4,1,0,2,0,1,-4.4,0,0,2,0,-3.4,-4.4,0,0,0,0,-4.4,-4.4,0,1,0,0,-8.800000000000001,0,1,0,1,1,0,0,0,0,0,0,0,-1.4,0,0,-8.800000000000001,0,0,6,0,-7.800000000000001,1,-3.4,1,-4.4,-3.4,1,0,-4.4,0,2,1,1,1,-4.4,0,0,0,0,0,-4.4,-4.4,0,-4.4,0,0,-8.800000000000001,0,-8.800000000000001,1,0,1,-4.4,0,1,0,1,0,0,2,-4.4,0,0,0,1,-3.4,1,0,1,0,-3.4,0,-2.4,-8.800000000000001,-4.4,0,1,-4.4,1,0,-4.4,1,0,0,1,0,1,0,0,2,0,-4.4,0,-4.4,0,-8.800000000000001,0,0,-8.800000000000001,0,-4.4,0,1,2,0,1,-4.4,0,-4.4,0,-4.4,1,-4.4,1,0,-4.4,0,0,0,0,0,-8.800000000000001,1,0,0,-4.4,1,0,1,0,0,0,0,0,0,-4.4,-8.800000000000001,1,0,0,0,1,-8.800000000000001,-3.4,0,-4.4,-4.4,1,-4.4,0,0,0,0,2,0,-4.4,-4.4,-3.4,0,0,0,0,0,-4.4,0,0,0,0,0,0,0,0,-8.800000000000001,0,-4.4,2,1,1,0,0,0,0,0,-4.4,0,0,0,0,-4.4,0,1,0,-4.4,0,0,-4.4,0,0,0,0,0,0,0,1,0,0,0,-4.4,0,-4.4,-4.4,-4.4,0,0,0,0,0,0,0,0,0,0,0,0,0,0,0,0,0,0,0,0,0,0,0,0,0,0,0,0,0,1,0,-4.4,0,0,0,0,0,0,0,0,1,0,0,-4.4,0,0,0,0,1,1,0,1,0,0,0,0,0,0,0,0,-4.4,0,0,0,1,1,0,0,0,0,0,-4.4,0,0,0,0,0,0,0,0,0,0,0,0,0,0,0,0,0,0,0,0,0,0,-4.4,0,-4.4,0,0,0,0,0,0,0,0,0,0,0,0,0,0,0,-4.4,0,0,0,0,0,0,0,0,0,0,0,1,0,0,0,0,0,0,0,0,0,0,0,0,0,0,0,0,0,0,0,0,0,0,0,0,0,0,0,0,0,0,0,-4.4,1,0,0,0,0,0,0,0,0,0,0,0,0,0,1,-4.4,-4.4,0,0,0,0,0,0,0,0,0,0,0,0,0,0,0,0,0,0,0,0,0,0,0,0,0,0,0,0,-4.4,0,0,0,0,0,0,0,0,0,0,0,0,0,0,0,0,0,0,0,0,0,0,0,0,0,0,0,0,0,0,0,0,0,0,0,0,0,0,0,0,0,0,0,0,0,0,0,0,0,0,0,0,0,0,0,0,0,0,0,0,0,-4.4,0,0,0,0,0,0,0,0,0,0,0,0,0
0,0,0,0,0,0,0,0,0,0,0,0,0,0,0,0,0,0,0,0,0,0,0,0,0,0,0,0,0,0,0,0,0,0,0,0,0,0,0,0,-4.4,-4.4,0,0,0,0,0,0,0,0,0,0,-4.4,0,0,0,0,0,0,0,0,0,0,-4.4,0,0,0,0,0,-4.4,0,0,0,0,0,0,0,0,0,0,0,0,0,0,0,0,0,0,0,0,0,0,0,0,0,-4.4,0,0,0,-4.4,0,0,-4.4,0,0,0,-4.4,0,0,0,0,0,0,0,0,0,0,0,0,0,0,0,0,0,0,0,0,0,0,0,0,0,0,0,0,0,0,0,0,0,0,0,0,0,0,0,0,0,0,1,0,0,0,0,0,0,0,0,0,-4.4,0,0,0,1,0,0,0,0,0,0,0,0,0,0,0,0,0,1,0,0,0,0,0,0,0,0,-4.4,0,0,0,0,0,0,0,0,-4.4,0,0,0,0,0,1,-4.4,0,0,0,0,0,0,0,0,-4.4,0,0,-4.4,0,0,0,0,0,0,0,0,1,0,0,0,0,0,1,0,0,0,0,0,2,0,0,0,0,0,0,0,0,1,-4.4,0,0,0,0,0,0,0,0,0,0,0,0,0,0,1,0,-4.4,0,0,0,-4.4,0,0,0,0,-4.4,-4.4,0,1,0,0,0,1,0,1,0,-4.4,0,1,0,0,1,0,1,0,0,-4.4,0,0,0,0,0,0,0,0,0,-4.4,0,-4.4,0,0,-13.2,0,0,0,0,-4.4,1,1,0,0,0,0,0,0,0,0,1,1,-4.4,0,0,0,0,-8.800000000000001,0,0,0,0,-4.4,0,0,0,0,0,0,1,0,0,0,0,1,0,0,-3.4,-4.4,0,0,0,1,0,-4.4,0,0,-4.4,0,0,-8.800000000000001,0,0,-4.4,0,0,0,0,0,0,1,-3.4,0,0,0,0,-8.800000000000001,0,0,0,0,0,0,0,0,0,-4.4,0,0,0,0,-8.800000000000001,0,3,0,0,0,-3.4,-4.4,0,0,-3.4,0,0,0,0,0,0,1,0,0,1,0,0,1,-4.4,-3.4,0,0,1,0,1,0,0,0,0,-4.4,0,0,-4.4,0,-4.4,0,0,1,-3.4,-4.4,1,-4.4,0,-4.4,1,-4.4,0,1,-3.4,0,0,0,0,0,1,-4.4,-4.4,-4.4,1,0,-4.4,-4.4,0,0,0,0,0,-4.4,0,-4.4,2,0,0,0,0,0,0,0,-2.4,0,0,0,0,0,1,0,0,0,0,0,1,0,0,0,0,0,-4.4,1,0,0,0,-4.4,0,0,0,0,0,0,0,-3.4,1,-4.4,0,-3.4,-1.4,0,1,-7.800000000000001,0,0,-4.4,-4.4,-8.800000000000001,0,1,1,-8.800000000000001,-4.4,1,0,2,1,-3.4,0,1,2,-2.4,2,-2.4,1,-4.4,1,-2.4,1,1,1,2,1,0,2,1,-4.800000000000001,-4.800000000000001,1.6,7,-0.8000000000000007,-19.4,0.5999999999999996,1.199999999999999,-3.800000000000001,3.199999999999999,2.6,-10.2,-2.4,-7.200000000000001,1.6,-0.8000000000000007,-4.200000000000001,-1.200000000000001,-1.800000000000001,-5.200000000000001,-2.800000000000001,10.6,-6.200000000000001,7,-8.200000000000001,1.199999999999999,-10.6,-5.200000000000001,-4.600000000000001,7,9,3.199999999999999,-0.4000000000000004,7.6,-5.200000000000001,-2.800000000000001,-4.800000000000001,-3.200000000000001,-9.200000000000001,-12.6,-0.4000000000000004,-0.2000000000000011,-8.200000000000001,-10.6,-26.8,14,-6.600000000000001,-16,0.1999999999999993,4.199999999999999,2.799999999999999,1.6,3.6,-9,-8,-16.4,2.199999999999999,-4.200000000000001,1.6,4.6,2.799999999999999,-1.200000000000001,-24.6,1.799999999999999,1.199999999999999,0.1999999999999993,3.799999999999999,-4.200000000000001,0.1999999999999993,-8,13,-10.4,4.199999999999999,7.199999999999999,4.799999999999999,13.6,-1.200000000000001,10.6,0.7999999999999989,11.6,8.199999999999999,-0.8000000000000007,-3.600000000000001,-2.200000000000001,-10.4,-12,-4,0.1999999999999993,5.799999999999999,-13.8,1.799999999999999,5.399999999999999,-3.600000000000001,10.2,-4,4.799999999999999,-9,0.3999999999999986,-0.2000000000000011,11.2,7.6,-11,-19.2,-15.2,8.6,-7,12.2,-27,-0.2000000000000011,7.199999999999999,-7.800000000000004,5.199999999999999,-5,-10.4,-15.8,-8,-6,8.199999999999999,19,7.199999999999999,4.799999999999999,-20.2,-5.200000000000001,-0.2000000000000011,-10.4,-26,4.799999999999999,7.199999999999999,0.7999999999999989,5.399999999999999,-1.400000000000002,8.799999999999999,4.399999999999999,-9,-0.6000000000000014,5.799999999999999,-6.600000000000001,7.199999999999999,-4,4.799999999999999,3.799999999999999,-8.600000000000001,3.799999999999999,-24.8,0,-7.600000000000001,3.399999999999999,-2.600000000000001,5.6,0.1999999999999993,-5.200000000000001,-4,-10,5.199999999999999,-4,8.799999999999999,-6.600000000000001,9.799999999999999,6.199999999999999,4.399999999999999,10.8,0.7999999999999989,-2.600000000000001,-15,-4.600000000000001,-7,12.8,1.799999999999999,-12.4,9.199999999999999,6.799999999999999,1.399999999999999,0.3999999999999986,-9.600000000000001,-2,1,1.199999999999996,-6.400000000000002,3.399999999999999,4.799999999999999,5.199999999999999,4.799999999999999,0.3999999999999986,-6.400000000000002,-4.600000000000001,2.399999999999999,-5.600000000000001,-1.400000000000002,6.6,3,4.6,-0.8000000000000007,10.6,-18.2,15.8,3.399999999999999,-12,5.799999999999999,15.2,11.2,-15.4,-3.200000000000001,2.199999999999999,-7,5.199999999999999,4,-11.4,3.799999999999999,-21.2,5.799999999999999,3.399999999999999,-4.600000000000001,-15.2,16.6,4.399999999999999,4.399999999999999,-5.600000000000001,18.6,16.2,-15.4,-7.400000000000002,-13.8,-10.8,0.7999999999999989,5.199999999999999,-19.8,12.2,-10,-20.6,-3.200000000000001,11.4,-2,-32,-7,-9,-8,0.7999999999999989,-35.8,-5.800000000000004,16.6,3.799999999999999,5.199999999999999,-16.8,2.399999999999999,10.6,0.7999999999999989,-1.200000000000001,-12,-1.200000000000001,11.2,10.6,10.2,-6,10.6,-0.6000000000000014,6.199999999999999,0.7999999999999989,-11.6,1.399999999999999,0.7999999999999989,7.199999999999999,-0.2000000000000011,3.799999999999999,5.6,3.799999999999999,-1.200000000000001,5.199999999999999,-10.6,-5.600000000000001,0.7999999999999989,5.199999999999999,2.799999999999999,-10.6,6.199999999999999,3.799999999999999,-0.8000000000000007,-12,0.3999999999999986,-4.600000000000001,2.799999999999999,-7.600000000000001,8.199999999999999,-10,-9.600000000000001,0.1999999999999993,3.199999999999999,2.799999999999999,1.199999999999999,2.199999999999999,-6.600000000000001,7.199999999999999,-4.600000000000001,1.199999999999999,-4.200000000000001,-7,-18.4,-3.600000000000001,9.199999999999999,-5.600000000000001,1.199999999999999,-9,2.6,4.6,-7.600000000000001,-3.800000000000001,-6.600000000000001,10.6,-2.800000000000001,10.6,7.199999999999999,-2.200000000000001,5.6,-0.8000000000000007,1.199999999999999,-0.6000000000000014,5.6,5.6,4.6,-6.600000000000001,2.199999999999999,-0.2000000000000011,-1.200000000000001,15,2.6,-17.4,0.1999999999999993,-14.4,-12.4,-12.6,-7.600000000000001,-16.4,-2.200000000000001,2.199999999999999,8.6,-12,2.199999999999999,-12.6,-4.200000000000001,0.1999999999999993,3.199999999999999,-4.200000000000001,-5.800000000000001,6,4,-1.800000000000001,-5.800000000000001,-3.800000000000001,-8.800000000000001,2,1,-2.4,1,1,3,0,-4.4,-1.4,3,2,2,-4.4,2,3,0,2,-3.4,-1.4,0,0,2,0,3,0,-7.800000000000001,2,3,0,1,-4.4,-7.800000000000001,-4.4,-3.4,2,1,-2.4,1,1,-16.6,-4.4,-3.4,0,2,1,-8.800000000000001,-2.4,-3.4,1,2,1,0,0,1,0,0,2,-4.4,0,0,1,1,0,1,0,-7.800000000000001,-4.4,1,1,0,1,2,-4.4,1,0,2,-4.4,0,0,1,1,1,0,0,0,1,0,0,0,0,-4.4,-4.4,0,1,1,2,0,0,0,-4.4,2,0,-2.4,0,-4.4,0,2,0,0,1,1,0,-4.4,-4.4,1,1,0,0,0,1,0,-4.4,1,-4.4,0,0,0,1,1,-3.4,1,1,0,-4.4,1,0,1,0,0,0,0,0,0,1,0,0,-6.800000000000001,-4.4,0,2,0,0,0,0,1,0,0,0,-8.800000000000001,0,1,-2.4,0,-2.4,1,0,0,-13.2,-4.4,0,0,-3.4,1,-4.4,2,1,-4.4,-4.4,0,-4.4,1,0,0,-1.4,3,0,1,1,0,-4.4,-4.4,-4.4,0,-8.800000000000001,0,1,1,0,-4.4,0,-4.4,-7.800000000000001,1,1,-3.4,0,1,-4.4,-4.4,0,1,0,0,0,0,0,0,0,-3.4,0,-4.4,1,-8.800000000000001,0,0,2,0,0,0,0,1,0,-4.4,0,0,1,0,0,0,-4.4,0,0,0,0,-8.800000000000001,-7.800000000000001,0,0,0,0,0,1,0,-8.800000000000001,0,0,0,1,0,2,1,0,0,0,0,0,0,1,-8.800000000000001,0,0,0,0,0,0,1,-4.4,1,0,0,0,0,0,-4.4,0,2,0,0,0,0,0,0,-4.4,0,-3.4,-4.4,0,0,0,0,0,-4.4,0,0,0,-4.4,0,0,0,0,0,0,0,0,-4.4,0,0,0,0,0,0,-4.4,-8.800000000000001,0,0,0,0,-4.4,0,0,0,0,0,0,0,0,0,0,1,0,0,0,0,-4.4,0,0,1,0,0,0,0,-4.4,0,0,0,0,-4.4,0,0,0,0,0,0,0,0,0,0,0,0,0,1,0,0,0,-4.4,0,0,0,0,0,0,0,0,0,0,0,0,1,0,0,0,0,0,0,0,0,0,0,0,0,0,0,0,0,0,0,0,-4.4,0,0,1,0,0,0,0,0,0,0,-4.4,0,0,0,0,0,0,0,0,0,0,0,0,0,1,0,0,0,0,0,0,0,0,0,0,0,0,0,0,0,0,0,0,0,0,0,0,0,0,0,0,0,0,0,0,0,0,0,0,0,0,0,0,0,0,0,0,0,0,0,0,0,0,0,0,0,0,0,0,0,0,0,0,0,0,0,0,0,0,0,0,0,1,0,0,0,0,0,0,0,0,0,0,0,0,0,0,0,0,0,0,0,0,0,0,0,0,0,0,0,0,0,0,0,0,0,0,0,0,0,0,0,0,0,0,0,0,0,0,0,0,0,0,0,0,0,0,0,0,0,0,0,0,0,0,0,0,0,0,0,0,0,0,0,0,0,0,0,0,0,0,0,0,0,0,0,0,0,0,0,0,0,0
[truncated: 12,821,331 more chars]
