# Supplementary material for: Linking photoelectron circular dichroism to the asymmetric total photoemission yield measured in aerosol nanoparticles of tyrosine
Source: Nat Commun. 2026 Mar 24;17:2792. doi: 10.1038/s41467-026-70997-w (PMC13018607; doi:10.1038/s41467-026-70997-w)
Supplement: Supplementary file 4 — Source Data [file 41467_2026_70997_MOESM4_ESM.zip › source_data/Figure2/Image_2b_mid_LTYR_normdiff_binned_10p2eV.txt]

L_TYR_diff
4.150719165802002,8.301438331604004,0,-4.400000095367432,0,8.301438331604004,0,0,0,-4.400000095367432,4.150719165802002,0,-4.400000095367432,-0.2492809295654297,-8.800000190734863,0,0,-4.400000095367432,-0.2492809295654297,4.150719165802002,-0.2492809295654297,0,0,0,3.901438236236572,0,3.162452697753906,0,0,4.150719165802002,8.301438331604004,4.150719165802002,0,0,-13.20000076293945,3.901438236236572,4.150719165802002,1.75071907043457,1.011733531951904,-9.547842979431152,3.901438236236572,-3.637547492980957,-4.625813961029053,-3.649281024932861,7.313171863555908,-1.486828327178955,5.162452697753906,-5.637547492980957,2.663890838623047,-4.649281024932861,0.01173359155654907,-1.237547397613525,6.075624465942383,20.76532936096191,8.052157402038574,11.96533012390137,-6.602346897125244,3.913171768188477,-8.788267135620117,-9.788266181945801,-17.84928131103516,-2.225813865661621,16.37706184387207,-4.400000095367432,-3.637547492980957,-0.2140803337097168,13.21460914611816,-12.42581367492676,-0.2258138656616211,-0.4750948548316956,-4.62293815612793,-0.898561954498291,-9.025814056396484,6.924905300140381,3.663890838623047,-3.875094890594482,5.087357997894287,-11.4140796661377,-14.84928131103516,2.774186134338379,-24.46335983276367,-17.37887954711914,-2.136109352111816,19.36532783508301,-3.202346563339233,-6.100908756256104,0.5249052047729492,1.962984561920166,-8.089175224304199,10.51082515716553,1.948372364044189,-3.602346897125244,-4.025814056396484,5.849812507629395,19.20287704467773,-3.800000190734863,-0.4398941993713379,-0.7009086608886719,-6.338457107543945,8.826343536376953,27.66676712036133,-5.112643241882324,-28.78826522827148,8.113700866699219,-12.72672271728516,-3.886827945709229,17.90196800231934,-5.286828517913818,-3.100910663604736,25.47615432739258,-8.524375915527344,2.614609718322754,-15.62816143035889,-25.94133377075195,-12.03050327301025,4.948372364044189,12.58879470825195,-1.439894199371338,-6.089176177978516,3.809387683868408,6.861544132232666,-8.524375915527344,-5.914988994598389,-6.99061393737793,-14.66336059570312,-2.211204051971436,-11.06570816040039,5.939515590667725,-2.112642288208008,0.9395151138305664,10.67562484741211,1.27562427520752,14.16298389434814,-19.30090713500977,-6.112642288208008,6.421650886535645,14.41226387023926,-9.813549995422363,1.560105800628662,-5.926723003387451,12.81460952758789,-4.625813961029053,19.12778091430664,-0.1126417517662048,3.69909143447876,11.25268650054932,-21.03989410400391,-18.35541152954102,-9.263360977172852,-1.237547397613525,6.936638355255127,3.426343441009521,-7.353065967559814,-7.100908756256104,-13.2281608581543,1.02634334564209,10.81461048126221,-1.475094795227051,-8.07744026184082,-6.851627826690674,-20.77887725830078,-9.729598999023438,-9.239892959594727,-0.7361092567443848,3.687357902526855,0.9601059556007385,-1.689174652099609,3.936638832092285,16.55124855041504,17.38879776000977,-7.049281597137451,-20.46335983276367,3.924905300140381,-0.5267218947410583,5.936638832092285,-0.4750947952270508,-0.9765328168869019,-6.788267135620117,-16.40234565734863,3.675624370574951,7.075623989105225,5.162452697753906,0.5131717324256897,-0.1126422882080078,-2.649281024932861,14.42399787902832,-6.364799499511719,-0.4633610248565674,8.814609527587891,-2.225813865661621,-7.788267135620117,-5.875094890594482,8.814610481262207,11.96532821655273,13.45215797424316,5.150719165802002,13.2146110534668,0.7624526023864746,-0.2492809295654297,6.826343536376953,3.185919761657715,4.162452697753906,-5.388266563415527,8.31317138671875,2.426343441009521,-12.43754768371582,8.31317138671875,7.063890933990479,-14.93610954284668,-7.800000190734863,2.174186229705811,-8.800000190734863,-7.800000190734863,4.901438236236572,3.901438236236572,8.301438331604004,4.150719165802002,-17.60000038146973,9.301438331604004,3.901438236236572,3.652157306671143,-10.03754806518555,2.913171768188477,-9.037548065185547,-3.649281024932861,-4.649281024932861,0,-1.237547397613525,-4.400000095367432,-0.2492809295654297,9.487358093261719,8.301438331604004,-13.20000076293945,12.20287704467773,4.150719165802002,8.301438331604004,-0.2492809295654297,2.913171768188477,-0.2492809295654297,9.301438331604004,15.36532974243164,0,4.150719165802002,0,4.150719165802002,4.150719165802002,4.150719165802002,4.150719165802002
8.301438331604004,4.150719165802002,-4.649281024932861,-0.2492809295654297,-4.400000095367432,0,0,-0.2492809295654297,4.150719165802002,-4.649281024932861,0,0,0,0,-0.2492809295654297,-3.400000095367432,-4.649281024932861,-4.400000095367432,-4.649281024932861,0,8.301438331604004,9.052157402038574,4.150719165802002,-0.2492809295654297,-0.9882664084434509,-4.400000095367432,-4.400000095367432,-8.800000190734863,-0.9882664084434509,3.162452697753906,-0.2375473976135254,1,4.150719165802002,3.901438236236572,-4.400000095367432,4.162452697753906,-3.400000095367432,-0.2492809295654297,-0.2492809295654297,12.45215797424316,3.901438236236572,-5.388266563415527,-13.44928169250488,12.45215797424316,1,7.313171863555908,11.21461009979248,-9.788267135620117,4.150719165802002,-9.788266181945801,17.60287666320801,8.301438331604004,-0.9882664084434509,0.5131716728210449,-5.388266563415527,-5.625813961029053,5.150719165802002,0.7507190704345703,4.426345348358154,-3.649281024932861,8.324905395507812,3.913171768188477,-11.27509498596191,11.06389045715332,-7.298562049865723,-5.637547492980957,-16.58826637268066,-10.76479911804199,5.162452697753906,-12.20000076293945,3.174186229705811,0.5131716728210449,-13.99946975708008,2.687357902526855,5.924905300140381,-14.16192245483398,-2.214080095291138,-1.724376201629639,14.46389198303223,10.23807716369629,2.948372364044189,-2.439894199371338,12.71604919433594,-9.764799118041992,-9.025814056396484,5.426343441009521,11.24981117248535,3.426343441009521,-2.112642288208008,17.12778282165527,-22.72437477111816,4.75071907043457,2.438076972961426,22.55124855041504,0.7108250260353088,10.70848083496094,6.426343441009521,16.63807678222656,-1.124375820159912,-4.839894771575928,-5.851627826690674,2.310824871063232,0.2122635841369629,-12.91264247894287,11.2615442276001,-18.53845405578613,-5.578879356384277,-11.23989391326904,6.896744728088379,1.496744871139526,2.887357711791992,-12.4140796661377,-3.338456630706787,9.261544227600098,2.287358283996582,3.962981700897217,7.188796520233154,-4.239894390106201,4.788795948028564,5.177062034606934,5.125436305999756,6.948372364044189,2.539515972137451,7.710824489593506,-4.100908756256104,9.754127502441406,-5.738456249237061,-1.211204290390015,-2.437018394470215,5.635730266571045,7.137168407440186,20.06442070007324,-13.47744178771973,-0.4516275525093079,-13.45397472381592,6.948372364044189,-11.23989391326904,0.4380770325660706,13.51370239257812,10.7747163772583,-7.500908374786377,18.23807716369629,1.734293460845947,7.414609432220459,-13.73845481872559,5.948372364044189,-10.2281608581543,4.548902034759521,3.263890743255615,6.087358474731445,8.600530624389648,0.6352006793022156,24.44095420837402,9.087358474731445,33.8409538269043,9.000530242919922,10.57706260681152,11.42399978637695,5.588797092437744,-7.59061336517334,1.2005295753479,-11.02581405639648,-9.698562622070312,19.55124855041504,12.41226387023926,1.69909143447876,3.849810600280762,11.23807716369629,18.22634315490723,-3.863361358642578,-4.863361358642578,11.96533012390137,4.438076972961426,-11.68682861328125,4.185919761657715,-0.2346735000610352,-11.02581405639648,-2.926723003387451,1.948372364044189,17.38879776000977,-0.4868283569812775,-7.53610897064209,-6.625813961029053,-12.01408004760742,-19.07509422302246,-0.4750947952270508,-5.86336088180542,-10.75306510925293,3.185920000076294,-2.400000095367432,11.98879814147949,4.924905300140381,0.5131717324256897,-22.96479797363281,-3.376533031463623,-6.800000190734863,5.150719165802002,0.4380784034729004,-8.800000190734863,-2.475094795227051,3.162452697753906,2.252157211303711,-0.7361092567443848,-3.388266563415527,11.21461009979248,-13.18826675415039,0.7741861343383789,9.301438331604004,-8.800000190734863,3.913171768188477,-5.388266563415527,0.7507190704345703,-5.637547969818115,-1.475094795227051,8.31317138671875,8.301438331604004,-4.400000095367432,-4.400000095367432,-4.400000095367432,-9.788267135620117,-3.649281024932861,-4.400000095367432,-4.886828422546387,-3.400000095367432,-4.400000095367432,-4.400000095367432,-7.800000190734863,-7.800000190734863,-1.237547397613525,-4.400000095367432,4.150719165802002,-4.649281024932861,1,0,-1.237547397613525,-4.400000095367432,-0.2492809295654297,7.313171863555908,0.7507190704345703,0,4.150719165802002,0,-0.4985618889331818,-8.800000190734863,0,4.150719165802002,0,8.052157402038574
3.901438236236572,3.162452697753906,0,-0.2492809295654297,-0.2492809295654297,4.150719165802002,4.150719165802002,-4.400000095367432,-4.400000095367432,4.150719165802002,-3.400000095367432,4.150719165802002,-0.9882664084434509,-4.400000095367432,0,-5.388266563415527,-0.4985618591308594,-9.049281120300293,0,0.01173359155654907,-8.800000190734863,-5.388266563415527,4.150719165802002,-0.2492809295654297,-3.400000095367432,8.301438331604004,0,5.150719165802002,4.150719165802002,13.45215797424316,3.913171768188477,0,3.901438236236572,5.150719165802002,7.313171863555908,-5.388266563415527,-3.400000095367432,-1.976532816886902,8.301438331604004,10.301438331604,3.162452697753906,-0.2492809295654297,-3.898561954498291,11.9535961151123,4.901438236236572,-0.214080274105072,13.46389007568359,-14.18826675415039,-14.18826675415039,-0.4985618591308594,4.901438236236572,-3.649281024932861,2.913171768188477,-2.463361263275146,-2.475094795227051,3.162452697753906,-8.788266181945801,6.324905395507812,-3.136109828948975,-10.27509498596191,1,-9.776533126831055,4.924905300140381,-9.764799118041992,1.011733531951904,-1.898561954498291,7.087357997894287,1.263890266418457,10.9770622253418,1.687357902526855,7.814610004425049,18.11604881286621,3.924905300140381,-9.698562622070312,1.75071907043457,-6.602346420288086,11.47850036621094,-1.463361144065857,-8.298562049865723,-4.625813961029053,1.263890743255615,-0.1361093819141388,2.774186134338379,1.948372602462769,-15.83754730224609,4.414609909057617,-10.97887802124023,-3.914988040924072,-10.6750955581665,0.6873579025268555,13.9770622253418,2.374186038970947,9.075625419616699,-3.373657703399658,18.37993812561035,15.46389007568359,1.197653293609619,-14.81407928466797,25.76532745361328,-11.50090789794922,8.924905776977539,4.524905204772949,-12.66336059570312,12.00053024291992,21.46676826477051,1.009916305541992,-1.136109352111816,0.2990913391113281,-14.46570777893066,-32.9788818359375,13.23807907104492,-14.95541191101074,-2.886828422546387,-22.25397109985352,-12.15019035339355,-2.653974533081055,-13.48917579650879,21.80340576171875,-14.20181655883789,-3.439894199371338,-14.81407928466797,9.663890838623047,15.3770637512207,-6.900378704071045,6.362982273101807,-3.392960071563721,10.72308921813965,23.07615661621094,-8.390081405639648,1.287358283996582,-25.17887878417969,-6.790084362030029,24.27850151062012,6.647463798522949,-16.62528419494629,12.42399787902832,3.209386825561523,-5.077441692352295,9.047463417053223,8.826343536376953,12.83807754516602,-0.0487513542175293,3.287357807159424,15.89023399353027,2.27562427520752,-9.053974151611328,-15.56479835510254,-4.350189208984375,6.122559547424316,-2.428160667419434,3.924905300140381,16.40340614318848,24.22687339782715,3.374715328216553,-2.112642288208008,-12.4140796661377,15.15124893188477,8.577062606811523,2.197653293609619,-16.40234565734863,-6.59061336517334,-1.961923480033875,14.13951683044434,-7.100907802581787,-0.7361087799072266,3.936638832092285,0.7976534366607666,3.675624370574951,22.19167137145996,-8.286828994750977,-11.99061393737793,3.924905300140381,-1.97365665435791,-10.77653312683105,-7.025814056396484,-0.736109733581543,13.22634315490723,11.72778129577637,3.924905300140381,-11.02581405639648,-0.4633612632751465,-7.536109924316406,7.826343536376953,-10.76479911804199,2.663890838623047,-18.07509422302246,5.913171768188477,4.174186229705811,-5.637547492980957,1.501438140869141,-2.388266563415527,-0.7361092567443848,-8.353065490722656,-16.58826637268066,-8.851627349853516,0.7624526023864746,2.924905300140381,-10.77653217315674,0.7507190704345703,-0.2492809295654297,-5.388266563415527,-7.800000190734863,13.64981269836426,-10.77653312683105,-13.99061393737793,0.2521581649780273,8.313172340393066,4.150719165802002,7.313171863555908,-4.625813961029053,-3.649281024932861,-0.4985618591308594,17.35359573364258,7.313171863555908,-4.400000095367432,-2.225813865661621,8.31317138671875,-4.898561954498291,-4.637547492980957,-3.400000095367432,-1.237547397613525,8.052157402038574,-3.649281024932861,1,-0.2492809295654297,-1.976532816886902,-3.400000095367432,2.174186229705811,9.301438331604004,-6.625813961029053,4.150719165802002,-4.649281024932861,-0.2492809295654297,8.313172340393066,-4.400000095367432,-13.44928169250488,0,-5.388266563415527,4.150719165802002,-8.800000190734863,-0.2492809295654297,-0.2492809295654297,-0.2492809295654297,4.150719165802002,-1.237547397613525,9.301438331604004,-0.4985618591308594,0
0,4.150719165802002,4.150719165802002,0,-8.800000190734863,0,4.150719165802002,0,4.150719165802002,0,-4.400000095367432,0,-0.2492809295654297,3.162452697753906,-5.388266563415527,-0.2492809295654297,-0.9882664084434509,3.901438236236572,-4.400000095367432,4.150719165802002,9.052158355712891,4.150719165802002,-0.2492809295654297,-0.2492809593677521,9.301438331604004,-1.237547397613525,-4.400000095367432,-9.788267135620117,13.45215797424316,4.150719165802002,-0.2492809295654297,5.150719165802002,-2.649281024932861,0.7507190704345703,0,-1.237547397613525,-1.486828327178955,-0.2492809295654297,3.663890838623047,4.150719165802002,-12.20000076293945,8.31317138671875,-5.625813961029053,-4.898561954498291,4.162452697753906,7.313171863555908,8.052158355712891,5.652157306671143,-1.400000095367432,4.652157306671143,-5.388266563415527,-14.18826675415039,3.901438236236572,4.402876377105713,-0.7243757247924805,8.31317138671875,-7.61407995223999,-12.18826675415039,-0.4868283271789551,-4.614080429077148,-5.625813961029053,-2.941332101821899,-7.124375820159912,16.60287666320801,1.75071907043457,3.924905300140381,-13.17653369903564,-7.025813579559326,8.110824584960938,-5.875094890594482,-0.4868283271789551,-2.625813007354736,-7.851627826690674,-16.84928131103516,0.9601058959960938,5.849810600280762,0.5366383194923401,6.426343441009521,7.826343059539795,11.98879623413086,-9.338455200195312,12.7160472869873,6.414609909057617,12.42399787902832,-10.52437591552734,-5.275094509124756,12.81461048126221,-12.23989295959473,23.52778244018555,-2.914988994598389,-24.87509346008301,-8.57600212097168,6.209387302398682,1.27562427520752,-6.089175224304199,0.5249052047729492,-25.94132995605469,7.612263202667236,0.9835730195045471,-1.938456058502197,2.214611053466797,7.316048145294189,17.47850036621094,-23.92959785461426,-12.20469093322754,0.9835731983184814,21.9137020111084,2.073276519775391,-11.29152297973633,20.87849998474121,13.01226425170898,6.623996257781982,-1.230507373809814,-9.99061393737793,9.414609909057617,-2.752535820007324,-1.373656749725342,10.21279335021973,10.5723705291748,14.77471542358398,-14.64875030517578,-5.914988994598389,3.87327766418457,0.8239966034889221,-23.49151802062988,16.85033988952637,7.101970195770264,3.461544990539551,10.09023380279541,-5.164268493652344,21.28137588500977,-4.83989429473877,-4.72619104385376,-1.448750495910645,34.52831268310547,0.8873577117919922,-14.58538818359375,-7.228160858154297,1.449810147285461,-6.31498908996582,-5.112642288208008,34.51657867431641,1.073277473449707,8.165328979492188,-0.1361093521118164,5.371840000152588,-22.45162773132324,1.061544895172119,18.65268898010254,7.348372459411621,-16.8140811920166,1.247463703155518,-16.5765323638916,3.885011672973633,12.727783203125,5.948372840881348,19.70431518554688,4.134292125701904,7.838077545166016,-1.463361263275146,-14.90090751647949,1.299091815948486,-9.025814056396484,-6.275094985961914,-7.251627922058105,2.513171672821045,7.063890933990479,-11.56714534759521,-32.22815704345703,19.35359573364258,-4.898561954498291,17.35359573364258,-3.614080429077148,-8.524375915527344,-5.112642288208008,-5.875094890594482,-12.42581367492676,8.075624465942383,2.675624370574951,0.7741861343383789,3.901438236236572,0.03520065546035767,3.75071907043457,-4.190613269805908,3.426342964172363,2.762452602386475,0.5131716728210449,-4.625813961029053,7.087357997894287,-15.17653274536133,8.31317138671875,17.36532783508301,9.238077163696289,3.936638832092285,3.426343441009521,7.826343536376953,3.913171768188477,-16.58826637268066,1.501438140869141,-4.388266563415527,8.814609527587891,-6.124375820159912,-0.9647992253303528,6.324905395507812,-4.898561954498291,-13.18826675415039,10.05215835571289,-3.400000095367432,4.913171768188477,-9.049281120300293,1,5.150719165802002,9.487358093261719,-7.049281120300293,-3.400000095367432,-0.2492809295654297,-4.400000095367432,-5.637547492980957,1.762452602386475,-0.2492809295654297,4.150719165802002,7.063890933990479,1.185920000076294,0.6873579025268555,-3.400000095367432,-10.77653312683105,-8.800000190734863,3.901438236236572,3.901438236236572,4.652157306671143,3.162452697753906,-8.800000190734863,-4.400000095367432,-0.2492809295654297,4.150719165802002,3.901438236236572,0,8.301438331604004,4.150719165802002,8.301438331604004,3.901438236236572,8.052157402038574,-4.400000095367432,-0.2492809295654297,-4.400000095367432,4.150719165802002,-7.800000190734863,8.052157402038574
-8.800000190734863,4.150719165802002,0,-0.2492809295654297,-4.400000095367432,-4.400000095367432,0,4.150719165802002,-4.400000095367432,0,4.150719165802002,0,4.150719165802002,0,0,-4.400000095367432,4.150719165802002,0,4.150719165802002,0,0,-4.649281024932861,0,8.301438331604004,-9.049281120300293,-0.9882664084434509,-0.2492809295654297,-0.9882664084434509,3.901438236236572,-5.388266563415527,12.46389007568359,8.301438331604004,0,-4.637547969818115,-3.400000095367432,-5.388266563415527,3.901438236236572,-9.788267135620117,-9.049281120300293,-4.388266563415527,5.150719165802002,0.1976534724235535,-4.649281024932861,-4.400000095367432,2.663890838623047,3.901438236236572,1.011733531951904,-3.649281024932861,2.174186229705811,-7.298562049865723,-4.886827945709229,-5.388266563415527,9.052158355712891,4.663890361785889,4.150719165802002,2.675624370574951,14.63807678222656,3.663890838623047,21.93951606750488,-3.649281024932861,-13.44928169250488,-4.388266563415527,10.22634506225586,9.977062225341797,-5.863361358642578,3.174186229705811,11.06389045715332,-1.712642192840576,-5.875094890594482,-0.2375473976135254,-9.449281692504883,0.1131715774536133,10.32490539550781,8.162452697753906,13.66154479980469,-6.851627349853516,9.06389045715332,-1.526722431182861,2.146025657653809,2.687357902526855,-0.4281595945358276,8.913171768188477,-12.62816143035889,4.524905204772949,-1.950189590454102,-5.83989429473877,-10.8046932220459,11.26154518127441,4.623997211456299,4.675624370574951,-8.263360977172852,-1.277441263198853,-1.938455581665039,7.099091529846191,10.01226615905762,-0.01355075836181641,-14.40234565734863,-14.61642646789551,-4.31498908996582,-11.90090751647949,-4.839894771575928,-0.5149874091148376,-25.61407852172852,6.84981107711792,10.61226272583008,-13.13845825195312,10.3423900604248,2.713701248168945,-20.19061279296875,9.612266540527344,6.800529956817627,-5.402347564697266,2.948371887207031,-21.42815971374512,-0.3501896858215332,7.647464275360107,17.89023399353027,1.797653198242188,-33.6281623840332,-13.19008255004883,-7.248752117156982,16.76298332214355,-11.52906799316406,0.8638906478881836,27.21513938903809,-3.112642288208008,-4.077441692352295,-8.32672119140625,-8.816427230834961,-10.05397319793701,-10.70325469970703,0.2591972053050995,-20.74367713928223,4.864421367645264,6.137167930603027,10.33951568603516,2.527781009674072,14.75124931335449,-3.848750591278076,-7.053974628448486,-13.39061164855957,-5.05397367477417,-17.37600517272949,30.81748580932617,7.63573169708252,-19.02815818786621,-17.0633602142334,-19.2258129119873,-8.077442169189453,-15.54133224487305,14.89023590087891,-11.9671459197998,9.273279190063477,6.560105800628662,3.885011196136475,16.84746551513672,-21.00469207763672,-11.80469131469727,-8.002346038818359,-12.2164249420166,-6.59061336517334,8.663890838623047,-7.239893913269043,5.110825061798096,-11.01408004760742,13.73951530456543,-6.860484600067139,4.675623893737793,4.426342487335205,-8.773656845092773,-2.700908184051514,9.087358474731445,-4.397124767303467,1.774186134338379,1.762452602386475,13.96533012390137,-3.83989429473877,-2.451627731323242,-6.776533126831055,15.3770637512207,-12.50090789794922,8.402875900268555,4.675623893737793,21.30196762084961,16.3770637512207,17.61461067199707,-10.76479911804199,3.936638832092285,-1.463361263275146,12.9770622253418,-4.364799499511719,0.7741861939430237,-0.7361092567443848,4.663891792297363,0.7108250260353088,-0.4985618591308594,-2.475094795227051,-5.637547492980957,-8.776533126831055,0.002876251935958862,6.901438236236572,3.924905300140381,-4.376533031463623,-1.237547397613525,-5.376533031463623,-11.20000076293945,-5.376533031463623,-2.463361263275146,3.652157306671143,-12.44928169250488,-6.376533031463623,-1.237547397613525,3.901438236236572,-0.2375473976135254,2.913171768188477,-3.388266563415527,-4.400000095367432,-5.388266563415527,2.913171768188477,8.301438331604004,-0.2492809295654297,-8.800000190734863,-4.898561954498291,-3.400000095367432,9.301438331604004,-0.2492809295654297,0,-0.2492809295654297,2.913171768188477,3.901438236236572,-4.649281024932861,2.913171768188477,4.150719165802002,-5.388266563415527,8.052157402038574,-8.800000190734863,1,-4.649281024932861,-9.049281120300293,-4.649281024932861,-9.049282073974609,0,0,-0.2492809295654297,-8.800000190734863,0,4.150719165802002,8.301438331604004
-0.2492809295654297,4.150719165802002,0,-0.2492809295654297,3.901438236236572,0,-8.800000190734863,-0.2492809295654297,0,-4.400000095367432,-4.400000095367432,-4.400000095367432,-4.400000095367432,-4.400000095367432,-0.2492809295654297,12.45215797424316,0,8.052157402038574,-8.800000190734863,3.162452697753906,-0.2258138656616211,12.45215797424316,4.150719165802002,0,-8.800000190734863,-8.800000190734863,-8.800000190734863,5.150719165802002,4.901438236236572,6.324905395507812,0,3.901438236236572,13.46389007568359,-8.800000190734863,-0.4868288040161133,9.052158355712891,2.913171768188477,-0.2492809295654297,4.150719165802002,-13.20000076293945,0.7507190704345703,6.075624465942383,-9.049281120300293,-9.788266181945801,-1.237547397613525,1.687358379364014,8.052157402038574,-10.28682899475098,8.052157402038574,-0.2375473976135254,6.652157306671143,4.913171768188477,7.826343059539795,-12.20000076293945,-16.91264343261719,4.675623893737793,1.197653293609619,-8.03754711151123,2.501438140869141,11.22634410858154,12.22634315490723,-7.124375820159912,-1.214080333709717,1.948372364044189,7.063891887664795,-3.451627492904663,-17.32437515258789,-3.625813961029053,0.5366387367248535,-1.136109352111816,-5.886828422546387,5.37183952331543,-3.364799499511719,-5.361923217773438,-8.077442169189453,-13.4140796661377,-11.26336097717285,-7.590612888336182,1.536638259887695,12.08735847473145,-10.97887802124023,1.924905300140381,16.9137020111084,16.1395149230957,18.3137035369873,-9.014080047607422,15.01226425170898,5.247464656829834,-6.792960166931152,-13.61642456054688,-4.851627826690674,-1.112642288208008,11.41226387023926,-24.19061088562012,8.600530624389648,10.10196781158447,1.951249122619629,4.188796520233154,-8.567146301269531,-15.10325622558594,22.08788681030273,10.40991878509521,8.087358474731445,15.18932723999023,-12.09439754486084,26.48788833618164,16.73951530456543,-8.326723098754883,11.98879623413086,-13.69151878356934,8.097274780273438,-17.85397148132324,-10.39061260223389,-0.6774415969848633,7.659196376800537,-24.56426811218262,-12.83050537109375,32.61513900756836,5.508479595184326,9.699623107910156,2.3019700050354,13.98879623413086,-7.976004123687744,2.967147350311279,-13.13845443725586,-7.576004028320312,-4.176003456115723,-21.05632019042969,-17.77600479125977,1.061543941497803,5.65919828414917,-9.228160858154297,20.47850036621094,1.974715709686279,-45.39296722412109,18.56585884094238,-8.57600212097168,0.9953065514564514,12.87327766418457,9.572372436523438,3.536638736724854,7.473278045654297,-2.164269924163818,9.849811553955078,-0.9032554626464844,6.861544609069824,20.55125045776367,-9.750190734863281,-0.6774415373802185,10.76298236846924,15.41226387023926,-12.4539737701416,0.7976532578468323,9.035732269287109,6.485011577606201,2.212265014648438,-0.6745647788047791,-2.665708065032959,9.774717330932617,5.687357902526855,6.913171768188477,-7.275094985961914,2.438078880310059,9.814609527587891,1.699091672897339,-7.753066062927246,-13.17653274536133,7.84981107711792,-1.898561954498291,-8.188266754150391,-5.602345943450928,22.94239044189453,-4.863361358642578,-3.202346801757812,-2.376533031463623,0.7976531982421875,-6.353065967559814,1.960105895996094,-0.5501894354820251,1.675624370574951,2.687357902526855,13.16298294067383,-5.875094890594482,-0.2140803337097168,6.336638927459717,4.426344394683838,-12.94784355163574,-0.4868278503417969,-8.03754711151123,1.687357902526855,-4.275094985961914,13.96532821655273,15.47562408447266,0.5249052047729492,1.924905300140381,3.913171768188477,3.901438236236572,-3.637547492980957,-1.225813865661621,-4.637547492980957,2.011733531951904,-2.214080333709717,3.663890838623047,-0.237547367811203,-1.637547492980957,-3.649281024932861,-3.463361263275146,15.61461067199707,-18.09856224060059,3.402876377105713,-0.9882664084434509,7.313171863555908,-5.388266563415527,8.052158355712891,-4.388266563415527,3.162452697753906,7.324905395507812,-0.2492809295654297,3.162452697753906,-4.649281024932861,5.150719165802002,3.901438236236572,0.00287628173828125,7.313171863555908,-1.486828327178955,16.60287666320801,9.301438331604004,3.913171768188477,0,-3.649281024932861,-0.4985618591308594,-4.400000095367432,-0.2492809295654297,-4.400000095367432,3.901438236236572,-0.4985618591308594,-1.237547397613525,4.150719165802002,-0.2492809295654297,-8.800000190734863,8.301438331604004,3.901438236236572,-4.649281024932861,-0.2492809295654297,-4.400000095367432,-8.800000190734863,0,0
-0.2492809295654297,4.150719165802002,4.150719165802002,-4.400000095367432,-4.400000095367432,0,4.150719165802002,0,4.150719165802002,-0.2492809295654297,-5.388266563415527,-3.400000095367432,4.150719165802002,9.301438331604004,3.901438236236572,0.7624526023864746,-4.400000095367432,-4.400000095367432,-0.2492809295654297,-13.20000076293945,0.7624526619911194,0,1,-8.800000190734863,0.01173359155654907,-0.9882664084434509,8.301438331604004,-0.2492809295654297,-7.364799499511719,3.901438236236572,-0.7478427886962891,3.162452697753906,12.45215797424316,-2.400000095367432,-4.400000095367432,-0.2492809593677521,0,-4.637547492980957,-10.77653312683105,-3.898561954498291,-0.2375473976135254,-17.58826637268066,0.5014381408691406,7.313171863555908,6.814610004425049,3.162452697753906,2.924905300140381,-14.18826675415039,-0.4985618591308594,1,-6.376533031463623,4.150719165802002,-0.2492809295654297,-5.637547016143799,15.36532974243164,1.449810981750488,-14.84928131103516,-10.28682899475098,-8.83989429473877,-3.625813961029053,0.6873579025268555,4.913171768188477,-5.875094890594482,-3.637547492980957,-9.578879356384277,-11.43754768371582,3.675623893737793,-6.59061336517334,3.663890361785889,-15.12959671020508,-3.875095367431641,-7.037547588348389,5.675624370574951,-5.286828517913818,-7.286828517913818,19.51604843139648,-12.67509460449219,-3.625813961029053,2.275623798370361,-10.16192245483398,-9.228158950805664,-11.40234565734863,5.734292507171631,2.873278141021729,-10.97887802124023,-14.39946937561035,-11.639892578125,2.275623798370361,10.93716907501221,20.11604690551758,-1.59061336517334,-18.76714324951172,1.473278045654297,-0.4915218353271484,11.09909152984619,18.42399787902832,-0.8633613586425781,13.75124931335449,9.12255859375,-12.86570739746094,12.32021331787109,-5.192959308624268,2.670930862426758,18.08788871765137,13.92543601989746,-4.990613460540771,-15.09152126312256,17.56063842773438,-2.432851314544678,-6.912641525268555,8.962984085083008,-9.065708160400391,13.73951530456543,-5.529068470001221,-17.64458656311035,19.8386058807373,-0.2510981559753418,-35.16949081420898,-11.92906951904297,19.29727363586426,-21.89152145385742,-6.453974723815918,-7.018773078918457,-1.390083193778992,-9.651627540588379,-12.9408016204834,16.04746246337891,17.41514205932617,-4.750189781188965,14.52543449401855,-4.72672176361084,-0.4769110679626465,-4.576003074645996,1.534823417663574,0.823997974395752,-3.990612983703613,-14.1267204284668,6.951248168945312,-13.07509613037109,6.223996639251709,9.951249122619629,-23.67744255065918,18.43573188781738,-17.95306587219238,-9.225283622741699,8.296745300292969,-2.500908851623535,-15.25397300720215,-2.439894199371338,15.18644905090332,3.647462844848633,18.49962043762207,-17.05162620544434,-13.65162658691406,-13.82581329345703,-9.489175796508789,44.64148330688477,0.8005290627479553,-22.28917503356934,4.449812889099121,13.01226425170898,-7.93610954284668,1.049810409545898,-6.025814056396484,-7.675095081329346,-3.439894199371338,3.200530052185059,16.0761547088623,-7.83989429473877,-14.1530647277832,-8.025814056396484,-6.851627826690674,4.426343441009521,-2.376533031463623,-1.712641716003418,-20.80234527587891,-10.97887992858887,0.2638907432556152,-3.938454627990723,-8.014080047607422,4.849810600280762,8.31317138671875,3.663890838623047,-1.439894676208496,-12.17653274536133,-1.898561954498291,-14.40234756469727,1.774186134338379,6.588796138763428,-20.23754692077637,1.395306587219238,4.936638832092285,3.96010684967041,4.1535964012146,-3.649281024932861,-4.898561954498291,10.05215835571289,-4.124375820159912,-24.21407890319824,-11.75306606292725,-3.649281024932861,3.663890361785889,-9.275094985961914,-4.886828422546387,-0.7478427886962891,-17.56479835510254,-5.875094890594482,12.22634506225586,-9.788267135620117,1.75071907043457,-1.486828327178955,2.913171768188477,-0.4985618591308594,5.901438236236572,0.7507190704345703,-0.2492809295654297,3.913171768188477,-0.4985618591308594,-10.02581405639648,7.313171863555908,3.174186229705811,0,-6.625813961029053,-5.388266563415527,8.052158355712891,-13.20000076293945,-5.637547492980957,3.901438236236572,10.05215740203857,-10.03754711151123,-0.2492809295654297,8.052157402038574,-0.9882664084434509,2.913171768188477,-1.486828327178955,3.162452697753906,-9.049281120300293,7.802876472473145,0,0,4.150719165802002,0,3.901438236236572,-4.400000095367432,8.301438331604004,-0.4985618591308594,4.150719165802002,-4.649281024932861
-4.400000095367432,-8.800000190734863,-4.400000095367432,12.45215797424316,3.901438236236572,0,0,-0.2492809295654297,-0.2492809295654297,0,0,2.663890838623047,-4.649281024932861,4.901438236236572,3.901438236236572,-9.049282073974609,-5.388266563415527,0,3.174186229705811,8.301438331604004,6.150719165802002,-5.637547492980957,2.913171768188477,4.150719165802002,3.162452697753906,0,1,-11.44928169250488,4.150719165802002,8.301438331604004,0,2.913171768188477,-0.2492809295654297,12.45215797424316,11.46389102935791,-4.388266563415527,-5.637547016143799,-7.800000190734863,10.48735809326172,3.901438236236572,-4.400000095367432,4.901438236236572,-0.2492809295654297,2.501438140869141,-2.388266563415527,-1.475094795227051,-14.43754768371582,-7.049281120300293,-7.776533126831055,-1.225813865661621,0.5014381408691406,9.075624465942383,-18.83754730224609,-12.00234603881836,-5.875094890594482,0.02346712350845337,22.77706336975098,1.501438140869141,9.273277282714844,-16.82581329345703,2.687357664108276,-4.863361835479736,10.08735847473145,-3.637547492980957,-16.4140796661377,-5.764799118041992,3.687357902526855,-0.8633613586425781,9.087358474731445,15.1395149230957,-13.25162696838379,-2.95019006729126,6.44981050491333,-7.512641906738281,8.324905395507812,-6.578878879547119,11.75125122070312,6.537169456481934,-5.578879356384277,-4.353065490722656,-17.81120491027832,15.00053024291992,-11.2252836227417,-4.500908851623535,3.461544036865234,-6.567146301269531,5.059198379516602,7.134293079376221,17.66442108154297,-5.326722621917725,21.86676788330078,21.80052947998047,14.52543830871582,9.059199333190918,12.62399673461914,-13.92021179199219,-9.263360977172852,6.770023822784424,9.200531005859375,31.4996223449707,3.619303226470947,-7.346023559570312,8.706136703491211,-11.20469379425049,-1.576001644134521,14.43860816955566,-14.19295883178711,0.3084784150123596,19.62453079223633,-5.571839332580566,-4.714989185333252,-4.378350734710693,-21.46570587158203,-15.23050689697266,-2.204163551330566,31.07668495178223,0.270932674407959,-3.268054008483887,46.00393295288086,1.384102821350098,12.16063690185547,9.160636901855469,-4.343149662017822,-23.61877059936523,-4.314989566802979,1.259198188781738,19.38697814941406,1.096744537353516,15.15828990936279,20.17759132385254,-24.74080085754395,-17.57834815979004,-4.517333984375,14.80105972290039,9.398183822631836,-5.401816844940186,-18.2070369720459,2.46442174911499,-5.999471664428711,16.15829086303711,-14.27743911743164,19.42399787902832,-5.042241096496582,2.39818286895752,-14.61642646789551,-6.924376010894775,6.873278141021729,6.612263202667236,-0.001816272735595703,-21.57887840270996,10.44981002807617,-6.350189685821533,-2.350189685821533,15.01226425170898,5.539515972137451,18.77237129211426,-16.75540924072266,-25.95775413513184,-39.09439468383789,14.51082611083984,-19.95306396484375,-5.089175224304199,-7.990613460540771,-1.700908422470093,7.838077068328857,-2.428160667419434,-6.100907802581787,-12.47743988037109,6.687358379364014,-12.97887992858887,-15.83754730224609,4.936638832092285,-9.761922836303711,17.37706184387207,13.22634506225586,6.849810600280762,13.82634544372559,3.687357902526855,7.09909200668335,18.62634468078613,-7.602346897125244,7.285012245178223,-20.77887725830078,-13.7295970916748,4.652157306671143,13.80287647247314,12.96532821655273,-4.364799499511719,9.336639404296875,-10.17653274536133,-10.02581405639648,-14.40234565734863,1.924905300140381,-7.049281120300293,7.588798046112061,1.023467183113098,-0.2258137464523315,-3.886828422546387,-8.34133243560791,-8.764799118041992,-4.875094890594482,0.7624526023864746,0.5014381408691406,-21.98826599121094,-4.388266563415527,-9.286828994750977,1,0.7624526023864746,-1.237547397613525,6.826343059539795,-5.625813961029053,12.45215797424316,-2.388266563415527,-7.800000190734863,-8.353065490722656,-9.286828994750977,8.301438331604004,9.301438331604004,-0.2492809295654297,-4.637547016143799,5.150719165802002,-0.7478427886962891,17.78879547119141,-5.637547492980957,0.2521572113037109,-9.547842979431152,-0.7478427886962891,0.2521572113037109,-9.298563003540039,3.901438236236572,-4.649281024932861,4.901438236236572,-9.547842979431152,4.150719165802002,4.150719165802002,-13.20000076293945,0,6.075624465942383,7.313171863555908,4.150719165802002,0,9.301438331604004,0,0,-8.800000190734863,4.150719165802002,8.052157402038574,4.150719165802002
0,-0.2492809295654297,-0.2492809295654297,0,0,0,0,-0.2492809295654297,0,4.150719165802002,-0.2492809295654297,-4.400000095367432,-5.388266563415527,3.901438236236572,0,-0.4985618591308594,-8.800000190734863,-4.649281024932861,2.913171768188477,-5.388266563415527,-4.400000095367432,3.162452697753906,6.150719165802002,3.162452697753906,0,-10.77653312683105,-5.388266563415527,-4.400000095367432,-5.637547492980957,-0.9882664084434509,2,-5.388266563415527,4.652157306671143,0.7741861939430237,-4.637547492980957,7.063890933990479,-3.400000095367432,0.01460984349250793,-11.26336097717285,-3.886828899383545,3.663890838623047,0.7507190704345703,10.31317138671875,-3.950189590454102,4.174186229705811,12.46389198303223,-8.049281120300293,7.336639404296875,-0.736109733581543,-12.44928169250488,2.675624370574951,14.05215644836426,-10.20000076293945,2.663890838623047,11.47562503814697,4.663890838623047,-5.112642288208008,4.838077545166016,2.263891220092773,9.06389045715332,-2.637547969818115,6.099091053009033,8.814609527587891,0.02634334564208984,-1.451627731323242,12.42399787902832,4.876153469085693,-8.263360977172852,-1.953065633773804,-2.700908660888672,-4.860484600067139,3.212262868881226,3.974717140197754,7.838077068328857,0.1483727693557739,1.299091339111328,20.6263427734375,-6.065708160400391,-11.15306568145752,-6.576001644134521,10.88501262664795,26.57471656799316,8.29962158203125,-7.663360595703125,-16.44223976135254,3.7489013671875,-32.52021026611328,0.4005293846130371,-9.625284194946289,6.148902416229248,33.28788757324219,-42.7319450378418,10.9958381652832,15.29962158203125,2.978881359100342,-15.85397148132324,-5.703255176544189,24.38410377502441,-9.801816940307617,-12.24458503723145,13.65919780731201,10.47615432739258,-2.618772983551025,10.2122631072998,-17.10090827941895,18.44277191162109,-17.20703887939453,-22.74314880371094,30.0761547088623,-19.69674301147461,11.90250015258789,5.405225276947021,13.84512138366699,17.2333869934082,-4.194777011871338,39.67721176147461,14.6949291229248,24.95178031921387,-20.27509689331055,2.317864894866943,1.05034065246582,29.85972785949707,-7.829977989196777,11.5207462310791,10.90015411376953,10.20757007598877,19.89727592468262,-18.99893951416016,15.17002296447754,-21.8680534362793,37.99871444702148,22.90484428405762,-17.72906875610352,-19.6492805480957,2.880319118499756,-11.0041618347168,-7.253973960876465,-3.679788589477539,15.80105972290039,-10.21877384185791,-0.3783483505249023,-2.192429542541504,-6.35775899887085,0.6850104331970215,-19.042236328125,19.39871597290039,-20.32906723022461,-4.662831783294678,-5.987737655639648,-9.489173889160156,-4.215897560119629,-5.058668613433838,-19.13429069519043,28.52778053283691,1.508477687835693,-11.8938684463501,-13.0633602142334,-22.49151802062988,0.835731029510498,5.473277568817139,-0.413550853729248,21.4996223449707,-10.26805305480957,13.07093238830566,2.049810409545898,-5.750189304351807,21.06441879272461,-7.489175796508789,-20.96192359924316,7.101967811584473,1.710824489593506,-12.16479873657227,2.049811363220215,-14.05162620544434,-4.416427135467529,-4.275094985961914,4.438077449798584,7.035732269287109,-9.512641906738281,7.426343441009521,-17.82581329345703,4.69909143447876,-7.014080047607422,0.9084783792495728,-1.22293758392334,-8.764798164367676,0.2873578071594238,-15.82581329345703,-13.4140796661377,-7.59061336517334,5.948372840881348,1.513171672821045,-0.4868278503417969,7.663890838623047,-29.78826522827148,-3.202346801757812,-11.43754768371582,7.174186229705811,-13.68682861328125,6.099091053009033,-0.2375473976135254,-4.875094890594482,-23.97653198242188,-4.614080429077148,-6.298562049865723,-1.736109256744385,5.913171291351318,6.324905395507812,1.426343441009521,-7.788266658782959,6.336639404296875,-6.385391235351562,5.162452697753906,6.324905395507812,9.313172340393066,-2.475094795227051,-1.237547397613525,-6.136109828948975,-8.298562049865723,2.75071907043457,-5.875094890594482,-0.4985618591308594,4.402876377105713,3.901438236236572,15.85503387451172,-9.547842979431152,-3.649281024932861,-0.2492809295654297,-3.400000095367432,2.663890838623047,1.75071907043457,-5.637547492980957,16.35359573364258,3.402876377105713,-4.649281024932861,-0.2492809295654297,-0.2492809295654297,-3.649281024932861,-3.649281024932861,4.150719165802002,12.45215797424316,8.052157402038574,4.150719165802002,5.150719165802002,-0.2492809295654297,0,-4.400000095367432,-4.400000095367432
4.150719165802002,3.901438236236572,-4.649281024932861,0,0,-0.2492809295654297,0,0,8.301438331604004,8.301438331604004,-9.788266181945801,0,-4.400000095367432,-4.400000095367432,3.901438236236572,8.052157402038574,-4.898561954498291,4.913171768188477,-1.486828327178955,-3.400000095367432,-0.2492809295654297,4.150719165802002,-4.400000095367432,-1.237547397613525,4.924905300140381,-4.388266563415527,-2.225813865661621,9.301438331604004,1.501438140869141,-3.400000095367432,-10.03754806518555,-3.886828422546387,4.901438236236572,-3.649281024932861,-1.237547397613525,-6.800000190734863,2.675624370574951,-4.649281024932861,-12.18826675415039,-4.136109828948975,-22.98826599121094,-12.68682861328125,6.075624465942383,7.063890933990479,15.11604881286621,4.174186229705811,5.162452697753906,-0.9765328168869019,-4.136109352111816,13.2146110534668,8.316049575805664,-7.524376392364502,-8.797124862670898,-7.851626873016357,-20.80234527587891,-14.07509422302246,-16.32437705993652,0.4615440964698792,-4.136109352111816,-3.863361358642578,-3.961923122406006,23.51604843139648,-17.31264114379883,8.687357902526855,-14.71498870849609,6.600529193878174,-14.17365646362305,8.885013580322266,-9.275094985961914,-1.914988994598389,8.687357902526855,18.62922096252441,-5.338456153869629,12.18645095825195,-7.500908851623535,-7.326722145080566,2.290234088897705,8.414609909057617,11.52543640136719,1.263890743255615,-1.105601787567139,-25.49151992797852,-7.98773717880249,4.409916400909424,-8.248750686645508,-3.93141508102417,9.896744728088379,8.070932388305664,1.085011005401611,25.29727935791016,13.26858425140381,1.068585395812988,6.511354923248291,-22.38122177124023,-17.96949195861816,-12.00704002380371,-2.117335796356201,14.5841064453125,-10.06517887115479,5.480319499969482,17.12543869018555,-14.22762870788574,5.598183631896973,-5.018773555755615,10.1090087890625,4.123089790344238,-19.62346649169922,12.07797050476074,-5.244587898254395,-8.368963241577148,-44.50794982910156,5.233913898468018,27.64799690246582,-7.810673713684082,-35.59477615356445,2.809916496276855,1.28084659576416,7.660255908966064,-3.545493125915527,-2.455789089202881,13.8884162902832,26.68372344970703,-0.3196773529052734,36.17524719238281,-23.61589813232422,-7.688643932342529,27.88607406616211,10.94943332672119,4.102500438690186,0.2485275268554688,0.1465554237365723,-7.265174388885498,-12.22997665405273,-32.35723114013672,-1.232322692871094,-20.27039909362793,9.396368980407715,-13.14080429077148,0.9489016532897949,1.581756830215454,3.934821605682373,10.95829010009766,-4.868054866790771,-4.390082836151123,-17.39530372619629,14.57653427124023,-26.40938568115234,23.68788909912109,-20.35775756835938,-7.557758331298828,3.353068351745605,-3.204693794250488,-6.018773555755615,-4.813550472259521,-7.279788970947266,26.80340576171875,3.508478164672852,-26.78122138977051,-5.239892482757568,-9.485012054443359,-5.303256034851074,-27.99061012268066,4.146026611328125,-1.199470520019531,17.18645095825195,29.46442031860352,3.04980993270874,-11.31264114379883,-4.089175224304199,-0.4797863960266113,24.72543525695801,17.23807716369629,-0.4281599521636963,-6.251627922058105,-15.40234565734863,-11.01877403259277,14.38879776000977,-16.14133262634277,-4.124375820159912,15.72778129577637,-15.65162658691406,-7.326723098754883,0.3108249306678772,2.038077354431152,1.473278999328613,18.5629825592041,16.41226387023926,12.24981117248535,-2.712642192840576,-2.875095367431641,0.5366387367248535,12.9770622253418,-3.439893960952759,2.960106372833252,-0.3882665634155273,-6.776533126831055,9.802877426147461,0.7741861939430237,-4.788266658782959,-7.350189685821533,-5.286828517913818,15.37706184387207,-7.776533126831055,-10.99061298370361,4.12255859375,11.31317234039307,-9.014080047607422,2.174186229705811,2.524905204772949,4.901438236236572,12.46389007568359,-0.9971246719360352,-7.602346420288086,8.075624465942383,-1.649281024932861,-2.898561954498291,-1.736109733581543,-3.649281024932861,-0.9882664084434509,-1.225813746452332,-13.18826675415039,-9.788267135620117,-2.400000095367432,23.91604804992676,3.901438236236572,-3.400000095367432,-4.898561954498291,8.802876472473145,-4.649281024932861,-9.788267135620117,-13.20000076293945,8.301438331604004,0,-9.049281120300293,2.913171768188477,0,3.402876377105713,0,-4.649281024932861,3.901438236236572,-0.7478427886962891,8.301438331604004,3.901438236236572,-0.4985618591308594,3.901438236236572,-4.898561954498291,-9.049281120300293,8.052157402038574
-0.2492809295654297,-0.2492809295654297,-4.400000095367432,-4.400000095367432,0.7507190704345703,-4.400000095367432,8.301438331604004,-4.400000095367432,-13.20000076293945,-4.400000095367432,0,-13.20000076293945,-0.2492809295654297,-1.237547397613525,-4.388266563415527,-8.788266181945801,-8.049281120300293,7.814610004425049,4.150719165802002,-1.237547397613525,0.7507190704345703,1,2.913171768188477,-4.400000095367432,6.901437759399414,-0.4633612036705017,-1.976532816886902,9.052157402038574,4.162452697753906,12.2146110534668,-1.237547397613525,-1.237547397613525,-5.637547492980957,-3.637547969818115,-4.400000095367432,-4.649281024932861,-11.27509498596191,14.45215797424316,-13.6516284942627,-0.9971237182617188,-14.17653274536133,18.27850151062012,-12.75306510925293,13.70431518554688,17.36532974243164,-13.18826675415039,-12.18826675415039,9.316049575805664,14.96533012390137,2.177062511444092,-6.286828517913818,-13.68682861328125,-3.689175128936768,6.675624370574951,-9.251627922058105,-12.73845481872559,-19.05162811279297,12.26154518127441,11.56533050537109,-7.851626873016357,11.61226463317871,7.374716281890869,-5.999470233917236,7.351248741149902,-16.08864212036133,4.061544418334961,16.66442108154297,-8.053972244262695,-9.303256034851074,6.426345348358154,3.409916400909424,12.33951568603516,10.42634391784668,4.986449241638184,-7.260485172271729,5.362984180450439,-19.95306396484375,-3.914987087249756,-2.425283908843994,-33.37887954711914,25.55124855041504,15.29962158203125,36.44148254394531,-16.01354789733887,14.49727821350098,-17.86283111572266,9.367147445678711,-21.58591461181641,-3.848752021789551,-2.300378322601318,-4.296216011047363,0.05919694900512695,-6.070401668548584,11.58410453796387,-3.180696964263916,-3.769493103027344,18.13716888427734,-21.23050308227539,1.045117855072021,-5.621119499206543,10.49727630615234,2.995835781097412,-23.18356895446777,8.755945205688477,5.250341892242432,14.01748847961426,-13.34966087341309,-7.591899394989014,25.53300666809082,-21.04405403137207,7.12649393081665,-24.92150115966797,-12.58016586303711,-18.98016738891602,-0.8669977188110352,17.09258270263672,-5.012490749359131,-17.03232574462891,41.49235153198242,14.15987586975098,-8.880546569824219,-2.342089176177979,6.533004760742188,-61.46987152099609,-7.4529128074646,-10.5538272857666,49.87773513793945,-34.42710876464844,-3.325136184692383,37.01150131225586,-22.76789855957031,-10.46646595001221,8.955183029174805,-15.9139289855957,-16.03179550170898,-13.63179206848145,-60.41824340820312,21.67486763000488,-25.5308837890625,35.30302429199219,-32.47040176391602,40.90590667724609,15.48554229736328,0.8474637269973755,5.195837497711182,-5.020590782165527,8.781757354736328,14.61044692993164,-25.31967926025391,-7.740800380706787,-0.0393642783164978,5.868584156036377,-12.4276294708252,2.456850528717041,-17.28629875183105,19.47093200683594,19.13482284545898,3.78122615814209,17.34890174865723,-5.583572864532471,-10.21642684936523,2.306131839752197,0.2474642395973206,-11.43050575256348,-2.891519546508789,-12.4615421295166,8.398183822631836,-12.52672386169434,-27.22815704345703,6.070932865142822,-18.79061126708984,-1.413551330566406,2.797653198242188,-7.065708160400391,-15.31264114379883,4.908478260040283,-17.78773498535156,-1.428160667419434,-9.955411911010742,-13.88917541503906,-1.950189590454102,4.223996639251709,15.00053024291992,4.473277568817139,-11.97887802124023,-5.439894199371338,-9.414080619812012,-11.91264152526855,-5.851627826690674,-4.875094890594482,-8.524375915527344,-28.03754615783691,7.924905300140381,-10.06570816040039,10.09909152984619,-5.875094890594482,7.840954303741455,-5.3736572265625,-4.361923217773438,-12.97887897491455,-12.99061298370361,6.826343536376953,-11.50090980529785,-7.338455677032471,-3.689174652099609,1.501438140869141,1.263890743255615,-2.97365665435791,10.47562408447266,2.927781581878662,-13.16479873657227,2.663890838623047,-4.147842884063721,-17.58826637268066,6.814610004425049,-11.94784355163574,-3.400000095367432,-22.4868278503418,-7.124375820159912,-0.7361092567443848,-5.625813961029053,-4.388266563415527,-9.28682804107666,0.5014381408691406,-9.049281120300293,-15.84928131103516,6.324905395507812,-4.637547492980957,9.301438331604004,-11.20000076293945,-8.800000190734863,2.174186229705811,-0.9882664084434509,3.174186229705811,-8.800000190734863,0,-0.2492809295654297,-4.400000095367432,3.901438236236572,12.20287704467773,-5.147842884063721,-21.98826599121094,-13.20000076293945,3.652157306671143,2.663890838623047,-0.2492809295654297,0,-4.400000095367432
-4.400000095367432,0,-4.649281024932861,0,-0.2492809295654297,8.301438331604004,8.301438331604004,-0.2492809593677521,-4.649281024932861,-4.649281024932861,0,0,0,9.052157402038574,4.150719165802002,0.7507190704345703,2.174186229705811,-9.049281120300293,4.150719165802002,-3.400000095367432,-4.637547492980957,4.150719165802002,-8.298562049865723,4.174186229705811,1,-10.27509498596191,-0.2492809295654297,-0.2492809295654297,0.5014381408691406,4.099091529846191,9.31317138671875,4.663890838623047,4.652157306671143,-3.388266563415527,12.20287704467773,-1.736109256744385,20.75359535217285,17.35359573364258,-7.863361358642578,20.36532974243164,11.96532821655273,7.066766262054443,-12.01120376586914,-17.31264114379883,5.652157306671143,10.97706413269043,-8.947843551635742,21.61461067199707,-6.286828517913818,-2.397124290466309,-5.001815795898438,9.565329551696777,9.362982749938965,-20.81120300292969,-6.350189208984375,-5.136109352111816,-19.81407928466797,-21.54133224487305,-2.872219085693359,6.362982273101807,11.1981840133667,6.323089122772217,24.40106010437012,-9.952535629272461,-4.576003551483154,-1.227629065513611,21.52309036254883,-0.7613911628723145,-2.326722621917725,3.800529479980469,8.603408813476562,-9.778349876403809,15.2644214630127,-0.3783493041992188,11.13716793060303,1.223996162414551,3.974716186523438,-1.215896487236023,8.885011672973633,13.02687358856201,-11.97600364685059,-2.375473022460938,-5.592430114746094,-14.54314804077148,-7.166616439819336,17.9517822265625,5.5348219871521,-2.340273857116699,-13.10794639587402,6.468586444854736,-5.331416130065918,-13.60938262939453,-13.39295959472656,-10.56661605834961,-12.17834854125977,5.654505252838135,19.37237167358398,-3.244057178497314,-0.3548812866210938,0.7700223922729492,-17.91968154907227,-23.59999656677246,1.131945610046387,13.37236976623535,-18.31029319763184,-11.38538932800293,28.68607521057129,45.74867248535156,5.820894241333008,-20.57623291015625,52.94163131713867,-12.74860382080078,14.18387317657471,-12.42709732055664,48.56797409057617,69.7901611328125,-23.18145370483398,13.40211963653564,45.69757843017578,-7.294095993041992,5.821948051452637,3.053747653961182,-77.18955230712891,-18.21559715270996,46.97736358642578,2.165102005004883,-26.24534606933594,59.37630462646484,18.27592468261719,7.361464500427246,-94.87455749511719,-38.86359024047852,-92.58252716064453,-22.29409408569336,-16.40726852416992,33.54344940185547,22.64958763122559,-10.83254814147949,-14.31052398681641,50.12755966186523,-21.54496955871582,-33.61120223999023,-1.427098751068115,-23.30794906616211,7.39636754989624,-0.7402744293212891,-1.269872188568115,-15.12149715423584,-10.83754730224609,19.10666275024414,-12.5460262298584,-6.49386739730835,14.6591968536377,-11.9806957244873,-5.319681644439697,13.18175792694092,-6.568963050842285,-12.2891731262207,-7.039894104003906,-24.5342903137207,-4.070401668548584,4.270930290222168,26.81513977050781,-15.34080123901367,2.835730075836182,21.62452697753906,-28.59530639648438,-5.089175224304199,-16.90559959411621,-2.891520500183105,-8.825283050537109,-1.361922740936279,0.2474651336669922,-27.38122749328613,5.687358379364014,-18.5384578704834,-5.599470615386963,-10.15019035339355,8.362982749938965,3.038076877593994,-18.76714515686035,-4.536109447479248,12.26441955566406,-21.83050537109375,-11.21642684936523,10.50196838378906,-17.31264114379883,38.90484237670898,-7.361923217773438,22.29023551940918,15.82634449005127,3.18879508972168,15.12778091430664,-10.48917388916016,-20.23467063903809,10.98879623413086,-4.622937679290771,-3.463361263275146,-12.25162696838379,14.9770622253418,3.675624370574951,-2.385390281677246,5.09023380279541,-10.27509498596191,8.336639404296875,-14.40234565734863,-18,-6.11264181137085,-5.373656749725342,5.675624370574951,23.41748809814453,10.55359649658203,-2.898561954498291,-0.7361092567443848,-3.649281024932861,13.45215797424316,-8.28682804107666,12.9535961151123,1.513171672821045,-9.049282073974609,3.901438236236572,7.901438236236572,-17.08682823181152,4.150719165802002,-4.649281024932861,8.313172340393066,6.150719165802002,4.162452697753906,1.501438140869141,-9.049282073974609,-4.400000095367432,0.5014381408691406,1,9.301438331604004,-4.649281024932861,-17.60000038146973,8.301438331604004,3.901438236236572,3.901438236236572,1.177062511444092,16.10431480407715,-4.400000095367432,-0.4985618591308594,-0.9971237182617188,11.46389102935791,-4.649281024932861,-4.400000095367432,0
-0.4985618591308594,0,8.301438331604004,0,-4.400000095367432,4.150719165802002,-4.400000095367432,4.150719165802002,-4.400000095367432,0,-0.2492809295654297,-3.400000095367432,4.150719165802002,0,-2.400000095367432,-6.875094890594482,-1.976532816886902,-4.649281024932861,-0.9882664084434509,1.501438140869141,-2.649281024932861,-13.17653274536133,5.162452697753906,-4.637547492980957,-3.400000095367432,5.162452697753906,-2.649281024932861,-4.388266563415527,-4.886828422546387,-3.400000095367432,-3.649281024932861,6.901438236236572,10.80287647247314,4.002876281738281,-8.049281120300293,-3.385389804840088,-0.7243762016296387,11.96533012390137,-16.41408157348633,-15.91264152526855,-1.47221851348877,16.87850189208984,6.087357521057129,9.32778263092041,-20.32437515258789,-9.089175224304199,-2.72437572479248,2.916047334671021,8.101967811584473,-8.286828994750977,-9.804693222045898,-7.837018013000488,22.45268630981445,6.362982273101807,6.17706298828125,-11.22528266906738,-3.903255462646484,3.325435638427734,-10.66048622131348,14.25268650054932,14.96063995361328,-21.94602394104004,-0.9032554626464844,4.294397830963135,16.72308921813965,6.923089027404785,3.847463130950928,6.647464275360107,-22.66570663452148,-11.76661396026611,-1.9355788230896,-11.73558044433594,6.184107780456543,-6.75018835067749,1.306131362915039,19.44148254394531,26.24435806274414,0.8357300758361816,-15.14731216430664,5.641482353210449,-23.09803009033203,-7.482133865356445,-14.31733131408691,-0.3783483505249023,-15.11968040466309,16.08084869384766,-3.615897655487061,4.784103393554688,-11.19477653503418,6.320743083953857,14.69493293762207,1.774716377258301,15.17002296447754,6.871463775634766,-10.29386615753174,8.393488883972168,-9.337924957275391,16.30196952819824,12.56767463684082,24.84564971923828,-9.147842407226562,17.48085021972656,-19.94549560546875,26.20628356933594,21.43156814575195,28.73951721191406,-28.31211090087891,48.17683410644531,28.63080596923828,-92.84457397460938,38.05715179443359,-13.96216106414795,15.90771961212158,-35.19031143188477,69.26290893554688,50.28509521484375,-63.47872543334961,-57.34209823608398,-105.9261932373047,-86.80181884765625,0.7476139068603516,-9.28471565246582,59.31241607666016,10.60734367370605,-64.77652740478516,11.70121288299561,-24.01143264770508,-0.4424686431884766,79.46363830566406,-23.83649826049805,-19.06071472167969,37.72415542602539,-68.14103698730469,65.83292388916016,-46.41196060180664,-66.25162506103516,69.10931396484375,-11.36631488800049,-18.5006046295166,92.20394134521484,59.86130905151367,-53.30507278442383,-0.5809259414672852,-91.84639739990234,19.15753173828125,-5.046406745910645,-12.29568290710449,-30.63520050048828,33.15178298950195,-2.091522693634033,11.47615623474121,-8.747843742370605,-0.6727476119995117,46.54943466186523,5.37237024307251,-9.656318664550781,20.96063613891602,-0.5337629318237305,-4.639365196228027,21.30900955200195,34.68607330322266,10.25919723510742,-6.161923408508301,-14.17834854125977,-39.55775833129883,5.433382987976074,2.296744346618652,-11.01589775085449,0.5319452285766602,3.436262607574463,8.14890193939209,7.939516544342041,18.76298522949219,-17.03989219665527,10.77471733093262,40.15412521362305,25.85033988952637,7.113701343536377,22.80052947998047,-14.41589546203613,-0.926722526550293,9.623998641967773,21.81226348876953,-13.89803123474121,6.137168407440186,-3.17600154876709,-14.61642551422119,24.96298217773438,12.01226615905762,-8.999469757080078,-0.5267224311828613,-21.77887916564941,1.524905204772949,20.55124855041504,9.838077545166016,12.00053024291992,-42.03989410400391,7.588796138763428,12.50196838378906,24.47615623474121,1.44981050491333,-17.38773727416992,-6.12437629699707,17.11604881286621,-24.96479797363281,-1.451627492904663,-1.712642192840576,2.212263107299805,-1.961923122406006,-6.136109352111816,-9.286828994750977,-25.6492805480957,-9.025814056396484,1.924905300140381,-1.486828804016113,-6.136109352111816,-17.59712409973145,2.913171768188477,-15.58826637268066,-8.602346420288086,-1.486828327178955,-19.08682823181152,-8.286828994750977,12.9535961151123,-8.049281120300293,-16.83754730224609,4.150719165802002,4.901438236236572,8.063891410827637,-5.637547492980957,4.150719165802002,-3.649281024932861,-2.898561954498291,-1.486828327178955,8.052157402038574,-8.800000190734863,-0.2492809295654297,-4.898561954498291,-4.886828899383545,3.652157306671143,16.10431480407715,3.652157306671143,-1.246405601501465,-9.547842979431152,-4.400000095367432,8.301438331604004,-0.4985618591308594,4.150719165802002
8.301438331604004,-4.898561954498291,0,4.150719165802002,0,0,0,-8.800000190734863,0,0,-4.400000095367432,-1.237547397613525,5.150719165802002,-2.225813865661621,1,-4.400000095367432,-9.037548065185547,1,-6.614080429077148,-4.388266563415527,-5.388266563415527,-11.27509498596191,-4.637547492980957,2.174186229705811,-2.214080333709717,13.20287704467773,9.802877426147461,3.426342964172363,8.052157402038574,9.301438331604004,-11.68682861328125,2.924905300140381,-2.72437572479248,-6.863361358642578,-15.91264152526855,-14.93610954284668,-13.94784355163574,-4.136108875274658,-0.7994703650474548,-21.2258129119873,21.45268630981445,-4.176002502441406,8.577064514160156,-2.112642288208008,7.826344013214111,20.53951644897461,0.2005295753479004,-4.872219085693359,-18.07509422302246,16.41226387023926,1.136638641357422,8.838077545166016,4.038076877593994,-13.1267204284668,7.278501033782959,-8.952536582946777,-7.552536487579346,-7.766615390777588,35.27146148681641,-0.3548825979232788,-12.73141479492188,-5.253444194793701,18.2831974029541,18.69492721557617,-0.3314166069030762,9.325965881347656,6.662074565887451,0.1113553643226624,-26.20416259765625,-30.01301956176758,1.099620819091797,8.013320922851562,-19.48864364624023,10.31135368347168,-3.204164028167725,-28.90091323852539,16.78932571411133,29.96586227416992,-9.71498966217041,4.572898387908936,26.50249862670898,-4.763740062713623,21.85737800598145,-2.48213529586792,13.65034198760986,30.04799461364746,18.59871292114258,-0.537925660610199,-1.392428636550903,-9.455788612365723,4.854503154754639,0.8972744941711426,7.503787517547607,2.668587207794189,-9.401287078857422,9.709007263183594,5.605223178863525,8.626344680786133,31.85556793212891,-7.020060062408447,27.17289924621582,31.51892280578613,51.29416656494141,4.995837688446045,-50.15904235839844,42.85533142089844,-10.1648006439209,-86.18091583251953,32.94292068481445,-79.68811798095703,-23.37911033630371,-0.4646492004394531,50.96562957763672,87.89808654785156,61.90847396850586,-101.0041732788086,-34.97624206542969,92.98802947998047,-33.41589736938477,-3.118627548217773,75.68842315673828,-27.57442283630371,72.77766418457031,-74.20083618164062,-111.3530578613281,-64.55176544189453,22.70484352111816,-119.9981536865234,-105.2790298461914,-112.1395034790039,145.5732116699219,-35.89984130859375,85.73793029785156,-4.407269477844238,-148.2404174804688,-89.02634429931641,133.4732971191406,45.95829391479492,-66.4464111328125,28.59817695617676,9.822178840637207,99.80554962158203,-72.30325317382812,-31.114990234375,-74.13951110839844,-24.19189834594727,-70.09727478027344,79.390380859375,23.31710624694824,13.88788604736328,0.6433010101318359,-0.3642692565917969,3.006282091140747,11.07328033447266,1.619837880134583,4.943679809570312,5.534820556640625,-9.943147659301758,-6.256321430206299,-24.93194389343262,24.48319625854492,23.78698348999023,2.357759475708008,17.1700267791748,-8.829975128173828,6.155943870544434,-25.36661338806152,7.033384799957275,14.20105934143066,0.8239975571632385,-12.03701782226562,-41.73194122314453,7.452687740325928,-14.87456512451172,-7.996593475341797,9.224527359008789,-3.276912212371826,6.398183822631836,-8.279788017272949,0.3225588798522949,-23.24223899841309,0.07327795028686523,28.3423957824707,-0.9149889945983887,9.038608551025391,-17.87744140625,25.69023513793945,16.81513977050781,-24.19947052001953,0.7489013671875,-22.42815780639648,-32.23701477050781,-13.20181465148926,-3.76426887512207,-11.05397415161133,10.31604862213135,3.701968193054199,-6.350188732147217,27.3541259765625,-6.350190162658691,-28.82815933227539,0.9512487649917603,-15.33610916137695,11.24095344543457,-5.199470043182373,9.663890838623047,-12.51264190673828,-0.8750948905944824,2.438077449798584,13.6380786895752,-14.92437553405762,4.402876853942871,9.751249313354492,-2.886828422546387,7.814609050750732,18.52778053283691,4.663890361785889,8.052158355712891,-23.23754692077637,-10.52437591552734,-1.486828327178955,3.153595447540283,3.663890838623047,7.901438236236572,7.814610004425049,-3.463361263275146,-1.486828327178955,-4.898561954498291,-4.649281024932861,2.663890361785889,-17.58826637268066,-5.388266563415527,8.301438331604004,-1.237547397613525,-3.400000095367432,3.652157306671143,8.063892364501953,-0.7361092567443848,11.21461009979248,-5.147843360900879,-1.49568510055542,16.10431480407715,7.553596019744873,-9.049281120300293,-4.400000095367432,3.901438236236572,-0.2492809295654297,-4.400000095367432
8.052157402038574,-4.649281024932861,0,0,0,-0.2492809593677521,4.150719165802002,0,1,-4.400000095367432,0,-4.400000095367432,2.174186229705811,-2.400000095367432,-2.400000095367432,-17.84928131103516,-3.400000095367432,-0.2375473380088806,5.162452697753906,-0.2375473976135254,-2.953065633773804,4.652157306671143,4.150719165802002,-22.23754692077637,0,12.46389007568359,-13.43754768371582,4.652157306671143,1,3.185919761657715,-7.788267135620117,6.565329074859619,-3.388266563415527,1.948372364044189,-13.67509460449219,-1.225813865661621,-7.800000190734863,-4.124375820159912,-3.39712381362915,8.087360382080078,-5.341331958770752,6.838077068328857,-5.12437629699707,0.7137022018432617,6.165328979492188,7.612263202667236,5.652157306671143,22.02921867370605,1.038076877593994,-12.47744178771973,1.788795471191406,-0.1214981079101562,-7.599470138549805,12.3084774017334,-0.7009086608886719,0.3118839263916016,12.70537376403809,-27.7431526184082,32.32596588134766,1.438606739044189,12.0104455947876,3.499619483947754,1.00809907913208,-10.18720436096191,5.377063751220703,-7.537927627563477,-14.97834587097168,15.16404056549072,-22.12906646728516,-64.57600402832031,-2.102725028991699,-9.502723693847656,-45.93142318725586,39.46782684326172,3.918398380279541,22.9635124206543,-2.613550662994385,8.500150680541992,17.37524795532227,-0.810673713684082,8.172369003295898,24.11135673522949,-18.26752090454102,-10.4675235748291,-24.74314880371094,13.42164993286133,4.13482141494751,-44.80938720703125,-2.490991592407227,-13.36896133422852,10.23391437530518,3.083194732666016,-41.53610992431641,28.5207462310791,-0.4599542319774628,37.68372344970703,9.933005332946777,-4.629973888397217,32.84383010864258,-37.9079475402832,46.70484924316406,-32.95564270019531,-24.65291023254395,97.12285614013672,0.006283044815063477,3.263360500335693,10.63730907440186,109.0026473999023,-44.20734024047852,-76.58306121826172,-20.69229125976562,29.66910743713379,13.57107448577881,11.17341995239258,1.427930355072021,-24.37835121154785,-40.75253677368164,216.8436126708984,-52.75464630126953,-15.35722923278809,161.4083862304688,-7.723611831665039,5.849272727966309,18.48895263671875,-26.30324745178223,46.67251968383789,-34.26518249511719,-84.17003631591797,-18.49280738830566,46.71187973022461,-84.52149963378906,-71.83724975585938,-17.73110961914062,30.66025161743164,18.50748443603516,-74.33451843261719,201.4655303955078,-59.4505615234375,70.52567291259766,-80.26987457275391,118.7168731689453,-143.8983459472656,-110.6409606933594,93.73170471191406,-77.97291564941406,-29.77184677124023,66.92234039306641,-27.9330005645752,27.56479454040527,3.79401969909668,-10.58773612976074,-71.52672576904297,-0.09802818298339844,-29.60598373413086,-42.91786956787109,-30.31627655029297,-7.098030567169189,13.02452850341797,7.455034255981445,-5.222938060760498,1.050874710083008,12.33482265472412,17.73013305664062,22.08788871765137,-3.940803527832031,6.97002124786377,-19.2586669921875,8.409915924072266,-23.80416107177734,-12.88213539123535,-23.85631942749023,20.86207389831543,-39.31733703613281,8.349431991577148,2.795839309692383,-22.29386520385742,-28.36661911010742,-11.19008350372314,-47.93141937255859,-19.70560073852539,-11.68864250183105,3.951249122619629,5.859727382659912,-22.07743835449219,2.487887382507324,15.92543601989746,-20.79946899414062,1.487888336181641,2.05268669128418,-1.837016105651855,-20.56192398071289,-13.20181655883789,26.2931079864502,-2.413550853729248,16.56585884094238,8.551779747009277,-4.434141635894775,-0.5994706153869629,-11.81355285644531,7.090234279632568,25.29023361206055,-17.38773536682129,-6.79712438583374,0.5277810096740723,3.200530052185059,-3.611204147338867,-7.622937679290771,-0.475095272064209,-6.187736988067627,16.36532783508301,32.05503463745117,4.414610385894775,-4.12437629699707,-8.298562049865723,15.61748695373535,-12.68682861328125,1.687357425689697,-9.776533126831055,-2.700908184051514,7.075623989105225,4.177062511444092,3.663890838623047,7.324904918670654,8.075624465942383,-13.43754768371582,-8.788267135620117,-13.43754768371582,-9.776533126831055,8.052157402038574,10.301438331604,0,-0.2258138656616211,4.150719165802002,-0.4985618591308594,-12.20000076293945,0,-5.637547492980957,0.2521572113037109,20.25503349304199,4.1535964012146,12.20287704467773,16.10431480407715,7.802876472473145,16.60287666320801,-0.4985618591308594,8.052157402038574,12.45215797424316,-1.237547397613525
-4.400000095367432,2.913171768188477,0,4.150719165802002,0,-4.649281024932861,-4.400000095367432,0,-3.400000095367432,0,0,7.313171863555908,-4.400000095367432,-1.976532816886902,-3.400000095367432,5.150719165802002,-0.2492809295654297,0.5014381408691406,-4.400000095367432,3.913171768188477,4.150719165802002,16.60287666320801,-4.400000095367432,4.901438236236572,11.47562408447266,3.174186229705811,5.162452697753906,0.5014381408691406,-0.4985618591308594,4.414609909057617,-16.83754730224609,3.901438236236572,2.426343441009521,-3.124374866485596,0.5014381408691406,-3.147842884063721,10.51082611083984,-1.637547492980957,-12.00234603881836,10.0667667388916,7.577062606811523,20.53951454162598,-6.133233547210693,1.252157211303711,-18.31264114379883,-4.140802383422852,-20.27743911743164,-20.53845596313477,14.64095306396484,-9.99659538269043,-19.27744102478027,6.662073612213135,5.203404903411865,-21.99295806884766,21.35177803039551,-21.27221870422363,-16.8909912109375,-27.87690925598145,-22.5003776550293,24.21044731140137,-17.0769100189209,-19.97259712219238,-2.676383018493652,11.3922061920166,-42.93141937255859,-25.4505729675293,-21.23519897460938,20.56638717651367,-10.48811149597168,-27.05578804016113,-29.21824264526367,23.54057312011719,38.35465621948242,19.1716136932373,-45.20416259765625,-23.94314765930176,-8.392429351806641,8.886074066162109,9.946556091308594,15.41279220581055,-19.3102912902832,-2.905072689056396,4.612792491912842,-8.992429733276367,6.747082233428955,1.706660747528076,-10.83520126342773,-4.743149280548096,8.344209671020508,10.81930541992188,-25.7853889465332,-30.86805725097656,8.94473934173584,42.12884521484375,27.14421463012695,-30.09204864501953,-19.58773803710938,6.471468925476074,19.9786491394043,20.08213233947754,-82.11030578613281,-39.85942459106445,-41.7893180847168,-2.408337116241455,80.91891479492188,-18.23467636108398,-89.134521484375,-28.42581176757812,-32.73269271850586,9.077744483947754,-162.7505035400391,52.21127700805664,-75.70771789550781,42.44225311279297,-1.912872314453125,97.38568878173828,55.52626419067383,-76.97441101074219,-23.30476951599121,37.27304840087891,-109.6756286621094,-65.77910614013672,108.40966796875,-46.22633361816406,-88.85162353515625,6.366390228271484,-1.380696296691895,-107.8490524291992,-74.98410034179688,21.46389389038086,73.46056365966797,80.92594146728516,-61.59031677246094,-148.3919067382812,106.5611801147461,100.4441223144531,147.8042602539062,-71.76950073242188,-103.2594299316406,-53.22452163696289,-7.357221603393555,-63.53792572021484,124.139289855957,63.83517456054688,148.0055236816406,29.68864440917969,26.83603286743164,17.97653198242188,-83.33141326904297,-32.79061889648438,3.978121757507324,23.97002410888672,4.232853889465332,-13.32929801940918,11.89440059661865,29.53824234008789,-17.36192321777344,13.30666828155518,-28.58069229125977,7.337695598602295,-19.54314804077148,-45.75253677368164,-29.75957298278809,0.7353510856628418,5.946556091308594,-0.2323222160339355,-5.829975605010986,4.981756210327148,-11.59894180297852,-21.99765205383301,17.3001537322998,-4.573124885559082,4.934822082519531,-16.47978782653809,-10.5900821685791,-15.98720645904541,2.282666206359863,7.401060581207275,-18.99008178710938,25.30196762084961,16.4386100769043,4.412794589996338,-14.19008255004883,-6.453444480895996,13.91657733917236,-20.50507164001465,-2.584859371185303,-1.022408008575439,-6.105599880218506,1.737168312072754,26.29310989379883,13.22922134399414,11.26729774475098,-4.338455677032471,-11.96426963806152,-16.34080123901367,-27.32672309875488,-6.665708541870117,10.82921981811523,8.29962158203125,-1.100908637046814,-5.086297988891602,12.75124931335449,18.36820793151855,1.223997116088867,3.426343441009521,-16.15019035339355,-10.25162696838379,4.177062511444092,0.2357306480407715,17.38879585266113,4.652157306671143,-11.26336097717285,22.93951416015625,2.75071907043457,1.252157211303711,-7.298562049865723,4.174186229705811,13.20287704467773,-4.649281024932861,-11.68682861328125,14.13951683044434,14.3770637512207,-0.2258138656616211,-1.237547397613525,-13.44928169250488,-8.800000190734863,8.802876472473145,-2.898561954498291,2.924905300140381,-3.649281024932861,-5.637547492980957,4.901438236236572,-7.800000190734863,12.20287704467773,-5.388266563415527,-0.4985618591308594,-4.898561954498291,-12.44928169250488,3.652157306671143,-0.9971232414245605,-5.89568567276001,-0.4985618591308594,0,-0.2492809295654297,-4.898561954498291,-8.800000190734863,3.901438236236572
0.7507190704345703,-4.649281024932861,0,-4.649281024932861,-0.2492809295654297,12.45215797424316,4.150719165802002,8.052157402038574,4.150719165802002,0,-0.9882664084434509,-0.2492809295654297,3.162452697753906,-3.400000095367432,3.162452697753906,1,0,-0.9882664084434509,-4.388266563415527,12.46389007568359,-5.388266563415527,8.313172340393066,-17.40234565734863,1.762452602386475,5.150719165802002,2.675624370574951,-4.400000095367432,4.901438236236572,-4.147842884063721,-1.976532816886902,4.099091529846191,2.762452602386475,11.07562446594238,2.960105895996094,-2.475094795227051,1.185920000076294,-12.18826675415039,4.174186229705811,-6.524375438690186,-18.39946937561035,-10.42581367492676,4.414609909057617,-11.93610954284668,-4.112642288208008,2.678500175476074,-5.879787921905518,9.339515686035156,-4.651095867156982,19.07903099060059,-3.599471092224121,-22.71733474731445,2.024526596069336,-23.16426658630371,14.38985824584961,-21.7379264831543,29.6678295135498,-0.04769134521484375,-36.17547607421875,-13.61355018615723,34.4589729309082,-49.39659881591797,6.667830467224121,-17.58432960510254,10.93171882629395,-9.436717987060547,4.596365451812744,2.413323879241943,13.91476058959961,-6.998410224914551,20.69076538085938,-27.8242244720459,-3.386676788330078,-5.937394142150879,14.45321655273438,23.96116638183594,-23.09099006652832,-27.97130966186523,-5.658666133880615,6.071465492248535,-0.1496577262878418,13.02218055725098,4.198714256286621,4.241483211517334,1.245118141174316,-13.77494430541992,-22.71915245056152,-32.48577117919922,-14.1449670791626,-4.305072784423828,1.257912158966064,-53.37548446655273,12.5264949798584,-17.18198394775391,2.188800811767578,3.643829822540283,19.14239501953125,23.21385383605957,13.06600761413574,-13.88524055480957,-51.79296875,22.0566234588623,-41.21611022949219,10.49310874938965,-51.85344696044922,17.11922836303711,192.534912109375,24.31711196899414,-93.16714477539062,-35.40468978881836,-50.85163497924805,-33.74027252197266,78.47176361083984,-36.63989639282227,40.1580696105957,-139.1196746826172,-69.49015808105469,71.89993286132812,204.6566772460938,104.6376190185547,11.49309635162354,17.40211486816406,68.74580383300781,118.9977111816406,137.4973602294922,25.57267379760742,8.526491165161133,-47.92385101318359,-73.45996856689453,9.170314788818359,-22.15615844726562,27.86003303527832,80.98493194580078,-2.787203788757324,-36.94262313842773,-150.1668395996094,-56.63883972167969,51.41936492919922,-65.45240020751953,-49.96714019775391,-20.53816032409668,-2.022405624389648,-7.493344783782959,-52.95489120483398,-153.3288421630859,92.54399108886719,-30.11393356323242,7.595077991485596,-94.14366149902344,-2.48160457611084,-79.73428344726562,33.63602828979492,-80.28214263916016,50.91529846191406,-18.50688934326172,-38.11210632324219,-35.31838989257812,-7.848219871520996,-39.47743225097656,12.16351318359375,-45.48682022094727,-57.27116012573242,13.94890594482422,-25.98250961303711,-28.36896133422852,-8.171310424804688,15.28319549560547,-25.55306434631348,-36.25579071044922,-3.36086368560791,-19.59893989562988,4.784102439880371,2.601058959960938,14.87615489959717,18.74420928955078,3.247465133666992,41.62740325927734,-12.66805553436279,22.1893253326416,11.34943199157715,-8.884482383728027,-0.117335319519043,-8.147312164306641,0.6099163293838501,2.946555614471436,-3.398940563201904,8.540043830871582,-7.759047031402588,-11.67691516876221,-16.28629875183105,3.398185729980469,-5.651096343994141,1.812264442443848,1.061543464660645,-26.83989334106445,21.98932647705078,-8.509765625,-2.184860229492188,-22.27743911743164,1.061543464660645,-2.373655796051025,-0.8839521408081055,-13.07509422302246,-10.9906120300293,-19.3009090423584,-17.639892578125,-2.712642192840576,-12.16479873657227,-11.77365684509277,14.87850189208984,23.53951454162598,3.687357902526855,3.924905300140381,0.6990914344787598,-14.16192054748535,8.31317138671875,-13.43754768371582,-10.02581405639648,-2.463361263275146,5.652157306671143,-13.18826675415039,8.063891410827637,-7.037547588348389,10.31317138671875,6.348371982574463,4.588797569274902,9.301438331604004,11.46389102935791,-7.800000190734863,-10.69856262207031,8.324905395507812,0.9366388916969299,3.901438236236572,-4.649281024932861,3.162452697753906,9.052157402038574,4.901438236236572,4.150719165802002,-4.400000095367432,3.402876377105713,-4.898561954498291,15.85503387451172,0.5014381408691406,-0.4985618591308594,-5.147842884063721,4.150719165802002,3.901438236236572,-0.2492809295654297,0
-0.2492809295654297,3.652157306671143,0,0,0,0,4.150719165802002,0,-13.20000076293945,-5.388266563415527,0,4.150719165802002,3.162452697753906,-4.400000095367432,0,0.7507190704345703,-8.800000190734863,11.301438331604,-4.649281024932861,-4.400000095367432,-4.388266563415527,-4.649281024932861,-6.625813961029053,-1.400000095367432,-3.637547492980957,-5.376533031463623,1.011733531951904,-0.9882664084434509,-3.400000095367432,-6.800000190734863,-0.4868288040161133,-7.851627826690674,5,-5.136109352111816,-0.2375473976135254,2.174186229705811,3.185919761657715,-10.00234603881836,4.197653293609619,16.3770637512207,-34.18826675415039,9.150718688964844,12.00053024291992,-12.84928131103516,11.27327919006348,30.52831077575684,15.22634506225586,0.7371678352355957,-10.77365684509277,1.737167835235596,-5.900376319885254,-32.72672271728516,-6.999471187591553,3.974716663360596,18.37812042236328,11.94292259216309,-5.447690486907959,-28.44769477844238,-25.39606285095215,14.79848480224609,16.56979370117188,-2.564497470855713,24.54033660888672,-34.52642822265625,-14.50007820129395,-0.4390692710876465,-55.68002319335938,-21.37857627868652,-23.88001441955566,-22.10530281066895,12.49704742431641,-4.041941165924072,-9.592657089233398,46.02429580688477,49.17501449584961,5.44489049911499,-18.87350273132324,19.14345359802246,-5.160332679748535,41.86601257324219,71.44775390625,27.12937164306641,-2.058897018432617,-16.34860038757324,-48.57676696777344,27.19273376464844,18.0777416229248,1.452457904815674,-8.096443176269531,29.33694076538086,18.15729522705078,-9.796818733215332,-35.17623901367188,-116.2959136962891,-25.4320182800293,-64.29515075683594,12.30930709838867,63.37553787231445,-74.29484558105469,49.82172775268555,13.5870532989502,-50.88728332519531,-34.55352401733398,-74.85026550292969,-44.7483024597168,8.904390335083008,31.50150489807129,-6.099018096923828,-105.638542175293,55.95419311523438,-3.68024730682373,156.0548858642578,-55.45231246948242,-151.0690155029297,27.96359062194824,152.209228515625,47.02459716796875,28.76857757568359,-74.40205383300781,-36.03354263305664,-86.36056518554688,-285.0119934082031,-117.9415664672852,-88.40562438964844,-49.24526977539062,73.21913146972656,-47.48805999755859,1.695304870605469,130.3622894287109,96.42668151855469,-53.07184600830078,-0.005079269409179688,-162.8080139160156,33.55343627929688,-25.57199478149414,-43.78086090087891,150.339111328125,-251.2041778564453,12.86396217346191,-62.87599182128906,-49.21977996826172,-33.49302673339844,17.50907897949219,62.93383026123047,-30.75041770935059,69.33775329589844,-70.71703338623047,-18.02287101745605,-80.49432373046875,-5.369190216064453,130.3789520263672,-54.12461090087891,-8.87214183807373,-1.771542549133301,-3.248451948165894,-59.74443817138672,-2.917033195495605,-68.62241363525391,-77.40599060058594,-7.200232982635498,65.55048370361328,-44.6213493347168,52.74867630004883,-13.78614807128906,22.93459510803223,-80.00546264648438,-17.84064865112305,15.37396049499512,-1.424224376678467,5.204464435577393,28.28894805908203,7.147083759307861,-44.75435638427734,6.372898101806641,-17.01067543029785,-36.60651397705078,-2.549659729003906,11.80105876922607,-16.72331237792969,-12.86283016204834,30.13118743896484,11.28319644927979,-20.01354789733887,-1.236487865447998,-4.822408676147461,-8.08342170715332,30.58281517028809,1.388795852661133,12.12543678283691,6.447993755340576,1.784634113311768,-3.161393642425537,-21.17600250244141,2.800530433654785,14.25268936157227,-0.4135507941246033,-2.350189685821533,-11.25162887573242,11.51370239257812,-26.41642761230469,5.960105895996094,-2.903255939483643,3.962984561920166,-12.05397415161133,-6.599470138549805,18.4005298614502,-8.489173889160156,-0.4516277313232422,11.81461143493652,15.22634315490723,11.96532917022705,-8.764799118041992,-2.886828899383545,15.9137020111084,8.814609527587891,5.162452697753906,-8.602346420288086,9.499092102050781,-3.649281024932861,1.501438140869141,-3.649281024932861,10.301438331604,-5.886828422546387,-7.11264181137085,10.48735809326172,-7.800000190734863,3.663890838623047,-0.2492809295654297,-7.788266181945801,-2.649281024932861,-4.388266563415527,-6.625813961029053,6.150719165802002,-0.2492809295654297,-10.03754806518555,-7.800000190734863,-7.800000190734863,3.652157306671143,0.7507190704345703,16.60287666320801,-18.58826637268066,-0.2492809593677521,-7.800000190734863,0,-0.7478427886962891,-4.400000095367432,8.052157402038574,-4.400000095367432
-0.2492809295654297,-5.388266563415527,-0.2492809295654297,0,0,3.162452697753906,-4.400000095367432,-4.400000095367432,-4.400000095367432,0,0,0,1,-4.400000095367432,3.901438236236572,9.301438331604004,2.174186229705811,0,-8.800000190734863,2,8.301438331604004,1,-8.788266181945801,-5.388266563415527,-5.388266563415527,-6.376533031463623,2.75071907043457,3.162452697753906,0.02346718311309814,-3.875094890594482,5.924905300140381,7.913171768188477,3.924905300140381,4.185919761657715,8.510826110839844,2.174186229705811,9.301438331604004,-4.136108875274658,-26.87509346008301,11.09909057617188,2.710824966430664,5.165329456329346,6.418774127960205,-1.886828422546387,17.1395149230957,13.77471733093262,28.1799373626709,-21.74080085754395,-29.80468940734863,-9.801816940307617,2.607039928436279,-1.686299324035645,4.172369003295898,26.8274040222168,24.96873664855957,-13.55616760253906,1.679558753967285,18.34579849243164,-5.80204439163208,-10.80961418151855,-16.15223693847656,-2.45966100692749,4.943219661712646,3.775545120239258,-20.98456192016602,32.54428100585938,-64.82211303710938,10.03814792633057,59.9142951965332,26.25926971435547,4.598254203796387,-64.87088775634766,26.87100219726562,36.86267471313477,-26.60750198364258,19.46449089050293,-9.754579544067383,-35.3282356262207,-6.579863548278809,-57.34597015380859,0.7338371276855469,-101.9952545166016,-38.83279037475586,-71.90160369873047,-18.07994651794434,-25.35193252563477,66.38288116455078,11.85957050323486,31.49530410766602,-51.95216369628906,-8.345880508422852,84.76311492919922,-143.1196136474609,51.47054290771484,-123.3766784667969,55.79362869262695,117.4317016601562,46.47758102416992,-36.68903732299805,130.4560089111328,26.62498092651367,-1.236875534057617,12.13790893554688,-84.91953277587891,33.2111930847168,152.7955322265625,-81.03112030029297,225.3535766601562,-135.9356689453125,90.93132781982422,4.386667251586914,49.69566345214844,210.1324462890625,24.62707328796387,-118.4425506591797,-2.995626449584961,270.11865234375,-23.29258728027344,-2.061264038085938,-136.1387786865234,-43.5351448059082,-202.3033599853516,-173.5040740966797,-14.69631195068359,4.698013305664062,270.681396484375,290.2041320800781,-73.04074096679688,-9.097824096679688,-46.36904907226562,-110.473876953125,79.29878234863281,-173.4037322998047,-201.1484680175781,197.2466735839844,-186.1166381835938,-74.56019592285156,-173.7589111328125,-113.1810913085938,266.666259765625,-89.85617828369141,-174.3810882568359,109.2265625,59.00173187255859,-96.32581329345703,-3.631655693054199,-79.63818359375,133.0805358886719,14.61346435546875,249.8106689453125,-56.41188812255859,191.1118011474609,19.31800842285156,77.65361022949219,-72.81477355957031,100.7292175292969,95.02725219726562,-67.89145660400391,19.01134872436523,-129.9532165527344,-127.7949981689453,-86.23854827880859,67.39228820800781,34.77297210693359,-36.89902496337891,43.8973503112793,18.60113143920898,-9.743082046508789,73.05458068847656,98.52314758300781,6.85639476776123,-44.5081787109375,-87.02606201171875,-3.11756420135498,-20.87116050720215,16.45897102355957,-1.892279624938965,-18.80438804626465,-42.65579223632812,-15.39840888977051,1.105902194976807,-5.535050392150879,-43.19841384887695,-12.23883438110352,-21.88576698303223,-35.18720626831055,-9.05707836151123,21.36926460266113,3.003937721252441,11.78046894073486,0.189326286315918,-17.01067352294922,19.25321578979492,-27.62763214111328,18.16585922241211,-28.66570472717285,-14.62816143035889,11.01514053344727,-14.65162754058838,14.44746589660645,-3.100908756256104,4.221120357513428,-0.9736557006835938,32.06676864624023,-22.94132995605469,-12.01407909393311,-2.202346801757812,10.82634544372559,-3.863361358642578,-2.190613269805908,21.52778244018555,-4.136109828948975,13.46389198303223,8.075624465942383,-12.17653274536133,4.110825061798096,-7.037547588348389,1.623466968536377,-1.225813865661621,0.7624526619911194,1,-11.75306510925293,-18.14133071899414,-2.475094795227051,-1.225813865661621,1.27562427520752,0.02346712350845337,7.913171291351318,-6.875094890594482,7.313171863555908,-1.225813865661621,-2.649281024932861,-4.649281024932861,-5.637547016143799,-3.400000095367432,-3.649281024932861,-4.400000095367432,-0.2492809295654297,4.901438236236572,-10.28682899475098,-0.2492809295654297,8.301438331604004,4.150719165802002,0,0,0.7507190704345703,3.162452697753906,-0.2492809295654297
3.901438236236572,-9.049281120300293,-4.898562908172607,3.652157306671143,-0.2492809295654297,-4.400000095367432,0.01173359155654907,2,3.162452697753906,4.150719165802002,0,-3.400000095367432,0,8.301438331604004,7.313171863555908,-5.388266563415527,-0.2492809295654297,3.162452697753906,-8.800000190734863,-0.9882664084434509,2.913171768188477,3.011733531951904,-1.964799165725708,4.924904823303223,6.324905395507812,-8.788267135620117,-3.388266563415527,4.09909200668335,9.31317138671875,-0.9765328168869019,6.099091529846191,5.122559070587158,-7.049281597137451,6.12255859375,-10.75306606292725,1.263890266418457,15.31317138671875,-13.41408061981201,-10.26336097717285,2.035200595855713,-4.143678665161133,3.232853889465332,-15.55306434631348,-7.750188827514648,11.84980964660645,-2.373656749725342,24.48788833618164,-7.828160762786865,-9.856320381164551,-10.22528457641602,14.76298332214355,16.89727401733398,-15.15488243103027,5.650340557098389,-16.43519973754883,3.645647048950195,5.719453811645508,17.9898567199707,-36.63883209228516,-4.11158275604248,-8.129297256469727,-13.55798721313477,-0.5522351264953613,61.1695556640625,3.116875648498535,-3.621577262878418,64.40708160400391,59.31427764892578,-20.70265579223633,-21.99812698364258,67.90023040771484,-21.81817054748535,-54.75481414794922,14.49424362182617,11.87153053283691,-78.53786468505859,-16.57200241088867,-49.56601333618164,-113.6880569458008,52.48879241943359,23.9479866027832,2.723761558532715,-102.9891815185547,42.97251892089844,75.33708190917969,-8.085329055786133,-53.61257934570312,-141.7625427246094,113.9061126708984,-89.09214019775391,-104.5171279907227,-18.93877029418945,-40.83498382568359,51.29278564453125,-0.8182563781738281,66.632080078125,143.2154235839844,127.4944534301758,-33.45838928222656,152.8203887939453,-69.52386474609375,-36.01482772827148,-12.45732975006104,-52.56157302856445,-87.5853271484375,-131.8818206787109,38.91451644897461,-89.81144714355469,32.08452987670898,199.4914398193359,14.48067092895508,148.9093475341797,-129.9587554931641,-250.77783203125,-125.4006805419922,-25.3057746887207,54.45355987548828,237.2715911865234,-283.5695495605469,-274.0918579101562,-8.733181953430176,-35.09019088745117,-258.3778381347656,-154.7069702148438,-24.28704833984375,-253.5481719970703,109.2381286621094,-81.56769561767578,239.3677368164062,238.753662109375,-310.6490783691406,75.76722717285156,-57.75952911376953,149.2084045410156,79.10406494140625,95.72336578369141,118.3291931152344,-162.3569946289062,-123.0792846679688,-76.05867767333984,-3.917583465576172,101.4469146728516,-82.71863555908203,-163.7807922363281,114.4800643920898,186.2190551757812,-213.9599151611328,-220.0522613525391,-173.014404296875,-67.60425567626953,-93.00448608398438,16.95327377319336,-60.86238479614258,37.63178253173828,106.7133636474609,-123.0102996826172,20.66697311401367,-114.4953231811523,9.481521606445312,71.95896911621094,-33.33491134643555,-44.31173706054688,-99.39833831787109,-34.38608169555664,-92.84474182128906,22.92633438110352,-39.07396697998047,-148.5918426513672,22.30885314941406,23.68144226074219,-46.40878677368164,58.43686294555664,-12.71022033691406,31.90567398071289,-32.77751922607422,-2.986905097961426,51.51686859130859,-0.2179441452026367,-1.117033004760742,5.586751461029053,-23.95511245727539,-6.83308219909668,-50.05708694458008,2.7575364112854,18.43550109863281,11.46782684326172,14.15518188476562,16.67902755737305,5.58046817779541,-43.03883361816406,-12.19894027709961,1.786979198455811,11.00159168243408,24.77524375915527,-0.3473138809204102,-36.53845977783203,15.76585960388184,10.76298236846924,-9.291521072387695,-20.42815971374512,1.235730648040771,-6.804693698883057,-3.428160667419434,-2.404693603515625,-6.83989429473877,-24.21407890319824,-1.689175128936768,16.63807678222656,-1.736109256744385,10.48735809326172,-1.190613269805908,2.134292364120483,-7.34133243560791,-0.637547492980957,-13.42581367492676,1.023467063903809,16.80052947998047,-0.2258138656616211,-1.225813865661621,10.301438331604,-4.637547492980957,-6.049281120300293,-0.2258137464523315,-4.649281024932861,-4.649281024932861,10.06389141082764,-7.788266658782959,5.162452697753906,-3.376533031463623,8.052157402038574,-12.18826675415039,-7.614080429077148,4.150719165802002,-0.2492809295654297,3.652157306671143,4.901438236236572,-8.800000190734863,-11.02581405639648,4.150719165802002,2.913171768188477,0,0,0,-0.2492809295654297,4.150719165802002,5.150719165802002,4.150719165802002,8.301438331604004
3.652157306671143,-9.788266181945801,12.45215797424316,0,-4.400000095367432,-4.400000095367432,4.150719165802002,4.150719165802002,0,-0.2492809295654297,0,4.150719165802002,-1.225813865661621,0,5.150719165802002,4.162452697753906,1.75071907043457,-3.400000095367432,5.150719165802002,1.501438140869141,-1.237547397613525,2,1,1.75071907043457,9.301438331604004,-6.800000190734863,2,13.08735847473145,12.22634315490723,-0.2023466229438782,-0.9765328168869019,-4.602346897125244,-5.178879737854004,-10.17653274536133,11.32490539550781,-17.12959671020508,-0.9530657529830933,1.524905204772949,1.774186134338379,4.710825443267822,2.209386825561523,-10.76949310302734,9.557761192321777,-6.26336145401001,-8.543679237365723,6.948372840881348,-11.78122520446777,3.409915924072266,-3.607038736343384,-3.571838855743408,-0.1788792610168457,-8.453975677490234,12.04746437072754,-3.903254985809326,0.8034067153930664,5.160636425018311,-2.636489391326904,-16.73792457580566,-4.3168044090271,-18.10507202148438,-3.732702732086182,21.23966407775879,18.24201583862305,-32.65056991577148,-13.92800712585449,-36.83830261230469,12.65427398681641,3.694170475006104,-33.75693511962891,-54.94860458374023,10.63656330108643,-26.0296802520752,-18.17177391052246,29.67205810546875,-21.82180786132812,-57.17071914672852,-60.56550598144531,14.26607990264893,-2.351116180419922,41.73443984985352,-41.53520965576172,26.75063514709473,-31.3784294128418,-48.20191192626953,-72.21129608154297,70.18250274658203,-75.48895263671875,-142.4219665527344,-37.09281921386719,-121.5137252807617,-46.89100646972656,-56.86285781860352,50.33715057373047,123.2738952636719,-94.54544830322266,-134.9723815917969,90.46916198730469,96.93485260009766,-45.56139755249023,-154.6604919433594,-226.8531494140625,-23.58351135253906,195.4332580566406,167.047607421875,-334.180419921875,-17.5615348815918,75.93157196044922,-52.4450798034668,149.1388092041016,-340.3231201171875,-24.19473266601562,76.28901672363281,-324.0636901855469,-146.1110534667969,377.2410888671875,-17.09412384033203,36.57710647583008,-68.34695434570312,-116.7979736328125,23.63631057739258,-115.5736541748047,-27.90273857116699,19.22807693481445,-35.45943450927734,-97.17994689941406,-110.0404281616211,-16.07563781738281,-210.1750335693359,-316.2796630859375,13.41881942749023,-177.7797088623047,-162.5431823730469,117.7906799316406,-21.01932525634766,-235.7512359619141,-319.4803161621094,-253.0324401855469,266.3046264648438,-183.4159698486328,-82.84096527099609,-168.9193115234375,95.98431396484375,-28.12324333190918,-124.0636749267578,59.89665222167969,68.66934204101562,3.773044109344482,-131.9082794189453,-175.2879791259766,140.2568054199219,132.2654113769531,34.66115188598633,32.89643859863281,125.750617980957,98.55875396728516,-95.95655822753906,162.824951171875,-22.8298225402832,39.11149597167969,-144.5730438232422,40.47523880004883,-241.2069549560547,9.398011207580566,-106.0859375,51.64078140258789,-12.29168128967285,35.69400787353516,4.825655937194824,55.85124206542969,-27.58947944641113,13.45094394683838,-6.483876705169678,-103.2244567871094,-21.84632873535156,30.3878116607666,48.70802307128906,-37.10295486450195,62.7098388671875,-11.34988784790039,14.08243465423584,-11.87063026428223,-51.84172058105469,5.865479946136475,-16.82187843322754,-37.76139831542969,-11.61249160766602,25.05556297302246,-25.56426811218262,-34.42763519287109,-20.93141555786133,-13.3642692565918,-4.766615390777588,-15.30976676940918,-9.474565505981445,-5.051097869873047,26.98932838439941,18.87380790710449,24.42452621459961,7.77706241607666,5.473278045654297,13.04746437072754,0.03807687759399414,8.873278617858887,-0.7126421928405762,-13.55306529998779,13.18645095825195,12.98879623413086,1.061543941497803,8.861543655395508,1.710824966430664,-8.978878021240234,0.7741861343383789,15.47562599182129,4.174186229705811,5.913171768188477,15.45215797424316,-11.01408004760742,5.174186229705811,0.7507190704345703,-8.59061336517334,-12.20000076293945,-3.700908422470093,-8.776533126831055,5.913171768188477,2.924905300140381,-11.02581405639648,8.075624465942383,-1.202346801757812,-9.788267135620117,-1.237547397613525,6.162452697753906,1,-2.400000095367432,4.901438236236572,-1.237547397613525,1.924905300140381,-0.2492809295654297,0.5014381408691406,9.301438331604004,-0.2492809295654297,3.901438236236572,-8.800000190734863,5.150719165802002,4.150719165802002,-5.800000190734863,-3.400000095367432,4.150719165802002,-13.20000076293945
2.913171768188477,-4.400000095367432,4.901438236236572,3.162452697753906,4.150719165802002,4.150719165802002,-4.400000095367432,4.150719165802002,-4.400000095367432,-4.400000095367432,0,-5.388266563415527,-8.800000190734863,0.7507190704345703,-0.2492809295654297,-4.400000095367432,9.301438331604004,-0.2492809295654297,4.162452697753906,-5.800000190734863,8.301438331604004,1.924905300140381,8.301438331604004,6.174186229705811,3,-2.953065633773804,0,-6.788266658782959,11.06389045715332,-15.16479873657227,12.45215797424316,-7.025814056396484,2.524905204772949,2.221120357513428,3.209386825561523,0.5483722686767578,-3.990613460540771,-6.251627922058105,12.30847930908203,1.809386730194092,1.536638259887695,11.07562446594238,-3.851627826690674,-4.630505561828613,0.3577591180801392,17.28501319885254,-3.929598569869995,-8.517333984375,-30.76948928833008,-11.60469245910645,14.54890441894531,3.706131935119629,-15.5900821685791,-0.3929585218429565,15.21279430389404,-2.168963432312012,22.15829086303711,13.12127208709717,-4.319680690765381,7.273809432983398,-31.54549407958984,-6.166087627410889,-18.62709808349609,16.41620063781738,-4.676913738250732,-28.77130508422852,20.65086936950684,12.79038906097412,-29.53974151611328,8.315288543701172,40.1181640625,-36.37729644775391,-47.11598205566406,-13.84322929382324,-37.53240585327148,-54.50840759277344,-8.683350563049316,95.31405639648438,113.2947616577148,23.52867889404297,-3.809776306152344,-65.35186767578125,-42.72786331176758,-26.06269454956055,-52.27306365966797,-29.17820358276367,-187.82275390625,-13.222487449646,107.0328598022461,-21.86443328857422,78.74703979492188,15.15015983581543,21.03882217407227,-27.18540382385254,-157.7515563964844,29.55614852905273,90.34571075439453,61.88080978393555,-17.81074714660645,215.8670349121094,-103.7478637695312,-249.2130126953125,-14.20525550842285,87.87324523925781,-151.5489196777344,27.94624519348145,196.5717620849609,-101.9578552246094,-124.7233428955078,-188.0579223632812,137.9845886230469,-10.49546527862549,-499.0366821289062,-9.923398017883301,153.2626037597656,-49.17057037353516,244.8749084472656,106.2860717773438,-51.34259414672852,-18.05374908447266,-13.84783554077148,196.5035247802734,372.74365234375,-436.548583984375,24.19916725158691,-264.0413513183594,-83.35993957519531,94.35616302490234,46.33058166503906,56.53132629394531,172.7527618408203,-123.1651763916016,-89.46013641357422,-219.7954406738281,188.8544921875,-231.3629150390625,15.01081275939941,-54.68463516235352,75.53028106689453,-240.4976806640625,-176.9290313720703,52.6137809753418,-90.76888275146484,-109.0867309570312,-140.8619384765625,49.63957214355469,-37.33174514770508,-15.09371948242188,-164.3844909667969,-70.92430114746094,-113.0961227416992,-121.821044921875,53.62459945678711,-128.5972595214844,-109.8541488647461,50.91043853759766,28.52557563781738,26.66811943054199,-72.6502685546875,23.22171401977539,-150.5003662109375,-156.2942962646484,-10.55374431610107,-186.5527801513672,-162.0083465576172,103.2141342163086,-63.68363571166992,2.370930194854736,-150.5001068115234,66.90513610839844,16.36615753173828,-0.5717697143554688,-57.99917221069336,42.66290664672852,62.82822418212891,-8.358742713928223,21.61203575134277,-39.65995788574219,-13.89984893798828,45.08295822143555,-25.96138954162598,13.42505836486816,-5.987206935882568,14.45086860656738,1.906134128570557,5.247463703155518,-13.59008312225342,21.84564781188965,-1.825283527374268,-10.4276294708252,18.61279296875,-4.529068946838379,15.36298561096191,12.45034122467041,-2.952536582946777,22.84564971923828,-2.476911544799805,-6.100908279418945,6.362981796264648,-24.1436767578125,6.461544036865234,3.1929612159729,-1.602346897125244,-3.851626873016357,-8.425813674926758,-1.277441501617432,19.41226387023926,-3.178879737854004,-7.025813579559326,-19.11786460876465,-13.23989295959473,-5.428160667419434,-3.155412435531616,11.23807811737061,7.09909200668335,-2.451627731323242,-14.5765323638916,-4.614080429077148,-5.625813961029053,16.46389198303223,10.09909248352051,8.075624465942383,-3.376533031463623,-2.898561954498291,-3.625813961029053,6.162452697753906,9.324905395507812,-5.416426658630371,-6.376533031463623,-10.02581405639648,-3.400000095367432,5.174186229705811,-10.77653312683105,5.162452697753906,2.924905300140381,-1.225813746452332,8.052158355712891,3.162452697753906,4.901438236236572,3.901438236236572,2,-13.20000076293945,4.150719165802002,-9.788267135620117,3.652158260345459,7.802876472473145,8.301438331604004,-9.049282073974609
0,-0.2492809295654297,-0.2492809295654297,0,-4.400000095367432,-0.2492809295654297,-8.800000190734863,8.301438331604004,0,-8.788267135620117,-0.2492809295654297,-2.475094795227051,-4.400000095367432,-13.20000076293945,0,-0.4985618591308594,8.553595542907715,-4.388266563415527,9.301438331604004,8.31317138671875,0.7624526023864746,-2.400000095367432,-0.9882664084434509,-4.388266563415527,7.313171863555908,2.174186229705811,-8.776533126831055,-13.17653274536133,1.197653532028198,-3.376533031463623,3.011733531951904,9.336639404296875,1.809386730194092,-3.61407995223999,-3.34133243560791,26.78879547119141,2.134292602539062,-7.978879928588867,3.185919761657715,3.960106372833252,6.861544609069824,1.070401430130005,-3.828160762786865,-24.57887649536133,2.485012054443359,6.331945896148682,-3.607040405273438,9.059200286865234,29.45268630981445,-17.09909057617188,-6.983572959899902,7.485011100769043,-19.6070384979248,-9.853973388671875,-17.38356781005859,-14.36010551452637,2.80756950378418,-5.482134819030762,-9.046933174133301,-12.75253486633301,35.3212776184082,-22.19764709472656,11.30015182495117,14.151780128479,14.91423225402832,-6.079257965087891,21.70954132080078,35.48660278320312,-19.49932098388672,-20.64118194580078,-7.91627836227417,47.60446548461914,-62.24300765991211,-53.45473480224609,-78.23202514648438,38.88167572021484,35.86502075195312,-90.62627410888672,43.36018371582031,-19.46616554260254,-128.5436096191406,22.10909080505371,60.8642578125,-155.3451538085938,81.95813751220703,-164.1555786132812,96.63905334472656,-57.78160858154297,-31.63740539550781,-216.8895721435547,172.054443359375,-131.2566986083984,-41.71348190307617,-113.2531280517578,-198.1165466308594,-140.9299621582031,-19.17275619506836,169.9636688232422,-319.157470703125,-25.60274887084961,-14.5456485748291,-58.30211639404297,28.88174819946289,233.8312072753906,-180.8916931152344,277.0387573242188,180.8154907226562,21.18894195556641,22.88773918151855,37.42460250854492,154.192626953125,-149.7666625976562,95.61165618896484,258.8009338378906,116.0728988647461,162.5089416503906,-172.6695404052734,-133.4934692382812,131.4456939697266,131.4507141113281,101.509407043457,-128.6708831787109,0.3166580200195312,-68.25179290771484,-12.33498287200928,-299.586669921875,55.72516250610352,162.6491241455078,203.3377685546875,-294.9360961914062,61.34245681762695,241.5994110107422,-53.65025329589844,77.85594177246094,-197.4351959228516,-95.23049926757812,-183.2557830810547,110.7448272705078,114.057975769043,73.64912414550781,-47.21038818359375,64.98386383056641,-39.2828254699707,237.5440521240234,-163.9368591308594,-136.6987915039062,23.76070594787598,-129.5582275390625,25.12913513183594,365.2703552246094,-102.433837890625,-285.6552734375,81.16584777832031,-98.51523590087891,-119.8351440429688,107.2991409301758,-214.2237091064453,-200.7026977539062,-316.9053955078125,-163.7037963867188,65.90984344482422,146.8746643066406,-70.885009765625,-3.509998321533203,82.43708038330078,-40.99393844604492,35.32263565063477,-203.7233428955078,-117.5767669677734,-22.58379936218262,20.56926727294922,-122.5762481689453,9.173429489135742,46.72209930419922,-125.4375534057617,-10.04299354553223,16.87381172180176,75.92755126953125,6.220364093780518,-4.055792331695557,21.52127075195312,8.57289981842041,7.436258792877197,-8.206508636474609,25.3846321105957,31.65791130065918,-20.63050651550293,1.618773698806763,-11.60416221618652,4.543680191040039,7.120741844177246,-5.253445625305176,0.6305069923400879,13.07093238830566,17.81930541992188,-9.181224822998047,2.021651268005371,17.19818305969238,8.398183822631836,1.792959690093994,-4.653974533081055,-1.926722407341003,17.3371696472168,5.44981050491333,6.134292125701904,2.346025466918945,13.81460952758789,0.7460256218910217,-18.52959632873535,-6.34133243560791,-1.953065633773804,-3.376533031463623,-2.625813961029053,2.809386730194092,-1.463361263275146,-11.17653274536133,-8.176532745361328,-6.990611553192139,6.324905395507812,-0.9647992849349976,-6.828159809112549,-1.649281024932861,2.035200595855713,-7.800000190734863,-5.388266563415527,0.1976535320281982,-4.376533031463623,14.64981079101562,8.31317138671875,-3.898561954498291,9.31317138671875,2.913171768188477,1.75071907043457,-5.637547492980957,-9.298562049865723,-0.2492809295654297,-4.625813961029053,0.7507190704345703,-8.800000190734863,2.913171768188477,-1.486828327178955,-4.649281024932861,0.01173359155654907,-8.800000190734863,-3.400000095367432,-0.2492809295654297,-8.800000190734863,0
-4.649281024932861,-4.400000095367432,-4.400000095367432,2.913171768188477,-0.2492809295654297,2,8.301438331604004,0,-0.9882664084434509,-3.400000095367432,-5.388266563415527,4.150719165802002,-3.400000095367432,-3.400000095367432,1.011733531951904,4.150719165802002,-5.388266563415527,2.011733531951904,-4.400000095367432,2.75071907043457,0.7624526023864746,-9.025814056396484,-0.9882664084434509,8.324905395507812,5.150719165802002,-5.353065967559814,2.011733531951904,-2.178879737854004,-4.61407995223999,1.209387063980103,0.9366388916969299,-4.202346324920654,-2.917864799499512,-7.578878402709961,-3.602346897125244,9.197653770446777,6.426343441009521,7.371840000152588,-5.578879833221436,1.797653436660767,0.5601058006286621,15.26154518127441,-0.3929598331451416,-1.369493007659912,2.40991735458374,2.421650409698486,8.769495010375977,-3.64224100112915,-20.38357353210449,9.343679428100586,-1.444586277008057,4.792959213256836,18.48266792297363,6.346025466918945,0.01642614603042603,5.523087978363037,0.4427706599235535,5.456851482391357,-7.350719451904297,22.93247604370117,15.83625984191895,-5.783042907714844,-31.13898277282715,13.23626136779785,-59.27797317504883,14.18228626251221,-3.331414222717285,5.553595066070557,-28.76608467102051,6.984632015228271,-49.28630065917969,11.12884140014648,33.58099365234375,64.06079864501953,-0.4518580436706543,-132.5238342285156,6.518167972564697,36.43943405151367,-32.49357223510742,77.98312377929688,-10.01711654663086,73.22770690917969,-51.45314788818359,-26.9151554107666,-23.20326042175293,-148.2497253417969,64.55495452880859,-5.813995361328125,-84.04920959472656,166.6484527587891,167.0003967285156,2.166671752929688,52.60688781738281,11.7849292755127,-161.4125061035156,-121.9853668212891,-20.35534286499023,113.1841735839844,-137.3760070800781,-39.32254791259766,257.4981994628906,147.7090759277344,-22.7879753112793,173.6627502441406,-199.2696685791016,-238.6099548339844,8.742910385131836,254.6991882324219,-68.93270111083984,3.138767242431641,-202.2407379150391,-69.07591247558594,199.3495025634766,-176.6037292480469,-12.45844459533691,-34.05389785766602,-298.0531005859375,100.7030487060547,-309.2652893066406,74.88243865966797,40.003173828125,58.25789642333984,-66.60513305664062,-138.3265075683594,-265.8131103515625,182.0376281738281,-158.3908996582031,-39.73456954956055,-12.62377738952637,-108.9100646972656,66.68291473388672,117.0227890014648,-202.6308135986328,-179.2847900390625,-209.7849426269531,62.14868927001953,106.0341033935547,39.21726989746094,-221.6339263916016,147.2548217773438,-29.04223823547363,-58.43806838989258,202.0415344238281,-219.9504699707031,-122.3815231323242,-29.74420547485352,170.4863739013672,-22.55102157592773,-8.969497680664062,-17.97420120239258,115.4407119750977,-237.1951599121094,192.9217834472656,-13.58699798583984,8.758281707763672,-12.57705497741699,49.14133834838867,63.28425979614258,-328.6365356445312,-27.85442733764648,78.13671875,-61.54186248779297,216.4316253662109,-56.07849502563477,-46.84117126464844,-124.6925506591797,9.242853164672852,-160.2802886962891,72.64571380615234,105.8344497680664,95.9549560546875,30.24699783325195,-77.33247375488281,-38.13664245605469,69.67357635498047,45.91475677490234,55.14058303833008,17.10197448730469,-17.20492172241211,-1.667524337768555,-70.1436767578125,-44.93663787841797,-19.88448143005371,23.19220161437988,12.19583702087402,9.511354446411133,19.94890213012695,19.34420967102051,25.03860855102539,-1.378349661827087,-4.86517858505249,16.08266830444336,20.08266830444336,-15.23050689697266,18.40757179260254,8.920211791992188,-18.00469207763672,13.68788719177246,18.19818496704102,-14.84223937988281,-3.392959594726562,20.79583930969238,4.757759094238281,-1.428160667419434,11.13429260253906,-12.79061317443848,4.477441787719727,-12.1530647277832,1.496745109558105,-24.15541076660156,5.710826396942139,3.157759189605713,6.209386825561523,13.24981117248535,-3.76479959487915,19.77706336975098,2.035200834274292,1.058667898178101,3.774186134338379,-12.17653274536133,4.185919761657715,-11.01408004760742,-5.602346420288086,3.174186229705811,-6.800000190734863,-6.037548065185547,-10.56714630126953,-4.388266563415527,-5.388266563415527,-5.376533031463623,-1.475094676017761,-0.9971237182617188,8.052157402038574,0,-3.898561954498291,13.46389102935791,0,-4.400000095367432,-0.2492809295654297,-0.4985618591308594,-5.637547492980957,12.45215797424316,-8.800000190734863,3.901438236236572,8.052157402038574,-4.649281024932861,0,3.901438236236572
0,-9.788267135620117,-4.400000095367432,0,1,0,0,7.063890933990479,-3.400000095367432,1,-3.400000095367432,3.162452697753906,0,0.7507190704345703,0,3.162452697753906,2.185919761657715,3.663890838623047,-0.2492809295654297,0.01173359155654907,-1.486828327178955,-7.800000190734863,5.150719165802002,5.150719165802002,-5.929598331451416,0.01173359155654907,0.7859196662902832,5.011733531951904,6.087357997894287,7.936638832092285,-7.776533126831055,-1.941332101821899,-3.720211505889893,-1.428157806396484,20.72543525695801,0.9835730195045471,-4.83989429473877,10.12255859375,11.71082496643066,12.37184143066406,8.960105895996094,-7.567145824432373,-2.002346992492676,-4.218773365020752,13.09909248352051,-8.355411529541016,23.2620735168457,9.355413436889648,-7.40938663482666,-5.682662963867188,-23.72021102905273,-8.604693412780762,13.8099193572998,12.87327766418457,23.65685272216797,27.04799652099609,-16.53194427490234,12.89674758911133,-3.465707302093506,-8.95722770690918,-28.19477462768555,-17.95487976074219,6.897275447845459,-19.54783821105957,-2.357230186462402,-8.507948875427246,5.442770481109619,-0.06048440933227539,21.66964530944824,23.74708557128906,-55.72385025024414,-18.41302299499512,-25.27274703979492,-86.47901916503906,-101.6831970214844,-48.52226257324219,10.45169830322266,-27.4177131652832,-42.53398895263672,52.63187026977539,46.13534927368164,109.4295349121094,-179.2489776611328,-63.64799118041992,-99.85367584228516,182.6965789794922,-95.6578369140625,84.00189208984375,177.6554107666016,119.0258865356445,55.45532989501953,-117.868522644043,-158.0498199462891,-44.91187286376953,15.21181297302246,91.67623138427734,118.2519378662109,-122.3129425048828,82.40815734863281,15.42867660522461,19.6458568572998,-59.80182647705078,-6.383577346801758,105.0099105834961,123.5145111083984,124.1587982177734,162.3255157470703,16.99796485900879,118.5358123779297,366.1150512695312,-227.5341033935547,102.2470169067383,12.26858711242676,139.7043762207031,291.9015197753906,-157.7246704101562,-34.40135192871094,67.04776000976562,64.33012390136719,-58.13883209228516,123.0952301025391,8.537620544433594,-213.6785583496094,227.0941467285156,17.05238723754883,-245.867919921875,-176.2678375244141,-66.85662841796875,-251.4029388427734,-98.55199432373047,-109.5800170898438,109.1955337524414,207.1611022949219,-248.7476959228516,-205.2149963378906,205.6762237548828,-164.3098449707031,92.11219024658203,-266.5995178222656,-72.29680633544922,-258.00927734375,-195.7343902587891,-89.07047271728516,27.15510177612305,-170.2349853515625,141.0694122314453,-99.17452239990234,166.7316436767578,-23.59015846252441,-156.5387725830078,71.74943542480469,-245.0167236328125,-33.83490753173828,78.00128173828125,103.3325271606445,83.31938171386719,-239.5875701904297,18.45005035400391,-244.0493316650391,10.03369331359863,-35.13276672363281,261.711669921875,111.0013809204102,-216.4193725585938,-117.7465591430664,56.53800201416016,-8.641488075256348,-5.031269073486328,-149.8013000488281,26.60128593444824,28.86729621887207,159.2472534179688,-70.90091705322266,144.3937835693359,-30.61196136474609,-72.01695251464844,3.69023323059082,-64.24459075927734,-28.03860664367676,59.47251892089844,-48.60651779174805,-3.373656272888184,33.79401779174805,0.2080998420715332,-12.08447933197021,1.138986229896545,-18.81877326965332,-12.14602565765381,-24.07327651977539,-11.32906913757324,-8.305070877075195,-15.24223899841309,-15.43050575256348,23.64511871337891,7.53194522857666,2.757760047912598,-4.065707683563232,-2.75775933265686,9.856852531433105,0.4797879159450531,-8.256320953369141,-19.91786193847656,8.786449432373047,-3.369493007659912,-2.602346897125244,-21.47092819213867,-20.1032543182373,-3.392960071563721,-7.578879833221436,-4.543679237365723,-6.275094985961914,-3.665708065032959,-17.3906135559082,-9.741332054138184,-1.190613031387329,-10.42581367492676,-9.014080047607422,-13.14133262634277,-0.4516277313232422,2.710825204849243,3.185919761657715,1.774186134338379,8.348372459411621,13.64981079101562,3.023467063903809,2.185919761657715,11.301438331604,1.687357902526855,-16.84928131103516,-2.400000095367432,1,-5.637547492980957,-1.237547397613525,-0.2492809295654297,3.663890361785889,-0.4985618591308594,-1.237547397613525,3.162452697753906,-10.27509498596191,-4.388266563415527,5.150719165802002,1,-0.2492809295654297,9.301438331604004,0,-0.2492809295654297,-4.649281024932861,0
-1.237547397613525,-4.400000095367432,0,0,4.150719165802002,-8.800000190734863,-7.800000190734863,-0.2492809295654297,-5.388266563415527,-8.800000190734863,4.150719165802002,1.023467063903809,-3.400000095367432,-3.400000095367432,-5.637547492980957,-5.388266563415527,2.913171768188477,-3.400000095367432,-10.77653312683105,-4.400000095367432,0.01173359155654907,3.162452697753906,4.162452697753906,-0.4868283271789551,9.487358093261719,-4.614080429077148,0.5249052047729492,-10.71786499023438,-3.689175128936768,-0.2140803337097168,-6.341331958770752,-7.353065967559814,-3.416427135467529,-24.37653160095215,-6.306131839752197,-7.317864894866943,0.5483728051185608,-6.369492053985596,6.849810600280762,-8.990612030029297,7.120212078094482,-13.57184028625488,15.45919799804688,-2.607039928436279,-16.2967414855957,-3.369492530822754,-2.381226062774658,-13.7953052520752,15.63572978973389,0.1554131507873535,-7.007038116455078,-8.18122673034668,-20.92020988464355,-5.821120738983154,-8.50560188293457,24.44277000427246,-9.068053245544434,-6.957228660583496,11.65450763702393,29.51135635375977,16.54420852661133,15.00522994995117,-3.197652816772461,-10.99765205383301,4.320741176605225,23.61983489990234,17.65738296508789,15.42740440368652,-53.88448715209961,-28.12907218933105,39.51998519897461,-65.99636840820312,-4.286831378936768,-19.36427307128906,-13.23543643951416,220.6136322021484,11.67508316040039,86.54244995117188,-17.97653198242188,-166.9736480712891,182.8892211914062,-143.7902984619141,-62.52484893798828,37.08115005493164,-127.0252990722656,160.9747924804688,186.424072265625,51.40651321411133,-25.97025299072266,-1.447216033935547,158.9257354736328,-62.80023193359375,-162.3900909423828,-82.11027526855469,-206.7861938476562,262.6016845703125,-11.92567348480225,-212.3799438476562,16.95670509338379,-50.53641891479492,-45.94345092773438,-24.52180862426758,78.28971862792969,140.0699615478516,359.4681701660156,-19.39561080932617,-172.7890625,-89.71868133544922,-230.7064208984375,-92.28553771972656,276.1514892578125,66.97108459472656,-15.78023529052734,-109.0126266479492,-2.348907470703125,82.31809234619141,-89.14268493652344,-78.41960906982422,-389.1911926269531,-219.101806640625,-122.9857635498047,-143.4641876220703,275.1932678222656,-346.1227111816406,-132.1203002929688,138.3397369384766,-28.62299728393555,19.61952781677246,154.7009124755859,-35.5476188659668,-352.41845703125,65.34413909912109,-227.1242370605469,-193.1620635986328,-19.97809600830078,-329.6716003417969,-56.63996505737305,3.11627721786499,67.00801086425781,123.4450988769531,347.4691467285156,-96.12996673583984,-13.20241546630859,91.82717132568359,1.742851257324219,-11.78439998626709,166.4800720214844,-16.63913345336914,214.2365570068359,151.4274139404297,90.78303527832031,-252.3886871337891,-251.0542755126953,15.24799537658691,-3.549427032470703,-70.17813110351562,-159.432373046875,148.8152008056641,-89.723388671875,-82.76480865478516,-166.6297302246094,-69.55496215820312,-235.6626586914062,-28.20158195495605,45.30037689208984,60.09280776977539,153.5183868408203,-113.6625823974609,-101.7189331054688,10.12906360626221,-40.44300079345703,28.69046401977539,87.065185546875,256.1434936523438,-160.2044830322266,-30.90741539001465,-19.02710342407227,-137.2068328857422,-19.06177520751953,41.75570297241211,-67.09333038330078,31.56404685974121,-6.232854843139648,-8.663362503051758,18.64148712158203,-21.92020988464355,13.30666160583496,-24.49674034118652,5.784104347229004,-12.09152221679688,8.485012054443359,7.259198665618896,9.343679428100586,1.543678760528564,3.369492530822754,12.35828971862793,1.682665348052979,10.74602699279785,-13.9483699798584,-9.418773651123047,-10.18122482299805,-7.367146015167236,2.049810886383057,-28.29439353942871,-9.738456726074219,10.29909324645996,-16.55775833129883,16.22634315490723,8.885011672973633,-1.59061336517334,2.746026992797852,-0.2375473976135254,-7.804693222045898,16.51082611083984,-12.97887992858887,0.2445877194404602,2.936638832092285,5.209386825561523,5.936638832092285,9.31317138671875,3.936638832092285,4.252156734466553,-1.202346801757812,-0.1906131505966187,0.6117334961891174,-2.886828422546387,11.46389198303223,-8.800000190734863,-6.376533031463623,3.913171768188477,-3.637547492980957,0,-10.77653312683105,1,-15.17653274536133,8.052158355712891,3.652157306671143,13.21460914611816,3.162452697753906,-3.649281024932861,-0.2375473380088806,-4.400000095367432,4.150719165802002,12.20287704467773,-5.388266563415527,1,-4.400000095367432,0
1,-8.800000190734863,-0.9882664084434509,-0.9882664084434509,-4.400000095367432,-4.649281024932861,0.7507190704345703,0,-3.400000095367432,5.150719165802002,3.162452697753906,4.150719165802002,-0.2492809295654297,-11.02581405639648,-6.049281120300293,-0.9882664084434509,2,5.901438236236572,-2.475094795227051,-5.800000190734863,2.774186134338379,0.7507190704345703,-3.388266563415527,8.336639404296875,-0.9530657529830933,-1.202346682548523,0,0.7741861343383789,-3.929598569869995,-2.178879737854004,-4.376533031463623,-11.00234699249268,16.45215797424316,-11.25919723510742,9.360106468200684,0.2756242752075195,6.647463798522949,4.03050708770752,15.53429222106934,-8.781225204467773,-12.89674282073975,-2.13194465637207,1.804693222045898,-25.34602165222168,-6.096744537353516,1.253973960876465,-8.943675994873047,-0.2070398330688477,12.92960357666016,3.35775899887085,5.390613079071045,-6.256321907043457,-0.8445878028869629,3.729601383209229,2.590612888336182,-3.962450742721558,8.880321502685547,7.816428184509277,1.138985157012939,-6.166616439819336,11.61460971832275,8.115520477294922,25.96768379211426,20.48372268676758,42.11658096313477,-13.27509498596191,10.40522384643555,-17.3853874206543,1.471463322639465,-41.85396194458008,-66.34602355957031,-3.444590091705322,60.36509704589844,-12.86987113952637,-4.67533016204834,-73.82634735107422,-14.90219497680664,-107.6523971557617,-41.57727432250977,-8.416410446166992,28.66107559204102,-184.9100799560547,3.416425704956055,-207.0268707275391,5.688655376434326,112.983039855957,-97.85732269287109,-258.4879455566406,28.85298538208008,5.654488563537598,37.17108154296875,5.753815650939941,-18.47698974609375,28.30765342712402,202.1262817382812,17.65139007568359,-127.7983932495117,-54.78805160522461,185.6472930908203,-57.64155960083008,-80.28160095214844,61.13974380493164,124.4183349609375,153.2093353271484,-208.389404296875,-81.72886657714844,112.481071472168,71.63988494873047,63.50719833374023,294.0402221679688,60.36812973022461,123.1083984375,2.30119514465332,-25.79047775268555,79.26563262939453,-198.4069671630859,-56.05140686035156,-210.2024841308594,334.5074462890625,-142.8120880126953,-47.04677200317383,120.5337142944336,-67.65592193603516,68.28493499755859,163.34912109375,44.78584289550781,-357.6093139648438,-121.6195983886719,-124.5471801757812,-18.8780403137207,-2.692121505737305,-103.2663803100586,-271.3900146484375,-36.1974983215332,-179.4705657958984,86.13231658935547,26.01114654541016,223.5420684814453,10.67449474334717,47.72800827026367,5.241334438323975,-135.8300933837891,236.4297332763672,125.2594146728516,97.08216857910156,249.2884063720703,144.7590026855469,-75.42801666259766,-129.4749298095703,-28.05064582824707,-186.4274597167969,227.3053588867188,88.97338104248047,-104.7575836181641,-170.2998657226562,176.9906005859375,26.27667999267578,-254.4467315673828,-18.75570678710938,-214.1473236083984,-59.68977355957031,-209.6545867919922,-170.7774353027344,65.10613250732422,-267.0551147460938,-56.74554061889648,128.7598876953125,13.45292949676514,-89.33541870117188,123.3311767578125,131.7744750976562,70.32807922363281,-6.653217315673828,75.85791015625,-83.22740173339844,235.5995330810547,33.61513900756836,62.82217025756836,104.0902252197266,61.52204895019531,-72.37992095947266,-1.64928150177002,-14.43807983398438,-4.849806785583496,-49.9958381652832,-14.47040176391602,9.685013771057129,9.49205207824707,-5.58122730255127,-19.67327690124512,-2.343150615692139,-20.48735618591309,-14.36010551452637,15.79349231719971,5.583572864532471,-5.56010627746582,-9.27978515625,8.920212745666504,21.00053024291992,-10.10143661499023,-2.879788398742676,26.4996223449707,19.44746398925781,-22.9178638458252,-21.48266220092773,18.44981002807617,-6.816426753997803,6.612262725830078,11.62399673461914,-7.357759475708008,-12.94367790222168,0.8445889353752136,-1.428160667419434,7.212264537811279,2.797653198242188,-5.578879833221436,0.4615440368652344,7.09909200668335,8.522558212280273,-5.353065490722656,-5.851627349853516,4.099091529846191,-5.851627349853516,5.901438236236572,5.913171768188477,-11.00234699249268,-3.637547492980957,0.9483724236488342,-3.875094890594482,-12.01408004760742,0.7507190704345703,-4.388266563415527,-1.649281024932861,-0.4868282675743103,4.150719165802002,-0.2375473380088806,-9.298562049865723,-13.18826675415039,-0.9882664084434509,-6.136109352111816,8.301438331604004,-4.400000095367432,-0.2492809295654297,-9.788267135620117,-3.649281024932861,0,-0.2492809295654297,0
8.301438331604004,-4.649281024932861,-4.400000095367432,-0.2492809295654297,0,-0.2492809295654297,-0.9882664084434509,4.150719165802002,-4.388266563415527,-1.976532816886902,-3.400000095367432,-3.649281024932861,0,-5.388266563415527,-6.800000190734863,-1.237547397613525,1,-2.475095272064209,-0.2375473976135254,-2.637547492980957,2.174186229705811,0.7741861939430237,6.348372459411621,-5.614080429077148,8.324905395507812,-4.376533031463623,14.49909210205078,2.774186134338379,-10.2281608581543,2.821120262145996,5.936638832092285,-8.489173889160156,-8.706130981445312,1.948372364044189,2.971839666366577,11.05919933319092,-8.176532745361328,-6.717865467071533,2.244587898254395,19.91370010375977,-7.80938720703125,14.81930541992188,2.397653102874756,14.59296226501465,6.390616416931152,6.93194580078125,-11.92020893096924,-1.009386777877808,-5.268054962158203,-1.061541080474854,18.54890441894531,-2.449278593063354,-2.769493103027344,-21.85215377807617,-27.71968269348145,33.42453002929688,-16.98122596740723,-7.774186611175537,0.2662378251552582,4.877973556518555,-25.13429069519043,34.59402084350586,7.762985706329346,1.228689670562744,-16.11498641967773,12.35594367980957,15.81044769287109,-58.42998123168945,-69.0211181640625,51.31839370727539,57.97812652587891,22.73119163513184,28.00968742370605,134.5236206054688,15.11294364929199,-96.02061462402344,96.30097961425781,-144.8495941162109,-100.8067398071289,-181.5353698730469,-157.8513946533203,176.1554565429688,-190.5153198242188,61.72883224487305,54.76691818237305,21.62324523925781,121.2018203735352,-74.42347717285156,238.0438079833984,120.4514007568359,-146.3581237792969,-46.42142868041992,-172.7870483398438,129.4588775634766,139.4260406494141,-107.0233764648438,-7.773740768432617,-293.0350646972656,-93.34972381591797,145.831787109375,126.9053039550781,-208.4097900390625,-219.5229644775391,-195.905517578125,10.95956039428711,39.08621978759766,-62.94192504882812,-222.0130157470703,-12.63579177856445,88.77412414550781,-67.54349517822266,-198.9227142333984,-225.3143310546875,7.021334171295166,-100.3286743164062,-207.9404296875,69.00014495849609,121.9745864868164,92.40695190429688,-32.67752456665039,-151.0926361083984,42.23748779296875,-146.2973480224609,-196.6247406005859,-32.39780044555664,-238.3751525878906,-218.6771087646484,-62.69326019287109,162.160888671875,240.5238647460938,-212.7813720703125,-91.78553771972656,-66.06267547607422,-165.4593200683594,101.8105926513672,80.48591613769531,188.6831207275391,60.56790161132812,-85.25175476074219,-119.8482131958008,254.77978515625,-6.758878707885742,46.96177673339844,-186.7269287109375,-103.2465515136719,72.53679656982422,142.4664764404297,15.74098491668701,315.1282958984375,-97.77064514160156,-92.15495300292969,-100.1778945922852,-140.7946624755859,-123.2547760009766,109.4075012207031,-145.93359375,-50.73565673828125,-319.3652648925781,33.2664680480957,-350.128173828125,-59.01256561279297,-285.5888671875,86.09229278564453,-148.6249237060547,-112.6741638183594,49.46230316162109,89.50537109375,-256.8087158203125,-90.67123413085938,-162.7973937988281,209.6824340820312,-95.95730590820312,49.60992431640625,-21.1418571472168,-113.2558059692383,-260.1093139648438,-21.83285140991211,95.23965454101562,63.8944091796875,6.974939346313477,-54.84066009521484,41.98176574707031,-112.9658813476562,-72.95594787597656,23.08266448974609,7.2080979347229,23.48319435119629,-34.37652969360352,-9.185917854309082,34.08788681030273,4.178877830505371,-4.093868732452393,34.89962387084961,-5.84458589553833,-19.94602203369141,2.81642746925354,0.8943978548049927,10.67093086242676,2.120211601257324,12.26858615875244,10.04746437072754,8.971839904785156,-9.722557067871094,-2.334292411804199,-4.204692363739014,-6.508477687835693,7.134292125701904,24.02165222167969,5.007041454315186,7.44981050491333,1.049810409545898,1.734292030334473,-3.155412673950195,-7.251628398895264,15.51082611083984,-10.70613098144531,1.734292030334473,9.336639404296875,-3.614080429077148,0.05866801738739014,-3.388266563415527,-0.2140802145004272,-21.09439659118652,-12.17653274536133,-3.637547492980957,5.162452697753906,-8.037548065185547,2.185919761657715,9.487358093261719,3.924905300140381,2.924905300140381,-4.625813961029053,2.185919761657715,-4.649281024932861,-10.03754711151123,0,7.313171863555908,-5.388266563415527,3.652157306671143,-4.400000095367432,3.652157306671143,6.150719165802002,8.301438331604004,4.150719165802002,-0.9882664084434509,4.150719165802002,-4.400000095367432,4.150719165802002
8.301438331604004,3.901438236236572,-4.400000095367432,4.150719165802002,3.901438236236572,0,4.162452697753906,-4.649281024932861,0,3.174186229705811,-4.400000095367432,0,8.301438331604004,-0.9882664084434509,-9.788267135620117,-2.649281024932861,0.5014381408691406,2.011733531951904,-5.388266563415527,0.7507190704345703,2.924905300140381,-0.3530659675598145,3.174186229705811,-6.614080429077148,8.075624465942383,4.913171768188477,1.011733531951904,2.197653532028198,-6.567146301269531,1.774186134338379,2.762452602386475,1.362452507019043,3.785919666290283,0.5601058006286621,-5.176533222198486,0.8328537940979004,-12.87743949890137,-1.555412769317627,1.148372292518616,-18.49439430236816,-9.496743202209473,1.061543941497803,14.98410415649414,19.56949424743652,13.08266639709473,11.8732795715332,-6.635730743408203,-7.473277568817139,1.077441215515137,-18.08735656738281,-25.78878974914551,-14.81877326965332,-4.995306968688965,-15.24277114868164,-1.354882478713989,9.741333961486816,-22.2662353515625,6.903256416320801,-9.8985595703125,16.78410339355469,2.750719785690308,16.93013000488281,-10.90090465545654,21.42634201049805,14.46677684783936,24.81226348876953,0.595836877822876,52.93429183959961,94.96875,34.98175430297852,-51.09879684448242,56.25533294677734,-3.384857177734375,-83.53194427490234,-92.38744354248047,-54.50431823730469,33.78720474243164,-86.52127075195312,-11.21405792236328,37.9105339050293,-47.55285263061523,231.2814483642578,18.22762489318848,78.36585998535156,9.767450332641602,-178.8522186279297,44.36510848999023,-5.00468921661377,-68.92340087890625,-226.6881866455078,45.30059432983398,-77.35049438476562,-46.63550186157227,-141.0830383300781,-39.21128082275391,-22.0844554901123,247.8081512451172,-37.81232452392578,119.7913513183594,-10.95525455474854,120.0758361816406,-146.0371398925781,105.6724243164062,5.414318084716797,224.3225555419922,-49.48870849609375,11.50235557556152,-110.0916748046875,-186.5941467285156,-255.2037353515625,134.7853393554688,114.4082641601562,116.9654922485352,363.0017700195312,141.6807861328125,50.11721038818359,-320.7415161132812,-78.88780212402344,-117.9696502685547,-148.9871826171875,52.46821594238281,-17.83246612548828,-257.675537109375,218.6241607666016,-207.2943115234375,204.3297576904297,-170.0524139404297,-63.56002044677734,-280.1337280273438,19.0916633605957,-80.18349456787109,-129.4708404541016,-19.43686485290527,214.5503540039062,-9.507331848144531,-78.21922302246094,-72.33078765869141,-100.2781066894531,16.99932861328125,178.9104614257812,-233.6126861572266,48.51878356933594,-35.67401504516602,54.48904418945312,-126.5511703491211,91.0762939453125,38.74019622802734,-180.7722778320312,-185.0584869384766,411.600830078125,29.35194396972656,-128.8465728759766,-61.20718765258789,-70.97971343994141,-194.7495269775391,182.2859802246094,-38.66790008544922,-150.2673797607422,254.0003051757812,-66.87940216064453,80.41484832763672,-144.8667602539062,367.7306518554688,15.80748844146729,18.92930221557617,73.79196166992188,-138.6049499511719,4.283649444580078,35.57851409912109,44.94783782958984,47.85291290283203,77.86366271972656,63.68545913696289,-134.7315063476562,33.43364334106445,-61.41303634643555,48.64800262451172,-88.12777709960938,-13.96010398864746,170.6962585449219,-14.42528343200684,22.28342247009277,6.307425498962402,90.83786010742188,-133.3734283447266,-23.3770637512207,26.2010612487793,15.7582893371582,2.214080333709717,11.17002391815186,1.602346420288086,-14.92255878448486,17.25684928894043,0.6422411203384399,-2.971839904785156,24.33194732666016,-9.181224822998047,-4.496745109558105,7.983573436737061,0.5554132461547852,-3.571839809417725,-10.56949138641357,16.2451171875,9.383573532104492,-2.63050651550293,-3.630506753921509,6.148902416229248,-5.93194580078125,4.983573913574219,2.920211791992188,1.560105800628662,-3.329598903656006,3.371840000152588,-2.677441596984863,0.7976533174514771,2.513171672821045,2.687357902526855,7.209386825561523,5.197653293609619,11.24981117248535,-17.10612869262695,-7.828159809112549,-14.81407928466797,5.924905300140381,-2.376533031463623,3.913171768188477,9.31317138671875,0.03520074486732483,16.61460876464844,5.414609432220459,-5.376533031463623,7.063890933990479,-2.72437572479248,-2.400000095367432,9.301438331604004,6.324905395507812,-5.376533031463623,6.324905395507812,9.06389045715332,5.150719165802002,0.7507190704345703,0,-6.800000190734863,-1.486828327178955,-12.20000076293945,3.901438236236572,-4.400000095367432,-4.400000095367432
4.150719165802002,-0.2492809593677521,0,-5.388266563415527,12.45215797424316,0,7.150719165802002,-1.976532816886902,8.313172340393066,0,0.01173359155654907,2,0.01173359155654907,-5.388266563415527,-1.225813865661621,0,0.7507190704345703,0.7624526023864746,-1.953065633773804,5.162452697753906,-11.75306510925293,1.75071907043457,10.07562637329102,4.09909200668335,-6.341331481933594,0.7859196662902832,-1.364799499511719,1.023467183113098,-13.706130027771,6.936638832092285,7.924905300140381,9.336639404296875,3.256320953369141,8.197653770446777,5.960106372833252,6.861544609069824,-3.294398069381714,22.68501281738281,-6.792960166931152,5.8328537940979,-7.485011577606201,10.82868957519531,12.8216495513916,-2.369493007659912,-8.169490814208984,1.910824775695801,22.96063423156738,1.78122615814209,6.480318069458008,16.13429260253906,14.18826866149902,30.13898849487305,-18.2779712677002,31.78410148620605,20.74655532836914,16.99114608764648,-5.846931457519531,-23.17418098449707,-22.54133033752441,19.14837455749512,-5.080315589904785,-24.48735618591309,-11.06933975219727,-44.54367828369141,0.8187675476074219,-45.50037384033203,44.95754241943359,-22.18433380126953,-137.4886474609375,-117.4850311279297,186.0941772460938,-76.36843872070312,33.66388702392578,-210.3465576171875,38.0699462890625,-84.80861663818359,-198.7596435546875,-88.45192718505859,-129.2946929931641,-104.8649444580078,208.7862243652344,-239.3810119628906,-15.78750705718994,-67.06449127197266,-45.36927032470703,82.27981567382812,-164.4086151123047,121.6894073486328,8.106363296508789,-238.0895385742188,217.9619293212891,-71.46556091308594,-113.4261779785156,-54.33096694946289,-105.1732635498047,-189.4454956054688,-115.2144470214844,64.82699584960938,139.56005859375,-268.6465148925781,-181.6937255859375,88.85237884521484,179.5013732910156,139.3735504150391,-48.3028450012207,11.59366798400879,-123.7944641113281,88.14769744873047,307.5519104003906,120.7920684814453,170.1863708496094,-24.84086227416992,267.1162109375,-131.3086853027344,88.61671447753906,145.3433227539062,-37.81558609008789,247.1808776855469,53.16571044921875,167.7987976074219,234.9003295898438,194.9933319091797,60.68466949462891,54.27828216552734,82.14801025390625,151.1072540283203,-301.2402038574219,103.0843505859375,84.92523193359375,-45.40649032592773,21.32444381713867,-272.2589111328125,-18.46350479125977,273.6749267578125,101.2267379760742,172.1502838134766,253.6578216552734,-107.5375823974609,322.5768737792969,234.7794952392578,121.2562026977539,-42.6077880859375,132.6778411865234,-22.42465782165527,401.3550415039062,289.307373046875,150.1506652832031,-12.91437149047852,166.4004821777344,32.3925895690918,-24.06011199951172,-27.98939514160156,-3.7899169921875,41.74626159667969,-179.5657043457031,10.18790054321289,-155.2566833496094,109.4205017089844,320.1272277832031,228.4969635009766,74.74421691894531,12.25991058349609,123.799690246582,-193.9992980957031,-14.04019069671631,97.94550323486328,167.6440582275391,157.0516052246094,108.4967498779297,-152.5468597412109,-27.51293754577637,-174.7708435058594,-9.984119415283203,-183.8303375244141,-44.69287872314453,67.77911376953125,-162.5497131347656,170.6479949951172,-60.96615982055664,104.6430816650391,-1.51370906829834,128.0889434814453,-18.05661201477051,213.4981231689453,-98.09233856201172,17.78539276123047,37.39402389526367,0.4915199279785156,-12.1953067779541,1.783571720123291,15.59999752044678,-9.854499816894531,-3.785919189453125,1.578878402709961,1.341335296630859,7.79530668258667,-12.9366397857666,-2.168962955474854,6.543679237365723,7.346025466918945,3.042242050170898,6.367146015167236,-20.1436767578125,1.346025466918945,-49.63050842285156,-8.343679428100586,15.75541496276855,-9.592960357666016,-15.41876983642578,1.56010627746582,-19.74367713928223,7.635730266571045,1.343679428100586,-14.12959671020508,-26.38122367858887,22.38879585266113,20.48735809326172,7.924905300140381,14.00053024291992,-6.59061336517334,-12.4140796661377,-9.706131935119629,-4.451627254486084,6.360106468200684,0.2211206555366516,7.174186229705811,13.23807716369629,-6.376533031463623,-4.637547492980957,-9.025814056396484,-2.400000095367432,-5.364799499511719,-12.16479969024658,-1.72437572479248,4.162452697753906,-11.76479911804199,0,-0.9765328168869019,5.150719165802002,-10.77653312683105,3.162452697753906,-0.9882664084434509,6.150719165802002,12.45215797424316,8.31317138671875,4.150719165802002,4.150719165802002,-4.400000095367432
0,4.150719165802002,8.301438331604004,0,6.150719165802002,-14.18826675415039,3.901438236236572,3.174186229705811,-0.2492809295654297,10.301438331604,-3.400000095367432,1,5.901438236236572,-4.61407995223999,-0.2492809295654297,-3.388266563415527,-0.2375473976135254,-4.376533031463623,-5.376533031463623,0.7741861343383789,7.075624465942383,8.336639404296875,0.5835731029510498,9.099091529846191,-4.851626873016357,-0.9882664084434509,-12.94367790222168,-0.2023467421531677,2.046934127807617,-13.1530647277832,4.37183952331543,-2.906131267547607,-7.729599475860596,-9.489173889160156,3.007040023803711,-5.816427707672119,-14.80234527587891,8.616426467895508,-6.251627445220947,10.11786937713623,20.7319450378418,-16.88735771179199,-14.96010208129883,4.120211601257324,6.120211601257324,7.970023632049561,7.839894771575928,5.741332530975342,-1.007039070129395,4.741332530975342,6.004693031311035,9.049281120300293,-4.58591890335083,4.934292793273926,17.57236862182617,-13.4117317199707,-44.05215835571289,-6.320741653442383,7.72725248336792,7.360105991363525,49.62271118164062,3.071985244750977,-9.570779800415039,-31.16843414306641,126.771614074707,-52.97549438476562,98.39978790283203,-66.27433776855469,28.5019702911377,63.7243766784668,-165.7898712158203,81.29364013671875,20.84330940246582,-30.48500823974609,-126.5001449584961,76.99038696289062,-214.6824493408203,-129.3990173339844,97.48318481445312,13.24564647674561,69.64897918701172,-370.2254028320312,-190.9795227050781,77.18251800537109,104.8763885498047,108.6750946044922,-94.98417663574219,76.63390350341797,127.7670669555664,-34.02119064331055,-25.43100738525391,76.68524932861328,111.0800170898438,-103.0759658813477,91.12300872802734,116.1501159667969,-169.1492767333984,-32.72504043579102,-277.1415100097656,-206.9135131835938,-139.0306243896484,-26.24336051940918,-90.68651580810547,65.96753692626953,-127.4410858154297,228.4781188964844,121.5286712646484,13.30492115020752,-72.76364135742188,208.3365631103516,-19.96630477905273,106.7988052368164,-91.56154632568359,-66.59135437011719,-7.785604476928711,-15.96790313720703,188.4579925537109,-102.399543762207,-112.6865844726562,12.53929138183594,31.23211288452148,-219.9838562011719,-259.2304382324219,62.32082748413086,204.7923126220703,-8.811935424804688,-132.0401153564453,-10.5472354888916,97.93205261230469,-134.6236572265625,-403.5883178710938,-51.23935699462891,209.9244842529297,-91.8150634765625,20.12673759460449,-1.136093139648438,-241.1517486572266,-260.1152648925781,-188.6885833740234,-79.98348236083984,55.64596939086914,-89.50272369384766,59.39797973632812,-117.3295974731445,95.56754302978516,396.8535766601562,-130.8734893798828,-170.6233367919922,-43.39311218261719,-177.1959686279297,-105.8637237548828,126.2992630004883,-230.9107513427734,-32.88280868530273,-14.11324882507324,-2.738071441650391,-198.1626281738281,24.17903709411621,96.45260620117188,103.8199996948242,7.597293853759766,-56.21936416625977,33.66638946533203,-315.9393920898438,-163.5005035400391,152.8221130371094,-90.46788024902344,90.17072296142578,267.3546142578125,-85.70854187011719,-166.4577484130859,93.99818420410156,-27.56925201416016,301.1663513183594,-130.6678009033203,57.42037200927734,-31.2373161315918,-101.2083892822266,-143.2242736816406,-6.022710800170898,-54.206298828125,-48.85502624511719,12.40938663482666,-17.24617385864258,30.88478851318359,23.09099578857422,-59.52853775024414,-11.20052719116211,-16.43156623840332,-4.484487056732178,-67.41801452636719,45.46677017211914,12.97887992858887,6.230508327484131,-22.12490272521973,-16.56245040893555,-9.442239761352539,-12.42634201049805,10.09440231323242,8.117864608764648,-4.157759666442871,1.653974056243896,-16.52255821228027,-0.6657075881958008,-5.80469274520874,-6.899091243743896,-8.32255744934082,-6.228160381317139,-9.757759094238281,-9.216426849365234,0.6070400476455688,-5.706131935119629,21.68501281738281,-2.882664442062378,-20.75541114807129,8.838077545166016,-3.776533126831055,-6.416425228118896,5.047464847564697,-3.428160667419434,6.924906253814697,-15.17653274536133,11.16245269775391,-1.253974199295044,0.07040148973464966,-11.42581367492676,-2.190613031387329,3.174186229705811,0.7624526619911194,-5.376533031463623,-2.388266563415527,-8.800000190734863,-9.764799118041992,-1.976532816886902,-2.964799165725708,-9.049281120300293,8.301438331604004,-5.376533031463623,-3.649281024932861,-4.147842884063721,-13.20000076293945,-1.237547397613525,-4.898561954498291,16.35359573364258,4.150719165802002,5.150719165802002,3.901438236236572,-5.388266563415527
9.301438331604004,-4.649281024932861,0,-3.637547492980957,0,-5.388266563415527,-1.237547397613525,7.313171863555908,8.301438331604004,-8.800000190734863,3,-6.376533031463623,-2.388266563415527,6.324905395507812,2.174186229705811,-1.953065633773804,2,9.31317138671875,3.185919761657715,6.174186229705811,1.011733531951904,-11.75306510925293,-6.364799499511719,0.7624526023864746,9.185920715332031,8.099092483520508,-2.202346563339233,-1.451627731323242,-6.167145729064941,6.12255859375,4.785920143127441,-0.3530659675598145,6.360105991363525,-8.84746265411377,3.936638832092285,6.548372268676758,5.485011100769043,4.583572864532471,22.3371696472168,0.844587504863739,9.68266487121582,3.077441692352295,-2.50847864151001,-8.797651290893555,2.338456392288208,22.94133567810059,-1.595306396484375,-3.169492244720459,-9.099091529846191,15.00757312774658,24.84277153015137,2.527251720428467,-11.32490158081055,12.50144195556641,33.01696014404297,-3.802346229553223,0.122560977935791,7.621121883392334,-47.3812255859375,-0.05450439453125,-38.87327575683594,14.62581062316895,48.32414627075195,83.23731994628906,113.9557189941406,207.5092926025391,87.01460266113281,77.81649017333984,-8.104004859924316,48.97893905639648,-129.9562225341797,206.7067565917969,16.30143165588379,-155.4172515869141,-17.92754745483398,12.98349571228027,-78.04096221923828,-32.01982498168945,43.41778182983398,-33.78964233398438,7.885034561157227,-99.66889190673828,-127.4240570068359,-105.2376937866211,8.206464767456055,-42.92708587646484,340.4701843261719,-60.91527557373047,87.74337768554688,-14.37244415283203,62.33110046386719,200.6450347900391,-171.74169921875,81.3720703125,44.5159797668457,89.58819580078125,196.4134674072266,-64.49993896484375,136.7380981445312,-54.92763519287109,-148.0612335205078,-34.77798843383789,3.830959320068359,-160.5366058349609,-64.57779693603516,127.1787185668945,151.0374603271484,-113.109504699707,77.21466827392578,81.15033721923828,-145.4926452636719,-28.37288856506348,279.0960388183594,-33.89651107788086,-149.1851196289062,-426.6073303222656,6.826656341552734,-547.7747192382812,-27.73791122436523,-247.7338562011719,154.5763854980469,84.60189819335938,-165.5692291259766,228.6793518066406,-127.7198715209961,231.4694061279297,87.33560180664062,75.94476318359375,35.28215408325195,177.8486480712891,9.691835403442383,-175.9911193847656,-14.81014347076416,20.99895477294922,-7.608298301696777,210.7897186279297,0.06103932857513428,-246.1993408203125,343.870849609375,-39.34677124023438,26.60273551940918,-26.50709915161133,-269.8198547363281,141.1927490234375,-144.5261077880859,-165.6729431152344,244.6405029296875,-39.01582336425781,77.62590026855469,-9.944579124450684,-316.8119201660156,176.6687622070312,34.09114074707031,-141.9986267089844,31.87191963195801,132.7279510498047,-76.00460052490234,-183.6174011230469,-19.03585433959961,-154.2395782470703,-23.6400318145752,-131.7834320068359,139.2928161621094,307.6220703125,7.175934791564941,133.6327209472656,-106.8846282958984,-173.3359527587891,-136.5406188964844,39.68734741210938,8.417719841003418,34.41867828369141,-212.010498046875,21.10298919677734,197.8683776855469,-3.68768310546875,263.8782653808594,-62.22686004638672,-37.7867546081543,134.2683258056641,-27.88212966918945,-122.9311676025391,92.90143585205078,-51.04618072509766,111.4633712768555,60.33534240722656,80.15049743652344,64.99871063232422,-42.92020034790039,-15.49545192718506,35.27273559570312,-19.24330139160156,-8.223466873168945,-13.0211181640625,1.593489646911621,-1.185919284820557,10.22816371917725,7.405223369598389,-19.23807525634766,-13.07561874389648,12.72255897521973,12.13429260253906,0.8563211560249329,21.37471580505371,4.007040023803711,-8.134291648864746,8.647467613220215,4.042240619659424,-4.555412769317627,-9.117863655090332,6.908478260040283,17.70848083496094,-3.642240762710571,8.885011672973633,19.64981079101562,6.263890743255615,6.687357902526855,3.560106039047241,-10.9671459197998,20.8005313873291,-4.341331958770752,1.774186134338379,-12.74133110046387,5.360105991363525,-3.178879737854004,-0.625813901424408,-6.602346897125244,4.924905300140381,-2.953065633773804,-12.16479873657227,-4.049281597137451,0.03520071506500244,-11.43754768371582,4.174186229705811,7.313171863555908,-0.4985618591308594,0.7507190704345703,-3.649281024932861,-0.2492809295654297,-11.20000076293945,-8.800000190734863,-0.2375473976135254,5.150719165802002,-4.400000095367432,0,-4.649281024932861,0,-1.237547397613525
-4.400000095367432,-3.400000095367432,3.901438236236572,8.301438331604004,-4.400000095367432,3.652157306671143,-1.976532816886902,-5.388266563415527,-4.649281024932861,4.150719165802002,-0.9882664084434509,3,-4.649281024932861,0.7741861939430237,0.1976534128189087,-0.9765328168869019,-13.23989295959473,-0.4868282675743103,0.7859196662902832,-12.00234603881836,8.31317138671875,11.05215740203857,1,-3.202346801757812,-19.56479835510254,1.524905204772949,-5.404693603515625,-7.404693126678467,-13.22815895080566,-13.24746131896973,-13.36714363098145,5.157759189605713,10.12255954742432,-5.682664394378662,-13.18122386932373,-1.155412435531616,8.449811935424805,1.485012054443359,4.496744632720947,0.1056022644042969,13.58122825622559,3.908478736877441,-1.792958736419678,19.24511909484863,17.69440078735352,1.92960000038147,28.24277496337891,-7.86154317855835,17.30378532409668,-8.348369598388672,-8.308478355407715,5.167148113250732,-19.07796859741211,7.503256320953369,11.91082763671875,-5.399999618530273,-23.30976295471191,5.603406429290771,-31.54367828369141,30.97342872619629,-54.94132614135742,36.35676574707031,40.63391876220703,-175.5087738037109,170.6044464111328,-285.4313354492188,84.20949554443359,-45.10325241088867,75.91082000732422,-155.5945434570312,-263.20751953125,168.4681396484375,101.4983444213867,206.0019073486328,-105.5061340332031,452.2923278808594,120.322868347168,27.1629695892334,-45.17866516113281,162.1445007324219,-231.3252563476562,-23.53225326538086,39.78509902954102,16.25685501098633,-207.5369567871094,298.2928466796875,-66.97917175292969,-28.87721633911133,-182.1479644775391,129.8507843017578,-67.43299102783203,120.4591293334961,56.51023483276367,-13.92082595825195,120.4847183227539,90.28911590576172,-13.07736206054688,64.88275146484375,-274.8362426757812,-256.980712890625,-342.0539245605469,-39.90840148925781,195.5578918457031,36.92731857299805,65.24961853027344,-261.1506958007812,266.2699279785156,233.6138610839844,-89.72512054443359,-366.3622436523438,135.9862365722656,48.52394104003906,19.41302490234375,117.2031326293945,88.60577392578125,109.311149597168,-72.73404693603516,21.79886054992676,-222.0260925292969,-32.08682250976562,-76.53853607177734,208.8563690185547,93.87326812744141,202.8826599121094,-232.4075469970703,74.77442169189453,183.7183380126953,-569.3766479492188,40.91393280029297,36.98540496826172,-174.137451171875,-217.504150390625,-197.5382995605469,26.86934471130371,141.1971435546875,-153.3715209960938,-28.9501838684082,153.5259704589844,-126.5176239013672,265.4759521484375,-317.6629028320312,-15.08032035827637,76.69204711914062,127.1769104003906,-92.94548034667969,104.2418060302734,-198.2993011474609,-190.4906921386719,-42.62208557128906,20.33226203918457,170.7588653564453,-189.7274017333984,145.2794189453125,-232.9644927978516,-68.75791931152344,68.21159362792969,158.3534545898438,10.70363903045654,-81.75190734863281,94.93081665039062,-179.1218719482422,142.9991149902344,-46.47600173950195,44.93785095214844,-48.84812927246094,-49.68877792358398,-122.3442687988281,148.7936401367188,98.16708374023438,57.91863632202148,65.26176452636719,142.0984802246094,75.05474090576172,-67.19846343994141,-16.290771484375,-268.2695007324219,-216.6206970214844,-114.4852981567383,62.2800178527832,-157.2290191650391,-70.11688232421875,-238.0715179443359,-69.988037109375,-161.6188659667969,-40.40393829345703,-51.98854827880859,0.760108470916748,-168.5794677734375,20.78326988220215,107.6321029663086,-46.00469207763672,37.29099655151367,4.486828804016113,13.45919990539551,-1.536109685897827,-13.63520050048828,14.35306549072266,0.1765375137329102,-1.038077354431152,-7.477968215942383,8.228161811828613,8.978882789611816,-0.8445863723754883,5.046934127807617,9.136640548706055,-4.053974628448486,-0.270931214094162,17.81930351257324,-3.567146301269531,-15.13429069519043,-3.507946014404297,-10.90847492218018,2.757760047912598,0.7577595710754395,-15.76714515686035,9.110824584960938,-18.46335983276367,-26.45919609069824,-9.978879928588867,-0.4164271354675293,14.47562408447266,15.48736000061035,-4.230506420135498,8.960105895996094,-10.9671459197998,-0.1906132698059082,-7.602346420288086,-11.17653274536133,0.7507190704345703,-6.788266658782959,1.936638832092285,-8.025814056396484,4.924904823303223,1.75071907043457,0.02346718311309814,-9.025814056396484,-6.625813007354736,4.652157306671143,8.052158355712891,4.901438236236572,-13.44928169250488,-5.625813961029053,4.150719165802002,-7.800000190734863,-3.649281024932861,-13.20000076293945,-9.049281120300293,-4.400000095367432
-0.2492809295654297,-4.400000095367432,-0.4985618889331818,3.162452697753906,9.301438331604004,-4.649281024932861,-7.800000190734863,-1.237547397613525,-0.4985618591308594,0.01173359155654907,0.01173359155654907,-0.9882664084434509,0.01173359155654907,-2.964799165725708,0.7507190704345703,7.324905395507812,-6.602346897125244,-5.364799499511719,-1.388266563415527,7.336639404296875,3.785919666290283,-5.614080429077148,12.33663940429688,12.48735809326172,-3.178879737854004,5.209386825561523,4.185919761657715,-1.602346897125244,-10.18122291564941,-4.353065967559814,14.23807716369629,3.247464179992676,-4.131945133209229,-2.207040309906006,-1.917865037918091,2.757759094238281,23.24981117248535,3.844587802886963,-18.02816009521484,20.08266639709473,7.64224100112915,9.065708160400391,8.543678283691406,-27.60287284851074,13.29152297973633,15.01877784729004,11.03050899505615,-16.06101417541504,-10.92490386962891,-11.02112007141113,4.440423488616943,1.190612316131592,15.29205131530762,13.10378932952881,-5.03754711151123,-9.384099960327148,-9.397651672363281,-17.08055305480957,6.258443832397461,21.00030136108398,8.661012649536133,43.72178649902344,-161.4866027832031,143.5958404541016,-141.2774353027344,-16.53528594970703,65.51143646240234,48.57682800292969,-72.26209259033203,-63.39875030517578,-227.5557098388672,114.7124099731445,-31.05162811279297,157.4763946533203,-146.5189514160156,209.74609375,69.10220336914062,-61.54239273071289,111.3984069824219,-67.4573974609375,-89.75181579589844,-214.4050598144531,118.2373123168945,238.7974548339844,-243.0595855712891,89.36396026611328,-182.3143615722656,67.02392578125,-25.84679794311523,-146.7996063232422,40.26222991943359,-108.3602447509766,130.9216461181641,11.93006229400635,68.13838958740234,-103.3198547363281,41.73442840576172,-80.29068756103516,-160.4935607910156,-93.31125640869141,74.1114501953125,-230.9585266113281,70.62953186035156,-180.9024963378906,-175.7460174560547,-134.0787200927734,-175.6161651611328,-157.1160736083984,-2.996559143066406,207.7150115966797,-9.038369178771973,138.1619262695312,-104.2599945068359,-135.4680328369141,21.76192474365234,294.6424255371094,78.89488220214844,-138.8879852294922,230.9037933349609,69.29155731201172,130.49462890625,-190.2462463378906,-206.6333770751953,-143.0842437744141,273.3424072265625,-76.75342559814453,-186.1130065917969,-86.98544311523438,-46.57810211181641,-100.2851486206055,15.62318801879883,-268.6911315917969,-26.07719612121582,-131.5672760009766,137.02734375,-66.00808715820312,-206.0120239257812,244.5911712646484,-171.9606323242188,73.19720458984375,60.04695129394531,-93.46410369873047,56.91099548339844,141.5598754882812,-34.58697128295898,166.1069793701172,339.4767456054688,-208.3689575195312,41.32574844360352,280.8416137695312,165.3797454833984,86.87699890136719,58.07342910766602,-56.92951202392578,-42.29954528808594,23.57510185241699,-176.3394622802734,-331.4810791015625,94.15315246582031,357.3135986328125,58.72272491455078,170.3561553955078,6.064346313476562,73.90628814697266,-50.47289276123047,-159.4538879394531,-355.5228881835938,10.6106071472168,40.3011360168457,43.31204223632812,-2.306728363037109,-123.8008880615234,202.7710113525391,-71.4603271484375,29.7159595489502,-38.66888046264648,225.9893341064453,-275.9622497558594,105.144660949707,-109.5922088623047,-3.441709518432617,82.24456787109375,17.64118766784668,17.29146194458008,123.2978134155273,71.78330993652344,33.15435028076172,-103.5968933105469,-49.88191223144531,-34.375244140625,-55.0745735168457,-53.83389663696289,-53.49023818969727,-19.24564743041992,-22.77365684509277,9.199997901916504,-17.74420356750488,-9.948371887207031,0.6187734603881836,-1.110826015472412,-8.72255802154541,22.03573036193848,-8.670929908752441,-3.699090957641602,-16.13194274902344,-6.334290981292725,-14.99295997619629,-21.1554126739502,8.106134414672852,10.88501358032227,-5.543679237365723,7.734294414520264,-9.247459411621094,6.395306587219238,0.8915214538574219,-8.955412864685059,-8.567146301269531,1.920212268829346,3.560107231140137,-7.567146301269531,-11.9671459197998,5.383573055267334,-6.089174747467041,4.924905300140381,-0.2774414420127869,-10.26336097717285,-17.14133071899414,-3.614080429077148,-0.4633607864379883,-1.388266563415527,15.48736000061035,0,8.087358474731445,8.324905395507812,6.150719165802002,-4.388266563415527,0.7507190704345703,-1.237547397613525,13.45215797424316,9.06389045715332,-0.4985618591308594,0.7507190704345703,8.301438331604004,8.301438331604004,0,-0.9882664084434509,0.01173359155654907,16.60287666320801
12.45215797424316,0,0,0,4.150719165802002,0,0.01173359155654907,3.162452697753906,-5.388266563415527,1,7.313171863555908,1,-8.788266181945801,-1.953065633773804,-5.388266563415527,12.47562408447266,5.185919761657715,11.08735847473145,-16.4140796661377,0.5999999046325684,-1.614080429077148,2.785919666290283,-5.364799499511719,12.0756254196167,3.75071907043457,-5.428160190582275,4.983572959899902,2.560105800628662,-8.414080619812012,14.27327919006348,-3.990612506866455,2.607040405273438,3.169492721557617,-0.4281606078147888,1.303255319595337,-12.34367942810059,1.844587802886963,10.15775871276855,-3.13194465637207,6.007040500640869,18.51082611083984,-11.49439811706543,7.618775844573975,-10.86154460906982,12.67509651184082,3.077441215515137,-13.21460723876953,-1.160106182098389,0.9102954864501953,12.92725276947021,8.317865371704102,-13.09204959869385,-20.73429107666016,-9.910289764404297,-12.79765129089355,9.124904632568359,-100.2938613891602,34.41982269287109,-59.20098114013672,124.8477325439453,66.00628662109375,117.2832641601562,6.199012756347656,-105.4808349609375,36.83602905273438,107.0482940673828,172.8636474609375,-118.9467849731445,48.57289886474609,-183.7155151367188,71.41045379638672,103.4912872314453,-198.8287658691406,65.47821044921875,-115.8589324951172,-217.9873809814453,62.04536437988281,141.4774475097656,398.1116333007812,-146.7322692871094,92.18009948730469,137.3288116455078,-26.82194900512695,52.52756118774414,-37.06395721435547,-110.1232070922852,50.37539672851562,-134.7858123779297,256.1590576171875,-59.51534271240234,-145.7876586914062,-62.10671997070312,-117.0094604492188,-110.9237518310547,185.6014556884766,163.0906219482422,57.1959228515625,-202.6435089111328,-175.5123291015625,-122.5879516601562,64.91379547119141,212.8580169677734,-30.53609275817871,-99.14875030517578,70.02136993408203,96.29750823974609,-86.98228454589844,160.9439392089844,314.2300109863281,134.4454345703125,-308.9753112792969,111.9856338500977,78.42970275878906,203.1418304443359,-250.1219482421875,94.55094909667969,207.8380432128906,-79.08823394775391,-46.79874420166016,-60.50382614135742,63.18427658081055,-17.45197868347168,-209.1430511474609,-277.6136474609375,-174.1920318603516,190.7829895019531,49.14279174804688,-99.25797271728516,201.0124816894531,-68.61262512207031,336.1366271972656,157.9076080322266,54.56211090087891,-33.14637756347656,167.3295440673828,-32.24578094482422,-98.37612915039062,88.42478942871094,-129.2368316650391,-122.7019958496094,148.6200714111328,142.4527130126953,-54.6513786315918,71.69464111328125,21.68767166137695,69.69464874267578,-177.3243560791016,-3.753347396850586,214.3998718261719,-69.33790588378906,-98.91051483154297,-98.25027465820312,-28.84919166564941,136.0564117431641,275.5325317382812,225.1900329589844,-178.059326171875,100.5386199951172,-131.4066619873047,-44.94927978515625,1.004083633422852,-296.6616821289062,97.05995178222656,-209.8491973876953,-113.8420867919922,173.8526000976562,184.4925231933594,-147.7941589355469,37.99994277954102,-66.83580017089844,64.88962554931641,-79.36961364746094,-208.2324676513672,-185.3505554199219,17.48675727844238,-127.0475387573242,12.65496063232422,62.07040023803711,45.93294525146484,-2.769796371459961,-107.2214431762695,-245.1103973388672,37.09697341918945,90.498779296875,-76.9017333984375,-231.5435485839844,51.5384635925293,25.44116973876953,3.914466857910156,-14.9924373626709,-17.73458862304688,13.05343627929688,15.46806907653809,49.62709808349609,33.16010284423828,-87.16767120361328,-29.41173553466797,-1.466237306594849,9.856321334838867,18.68266487121582,21.96479988098145,-8.557758331298828,0.2305068969726562,-3.689704418182373,6.346025466918945,3.192959785461426,-3.03050708770752,3.81642746925354,2.607039928436279,3.6498122215271,-3.416427135467529,9.710824966430664,-1.346025824546814,15.44746398925781,-12.3906135559082,6.722558498382568,-22.05919456481934,2.595306396484375,-3.077441692352295,-0.5671462416648865,-7.35775899887085,-11.26336097717285,-3.59061336517334,8.687358856201172,-4.602346897125244,3.37183952331543,-0.8633613586425781,0.5483722686767578,-12.9906120300293,-6.01408052444458,1.023467063903809,-1.225813865661621,-1.237547397613525,-9.788267135620117,9.301438331604004,-5.886827945709229,3.174186229705811,0.7624526023864746,-4.649281024932861,3.901438236236572,2.913171768188477,4.901438236236572,-8.800000190734863,0,5.150719165802002,-1.237547397613525,-4.400000095367432,-5.637547492980957
-10.03754806518555,0,4.150719165802002,-4.400000095367432,-0.2492809295654297,-3.400000095367432,-4.400000095367432,6.150719165802002,4.162452697753906,0.01173359155654907,-9.788266181945801,11.46389198303223,-2.625813961029053,2.75071907043457,-9.764799118041992,-7.776533126831055,-2.388266563415527,4.913171291351318,-6.049281120300293,-9.729597091674805,3,0.7859199047088623,-4.75306510925293,5.383573055267334,-11.72959899902344,-12.16479873657227,3.948372364044189,-1.190613269805908,2.169492959976196,-1.1671462059021,9.687357902526855,8.110825538635254,9.371840476989746,1.246933937072754,-5.002346515655518,3.334292411804199,-6.792960166931152,8.659196853637695,8.80938720703125,12.09439849853516,3.943679809570312,-5.908478736877441,-11.93663883209229,-2.263890266418457,4.289175033569336,14.73898887634277,-12.15071868896484,21.30379295349121,20.22112274169922,-5.19348669052124,-9.764798164367676,-7.929594993591309,-23.8620719909668,40.30900955200195,-1.896214485168457,-39.52437210083008,46.52884292602539,45.43678665161133,-36.66306304931641,74.87644958496094,-155.0521392822266,124.1416244506836,98.62583160400391,-127.8159027099609,-41.48055648803711,-11.14678382873535,-105.1914596557617,5.780246734619141,-58.15829849243164,-53.82345581054688,252.5366821289062,-8.618780136108398,132.8842620849609,245.126220703125,12.07431507110596,-149.9703216552734,23.44746017456055,-82.71279907226562,243.7451934814453,-124.5857009887695,-145.7037048339844,-42.26319885253906,72.26541900634766,-90.02194213867188,-34.10991287231445,82.48389434814453,17.32816886901855,139.4666748046875,-245.1522216796875,278.1177978515625,40.5545768737793,9.145279884338379,44.34588241577148,160.0009460449219,186.7555999755859,-137.0734710693359,-132.9483642578125,-185.4349517822266,-42.96971130371094,47.97593688964844,-100.3459625244141,-87.9666748046875,-57.79738616943359,304.9059448242188,-26.59038162231445,-15.48794364929199,232.3773498535156,-23.88196563720703,74.65810394287109,-4.817907333374023,161.1149291992188,-173.8134765625,-77.77406311035156,-154.8635559082031,13.89017486572266,-191.0692749023438,-125.0059661865234,-227.5136871337891,272.7105407714844,43.76542282104492,-0.5581836700439453,45.00872039794922,184.02099609375,-51.42813873291016,296.827880859375,87.0499267578125,45.03424453735352,183.3193511962891,88.27937316894531,148.0638122558594,161.1250762939453,203.1994171142578,14.95976257324219,62.23504638671875,59.46482086181641,213.7960052490234,112.8932952880859,-202.3584289550781,112.1117935180664,-167.6929321289062,-116.2398071289062,-242.9385681152344,-143.6073913574219,-76.38363647460938,153.1835174560547,41.92643356323242,111.693359375,83.02473449707031,51.66786956787109,-89.23019409179688,-239.697021484375,86.06375885009766,-130.0139923095703,171.8193054199219,-90.78279113769531,26.25172233581543,44.21393585205078,-71.71915435791016,42.61075592041016,33.73308563232422,-129.4457855224609,-184.0303802490234,336.5230102539062,195.5910491943359,-103.1712265014648,-47.24208068847656,226.0432281494141,-188.9081726074219,2.022861242294312,71.046630859375,132.3347473144531,-3.216257095336914,8.657238960266113,336.3407287597656,-32.18917083740234,-66.07463073730469,-133.4272613525391,30.51626968383789,-211.0885009765625,-58.42196655273438,237.6495819091797,58.51754760742188,91.33738708496094,-64.47955322265625,-116.8913803100586,-8.039130210876465,118.2720031738281,43.74571990966797,25.11339950561523,13.90614318847656,-24.63345336914062,42.63232040405273,61.28342437744141,47.79741668701172,10.43731689453125,-8.929067611694336,41.82921981811523,21.16714859008789,1.353065490722656,6.265707015991211,7.037547588348389,-1.146026015281677,-1.670931339263916,-3.661543369293213,3.931944847106934,-6.252156734466553,-18.94602394104004,-2.05866813659668,3.995306491851807,4.757759094238281,-22.8943977355957,-13.59295654296875,-0.3413323760032654,-2.607038259506226,-3.03050684928894,-17.4943962097168,-5.59061336517334,1.496745109558105,5.785919666290283,15.26154518127441,13.9366397857666,11.53429317474365,15.48735809326172,12.34837245941162,-13.15306568145752,-0.9501895904541016,-5.776533126831055,4.687358379364014,8.197654724121094,-5.61407995223999,5.185919761657715,-0.9765328168869019,-0.4750947952270508,-10.28682899475098,2.174186229705811,6.150719165802002,12.20287704467773,-5.637547016143799,6.577062606811523,3.162452697753906,12.45215797424316,-8.800000190734863,-8.800000190734863,4.150719165802002,4.150719165802002,3.162452697753906,-4.400000095367432,5.150719165802002
0,-4.388266563415527,-0.2492809295654297,-5.388266563415527,4.150719165802002,0.02346712350845337,-4.400000095367432,-4.400000095367432,0,0.01173359155654907,0.01173359155654907,5.150719165802002,-5.376533031463623,1.011733531951904,4.162452697753906,-1.976532816886902,-9.776533126831055,9.301438331604004,-17.55306434631348,-7.1671462059021,1.035200595855713,-11.4140796661377,0.007040500640869141,3.936638832092285,20.82399749755859,0.2328542470932007,8.936639785766602,-16.92021179199219,-9.717864036560059,-1.578879833221436,-5.76479959487915,-2.329598426818848,-3.578879833221436,-2.404693126678467,2.216427326202393,0.5835738778114319,2.03050708770752,2.531946659088135,5.508478164672852,13.482666015625,-12.41877365112305,10.96480083465576,-3.334291934967041,0.8633609414100647,8.753066062927246,6.753065586090088,0.2539741396903992,11.05397605895996,-19.44042015075684,2.407042503356934,17.82869338989258,-1.856849193572998,20.4286937713623,-45.68841552734375,35.30485534667969,-51.62997436523438,187.3682708740234,-55.70218658447266,29.80726623535156,139.880615234375,12.35700035095215,35.72051239013672,128.4332427978516,71.43731689453125,75.80840301513672,17.03669548034668,-179.1872711181641,114.3212585449219,-44.55771255493164,296.4336547851562,-14.27987289428711,177.4239959716797,131.512939453125,-3.366386413574219,-71.59613800048828,48.14884185791016,126.0435180664062,-46.17244720458984,23.09485626220703,105.9895324707031,65.65988922119141,-246.7012176513672,11.87086868286133,65.38539886474609,-103.2243347167969,-112.0697860717773,133.6919860839844,-404.7329406738281,145.6992492675781,-33.93231582641602,170.4160614013672,-64.79440307617188,-71.35275268554688,234.1514129638672,85.80947875976562,-275.0987854003906,-32.25131225585938,142.9490051269531,38.03839111328125,-253.0817565917969,205.1676940917969,-12.56750679016113,156.3603515625,-51.83501434326172,308.2042541503906,-351.5276489257812,-90.02520751953125,-52.81708145141602,191.9195709228516,-83.73814392089844,2.646269798278809,-5.668193817138672,184.3964691162109,-21.77256011962891,-167.586181640625,372.6859130859375,-28.1755199432373,-1.147001266479492,-63.73926544189453,-21.563720703125,2.429191589355469,66.96298217773438,-212.6957550048828,-159.3436279296875,245.4839019775391,-90.93798828125,111.0199356079102,81.32048034667969,199.2186737060547,253.2394561767578,-264.86181640625,-22.54728317260742,-94.42191314697266,250.6356353759766,-218.2500152587891,-191.3334197998047,216.0060729980469,-43.05363464355469,-139.3219299316406,38.70916366577148,-192.6961059570312,165.7694244384766,126.3321228027344,264.5542907714844,200.7073364257812,161.326904296875,41.15406799316406,-226.0629425048828,-199.6900482177734,-110.9304885864258,-274.6829528808594,368.9885864257812,107.3046188354492,-186.4913787841797,-221.8518981933594,-102.4915084838867,244.2501831054688,-56.09984588623047,-8.621042251586914,-122.2354202270508,39.7967414855957,-299.8948059082031,-51.49013900756836,70.84239196777344,66.57426452636719,23.49999809265137,-74.67519378662109,-225.6974029541016,-125.359489440918,7.110439300537109,-60.34352874755859,-62.10236358642578,277.0721740722656,34.85964965820312,-12.20112800598145,149.2718963623047,-142.8363952636719,93.05133056640625,34.09464263916016,159.3717956542969,137.8928680419922,33.58691787719727,52.23725128173828,136.5079650878906,-171.8957977294922,-91.95154571533203,-12.94475364685059,93.47116088867188,-286.7593994140625,-33.01853942871094,162.5483703613281,18.33353424072266,160.0824279785156,-39.45949554443359,-220.4946746826172,94.26100921630859,-49.91603851318359,-23.61278915405273,-2.108477115631104,-28.97184371948242,0.3595760464668274,-13.97706031799316,19.50613021850586,4.729598999023438,-20.28500556945801,1.183572769165039,7.856850624084473,0.6187740564346313,14.55775928497314,12.33194732666016,-0.4046935439109802,-16.99295997619629,1.018774032592773,-8.790613174438477,1.571839451789856,-3.934292316436768,-5.543678760528564,13.33663940429688,-3.341331958770752,11.53429222106934,14.51082611083984,-3.143679141998291,-2.863361358642578,-12.14133262634277,-9.804693222045898,2.97183895111084,-8.037548065185547,7.134292125701904,8.174186706542969,0.7624526023864746,6.663890838623047,0.04693418741226196,2.75071907043457,0.02346712350845337,5.150719165802002,5.162452697753906,17.35359573364258,-15.60000038146973,-0.4868283271789551,10.301438331604,4.652157306671143,-5.625813484191895,-1.237547397613525,-4.649281024932861,-0.4985618591308594,1,-0.2492809295654297,-0.2492809295654297
7.802876949310303,-0.2492809295654297,0,0.01173359155654907,3.901438236236572,4.150719165802002,-3.400000095367432,5.162452697753906,0.01173359155654907,-0.2492809295654297,-1.976532816886902,0,2.011733531951904,5.924905300140381,-2.376533031463623,-7.614080429077148,1.53663969039917,-14.16479873657227,-8.329598426818848,2.011733531951904,11.33663940429688,-10.29439735412598,-0.3647994995117188,-3.190613269805908,2.536638736724854,-1.929598450660706,7.383573055267334,-8.729598999023438,7.23285436630249,-0.6657080054283142,-2.155412197113037,5.983572959899902,-1.120211601257324,1.216427326202393,26.9864501953125,0.1084781289100647,1.096744775772095,-2.120211839675903,8.169495582580566,21.38410568237305,-5.287356853485107,-7.042240142822266,-6.061544418334961,-43.20053100585938,-12.8943977355957,13.50378608703613,-7.924905300140381,4.724375247955322,18.42165184020996,-11.90378189086914,-18.96714401245117,40.37237167358398,-69.82398986816406,-26.83467292785645,35.3254280090332,-187.7911071777344,0.7556962966918945,8.949957847595215,-22.45420837402344,-153.0154418945312,173.9925231933594,1.321794033050537,-56.00437164306641,-39.00968933105469,-126.3298492431641,104.4399032592773,-0.3544292151927948,-142.5830993652344,96.81588745117188,-116.6949310302734,-88.94921875,-181.1536712646484,-59.09735107421875,133.3733520507812,126.1761779785156,90.15972900390625,8.519588470458984,29.8267993927002,-52.2301025390625,160.4680480957031,159.384033203125,-27.73702049255371,-28.73778533935547,-11.09347534179688,-149.1709442138672,-409.3603210449219,45.15194702148438,-92.15508270263672,218.2331695556641,-5.448429107666016,64.84044647216797,27.67313003540039,-244.9605560302734,-80.47946166992188,0.8450493812561035,66.12265014648438,46.3306884765625,-196.4830017089844,-185.8824310302734,6.775424003601074,57.09167861938477,35.71038436889648,-49.3390998840332,69.50212097167969,-154.8667602539062,76.43890380859375,250.2147216796875,-119.8283538818359,-169.7384948730469,104.3353729248047,-290.3601684570312,-72.10691070556641,168.4980773925781,-199.9748382568359,-95.11376190185547,150.5812683105469,273.4346618652344,59.11153793334961,-301.3521728515625,-7.903623580932617,-118.3948974609375,-90.51873779296875,167.7079925537109,-117.2532653808594,-44.88551712036133,-106.4729309082031,-159.8324584960938,132.5326538085938,-25.57552528381348,-132.6669006347656,-263.0342407226562,-92.19541931152344,14.20760345458984,-33.02199554443359,44.9425048828125,-78.48171997070312,-25.63546371459961,137.9538269042969,-252.0024719238281,260.5278930664062,192.5397796630859,-393.1319885253906,80.32524108886719,-7.180667877197266,326.2865600585938,168.1902008056641,29.45595932006836,-93.82394409179688,18.62151718139648,-100.6726455688477,-162.3088531494141,-159.8391876220703,35.29170989990234,-175.4360656738281,-163.0569000244141,-191.3410949707031,-133.8459320068359,-127.3329315185547,-270.6915283203125,181.5052032470703,297.9278564453125,52.73543167114258,51.47336578369141,45.98994064331055,-76.3399658203125,156.0590667724609,54.88690948486328,-72.73176574707031,-87.23745727539062,-152.5364837646484,80.338623046875,102.4095001220703,165.2708282470703,40.62210083007812,-52.19908142089844,-106.0235366821289,-21.65542221069336,-132.7794799804688,190.2857513427734,-112.6498794555664,-72.86312866210938,-40.84542846679688,19.52905464172363,250.4216613769531,62.53134918212891,-127.2061157226562,-67.08114624023438,170.7486724853516,-16.17895698547363,75.46382904052734,-88.37895202636719,67.2237548828125,67.12232971191406,-147.1468505859375,122.8806228637695,-7.392729759216309,-128.2441253662109,42.41226577758789,20.63520431518555,-13.68031787872314,-33.55541229248047,-17.18826484680176,4.472751617431641,5.21877384185791,12.45397472381592,3.578879833221436,16.41408348083496,-10.96010589599609,3.630506992340088,5.268054962158203,15.39530754089355,-6.169492721557617,11.35541534423828,20.84981155395508,-3.310824871063232,15.28501319885254,2.385919570922852,2.08213472366333,3.496744632720947,-5.80938720703125,11.55775928497314,12.58122825622559,7.971839904785156,7.87327766418457,-3.1671462059021,-0.3530659675598145,-3.863361358642578,-12.37887954711914,1.948372364044189,-5.800000190734863,6.348372936248779,-11.44928169250488,-3.953065633773804,-16.5882682800293,-0.4000000953674316,10.301438331604,-9.049281120300293,15.21460914611816,3.513171672821045,-4.637547492980957,-8.800000190734863,0,-2.225813865661621,4.162452697753906,-5.637547492980957,0,-0.2492809295654297,-5.388266563415527
-3.649281024932861,4.150719165802002,0,-5.388266563415527,-1.237547397613525,-3.400000095367432,6.150719165802002,-5.388266563415527,-4.400000095367432,-0.2492809295654297,13.45215797424316,0.7741861939430237,-9.764799118041992,5.162452697753906,-1.388266563415527,5.913171768188477,-2.388266563415527,-0.9530656337738037,-4.364799499511719,14.66154479980469,-3.376533031463623,-2.34133243560791,20.78879547119141,-4.294397830963135,1.785919666290283,-6.329598426818848,18.82399749755859,-11.9671459197998,-0.1788795590400696,-6.317865371704102,15.68501281738281,13.5460262298584,-6.465705394744873,14.1061315536499,-5.531945705413818,-23.68500709533691,-12.63572978973389,-2.357759475708008,0.6164267063140869,-9.899091720581055,5.404693603515625,18.10613250732422,-2.722558498382568,18.95541572570801,2.665708065032959,10.80000114440918,4.842240810394287,-4.513171672821045,-3.282133102416992,-2.39008092880249,-6.874564647674561,-22.16298484802246,41.5728874206543,63.29364776611328,48.42036437988281,104.5619888305664,9.794023513793945,60.69386672973633,-17.57598114013672,37.45736312866211,-129.0331573486328,192.389404296875,249.7051696777344,-191.6125793457031,-196.6845550537109,110.1319427490234,54.35958099365234,99.94291687011719,-197.0524749755859,-316.0144958496094,65.92331695556641,-236.3200531005859,-279.5774230957031,-215.1469879150391,-23.49735260009766,-30.12371253967285,-78.01551818847656,116.8510055541992,114.8808517456055,-275.4955139160156,70.07134246826172,-40.29794692993164,-1.476005554199219,-162.0264739990234,-29.38326072692871,-179.0499572753906,-0.1046829223632812,0.0832061767578125,-23.21822929382324,-383.1895141601562,-52.71414566040039,48.23052597045898,-96.39561462402344,280.631103515625,-86.12544250488281,203.0364990234375,-136.3056488037109,54.26018524169922,73.2991943359375,-171.7850646972656,-69.18030548095703,-5.316471099853516,-40.70276641845703,-330.788818359375,100.6049880981445,35.89532470703125,-81.69866943359375,62.5660285949707,78.42213439941406,-140.3341827392578,154.67578125,-171.6102905273438,57.07839584350586,126.1143417358398,-222.2995452880859,-77.28913879394531,-9.804050445556641,-55.33613967895508,-182.7339630126953,280.9302062988281,91.63664245605469,-377.4325866699219,89.06793212890625,270.3070678710938,-2.899940490722656,27.24273300170898,-154.8079681396484,-98.99858856201172,-305.8442993164062,-263.3091430664062,165.4987487792969,-269.676025390625,-128.8499298095703,-20.83955764770508,-28.59473419189453,-79.4715576171875,-158.5438995361328,96.94514465332031,-162.2991943359375,7.140674591064453,279.7510070800781,54.33067321777344,-94.44040679931641,43.53948974609375,-91.21487426757812,-72.42373657226562,100.3776397705078,-207.2607421875,118.5822906494141,28.14431762695312,101.8619384765625,71.68518829345703,-42.45197677612305,-170.0102233886719,61.05573654174805,-55.77742004394531,-116.15283203125,-220.3737945556641,112.7807083129883,114.5312042236328,58.94794464111328,-198.6060638427734,-96.76371765136719,-258.5472717285156,-116.3517150878906,18.55360412597656,-162.67138671875,-72.29318237304688,72.24687194824219,205.7782287597656,7.157608032226562,206.8585662841797,-38.76615524291992,118.3044815063477,84.53520965576172,86.06616973876953,-52.50726318359375,-86.20558166503906,-55.56593704223633,-32.96356201171875,-218.1135559082031,166.5511474609375,61.89021682739258,-10.38462448120117,-87.84419250488281,254.4878540039062,-21.48554611206055,-17.77607345581055,17.31181335449219,117.1593399047852,58.75594329833984,51.12755966186523,-88.92861175537109,-15.01772308349609,14.81641960144043,34.48160552978516,-125.9656372070312,-82.70900726318359,-22.64117431640625,-2.521266937255859,0.2750983238220215,-7.037546157836914,5.202347755432129,7.239894390106201,13.15775966644287,-10.64458465576172,1.828161239624023,3.642770290374756,5.653974056243896,2.567147731781006,-6.710824966430664,-2.268054008483887,11.16949272155762,-17.54602432250977,-2.682134866714478,6.896744728088379,-0.3929599523544312,-7.053972244262695,4.960105895996094,-6.251627922058105,-7.317865371704102,-22.48266410827637,-4.851627826690674,-0.9295985698699951,-2.190613269805908,-11.37887954711914,-3.917865037918091,-10.75306510925293,1.896745681762695,-16.639892578125,-2.202346801757812,-10.01408004760742,-5.800000190734863,-7.614080429077148,14.20287704467773,2.675624370574951,-0.4868283271789551,7.324904918670654,9.06389045715332,0.01173359155654907,-6.625813961029053,4.150719165802002,3.913171768188477,-3.400000095367432,-4.400000095367432,4.150719165802002,3.901438236236572,-3.400000095367432
-10.77653312683105,3.901438236236572,0,0,0,4.150719165802002,0.01173359155654907,3.162452697753906,2.913171768188477,-4.637547492980957,4.162452697753906,-2.214080333709717,3.174186229705811,3,-1.463361263275146,-9.776533126831055,-8.788266181945801,4.263890743255615,-9.543679237365723,-15.5765323638916,-9.967145919799805,1.023467183113098,-1.202346563339233,8.687358856201172,15.22634506225586,-15.19295883178711,-8.717864990234375,-9.717864990234375,0.6070399284362793,-4.630506992340088,6.971839427947998,-8.477441787719727,-10.03050804138184,-12.73428821563721,-0.856319785118103,-22.81460571289062,-10.92021179199219,13.3272533416748,3.712641716003418,-2.513172149658203,16.88032341003418,-2.002876043319702,-4.97183895111084,15.02581405639648,21.61695861816406,7.823469161987305,-19.61460494995117,9.98826789855957,5.896215438842773,-12.13376331329346,31.63678741455078,-62.13716125488281,-61.31317138671875,178.5103454589844,-205.2277221679688,119.2985763549805,117.0527191162109,64.66676330566406,-89.53479766845703,5.971848487854004,169.5911102294922,9.741559982299805,-3.54972505569458,107.7708587646484,54.55592727661133,68.71414947509766,-149.9885864257812,-163.5762939453125,131.7874908447266,60.94073104858398,-18.89105033874512,91.39652252197266,-30.30459976196289,-292.0736694335938,106.551628112793,7.274491310119629,170.2268371582031,245.3244018554688,-11.63404846191406,-22.82435607910156,-47.47629547119141,6.942687034606934,-78.93338775634766,237.93408203125,-148.7779998779297,-108.1296081542969,53.81879425048828,201.2477416992188,-224.8033599853516,23.65474891662598,82.83937072753906,-46.28614044189453,30.6268196105957,326.8331604003906,-37.54873657226562,-106.4721298217773,286.3929443359375,1.060901641845703,7.658916473388672,-107.0614929199219,-205.8266448974609,240.1518096923828,76.22154235839844,-210.3257446289062,-28.45937919616699,130.762451171875,-288.6644897460938,-243.3256378173828,-116.2203369140625,71.96173095703125,258.5818786621094,180.6978607177734,166.8626708984375,7.753473281860352,17.68058204650879,-28.43893051147461,-101.4206237792969,60.59756088256836,137.6466827392578,-238.3237152099609,4.56325626373291,3.583007335662842,91.63706970214844,26.58119964599609,-77.46153259277344,16.71369552612305,34.08452987670898,-92.76564788818359,233.2581939697266,-153.8503723144531,-64.45347595214844,13.95592498779297,177.6297454833984,-33.95417022705078,23.64752578735352,-74.04161071777344,-61.95024108886719,-217.1335754394531,163.1458892822266,62.43025207519531,58.94613265991211,119.853645324707,24.1336555480957,84.40487670898438,-233.2311401367188,-91.98474884033203,9.892766952514648,-15.03131484985352,267.1048278808594,-273.0566711425781,70.26860809326172,223.8981170654297,25.97505950927734,-72.192626953125,264.6153259277344,-35.8233642578125,9.68359375,18.53395080566406,54.99419021606445,-228.0618896484375,-157.5205383300781,-167.7995300292969,172.8010864257812,126.5360946655273,140.431884765625,-153.8325958251953,-111.3976364135742,-156.9881896972656,22.33846664428711,97.02748107910156,-42.86425018310547,112.5005569458008,-179.2302093505859,59.56797409057617,134.0903778076172,47.31664657592773,93.87239074707031,-146.8627471923828,-98.01370239257812,23.79078102111816,-121.1281433105469,174.0080261230469,69.67193603515625,-20.8195972442627,24.96472358703613,-40.29287719726562,79.19916534423828,-198.2193603515625,-63.70153045654297,186.87744140625,-100.0644912719727,45.27426910400391,107.5507278442383,34.25865936279297,63.58795928955078,38.31711578369141,85.37131500244141,27.62528228759766,85.708251953125,-149.9283142089844,1.094099283218384,21.82528686523438,1.022938251495361,-7.470400810241699,17.99114418029785,-7.971839904785156,13.97183799743652,-4.896744728088379,6.879787921905518,31.13247871398926,-2.053974151611328,19.86207580566406,-0.7812263965606689,-12.88500595092773,-12.99113845825195,-8.595302581787109,-0.08917522430419922,5.077441692352295,2.65866756439209,-19.09439468383789,0.5835728645324707,-6.978879928588867,12.34837245941162,1.971839427947998,4.185919761657715,-2.917865037918091,-10.30613040924072,-6.978879451751709,6.414609909057617,7.110826015472412,-4.776533126831055,-7.602346897125244,-4.886828422546387,-0.2375473976135254,4.936638832092285,0.7507190704345703,-6.353065967559814,-1.486828327178955,-3.637547492980957,8.313172340393066,-3.400000095367432,-5.388266563415527,7.313171863555908,-0.2492809295654297,4.150719165802002,-0.4985618591308594,9.301438331604004,17.60287666320801
7.313171863555908,-4.400000095367432,-0.9882664084434509,0,-13.20000076293945,-7.788267135620117,4.162452697753906,0.01173359155654907,-0.2375473976135254,-10.77653312683105,1.762452602386475,-0.2258138656616211,-6.376533031463623,4.174186229705811,-0.4000000953674316,-12.16479969024658,4.762452602386475,-0.964799165725708,-0.3882665634155273,2.221120357513428,-6.353065967559814,8.185920715332031,-7.555412769317627,-6.085011005401611,-7.369492530822754,7.809388160705566,-4.155412197113037,7.885011672973633,-5.10847806930542,-7.322558403015137,-4.847463607788086,-0.1319456100463867,4.030507564544678,3.268054962158203,0.8680544495582581,-6.960105895996094,-3.85919713973999,-9.936638832092285,0.2258148193359375,19.59296226501465,-25.9389820098877,-20.66154098510742,-6.513172626495361,9.425813674926758,9.863361358642578,-1.096744537353516,21.1014404296875,-4.692047119140625,32.18644714355469,-24.07926177978516,-65.33792877197266,5.431043148040771,49.24768447875977,-24.74596214294434,68.88137054443359,42.87349700927734,-65.32701873779297,-131.0165100097656,276.8595275878906,-6.993264198303223,-52.56342315673828,164.8211212158203,-239.3549346923828,181.8320922851562,100.7081832885742,27.36747550964355,24.99712753295898,163.1392669677734,79.38642883300781,37.06100845336914,-88.42194366455078,68.64448547363281,-437.6299438476562,162.0536804199219,-99.57357025146484,-97.17380523681641,95.85585784912109,121.1639175415039,-37.3227653503418,-148.15625,-254.6297454833984,59.98419570922852,170.656494140625,258.8024597167969,238.3844146728516,-124.0550155639648,-121.6782608032227,231.7251281738281,-228.2501373291016,-14.36468505859375,-82.73784637451172,-259.5472717285156,-83.1566162109375,-69.91987609863281,-70.06770324707031,-127.675666809082,-207.9129028320312,-202.2986145019531,145.0192565917969,-74.45811462402344,-170.9944305419922,-159.0791473388672,-1.805863380432129,-236.2289581298828,-72.67537689208984,-304.7675476074219,-195.1560211181641,21.52043342590332,279.0545043945312,-408.2156372070312,196.3027038574219,25.13132095336914,229.3788909912109,126.0467681884766,20.55523872375488,193.1504821777344,-123.3315734863281,-54.43801498413086,-0.08979415893554688,-116.4630584716797,-413.9640197753906,-71.06346130371094,-64.90184020996094,-236.1736450195312,-357.4609680175781,-496.83642578125,-159.2312316894531,1.819297790527344,-131.438232421875,-45.41667175292969,53.30362319946289,563.53369140625,34.52533340454102,202.2358856201172,31.26736640930176,214.265380859375,-13.7088737487793,314.9799194335938,288.876220703125,73.81504058837891,-100.4130401611328,139.2015533447266,29.4698600769043,91.05030822753906,247.3654479980469,155.8910827636719,141.7482604980469,-59.32669830322266,161.9879455566406,381.8224487304688,2.104576110839844,-339.7750854492188,102.4573211669922,36.42190551757812,-296.9631042480469,-31.42973136901855,-120.7339859008789,-127.4708862304688,-162.6343688964844,-100.5665130615234,232.3877105712891,-151.5847625732422,41.52250671386719,26.15899276733398,-194.1199798583984,24.07298278808594,-89.89491271972656,-58.37439727783203,-209.6651611328125,203.7291564941406,235.7667694091797,-13.46797561645508,-505.5226135253906,-174.8159332275391,112.6720657348633,-65.86039733886719,-36.57387542724609,2.297121047973633,-93.00558471679688,-26.03899002075195,37.66770553588867,-30.71452713012695,120.4831161499023,-33.18658447265625,-182.5776519775391,89.38175201416016,31.30977249145508,-123.1495056152344,-17.41543197631836,-275.8284912109375,-95.75601196289062,-30.12784957885742,149.4007568359375,-60.25512313842773,-145.7852325439453,-32.3846321105957,-64.60362243652344,-149.4558868408203,58.12854766845703,-68.36170196533203,26.80574035644531,-2.337697505950928,1.501443386077881,-1.428159713745117,-2.536638259887695,-9.875625610351562,-6.113171100616455,-16.48735618591309,5.089174747467041,10.653977394104,-8.061544418334961,2.658667802810669,3.741333484649658,18.49440002441406,-7.746023178100586,0.03050726652145386,14.13429260253906,20.66154479980469,-10.14133262634277,-6.746026039123535,1.287358283996582,2.548372268676758,11.86154556274414,-0.02816057205200195,8.122559547424316,-5.76479959487915,20.81226348876953,13.07562446594238,9.430511474609375,-5.178879261016846,14.46389198303223,-0.2258138060569763,-5.190613269805908,4.174186229705811,-10.77653312683105,4.162452697753906,-1.649281024932861,-19.56479835510254,-2.463361263275146,2.924905300140381,-6.364799499511719,-1.486828327178955,-2.400000095367432,-1.237547397613525,-9.037548065185547,-0.4985618591308594,-4.649281024932861,-4.649281024932861
-5.388266563415527,5.150719165802002,9.301438331604004,0,-6.376533031463623,-0.2492809295654297,3.901438236236572,-0.9882664084434509,0.01173359155654907,3.162452697753906,-9.037548065185547,-8.089174270629883,3.197653293609619,-0.9530656933784485,5.75071907043457,0.02346715331077576,-1.929598569869995,-12.9671459197998,4.948372364044189,5.174186229705811,1.971839427947998,-0.376533031463623,-0.2023465633392334,-11.12959861755371,-4.155412673950195,21.49439811706543,0.2445877194404602,3.18122673034668,-0.5554125308990479,9.296745300292969,21.68501281738281,-5.392960071563721,-10.7108211517334,3.282664775848389,4.477441310882568,-5.485010623931885,5.033384323120117,-18.27327537536621,-3.506131172180176,-15.19113922119141,-6.087357997894287,12.15306854248047,13.91551971435547,-20.68553733825684,-14.57706165313721,-7.602346897125244,7.755414009094238,29.36063575744629,-2.529604911804199,-48.62921905517578,150.5356597900391,-9.868596076965332,-9.87275505065918,-68.5648193359375,166.3687438964844,-91.16767883300781,-248.6614990234375,27.46048355102539,-56.54398345947266,-144.3260345458984,100.1921157836914,-293.2736511230469,250.8115386962891,-91.9400634765625,203.4909820556641,-121.1085510253906,31.44768905639648,9.510988235473633,62.81772232055664,497.4527282714844,67.00096893310547,446.2397766113281,-65.91143798828125,229.7960205078125,146.4896240234375,131.2384643554688,-164.944091796875,-332.8631591796875,183.0692138671875,-7.73210334777832,-227.8921661376953,-431.0678405761719,322.4367980957031,-14.29777145385742,-89.58432006835938,-247.9440460205078,124.0190200805664,-124.6079940795898,-146.7419891357422,108.1584625244141,-112.097785949707,57.90958786010742,104.0042419433594,-59.43178176879883,-33.78498458862305,-172.8702239990234,-128.9435119628906,207.6355743408203,-86.85342407226562,44.26423645019531,-117.1194152832031,-277.837158203125,128.2553253173828,15.21622753143311,-206.8935241699219,-52.67399215698242,-83.73945617675781,64.727294921875,193.7477416992188,-127.9257583618164,-304.7922668457031,-98.02377319335938,-1.974493980407715,243.5276794433594,208.7469787597656,-120.2093658447266,197.5205078125,47.75312423706055,10.25381278991699,6.04693603515625,-263.7221984863281,113.9906311035156,244.8592529296875,40.52875518798828,-186.9940948486328,-50.57464218139648,19.08356666564941,83.22760009765625,115.4437408447266,214.1519927978516,-40.10543823242188,-62.02460479736328,203.888916015625,74.09879302978516,-373.707275390625,-166.1009979248047,-116.6700973510742,110.7104263305664,-47.31727600097656,4.189083099365234,-45.47375106811523,48.47318649291992,138.9071044921875,-0.2951173782348633,-271.2209167480469,-233.0956420898438,196.152587890625,33.25215148925781,-6.94233512878418,-316.5084838867188,-30.57958602905273,290.0361328125,34.16339111328125,-165.3621368408203,-102.3588333129883,70.50918579101562,-149.9891662597656,-35.89988708496094,-162.8712768554688,-72.25371551513672,429.3751525878906,55.86044311523438,-108.9347229003906,101.0095520019531,-80.76833343505859,-71.80995941162109,172.8667755126953,-196.0504150390625,-48.72544097900391,-56.49803161621094,-179.6322937011719,-91.94964599609375,208.2094116210938,47.26365661621094,-178.4015808105469,-128.8993225097656,89.52271270751953,-27.78316879272461,-91.65258026123047,168.9083404541016,-68.35818481445312,19.31150054931641,24.29559898376465,-18.79045677185059,-121.8191528320312,44.53551864624023,61.52870178222656,-76.89573669433594,-9.431852340698242,-29.43294143676758,24.62520790100098,14.80438995361328,-224.2097930908203,117.9269485473633,-115.3872909545898,180.0826568603516,-16.26707077026367,87.257080078125,45.86102294921875,-140.4235382080078,-188.6905212402344,-60.75465393066406,-58.88713073730469,3.096744060516357,-23.60287094116211,18.39818382263184,15.29909324645996,9.619302749633789,0.1671469211578369,7.46101713180542,8.607040405273438,5.294397830963135,-4.670931339263916,3.153066158294678,-5.734292030334473,-1.946025729179382,5.790613651275635,-7.792960166931152,2.181226253509521,-1.35775899887085,-1.155412673950195,4.209387302398682,-1.148372173309326,14.26154518127441,-8.306131362915039,-6.392960071563721,-1.202346682548523,5.122558116912842,-8.294397354125977,3.395307064056396,-9.764799118041992,-12.40234565734863,6.174186229705811,-9.002346038818359,2.924905300140381,8.075624465942383,6.901438236236572,-3.400000095367432,1.762452602386475,2,-8.800000190734863,-4.637547492980957,-0.9765328168869019,1,5.150719165802002,-1.400000095367432,-0.9882664084434509,-1.976532816886902
7.313171863555908,-1.237547397613525,-8.800000190734863,-3.400000095367432,-4.400000095367432,0,3.174186229705811,-6.364799499511719,-4.649281024932861,-2.400000095367432,-12.20000076293945,1.011733531951904,-2.214080333709717,1.011733531951904,0.04693418741226196,5.197653293609619,11.33663940429688,16.3770637512207,6.826343536376953,10.18591976165771,6.785919666290283,6.157759666442871,-0.5788798332214355,-13.18122482299805,0.7408028244972229,-3.978879928588867,-4.607038974761963,-1.978879928588867,-25.87092781066895,-2.741332530975342,5.78122615814209,-8.63572883605957,-18.84980773925781,-10.31082344055176,4.089175224304199,3.056320667266846,7.653973579406738,14.39061546325684,-0.7507190704345703,-5.287357330322266,4.529598712921143,-4.388264656066895,-5.419303417205811,-10.68031787872314,-11.03337860107422,27.36714744567871,26.50666046142578,-19.04041481018066,22.96608734130859,25.87040710449219,59.97364807128906,-8.31135368347168,-217.1921997070312,117.990364074707,-92.30612945556641,135.1009063720703,121.6464157104492,109.8907623291016,27.15541458129883,57.30530548095703,155.6763763427734,81.22423553466797,20.76632308959961,164.3621215820312,-158.3919372558594,3.615839004516602,52.67116546630859,-114.3473815917969,-156.0788726806641,-77.06312561035156,76.10552215576172,-66.65570068359375,89.37978363037109,-17.95191383361816,-106.2976989746094,128.7615661621094,25.36875152587891,-119.9934844970703,169.350341796875,13.80161666870117,-3.694367408752441,144.0404357910156,-3.436090469360352,-59.98989868164062,65.92953491210938,99.65806579589844,329.6152954101562,378.534912109375,-100.2333450317383,-258.1987609863281,-259.7794799804688,63.41957092285156,36.81086349487305,36.8998908996582,43.28519821166992,100.123420715332,74.97988891601562,-79.57658386230469,46.8003044128418,-32.77397918701172,75.98452758789062,-213.1083068847656,138.8032531738281,321.2639770507812,271.6654663085938,183.12451171875,-124.0469512939453,112.2312545776367,-11.01469993591309,-263.3874206542969,-280.828369140625,-189.688720703125,70.92338562011719,-23.21839714050293,103.2730331420898,-141.7477722167969,-175.4724426269531,-62.84557723999023,-90.61339569091797,24.12991333007812,-280.5357055664062,-222.7679595947266,48.69704437255859,70.919677734375,-310.3759155273438,-290.9588928222656,-142.4978942871094,87.11860656738281,-335.1771240234375,226.8112487792969,34.91498565673828,-31.49204254150391,-171.8607635498047,-232.2837982177734,-40.37417602539062,-87.71552276611328,-61.31785583496094,-82.88099670410156,150.9719696044922,371.4620971679688,-181.4358825683594,-395.3525390625,-111.8238525390625,-236.4230346679688,13.97055625915527,102.0469818115234,14.56334114074707,200.9036407470703,-161.1363067626953,-170.9412078857422,-143.0368041992188,71.38406372070312,-212.0555572509766,-192.2933502197266,120.7977676391602,282.8823547363281,107.6048431396484,262.2876281738281,-30.06546020507812,-77.77157592773438,142.3815612792969,229.2548217773438,-404.559814453125,-91.01609039306641,-278.4499816894531,91.94566345214844,-122.9313201904297,-121.241828918457,-134.0378875732422,-219.742431640625,31.28373336791992,4.57496452331543,-9.68938159942627,269.9880981445312,93.81985473632812,164.3829040527344,229.1041412353516,-120.1360778808594,-4.57221794128418,-393.6972045898438,179.4275817871094,-1.751419067382812,-87.76047515869141,-10.49712181091309,-84.59801483154297,186.6795043945312,73.34072875976562,-144.2710723876953,52.86457824707031,-55.38518142700195,140.7433929443359,117.9551086425781,41.49123001098633,-8.886148452758789,16.83953285217285,71.7305908203125,9.663802146911621,-2.582817077636719,164.7412872314453,17.20439529418945,-80.21832275390625,-101.4430770874023,-83.04306793212891,54.11135101318359,76.66624450683594,-18.20416450500488,-9.376533508300781,-1.600529670715332,-3.110825061798096,-9.099091529846191,-12.30560111999512,-6.449809074401855,1.543678760528564,-13.72489929199219,-10.49674415588379,2.112642288208008,9.80938720703125,5.053974628448486,-16.60052871704102,-11.63989353179932,7.082664966583252,-1.59061336517334,-8.746025085449219,-4.76479959487915,8.710826873779297,8.571840286254883,-11.95541191101074,-18.79061317443848,15.01226234436035,0.7225585579872131,-0.2140803337097168,-11.72959899902344,-1.376533031463623,-0.4750947952270508,17.36532974243164,1.035200834274292,3.924905300140381,9.301438331604004,-1.237547397613525,-15.42581367492676,3.913171768188477,3.901438236236572,-0.2492809295654297,-3.400000095367432,-4.649281024932861,-9.788267135620117,-0.4985618591308594,-4.649281024932861
-8.800000190734863,3.913171768188477,8.31317138671875,-5.388266563415527,0.01173359155654907,1.75071907043457,-2.400000095367432,4.913171768188477,5.162452697753906,1.501438140869141,11.301438331604,2.913171768188477,11.301438331604,-3.388266563415527,2.023467063903809,10.06389045715332,-3.602346897125244,-7.741332530975342,-15.39061164855957,3.197653293609619,-6.753065586090088,0.7976533174514771,3.734292030334473,4.821120262145996,2.524905204772949,8.37183952331543,5.418773174285889,12.40704154968262,-12.1061315536499,6.268054962158203,1.64224100112915,-8.110820770263672,4.83989429473877,6.045117378234863,-9.699090957641602,7.08917760848999,-3.282663345336914,-5.762452602386475,5.470931529998779,8.002346038818359,3.886828422546387,-8.859196662902832,19.31082916259766,-5.09439754486084,-12.27562141418457,-5.087357997894287,-8.358287811279297,-23.2028751373291,-38.51210784912109,-43.48790740966797,31.19401931762695,85.49302673339844,-198.6477661132812,8.030571937561035,31.89758110046387,66.52365112304688,100.5626678466797,26.43648719787598,94.69931030273438,-67.68507385253906,28.62187385559082,258.6836853027344,119.0980224609375,-128.9333343505859,179.8218688964844,106.2083358764648,-42.24654388427734,94.37675476074219,-55.34246063232422,-2.393264770507812,-129.1036071777344,92.26924133300781,-107.4167938232422,26.36491394042969,62.62857055664062,12.05716323852539,141.4358062744141,292.987060546875,-30.88166236877441,-81.32283020019531,106.2685394287109,-145.4694213867188,-40.60353851318359,30.04915237426758,18.0467472076416,49.91797256469727,-215.1338043212891,27.16505241394043,28.93131065368652,296.0221557617188,-41.86771392822266,-246.7670288085938,-77.09670257568359,39.30517959594727,388.0515441894531,-206.9153594970703,-182.8230438232422,128.7367553710938,175.9781799316406,-78.35596466064453,-25.77079772949219,-93.89601135253906,88.30886077880859,199.8918609619141,147.5739593505859,-162.6876831054688,-100.5588226318359,34.1391487121582,-204.8161926269531,-216.0496368408203,-88.15161895751953,102.368522644043,14.16338157653809,-139.1351165771484,-236.2978668212891,-357.1026916503906,158.9184875488281,-63.9755973815918,-309.7889404296875,-270.2413635253906,-84.90718078613281,-3.825801849365234,105.3466491699219,12.1092586517334,-68.57480621337891,-253.8733520507812,62.2060661315918,79.85104370117188,184.4958648681641,182.5693511962891,-137.31884765625,-335.8870849609375,-269.6362609863281,-138.7619171142578,-42.65886688232422,267.6810913085938,241.8786315917969,-194.0065765380859,312.1679382324219,-84.44480895996094,314.9155883789062,111.4339294433594,173.2465057373047,-199.9228668212891,176.2996063232422,-46.39910125732422,83.43743896484375,-124.8457336425781,-34.31998443603516,-113.1837463378906,126.8923416137695,-132.0003967285156,-60.33120727539062,-239.4655609130859,-166.8474731445312,-223.1197662353516,98.50252532958984,-612.02197265625,-289.4403076171875,197.64404296875,157.3558197021484,30.20154762268066,-14.562424659729,-276.3405151367188,299.6913452148438,33.37398147583008,71.03977203369141,173.4653472900391,-0.2321205139160156,-106.2551574707031,185.8106994628906,72.49026489257812,182.0005493164062,-95.32667541503906,-30.29802131652832,94.11687469482422,143.2958526611328,10.96769237518311,74.73703002929688,295.6538391113281,138.5777282714844,79.35374450683594,27.65723419189453,-108.5571365356445,-137.6256408691406,64.47555541992188,-135.5978546142578,-95.31483459472656,110.1884918212891,-55.49167251586914,50.73263549804688,-176.5849456787109,122.9267272949219,183.0823669433594,77.53166198730469,-117.7290725708008,-140.1159210205078,-116.330207824707,173.6463928222656,-22.49938774108887,100.7603454589844,-156.0363159179688,-42.62270736694336,-46.37887573242188,-39.67539596557617,-4.786975860595703,18.20938873291016,41.96298599243164,-4.790613174438477,-15.51551818847656,-21.18357276916504,-7.840422630310059,-14.05919456481934,-4.682664394378662,-18.49908828735352,-0.3812264204025269,-2.479788303375244,7.473277568817139,-15.7108211517334,6.885011196136475,-8.717864990234375,5.746025562286377,7.710825443267822,18.87093353271484,0.3859195709228516,13.48735809326172,-11.53194522857666,2.971839427947998,-1.225813746452332,11.81461143493652,6.936638832092285,-9.578879356384277,1.774186134338379,-10.01408004760742,-3.625813961029053,-4.388266563415527,0.2093873023986816,1.948372364044189,-3.376533031463623,-7.788266181945801,2,-7.788267135620117,-0.2375473976135254,-0.2492809295654297,1,-3.400000095367432,-4.649281024932861,1
5.652157306671143,1,-4.649281024932861,-4.400000095367432,5.150719165802002,-12.20000076293945,-4.376533031463623,3.913172245025635,-4.376533031463623,-2.964799165725708,9.336639404296875,-8.776533126831055,-9.764799118041992,-6.614080429077148,2.011733531951904,2.221120595932007,1.046934366226196,-4.578879356384277,-12.9671459197998,-0.964799165725708,3.936638832092285,-0.1319451332092285,-15.36714553833008,14.71082496643066,7.110825061798096,9.96010684967041,5.995306491851807,6.960105419158936,11.23285484313965,-3.108478546142578,1.891521453857422,1.898561954498291,4.228160381317139,1.595306634902954,-4.757759571075439,32.20757293701172,-11.24981021881104,-7.675624370574951,-13.44746208190918,3.251627683639526,0.5478439927101135,-17.79114151000977,14.62581634521484,-25.82815742492676,5.09023380279541,11.83625793457031,9.666239738464355,6.083725929260254,77.01800537109375,-11.2828893661499,121.2662353515625,-13.37889385223389,89.22368621826172,-176.8548583984375,-11.32415962219238,-146.1346588134766,262.6558227539062,-88.03550720214844,-197.4863739013672,-7.265490531921387,1.841636657714844,-229.0533142089844,-152.3964233398438,88.57940673828125,-22.45169639587402,-139.1151428222656,-83.01437377929688,-142.3701934814453,-105.7473831176758,-212.8896484375,13.27048015594482,-5.0677490234375,-44.47007751464844,-55.17908096313477,-40.11321258544922,103.6681671142578,-138.7515106201172,-157.475830078125,238.0555419921875,-92.91853332519531,-138.6598510742188,299.8335266113281,-18.71617317199707,-234.3535919189453,-208.8749084472656,203.9371185302734,-437.2828674316406,162.8750610351562,210.3735656738281,11.32789993286133,33.07414245605469,-295.969970703125,-23.93561172485352,195.4169921875,102.7034606933594,3.76258373260498,-72.24685668945312,-46.74315643310547,45.29781723022461,-75.06611633300781,-285.4332580566406,-161.6291351318359,-102.8453369140625,-94.92338562011719,153.4583587646484,172.0840454101562,144.4867248535156,63.5345344543457,-233.4405517578125,138.8319396972656,-68.75441741943359,117.4552612304688,131.8276214599609,-49.2859001159668,-136.8952026367188,-63.59422302246094,26.43477630615234,339.2789306640625,116.4263763427734,191.9019470214844,-40.71994018554688,-201.7033843994141,-172.7986907958984,74.77352905273438,-107.4417724609375,-44.77862930297852,-124.078254699707,-317.9827880859375,-85.46949768066406,237.9352264404297,74.53885650634766,268.6027221679688,-9.350091934204102,-252.1640014648438,-0.075225830078125,-178.9773406982422,-256.708740234375,-4.486808776855469,-407.5514831542969,265.4376831054688,-146.7085418701172,30.77812004089355,12.4625358581543,-184.3684844970703,6.292811393737793,94.80393218994141,-29.02058410644531,88.08297729492188,48.02286529541016,-385.2687377929688,-155.6226654052734,-51.2724609375,-99.12802124023438,-432.1283569335938,-130.1962280273438,196.1851348876953,-495.3870849609375,-59.72206115722656,-26.63984680175781,-310.9409790039062,-74.65961456298828,-90.62485504150391,-47.52911758422852,-497.301025390625,112.268928527832,-84.63807678222656,-118.8198776245117,-243.0119171142578,-143.1195220947266,-72.86559295654297,169.6327972412109,-45.66842651367188,-66.48848724365234,171.5064392089844,-40.37336730957031,-27.12716674804688,16.62824249267578,148.5988159179688,147.021728515625,-411.8952331542969,117.3187789916992,196.3370208740234,-15.73543357849121,34.89766693115234,-294.6599731445312,-3.554781913757324,-45.10029983520508,-245.0709228515625,-42.57198333740234,27.00098419189453,48.47813034057617,-165.9956817626953,-37.92816543579102,9.565791130065918,-58.33278656005859,36.86154937744141,-9.434976577758789,26.34829711914062,24.50265312194824,63.23150253295898,-62.70256805419922,54.306884765625,95.18227386474609,14.62270450592041,-20.11765480041504,55.03468322753906,48.20598220825195,54.06964492797852,17.73664093017578,12.85215950012207,3.689175605773926,17.32021331787109,-29.63807487487793,-11.67327308654785,-18.1108226776123,-11.03989219665527,3.129069089889526,-2.804693698883057,-13.49674510955811,-9.378879547119141,3.757759094238281,-2.155412673950195,-7.555412769317627,-0.8398938179016113,15.53429412841797,-1.253974199295044,-5.404691696166992,-3.602346897125244,5.948372364044189,-9.025814056396484,8.075624465942383,-9.776533126831055,-7.729598999023438,9.110825538635254,0.7859196662902832,5.110825061798096,-2.463361263275146,0,9.313172340393066,-9.764799118041992,-0.9882664084434509,-4.637547492980957,8.301438331604004,-7.800000190734863,4.150719165802002,-0.9882664084434509,1,8.301438331604004
-4.400000095367432,4.150719165802002,2.174186229705811,-4.388266563415527,-1.237547397613525,0.01173359155654907,-1.237547397613525,-3.649281024932861,-3.94133186340332,2.185920000076294,3.383573055267334,-4.353065490722656,-0.4000000953674316,1.936638832092285,-1.214080333709717,3.209386825561523,8.37183952331543,5.360105991363525,-8.741332054138184,-19.10613059997559,1.058667659759521,4.873278141021729,3.611733436584473,-12.94367694854736,8.146026611328125,-9.543676376342773,2.077441692352295,-2.155412673950195,11.4422435760498,-12.69439506530762,-2.520211696624756,4.757759094238281,4.567145824432373,-8.663890838623047,1.451627254486084,1.526721954345703,-5.252156734466553,-27.56766891479492,-14.47562217712402,-13.40756702423096,2.953066349029541,-9.005223274230957,-27.81930160522461,-21.78697395324707,15.45397663116455,-115.5465316772461,59.91498947143555,40.18439865112305,46.53065490722656,30.99743270874023,-67.13980102539062,-153.7187042236328,15.40885639190674,-15.79635620117188,-126.9354248046875,201.5786895751953,-260.4761352539062,-122.288200378418,38.91302490234375,11.12899971008301,-67.82120513916016,-182.8687438964844,-90.18327331542969,-14.29316902160645,50.84920501708984,-271.7975769042969,-62.73995208740234,118.6945571899414,-279.1326599121094,-232.114990234375,-150.8393402099609,242.3111267089844,-470.2655944824219,51.51090621948242,-83.42526245117188,263.19091796875,205.2143096923828,-136.4394226074219,-7.733370780944824,-8.243968963623047,-85.09869384765625,59.3455924987793,-147.353515625,-210.3949584960938,-263.93603515625,-169.4851837158203,346.062255859375,137.0693664550781,-189.037109375,125.0729370117188,-392.8659057617188,167.6312713623047,144.021240234375,-239.70947265625,-325.7426147460938,-165.0845794677734,142.5909118652344,26.90523147583008,270.0661010742188,32.75949859619141,150.5094757080078,92.65708923339844,-220.6919555664062,208.7387847900391,82.32794952392578,-227.3939208984375,-90.81002807617188,264.8082885742188,213.1543426513672,-186.8705444335938,21.15769577026367,166.5094909667969,-196.0008697509766,-31.64582443237305,-30.15402221679688,-167.2960815429688,-161.7406005859375,37.26613998413086,19.26211547851562,16.89558410644531,-128.0133056640625,3.50837516784668,200.8589935302734,-45.12656784057617,185.3672485351562,-168.4752655029297,50.62916564941406,-223.0701141357422,-249.9718933105469,138.0215454101562,233.735107421875,-173.6766357421875,-218.7010803222656,-39.68292236328125,-259.7021789550781,185.8214416503906,-445.1447448730469,99.41432952880859,84.29349517822266,193.9509124755859,-324.1885986328125,-74.72859954833984,-152.3731079101562,-256.4037475585938,56.26868438720703,-130.56591796875,400.7427978515625,151.9592437744141,175.8815460205078,258.7781372070312,185.8513946533203,112.5398254394531,-380.9679565429688,-118.2162933349609,67.31240081787109,-169.8276824951172,216.5363006591797,-69.76055145263672,-111.310173034668,-195.11328125,-31.27921104431152,12.80142784118652,-20.40853881835938,-31.04395294189453,108.5024719238281,-208.7154235839844,-252.4678497314453,251.1598663330078,37.98208618164062,46.30827713012695,-15.0108757019043,-45.49559020996094,-190.7595062255859,-48.49089050292969,20.65209579467773,-80.34426116943359,78.24276733398438,326.8439025878906,-36.02708435058594,-114.1199188232422,98.59614562988281,130.7979888916016,192.4929351806641,-117.2116165161133,58.85903930664062,171.4428405761719,24.52477264404297,20.03656005859375,-45.99990463256836,129.954833984375,-21.72187805175781,155.3574676513672,284.030517578125,-36.5119514465332,112.9527893066406,159.8326110839844,112.4847106933594,315.9254150390625,-36.96645355224609,-126.3565521240234,-164.6710205078125,-14.48947143554688,-55.76410675048828,-91.77371978759766,-122.1085433959961,81.72438049316406,122.9355773925781,-48.13194274902344,3.475623846054077,27.08970642089844,3.912642955780029,-2.438077449798584,1.637547492980957,-8.355413436889648,19.49440002441406,-7.694397926330566,-0.8445878028869629,-9.082663536071777,18.53429412841797,10.92021369934082,-1.131945610046387,-7.769493103027344,6.221120834350586,16.42399597167969,-0.5671463012695312,-5.93194580078125,-18.09439659118652,7.924905300140381,5.710824489593506,-3.83989429473877,0.9718394875526428,2.762452602386475,13.32490539550781,7.162452220916748,7.336638927459717,-5.037547588348389,-3.875094890594482,-5.59061336517334,-10.27509498596191,-10.00234603881836,-14.43754768371582,-4.400000095367432,0.7624526023864746,2.174186229705811,-1.976532816886902,-0.9882664084434509,-0.2492809295654297,-7.800000190734863
-0.4985618591308594,-1.237547397613525,0.7507190704345703,4.901438236236572,0,0.5014381408691406,-0.9765328168869019,-4.400000095367432,6.162452697753906,5.150719165802002,5.162452697753906,-3.202346801757812,1.185919761657715,10.12256050109863,-6.894397735595703,-5.025814056396484,1.524905204772949,-11.96714401245117,-5.376533031463623,-3.178879499435425,-8.54367733001709,6.936638832092285,-5.978879928588867,1.042240738868713,-2.941332101821899,8.418777465820312,0.8915219306945801,9.110824584960938,-3.195306777954102,-1.64224100112915,2.665708065032959,-4.560104370117188,-9.734291076660156,0.5243760943412781,-9.12255859375,-21.26388931274414,-41.22634124755859,40.37002563476562,7.112642288208008,2.736109256744385,1.486829161643982,-10.62165069580078,-21.87849426269531,-56.09491729736328,22.92595672607422,-69.70272827148438,46.78311920166016,-46.47402572631836,-130.8897094726562,24.68183135986328,-194.0308227539062,82.90953063964844,-13.19379043579102,-132.8433685302734,-60.74555969238281,112.8983154296875,-171.4662475585938,-108.9577407836914,66.74944305419922,-181.8021087646484,-4.247459411621094,-104.2467880249023,-206.3714294433594,-117.1237030029297,-16.72452163696289,128.9894714355469,-264.0836486816406,-55.23345184326172,66.94586944580078,-62.60725784301758,359.1023254394531,-338.2891540527344,252.0381317138672,40.54240417480469,169.2344665527344,48.40608978271484,-131.932373046875,110.0832977294922,125.7305450439453,101.908805847168,-198.8404693603516,-323.7788696289062,-26.16801071166992,-93.56324005126953,20.66216850280762,-123.0428009033203,66.35643768310547,-196.5960388183594,61.99204635620117,17.27545166015625,66.22278594970703,-269.8219909667969,-86.86990356445312,-139.2394714355469,-165.2895660400391,20.59593391418457,-113.1363677978516,-162.3659210205078,-129.0656127929688,177.194091796875,107.663703918457,-287.1982727050781,149.5125274658203,-192.5516662597656,94.70115661621094,-79.92425537109375,0.1609230041503906,-326.2357788085938,-310.8968505859375,172.5609588623047,349.5569458007812,333.1612854003906,-10.25293350219727,-82.29234313964844,-184.3126373291016,-228.6860656738281,195.2608947753906,-110.131217956543,118.9727172851562,-271.5349426269531,-86.35769653320312,-57.83606719970703,104.216178894043,25.95051765441895,136.8273620605469,-236.0015716552734,172.2730865478516,53.30580902099609,0.120269775390625,-18.22334671020508,-170.5109100341797,152.3829498291016,-141.1736907958984,58.28258514404297,-85.90647888183594,-115.45703125,-407.0330200195312,-368.4245300292969,-86.32000732421875,-230.006103515625,201.8507995605469,-136.4717407226562,-10.44418716430664,-44.47871780395508,-423.1629333496094,-242.5572204589844,-136.4246520996094,-73.38528442382812,-113.489387512207,70.10008239746094,96.13815307617188,53.2620964050293,-75.92982482910156,76.43057250976562,-1.92090630531311,320.1727905273438,-171.0154113769531,284.3591003417969,-19.26194190979004,227.0619506835938,240.2813720703125,183.5140686035156,137.8582611083984,-32.48943328857422,-83.53577423095703,92.21788787841797,-73.64332580566406,45.36711120605469,50.74583435058594,-134.6502990722656,-25.77286911010742,21.2774658203125,18.63039016723633,-215.5310974121094,-134.7568054199219,218.115966796875,-321.3927612304688,-219.4082183837891,-170.1575317382812,111.4151611328125,-75.59030151367188,-52.07870864868164,-49.53131103515625,72.66163635253906,-199.7610931396484,-257.6080627441406,52.72528076171875,51.22332000732422,-11.80195426940918,153.4389801025391,-114.8064193725586,171.5963134765625,-141.0014038085938,105.6539077758789,185.031494140625,-68.21128082275391,-116.6376190185547,197.9282989501953,-95.6207275390625,-99.57350158691406,17.9722957611084,-252.1018371582031,1.704798460006714,27.84247016906738,-42.65790557861328,17.96163940429688,111.0545043945312,38.02006912231445,-13.32127571105957,-19.93013000488281,27.79061508178711,-11.45450210571289,9.211735725402832,11.82816505432129,15.61643028259277,2.167145729064941,-0.2826646864414215,-11.48500823974609,-18.03572845458984,5.560105800628662,-14.65919780731201,12.32021141052246,0.2680545449256897,-1.731945037841797,1.244587421417236,-3.922558307647705,2.567145824432373,3.421120166778564,-0.167146623134613,10.33663940429688,-4.01408052444458,5.360105991363525,-0.376533031463623,7.174186229705811,16.3770637512207,8.162452697753906,-10.77653312683105,-6.625813961029053,-4.376533031463623,2.675624370574951,3.924905300140381,4.901438236236572,-7.614080429077148,10.301438331604,-4.400000095367432,-3.400000095367432,-5.388266563415527,-0.2492809295654297
-0.7478427886962891,4.162452697753906,4.150719165802002,2.75071907043457,-9.049282073974609,3.174186229705811,-0.9765328168869019,1.75071907043457,-5.625813961029053,8.313172340393066,8.150718688964844,-4.353065967559814,14.51082611083984,-2.439893245697021,-3.66570782661438,1.058667659759521,-6.614080429077148,-4.753066062927246,7.12255859375,-9.39061164855957,10.27328109741211,-8.567146301269531,7.936638832092285,-12.70612907409668,-0.9694923758506775,-8.053973197937012,-2.053974628448486,-27.10847473144531,17.38357543945312,-1.499091148376465,-8.670929908752441,-26.1319408416748,9.3812255859375,-1.96245288848877,0.2023458480834961,-8.438071250915527,14.61173439025879,-6.42634391784668,0.04928070306777954,22.21173858642578,-4.045117378234863,-29.31786155700684,-20.34837532043457,-12.37887859344482,-114.8644256591797,-137.9747009277344,72.6263427734375,60.48923873901367,154.2133331298828,-78.27774047851562,-48.54556274414062,-233.3536682128906,119.8159027099609,51.71189117431641,-184.1990051269531,109.4523849487305,43.07320404052734,-52.2266960144043,-126.7086334228516,-16.02935600280762,38.52589416503906,-17.01576042175293,217.0685119628906,59.42597198486328,-86.28334045410156,28.07675552368164,-50.65987014770508,95.56906127929688,34.17532730102539,159.6089324951172,26.33227157592773,-246.538818359375,151.1332702636719,84.4444580078125,230.8432159423828,-47.93154907226562,159.4660491943359,0.7989654541015625,9.351509094238281,289.9257202148438,-29.58437347412109,-235.4166259765625,-320.9463500976562,363.4047546386719,-235.2825927734375,262.8898620605469,338.1282958984375,-102.4733734130859,310.7786254882812,93.82408905029297,-104.3458938598633,-185.9483032226562,118.5010528564453,44.08660888671875,77.76591491699219,36.51544570922852,-138.2418365478516,320.6782836914062,-128.8714599609375,74.42310333251953,-114.5672912597656,-20.86022186279297,-159.1664886474609,245.4425201416016,-190.7150573730469,156.993408203125,-289.8087463378906,264.2364807128906,-157.1045684814453,-146.1746520996094,-186.89794921875,-266.1914367675781,279.1938781738281,-196.792236328125,27.93807220458984,358.2424011230469,-26.72707366943359,8.25493049621582,16.14578819274902,-461.6351013183594,212.6429138183594,-72.07894897460938,-254.2830810546875,535.8104858398438,-176.5640258789062,-82.15125274658203,-127.2403869628906,-221.5266418457031,424.9855346679688,293.2647094726562,-169.1192169189453,-343.7052307128906,175.9148864746094,261.8843383789062,216.0210723876953,-62.08647155761719,221.591064453125,-115.2399139404297,-281.3468627929688,12.13659477233887,-1.768084526062012,56.06974411010742,-229.6065368652344,-58.77506637573242,60.98685455322266,-114.5542297363281,-170.5113067626953,137.7402954101562,-312.7899169921875,-125.8554153442383,163.4255828857422,202.0066680908203,201.5555725097656,-202.7646942138672,87.16427612304688,-149.9166564941406,-282.723388671875,-106.2804870605469,-323.1572265625,242.3938446044922,-75.85340118408203,118.520133972168,113.4268493652344,290.9609069824219,413.0708312988281,120.9995269775391,91.58917999267578,-99.80979919433594,206.6784515380859,-81.73499298095703,32.04560852050781,-310.2465209960938,244.0562133789062,62.47966003417969,-362.2088928222656,37.42023468017578,143.8969116210938,-16.98779296875,154.4497680664062,-40.36931610107422,-167.4211730957031,106.612548828125,-232.1430206298828,74.04779052734375,160.27099609375,-16.25548553466797,-162.6870269775391,68.44807434082031,404.9977722167969,-15.13003635406494,-72.81550598144531,100.2903900146484,-212.0265960693359,248.8791961669922,172.5973663330078,-2.958877563476562,-75.2259521484375,-6.948219299316406,11.98064517974854,26.11961364746094,-19.71059417724609,-56.44124221801758,-7.477731704711914,19.52256011962891,110.7366256713867,56.58069610595703,36.43232727050781,-14.42323398590088,-157.9210357666016,3.093869209289551,-5.833911895751953,7.708478450775146,21.84277153015137,1.416426658630371,7.030507564544678,-1.757759094238281,-22.66154098510742,17.09909057617188,0.8234667778015137,14.74367904663086,-18.28500747680664,-2.108478546142578,5.473278522491455,-3.729598999023438,0.2164269387722015,2.520211696624756,8.37183952331543,3.687358379364014,-17.11786270141602,2.571839332580566,-4.025814056396484,12.51082611083984,6.936638832092285,-15.55306625366211,-10.02581405639648,-0.4633612632751465,4.348372459411621,-0.4868283271789551,-8.286828994750977,2.762452602386475,-1.712642192840576,-11.20000076293945,6.150719165802002,4.150719165802002,-8.800000190734863,6.150719165802002,-1.237547397613525,-9.049281120300293
11.9535961151123,0,-2.225813865661621,9.301438331604004,0.7507190704345703,3.652157306671143,-1.964799165725708,-1.964799165725708,4.162452697753906,-13.20000076293945,3.174186229705811,-7.286828517913818,8.162452697753906,6.110825061798096,7.901438236236572,2.299091339111328,-6.089175224304199,-2.178879737854004,-20.96479988098145,15.33663940429688,-5.870930671691895,-8.764799118041992,27.82399940490723,-2.038076877593994,6.432853698730469,-3.618773460388184,-6.195304870605469,-4.583571434020996,-6.449810981750488,16.72021293640137,-4.473277568817139,11.10613059997559,21.49439811706543,-9.861541748046875,-0.9084786772727966,-2.38592004776001,5.893867969512939,-12.01695537567139,10.75306606292725,-28.12308502197266,15.76480007171631,0.02164936065673828,-41.40704727172852,-94.57811737060547,-30.52468681335449,-8.196064949035645,96.01983642578125,-9.764490127563477,-40.04488372802734,7.063974380493164,-39.29575729370117,-103.2362823486328,83.33685302734375,137.2404022216797,245.8388214111328,63.94834899902344,100.5754089355469,-17.98159980773926,233.578369140625,-170.9709167480469,44.91567993164062,223.9470062255859,21.11570167541504,-83.1153564453125,-236.6773529052734,-42.05048751831055,105.3001861572266,221.5659332275391,-34.81564331054688,-21.29967880249023,38.85733032226562,-187.66064453125,-90.99066162109375,18.80796813964844,-123.4549407958984,-4.015415191650391,182.9220581054688,268.5504150390625,3.758155822753906,-233.1285247802734,-18.64083290100098,-133.7679290771484,100.4576721191406,-74.23325347900391,-247.0271148681641,97.94936370849609,44.36319732666016,-374.8652038574219,-45.90378570556641,79.12496948242188,53.77079010009766,202.6513366699219,-169.6343078613281,493.0600891113281,137.6435241699219,302.0576782226562,-51.82196044921875,-4.816836833953857,-514.4205322265625,-66.26701354980469,-327.4381408691406,176.1859741210938,-16.28130912780762,-288.4044189453125,-82.44548034667969,-185.0105590820312,-193.4836730957031,-28.18569946289062,348.4799499511719,197.0419158935547,33.69643020629883,73.97401428222656,314.0502319335938,-204.9639587402344,-95.14456939697266,122.4638366699219,-242.7161560058594,158.2604064941406,-256.9714050292969,-102.798713684082,3.109621047973633,16.24496841430664,88.50347137451172,91.05230712890625,89.31005096435547,116.0630645751953,-238.4435119628906,155.2510070800781,-67.76395416259766,89.6390380859375,-152.8659515380859,44.95043182373047,-59.12469100952148,-108.8890228271484,63.39962005615234,-253.3410034179688,-317.5472106933594,286.003173828125,-118.5902557373047,251.4172973632812,-43.07517623901367,-235.0082550048828,148.0315399169922,242.2664489746094,11.8438835144043,113.3400192260742,-84.53061676025391,9.096019744873047,-171.1844177246094,61.15460205078125,68.97244262695312,169.8841247558594,-61.50015640258789,369.309326171875,-318.0856323242188,81.30764770507812,79.03861999511719,-146.0222625732422,73.42278289794922,-222.1041717529297,196.4015655517578,60.85304641723633,-17.79601287841797,-99.07868194580078,93.93266296386719,-94.78570556640625,-199.689208984375,-344.7471313476562,-136.6729431152344,-101.0810089111328,76.03274536132812,-104.379524230957,-3.881878852844238,208.1121215820312,-16.54592323303223,-123.9530563354492,-90.79105377197266,-309.3472595214844,-55.57817077636719,68.57132720947266,-65.63027191162109,15.24014663696289,-2.893409729003906,136.7794189453125,34.62588882446289,-147.3762054443359,-119.4620056152344,-55.00278472900391,134.6376495361328,9.414464950561523,-50.93679046630859,184.6014556884766,104.5829086303711,281.9919128417969,-130.5832366943359,-168.8635101318359,49.92506790161133,38.26829147338867,131.445068359375,-52.34556198120117,-144.0653076171875,135.2698516845703,-34.74089813232422,212.6354827880859,24.24194526672363,12.24269866943359,22.64428329467773,11.8602466583252,-85.38856506347656,77.87509918212891,-17.18175506591797,-24.08500289916992,6.645118236541748,2.602346420288086,-7.209384441375732,5.294398784637451,3.618773937225342,3.228160858154297,-6.804693222045898,-17.05919647216797,-11.43050575256348,7.134291648864746,-14.08266067504883,-4.143679141998291,-11.97887992858887,-0.7436790466308594,-0.1671460866928101,-3.065708160400391,4.913171768188477,-1.602346897125244,-10.00234699249268,-7.729598999023438,0.7976531982421875,-5.364799499511719,-0.214080274105072,-6.61407995223999,-0.2258138656616211,-5.376533031463623,-6.875094890594482,-4.388266563415527,5.162452697753906,-0.9882664084434509,-1.767145872116089,0,7.324905395507812,2.913171768188477,-1.237547397613525,-5.625813961029053
1,-2.400000095367432,5.150719165802002,0.7507190704345703,5.901438236236572,-3.400000095367432,-1.976532816886902,3.913171768188477,-1.964799165725708,6.336639404296875,-7.364799499511719,-1.364799499511719,3.936638832092285,1.011733531951904,-10.72959899902344,5.209386825561523,-2.178879737854004,0.09386873245239258,-2.353065967559814,10.91317176818848,1.035200595855713,0.8680543899536133,-10.94367790222168,0.05397558212280273,-4.183572769165039,-16.7319450378418,5.204693794250488,-2.096744537353516,2.675095081329346,7.844586849212646,-14.56532287597656,0.5389853715896606,2.341333866119385,2.59061336517334,1.863361120223999,4.59061336517334,6.188268184661865,9.560107231140137,-13.64277076721191,24.16298484802246,-6.176533222198486,7.774184226989746,26.7741870880127,156.1074981689453,-24.03125381469727,-188.6633605957031,-79.67668914794922,-12.2302770614624,-28.25685691833496,37.443603515625,-140.2973480224609,-63.21439743041992,-172.2785034179688,258.7191772460938,14.3707914352417,-233.2621612548828,-56.17108535766602,252.3908386230469,113.1654205322266,-120.8940734863281,268.0950927734375,105.2661209106445,-67.59780120849609,-76.04859161376953,17.88010787963867,196.2847747802734,-198.3251190185547,530.6212768554688,-122.1961059570312,-297.1361999511719,137.2901763916016,-282.2973937988281,125.2383193969727,-248.7869567871094,373.2330932617188,17.67323303222656,-42.43447875976562,-445.7955017089844,-281.9285278320312,-28.57074928283691,-72.53948211669922,-4.226419448852539,-33.65127563476562,186.2321624755859,366.0036315917969,171.8383026123047,-236.244384765625,-169.1172180175781,-111.3967361450195,-8.789775848388672,120.7946929931641,117.0143585205078,-160.6839447021484,-250.784912109375,81.04512023925781,-341.6194763183594,39.99388885498047,245.6756439208984,-201.0430297851562,86.90798950195312,20.01881408691406,-344.3931579589844,45.01654434204102,-23.14876174926758,210.8891296386719,-150.9241638183594,-129.935302734375,-125.242073059082,45.04732894897461,-5.707538604736328,241.5221099853516,-139.7603149414062,-22.97847175598145,9.335159301757812,52.42734527587891,-146.0068817138672,39.06423950195312,158.9752502441406,-145.309814453125,-102.5354614257812,-26.91215896606445,96.01004791259766,-38.36963272094727,299.3709106445312,31.79331970214844,-344.9239501953125,42.60374450683594,-134.1370086669922,-363.2768249511719,-300.7784729003906,291.3308410644531,-479.2503051757812,-511.5947265625,-30.02169036865234,-100.85791015625,-321.1216125488281,291.0779418945312,315.7359008789062,17.59408950805664,233.0405426025391,186.0344085693359,-78.41726684570312,-436.3312683105469,-78.63618469238281,119.1792297363281,53.58446502685547,-260.6963195800781,-147.8594512939453,111.6886749267578,-2.817386627197266,-131.7294769287109,-161.8816528320312,232.2229156494141,-472.9532775878906,24.21621894836426,16.79062461853027,10.66186237335205,63.38813018798828,-84.34027862548828,-109.8036346435547,193.530029296875,-181.5744934082031,-295.7669372558594,-340.2054138183594,118.1268539428711,-46.70001602172852,-167.6613159179688,-207.4212036132812,-56.1441764831543,-150.0472259521484,285.3460083007812,-97.67611694335938,-163.2170257568359,401.8909301757812,263.8790893554688,-193.3082580566406,-314.9071655273438,58.88116455078125,-69.82850646972656,-164.6050415039062,114.3170547485352,29.52802085876465,62.93644332885742,-68.91217041015625,425.7315673828125,-216.1859436035156,97.04074859619141,-13.8638162612915,-339.8250732421875,82.40265655517578,-160.4105987548828,-38.82444381713867,-23.04344177246094,-162.6022644042969,84.32817077636719,97.57933807373047,-24.21549987792969,-81.59833526611328,62.52869415283203,73.31416320800781,144.8429565429688,64.34467315673828,-38.05925750732422,-257.4926452636719,25.34316253662109,-68.26813507080078,38.40908050537109,43.34133911132812,17.72256088256836,-9.389861106872559,5.789026260375977,42.81226348876953,2.015896797180176,-4.59999942779541,-19.7794075012207,1.317864894866943,-10.29674434661865,7.492051601409912,-5.53194522857666,15.34368324279785,1.879787921905518,-11.15775966644287,-21.74367713928223,-21.50613021850586,-12.68266105651855,-15.67092895507812,-5.578879833221436,-1.555412769317627,-7.567145824432373,-1.1671462059021,2.785919666290283,-3.851627826690674,-0.2023466825485229,-1.439894199371338,1.501438140869141,-6.353065967559814,13.47562408447266,-3.637547492980957,-22.74784278869629,-0.2258138656616211,-7.364799499511719,3.913171768188477,5.901438236236572,9.301438331604004,-0.9765328168869019,-5.388266563415527,-4.400000095367432,5.150719165802002
-5.388266563415527,6.075624465942383,-0.2492809295654297,7.313171863555908,3.162452697753906,5.150719165802002,-5.049281120300293,-8.776533126831055,2,-5.625813961029053,-6.788266658782959,0.03520083427429199,-0.2258138060569763,-8.729597091674805,-5.120211601257324,12.11082553863525,3.971839904785156,-4.143679141998291,-3.578879833221436,-3.792960166931152,10.34837245941162,19.84746551513672,-6.555412769317627,-11.50847816467285,-0.8873574733734131,14.87327861785889,9.279788970947266,7.955413341522217,3.390613555908203,24.91786766052246,5.816428661346436,3.489175319671631,-20.67327499389648,-3.10847806930542,4.792963027954102,9.804694175720215,-9.724903106689453,4.313170433044434,-5.150189876556396,-8.129598617553711,-37.41642761230469,-45.4177131652832,92.34420776367188,-11.74990081787109,12.13141250610352,26.84618377685547,-49.75881576538086,35.69258117675781,291.6303405761719,41.91232299804688,-58.33043670654297,-134.6813507080078,-15.18599700927734,43.37851715087891,16.4946174621582,191.3700256347656,65.19289398193359,15.8755464553833,185.1807098388672,-153.5120086669922,153.9537048339844,293.7217407226562,82.49241638183594,-75.27970886230469,28.28253173828125,-44.50422668457031,-94.75176239013672,-353.2029113769531,80.176025390625,-380.3555297851562,54.35114288330078,-21.12995529174805,-156.697998046875,134.8602905273438,86.27999877929688,495.6381225585938,-220.0100860595703,273.3346252441406,128.6996307373047,5.616097927093506,201.8909759521484,396.0068664550781,-226.6898803710938,-165.0721740722656,0.8392179012298584,142.7592926025391,-313.9067993164062,253.1246948242188,-93.73874664306641,412.6441345214844,-153.2826995849609,39.95685195922852,-187.3294830322266,64.83969116210938,-81.40259552001953,28.86725044250488,-174.1505126953125,-17.24475479125977,157.322509765625,-586.8209228515625,-192.9078826904297,-57.6170539855957,-299.277587890625,-173.8262023925781,-14.48772621154785,-245.6975250244141,-393.914794921875,242.4065856933594,137.4539794921875,-322.7008056640625,-246.4472351074219,176.5146026611328,121.8677139282227,-455.8108825683594,148.2285461425781,269.0768127441406,-92.00471496582031,-88.91181945800781,-239.0381469726562,-5.124126434326172,162.6620025634766,-430.8239135742188,-16.83670425415039,281.9590759277344,-218.1981811523438,-246.9155731201172,-216.3377227783203,-245.0145874023438,-79.22714996337891,-363.8957214355469,-7.301727294921875,-76.34786987304688,58.4068603515625,249.9689331054688,-83.78711700439453,147.9534301757812,14.248703956604,-260.2453918457031,46.69509124755859,-16.2622127532959,193.0206756591797,254.6409912109375,-180.1415405273438,-165.3182373046875,-178.1232604980469,207.5229339599609,-228.0225067138672,362.1609497070312,-65.03672027587891,217.2523040771484,-84.43271636962891,-156.3627471923828,78.18663787841797,-51.83228302001953,-198.7782440185547,97.76883697509766,340.0499267578125,-190.86962890625,190.3141021728516,-120.0969619750977,61.0341911315918,15.86215019226074,-0.2360734641551971,-87.05201721191406,-9.032636642456055,-87.64226531982422,-13.47914123535156,-49.84665298461914,148.6290893554688,145.8090515136719,-24.15803146362305,209.3927612304688,243.73046875,-57.00692749023438,4.978846073150635,-16.86709976196289,-208.0182952880859,-62.17014694213867,-175.1571807861328,-28.98630142211914,144.57080078125,333.1580200195312,-79.8743896484375,54.05337905883789,221.3220520019531,5.243315696716309,8.263383865356445,145.7555084228516,38.10749816894531,-74.3819580078125,-100.4567565917969,-61.77023696899414,-170.2085571289062,98.95557403564453,144.7660369873047,-73.67683410644531,16.74278259277344,190.5558013916016,-91.25904083251953,-91.39384460449219,32.10476684570312,121.8698043823242,20.04558181762695,-101.0065765380859,36.83832550048828,-21.65615653991699,165.6192932128906,-71.74429321289062,-87.22898101806641,102.2122573852539,27.37495040893555,2.707424163818359,37.16714477539062,18.63520240783691,9.717864990234375,1.677441120147705,2.207040786743164,10.21642875671387,3.607039928436279,0.6305069923400879,4.856321334838867,14.27327728271484,-4.129599094390869,3.931945323944092,10.31082534790039,-19.96479797363281,4.971839427947998,-4.828160762786865,13.62399673461914,4.774186134338379,5.71082592010498,1.971839666366577,-1.451627731323242,-17.37887763977051,4.174186229705811,21.51604652404785,-1.225813865661621,-7.788267135620117,3.750718593597412,-0.2140803337097168,6.348372459411621,0.01173359155654907,-1.388266563415527,4.174186229705811,-6.376533031463623,2.174186229705811,4.150719165802002,-4.649281024932861
-4.400000095367432,-8.800000190734863,4.150719165802002,-8.800000190734863,2.174186229705811,6.336638927459717,3.913171768188477,11.22634315490723,8.150718688964844,-12.74133205413818,-14.1530647277832,-0.2140803337097168,-1.34133243560791,6.162452697753906,-1.625813961029053,2.971839904785156,2.531945705413818,-4.879788398742676,-5.01408052444458,-16.33194541931152,-17.37887763977051,-0.3061316013336182,15.40703964233398,-6.769492626190186,3.705601692199707,-6.35775899887085,-5.812262535095215,2.583572864532471,1.665707588195801,-7.873276233673096,0.1788797974586487,-6.235730648040771,-8.169492721557617,-10.59296035766602,16.4944019317627,21.68266677856445,-4.379409313201904,-1.538984775543213,55.01514434814453,-41.34291839599609,-1.401823043823242,55.50848007202148,46.20393753051758,-42.99166107177734,-160.7494049072266,-216.3958740234375,52.02429962158203,-1.094618797302246,77.05345153808594,-81.04278564453125,-317.0280151367188,21.27873611450195,183.7060546875,377.0756225585938,-7.569045066833496,51.56942749023438,-258.3357238769531,-80.40008544921875,-75.27803039550781,-21.37410545349121,-0.7582084536552429,-413.6316528320312,57.40684127807617,-24.44799041748047,-101.7357788085938,-138.65234375,-5.828136444091797,-346.6879577636719,-320.1589660644531,-252.7679138183594,162.9568481445312,-81.81828308105469,218.965576171875,-3.04417896270752,-45.76416778564453,-106.3718566894531,-179.5997924804688,-148.3627777099609,-560.9523315429688,-98.31942749023438,-173.3723907470703,273.353515625,-375.7556457519531,-99.77214050292969,-228.2084503173828,-376.7258605957031,-351.3123168945312,-167.2591857910156,335.4847412109375,103.7375564575195,197.4871215820312,-31.08012962341309,-3.048637390136719,151.8558349609375,-198.5973815917969,-491.1449279785156,-38.41539764404297,-12.86087512969971,-9.658897399902344,91.48611450195312,-232.8935241699219,161.8974761962891,-99.54868316650391,72.14903259277344,9.765703201293945,228.3768005371094,-452.892333984375,-207.1190032958984,451.6908874511719,-35.11842346191406,-128.3830718994141,397.5935974121094,-369.1558227539062,162.7678070068359,-366.5197143554688,-50.53036499023438,24.5034065246582,154.2622222900391,105.0848693847656,110.2235412597656,462.7828369140625,22.42574691772461,13.26416969299316,-430.1227111816406,-27.75411605834961,144.5316467285156,-128.0763244628906,546.7098999023438,20.78165245056152,186.593017578125,465.3938903808594,-466.0706787109375,278.7708435058594,0.5828723907470703,35.12262344360352,10.13024711608887,-241.8330535888672,-229.7544860839844,142.4225006103516,-256.2061767578125,66.85768890380859,221.3708190917969,40.03295516967773,-284.5181884765625,125.2418823242188,143.3074951171875,-116.9672088623047,312.5717163085938,-271.0338745117188,-329.3310241699219,221.8807525634766,32.50671005249023,-172.3818054199219,229.5098724365234,-184.6616058349609,-219.9651336669922,5.926578521728516,-294.7919311523438,232.1954956054688,29.20545387268066,-182.3634185791016,325.2188415527344,-252.5299682617188,-379.8733215332031,72.73829650878906,-113.2525405883789,69.45811462402344,109.6188278198242,-243.2117004394531,-314.5092468261719,10.28414916992188,230.7705535888672,57.59737014770508,103.7693023681641,-357.7335205078125,168.5440673828125,-117.0785293579102,-136.7994995117188,119.0792007446289,92.06429290771484,-15.91434860229492,198.7873992919922,-132.2851257324219,7.770719528198242,-83.03263854980469,6.815397262573242,-153.2169647216797,-116.7544174194336,116.7406005859375,250.9199676513672,63.59955596923828,119.6770706176758,104.7299118041992,-197.3404846191406,62.56623840332031,-73.4559326171875,-276.5475769042969,149.0348663330078,-237.1659698486328,50.66118621826172,-35.43795013427734,144.6510162353516,-252.9857635498047,-30.5239086151123,124.9872741699219,147.0111999511719,-21.9878101348877,26.96866798400879,37.20780181884766,-50.91347122192383,24.25995445251465,56.44040679931641,14.50015640258789,-2.645113945007324,0.162452757358551,-4.899091243743896,13.21642875671387,-13.23807334899902,-10.6591968536377,-3.026343822479248,-4.856319904327393,-5.590613842010498,-5.346025466918945,-2.230506420135498,-8.477439880371094,5.931945323944092,-5.792958736419678,3.279788494110107,-8.717864990234375,-5.978879451751709,10.53429412841797,-3.353065967559814,-4.86336088180542,-0.6258139610290527,-8.839893341064453,3.185919761657715,5.174186229705811,16.47562408447266,-6.364799499511719,2,-0.4750946760177612,9.052158355712891,0.7507190704345703,-8.800000190734863,4.162452697753906,4.150719165802002,-8.800000190734863,-1.237547397613525
0.7507190704345703,-6.376533031463623,0.7507190704345703,-1.237547397613525,7.150719165802002,5.913172245025635,4.174186229705811,-2.637547492980957,4.913171768188477,-0.964799165725708,-0.9530657529830933,2.762452602386475,9.348372459411621,-8.392959594726562,7.185919761657715,-0.1906132698059082,17.51082611083984,0.7976532578468323,13.23807716369629,-11.94367980957031,-5.369491100311279,-10.20469379425049,6.995307922363281,-11.00703907012939,-5.618773937225342,-0.1084781289100647,-12.30847549438477,-2.734292507171631,-10.49439716339111,4.531946182250977,-4.287358283996582,-16.32490158081055,-7.461543083190918,-18.71317100524902,5.096745014190674,-18.81929779052734,-3.466238975524902,-6.538987159729004,44.66730117797852,-49.24149322509766,-188.1470947265625,47.6990852355957,-69.93800354003906,-231.4308776855469,-48.7734260559082,-116.3124160766602,283.2571411132812,110.2579040527344,77.845947265625,-49.34873962402344,134.2185668945312,257.4164428710938,119.4056777954102,-49.92285537719727,-33.12496185302734,-76.97999572753906,297.6766052246094,107.9313354492188,-156.1581878662109,-54.08773040771484,-98.4322509765625,122.9640502929688,-216.898193359375,419.4962158203125,3.955364227294922,-105.9439392089844,-43.54994583129883,214.8892211914062,-11.34348678588867,-277.3910827636719,-80.67587280273438,257.6276550292969,-105.1284332275391,202.0528259277344,104.6706619262695,-97.94559478759766,-332.8450317382812,-121.4691314697266,-211.3747863769531,104.3941650390625,-58.43544769287109,36.38327789306641,-533.2596435546875,-167.9715881347656,11.73773002624512,82.06118011474609,-294.7322082519531,176.4896240234375,-21.50094795227051,-133.5460205078125,-185.8075866699219,452.1605224609375,-304.255126953125,142.7692413330078,-130.2150268554688,231.8699951171875,-239.598388671875,-113.2377700805664,-233.8175201416016,-144.5040588378906,305.4467468261719,161.9987182617188,-402.4116516113281,-416.6639099121094,-305.679931640625,-251.8239288330078,-203.7168426513672,-115.1296844482422,-86.61336517333984,-23.88161087036133,352.7237243652344,26.80723762512207,-138.2535400390625,-259.4371337890625,-388.3636474609375,598.2310180664062,-76.34316253662109,19.17481994628906,-610.228515625,116.6332550048828,160.4874114990234,-85.4852294921875,-53.55005645751953,118.6167907714844,-12.88751220703125,-119.2555541992188,-142.3125915527344,-194.1245269775391,-323.2680969238281,274.8478698730469,-229.0065307617188,72.84039306640625,-20.63135147094727,81.66947937011719,-3.56732177734375,-124.4266815185547,173.0771789550781,-175.9944915771484,-24.91607666015625,-161.9013061523438,-220.8975372314453,-238.2372741699219,288.4967956542969,-48.74094390869141,276.6573486328125,230.2108459472656,116.4397430419922,-15.47500038146973,29.94998168945312,172.6577606201172,-206.2189178466797,-477.8489685058594,403.9930725097656,-105.4079742431641,269.8703002929688,22.47369384765625,-135.0951843261719,203.4696807861328,321.4403686523438,-5.100807189941406,196.6918334960938,314.1046752929688,136.1341552734375,19.89811325073242,46.64638519287109,100.438850402832,-184.6508026123047,1.476762771606445,139.1237487792969,-208.6441650390625,-252.4258117675781,-45.48471450805664,140.8971557617188,-401.3138427734375,196.6073150634766,323.8090209960938,292.4954528808594,23.42410278320312,-67.20761108398438,-157.3103332519531,277.9302062988281,-150.2518463134766,32.84391784667969,-66.34352111816406,-104.7336502075195,-166.0736999511719,210.3012390136719,70.20516967773438,-46.06545257568359,7.685256958007812,-178.2907562255859,197.8918914794922,63.2014045715332,-140.6695709228516,-43.69475555419922,-198.8885345458984,-215.7055816650391,-100.6452484130859,84.14149475097656,-136.9633331298828,152.1844940185547,50.20875549316406,69.97880554199219,361.1646118164062,145.9058074951172,53.82658767700195,29.86593627929688,73.73526763916016,86.78644561767578,39.28940582275391,-130.0243072509766,21.10687828063965,-66.77342987060547,6.21355152130127,-26.16948890686035,-11.7953052520752,-4.134289741516113,6.329601764678955,-0.1084784269332886,10.19295978546143,12.92021179199219,-9.169490814208984,17.67327880859375,-5.357759475708008,11.98357582092285,5.310824871063232,-10.79295921325684,7.367146492004395,6.960105895996094,-9.07744026184082,7.157761096954346,-5.776533126831055,9.336639404296875,-0.3765329718589783,0.785919725894928,8.510825157165527,6.924905300140381,-4.614080429077148,-18.54133224487305,-12.20000076293945,-11.01408004760742,2.913171768188477,2.011733531951904,3,0,-2.225813865661621,-0.9882664084434509,-4.400000095367432
8.31317138671875,3.162452697753906,5.150719165802002,-2.400000095367432,0.01173359155654907,0.01173359155654907,5.150719165802002,-1.649281024932861,-13.00234603881836,3.197653293609619,6.360105991363525,-0.214080274105072,-1.602346897125244,-3.875094890594482,-0.4633612632751465,-10.7295970916748,-4.089174270629883,1.809386849403381,8.209386825561523,4.36949348449707,-1.83989417552948,-7.235730171203613,8.534293174743652,-13.32021236419678,-0.08501118421554565,-5.699090480804443,-3.524905681610107,16.96063613891602,-10.1859188079834,-26.16767120361328,-1.113170623779297,-13.74836921691895,3.722028732299805,9.527254104614258,5.275094985961914,-16.24276733398438,-33.75828170776367,-66.86206817626953,-56.62815475463867,9.276909828186035,-195.3849487304688,-165.3734588623047,128.4364776611328,-47.0362548828125,50.56197738647461,123.3392181396484,-180.5437469482422,-108.1136932373047,-100.2159729003906,-111.7782135009766,19.56343650817871,159.5196838378906,17.59991645812988,107.4671630859375,165.7713165283203,78.78509521484375,-287.4566650390625,5.748298645019531,83.02620697021484,-60.42337036132812,-127.7923583984375,-240.7810363769531,-72.484375,-373.2266235351562,-69.71616363525391,263.1991577148438,239.3782958984375,-250.5461730957031,228.2786712646484,-187.7053985595703,-187.4989624023438,9.641070365905762,-69.87895202636719,-138.6234893798828,285.59814453125,-196.9997253417969,-65.85790252685547,-273.90576171875,-231.5342864990234,-188.0850219726562,-3.052440643310547,-14.88257884979248,68.45562744140625,216.060302734375,72.88475799560547,-471.3960266113281,31.57219696044922,-188.358154296875,-344.2802429199219,-281.9841613769531,-87.45136260986328,-21.40244674682617,-312.8071899414062,23.0673713684082,-78.94557952880859,-222.2200622558594,-427.619873046875,-4.821691513061523,-166.4548950195312,-15.06062316894531,122.7651748657227,55.61379241943359,-304.9051208496094,688.86181640625,-187.1339111328125,-162.8547210693359,-31.45054054260254,-4.061017990112305,166.7535400390625,301.3512573242188,-7.502967834472656,-207.9599761962891,-236.8837585449219,-117.3932723999023,-74.64898681640625,-45.01685333251953,-48.92333984375,215.7418975830078,-148.4354553222656,-612.9209594726562,88.10028076171875,122.9403533935547,-162.4826049804688,139.8095855712891,-53.57633209228516,125.4604187011719,206.2032318115234,-309.1997375488281,273.213623046875,-573.3189086914062,-81.72026824951172,58.21642684936523,83.93565368652344,-89.70497131347656,350.4989624023438,-643.693359375,51.10240936279297,-70.85793304443359,-501.7610168457031,-340.8576354980469,116.6418685913086,-213.9509429931641,184.227294921875,-100.0665893554688,45.01597213745117,-490.1789855957031,-134.4151000976562,28.12860107421875,228.3437194824219,117.1258926391602,-47.13323974609375,137.5300903320312,108.6956024169922,-72.77939605712891,-36.32931900024414,-110.7795791625977,78.84201812744141,-50.36088180541992,135.429443359375,-313.7941589355469,18.11947250366211,92.03535461425781,-356.862060546875,125.0690383911133,-195.1559448242188,264.9387817382812,25.57730102539062,-91.10451507568359,134.4616851806641,-97.29855346679688,328.3610534667969,-54.80924224853516,-332.22119140625,24.9656982421875,-123.2151947021484,289.3880920410156,56.51609420776367,270.0053100585938,230.5094909667969,126.0125122070312,208.3481140136719,67.43893432617188,-358.6252746582031,43.32635498046875,117.4376983642578,105.9791717529297,-37.16802978515625,4.515235900878906,174.1804656982422,61.23264312744141,97.66005706787109,146.278076171875,108.1296844482422,-132.9660949707031,122.9297027587891,175.0650329589844,-99.87054443359375,-37.88962173461914,-53.66219329833984,-73.87131500244141,50.01400756835938,-139.1023406982422,-155.7719879150391,103.435432434082,47.46147918701172,-171.8058624267578,-0.4315624237060547,12.32718658447266,207.9874267578125,82.77910614013672,-6.570849895477295,94.77760314941406,65.21536254882812,26.73769569396973,21.28031539916992,-21.1606330871582,6.851627826690674,-14.30847835540771,2.903255462646484,6.20469331741333,-6.908478736877441,-2.531944751739502,7.018773555755615,8.157760620117188,-3.392960071563721,-6.670930862426758,-12.86154460906982,3.734292507171631,-5.882664203643799,-5.228160381317139,-10.9671459197998,-2.202346801757812,4.960105419158936,-0.4398941993713379,4.971839427947998,8.324906349182129,14.23807716369629,-17.58826637268066,14.20287704467773,10.31317138671875,1,8.31317138671875,-7.800000190734863,1.75071907043457,12.46389007568359,3.174186229705811,9.301438331604004,-1.486828327178955
-5.388266563415527,-4.388266563415527,-2.225813865661621,-0.2258138656616211,-3.400000095367432,1.785919666290283,-0.2375473380088806,1.924905300140381,-7.788267135620117,6.174186229705811,-7.263360977172852,-0.0398939847946167,11.36010646820068,11.24981117248535,-8.131942749023438,0.4093866348266602,14.98879814147949,8.221120834350586,14.32490634918213,-11.70613288879395,2.80938720703125,-7.555411338806152,-14.94367790222168,1.856321096420288,-3.955410480499268,-7.252155780792236,4.665708065032959,-15.75541305541992,-0.7718394994735718,7.089176654815674,0.5906129479408264,2.736110210418701,1.124375343322754,7.275094985961914,-29.42633819580078,-18.38175201416016,-47.25033569335938,73.52308654785156,64.16220855712891,89.03729248046875,-222.8464050292969,122.4952163696289,-114.6840133666992,17.45867538452148,-301.5737915039062,-126.2613067626953,58.19111633300781,-98.32853698730469,122.2612609863281,-13.16146373748779,-152.5484771728516,-30.20635414123535,31.97085189819336,-286.2447814941406,-58.21991348266602,139.3986358642578,18.61968994140625,54.30023956298828,-10.45676422119141,-188.0941009521484,-81.47666931152344,-123.9809112548828,134.9501953125,-47.95085906982422,-292.8500366210938,-71.4654541015625,-188.5553894042969,-176.2675018310547,32.6596794128418,-100.1054992675781,-228.3358154296875,90.77560424804688,24.70903015136719,43.50445556640625,18.38423347473145,-8.509859085083008,-111.6611633300781,255.6853942871094,184.855224609375,-257.6676330566406,-110.4390411376953,42.06967163085938,44.11774063110352,-221.4006500244141,-9.643636703491211,-51.63651275634766,90.99961853027344,-134.5636749267578,266.5592041015625,20.67539596557617,172.8352661132812,-99.09494018554688,-362.1277465820312,-18.62065124511719,-53.55731582641602,-107.6906890869141,198.0718383789062,-189.5198669433594,195.3165130615234,-212.129150390625,277.2379150390625,49.62898254394531,-70.2362060546875,-395.6519775390625,22.65766906738281,-388.3714294433594,207.3052215576172,-133.2526550292969,-115.7942352294922,-256.4114990234375,-96.13920593261719,-65.58277130126953,-443.7283325195312,-12.89254379272461,-301.1686096191406,-237.4139556884766,171.6143493652344,149.78271484375,-252.4669036865234,-215.822265625,255.0385437011719,-133.5466613769531,-503.7886047363281,137.0285797119141,-112.7503204345703,-90.67217254638672,-54.6488037109375,-250.0426025390625,68.24982452392578,107.8803329467773,28.4366512298584,-205.8738708496094,241.5771636962891,26.16406631469727,148.5790710449219,16.91468811035156,170.5845794677734,85.03854370117188,-381.8045654296875,-111.6815338134766,-18.75847816467285,-266.64501953125,203.8593139648438,-186.7364654541016,102.1905288696289,175.4613647460938,176.6567993164062,58.19789886474609,64.30268096923828,-274.9353637695312,-107.6160430908203,189.1156311035156,-139.4169311523438,-23.71970367431641,72.90348815917969,475.7375793457031,47.99333190917969,429.6914672851562,-25.20790863037109,-38.73608016967773,-360.7920532226562,-23.81737518310547,-220.8550720214844,-289.3710632324219,-229.7973785400391,119.3405838012695,55.19314956665039,350.3816528320312,192.1853942871094,-311.451904296875,129.0771179199219,339.4442443847656,-173.5641326904297,-278.6371154785156,193.6426849365234,53.46742248535156,111.2672424316406,-31.06490325927734,46.00661087036133,-24.80214691162109,-135.7739868164062,70.75930023193359,-50.51034164428711,-210.7219390869141,103.3480453491211,53.55602264404297,83.28465270996094,-150.5781860351562,185.6748504638672,-27.45863914489746,-352.8702087402344,25.44906806945801,-270.298583984375,-151.8742980957031,53.71869277954102,-56.97902679443359,-18.71361541748047,-183.6799621582031,207.6882629394531,10.98918724060059,18.67443084716797,-20.60869216918945,112.2296676635742,17.47450065612793,-144.8251800537109,-193.1234588623047,-66.59848022460938,19.53292465209961,-70.54586029052734,-83.20893096923828,7.701373100280762,-57.95730209350586,-24.04905319213867,98.24874877929688,-9.530887603759766,-5.687357425689697,-16.46388816833496,-11.81460857391357,-21.6380729675293,-5.014608860015869,17.482666015625,2.181225776672363,-18.84980964660645,15.15776252746582,-9.983570098876953,-20.76714324951172,-18.08266258239746,-1.428160190582275,-14.20469284057617,4.192959785461426,3.936638832092285,5.536639213562012,11.17418670654297,-14.12959861755371,4.185919761657715,-10.75306606292725,-3.388266563415527,-8.590612411499023,9.324905395507812,-0.73610919713974,4.913171768188477,6.087357997894287,-5.637547492980957,2.185919761657715,4.901438236236572,-8.800000190734863,-1.400000095367432,-8.800000190734863
-1.237547397613525,4.174186229705811,3.174186229705811,-6.625814437866211,-1.237547397613525,13.45215797424316,-4.625813961029053,-6.614080429077148,-3.400000095367432,-6.602346897125244,-0.4750947952270508,-5.329598903656006,0.5483723282814026,5.960105895996094,5.395306587219238,-8.792960166931152,19.83573150634766,3.418773651123047,9.838076591491699,3.169492721557617,-5.108478546142578,17.44746589660645,2.279788017272949,-2.618773460388184,11.69439792633057,-4.136638641357422,21.13429260253906,16.59296226501465,-8.506132125854492,10.04458808898926,-32.74185562133789,4.294397830963135,10.55541801452637,16.20000076293945,-33.77001953125,-19.80991363525391,27.02347183227539,80.32361602783203,-10.65110397338867,32.07379913330078,-111.0003051757812,-49.31497955322266,34.77864456176758,63.50847244262695,-188.7668914794922,140.126708984375,221.8946380615234,-268.7771911621094,67.90953063964844,-15.05662536621094,72.03588104248047,-286.1051635742188,-132.7713928222656,-11.0882625579834,146.4366149902344,-200.6455688476562,-146.2741851806641,-133.0480041503906,-25.00149917602539,-222.775146484375,261.5030212402344,-18.26123046875,62.37239074707031,79.85160827636719,-13.77780246734619,223.5992736816406,88.60934448242188,235.4603118896484,14.70131683349609,-54.88763046264648,-166.8624114990234,-436.1842346191406,90.75590515136719,401.6500549316406,193.8061828613281,-72.72225189208984,296.2958068847656,294.4830627441406,173.3018188476562,41.93634033203125,-26.32026672363281,-165.650390625,138.9650726318359,-215.6516571044922,-288.3158569335938,242.4965209960938,60.65929794311523,112.5982360839844,152.8753814697266,-302.4410705566406,318.2893676757812,-138.5853576660156,-506.9623413085938,4.778831481933594,-435.3604431152344,-213.5803833007812,-183.7041931152344,-210.5446929931641,81.72488403320312,-150.5699615478516,6.927047729492188,4.322120666503906,130.4775085449219,-163.6722717285156,-116.2224273681641,-202.7382202148438,-129.1029663085938,484.4732360839844,333.0313110351562,40.24944686889648,-291.9262390136719,-276.949951171875,139.8056335449219,-505.9882507324219,151.7882385253906,168.5430603027344,79.51218414306641,323.1964111328125,-181.3130187988281,324.3250427246094,181.2027282714844,-21.70452499389648,-156.34033203125,73.03192901611328,-519.682373046875,-87.95584106445312,-32.75781631469727,-22.97988891601562,-27.56513977050781,150.7158660888672,219.7858123779297,-435.40185546875,90.73372650146484,-209.3837738037109,-150.0536346435547,-101.4132995605469,-570.29150390625,65.94473266601562,337.3495483398438,-185.9351654052734,-146.3599548339844,98.33946228027344,-38.81614685058594,16.63904762268066,198.9705352783203,207.5611877441406,-133.6754302978516,215.8936462402344,-6.601329803466797,-364.4801025390625,38.34877777099609,73.82144165039062,-178.9327697753906,273.162841796875,278.1317443847656,108.2537384033203,186.5877075195312,74.63027954101562,-167.8911437988281,-370.0003662109375,27.17410278320312,-43.90837097167969,-48.42411041259766,195.6038970947266,-65.74310302734375,-103.809440612793,-286.4217529296875,-170.8472290039062,454.2573852539062,-2.279386520385742,-25.88476181030273,70.36866760253906,-82.59574890136719,-246.3308258056641,-187.3633270263672,74.39225769042969,14.88937377929688,-96.69815063476562,136.9512786865234,82.86376953125,153.9415283203125,-154.5114593505859,159.6396331787109,-2.026012420654297,25.25996780395508,120.8992004394531,-57.09625244140625,149.4113922119141,-42.23912048339844,-250.0835571289062,-346.6183776855469,96.95718383789062,377.7012329101562,181.7917022705078,-69.46297454833984,117.0451889038086,-99.93283843994141,-196.5681304931641,231.3458404541016,135.3729553222656,77.04263305664062,50.64133071899414,79.05625152587891,51.03172302246094,2.182676315307617,-121.8765106201172,-96.83841705322266,12.05601692199707,-12.72914123535156,80.49433135986328,99.43256378173828,-64.8021240234375,-62.92626190185547,47.37836456298828,61.32672119140625,29.89727973937988,-4.717862129211426,-8.656850814819336,-22.78879165649414,7.303255558013916,-16.26570892333984,1.769495487213135,-11.86570835113525,-3.757759571075439,15.00053024291992,13.76949501037598,-8.29439640045166,-5.053974628448486,9.134294509887695,-5.531945705413818,3.146028518676758,10.24981117248535,1.983572959899902,-1.214080333709717,6.110825061798096,-16.58826637268066,1.02634334564209,-4.800000190734863,-1.486828327178955,0,-3.388266563415527,5.162452697753906,-13.18826675415039,-4.400000095367432,3.913171768188477,1.75071907043457,7.162452697753906,3.901438236236572
8.313172340393066,8.301438331604004,3.162452697753906,-0.4985618591308594,5.162452697753906,-3.214080333709717,3.174186229705811,-5.388266563415527,-20.81407928466797,3.762452125549316,0.07040154933929443,-1.388266563415527,-0.2375473976135254,0.6586675643920898,4.56010627746582,-4.329598903656006,1.25632119178772,-15.59295845031738,-6.520212173461914,0.8093867897987366,-5.741332054138184,6.34367847442627,-7.769492149353027,3.053975105285645,0.05397474765777588,14.09439849853516,-0.1084780693054199,9.042240142822266,14.00704383850098,14.41408157348633,-9.423463821411133,-21.8756217956543,13.68266487121582,-1.936637401580811,-16.41695404052734,8.390615463256836,52.20627975463867,74.66910552978516,-21.86594009399414,-24.23806190490723,-155.1327667236328,58.55329895019531,-272.6910095214844,274.8615112304688,-179.4293823242188,-40.604248046875,-199.6020965576172,-53.55493927001953,-138.5575866699219,-100.0078735351562,25.0890998840332,89.11703491210938,173.4648895263672,-182.9824371337891,-26.17464447021484,-192.3858032226562,58.26028442382812,149.7586822509766,34.96176910400391,-234.0740966796875,19.76399993896484,268.8673400878906,-267.7852172851562,8.475576400756836,36.46066284179688,91.87897491455078,-296.3526000976562,-124.5087890625,0.1647090911865234,-299.2733764648438,-338.6398010253906,169.1567840576172,1.700735092163086,174.9856109619141,55.56645202636719,-106.6493453979492,171.5863647460938,33.18880081176758,44.89360046386719,-38.91237258911133,-200.873779296875,-407.9924621582031,-439.757568359375,286.2699890136719,-9.136968612670898,98.08396911621094,73.28131103515625,175.9988098144531,220.7168426513672,90.48675537109375,-189.2298736572266,197.4214630126953,7.340686798095703,123.3537902832031,8.439399719238281,-281.41796875,-356.2781982421875,293.3380737304688,-237.4816589355469,42.11371612548828,-317.0404663085938,-73.30679321289062,-295.1335144042969,-232.6901092529297,-34.81607055664062,171.8809509277344,47.77847290039062,173.7381744384766,-46.70126342773438,166.0006103515625,-60.38618469238281,-3.771370410919189,127.4241256713867,377.2625732421875,55.52532577514648,288.3025512695312,110.6708297729492,119.3374557495117,-62.41957855224609,-259.6884155273438,0.8303518295288086,-196.4860076904297,-314.1493225097656,219.9340667724609,104.012451171875,391.8921508789062,459.1526489257812,138.9937591552734,-127.7953414916992,205.8813171386719,122.2947769165039,-102.9507598876953,284.1196899414062,-37.38367080688477,-100.7839813232422,-342.6063232421875,-265.7690734863281,-364.7542114257812,-80.2081298828125,-233.6969604492188,-124.1546173095703,46.43865966796875,-15.17848968505859,126.0986175537109,-252.1694946289062,-307.8962707519531,-262.5268249511719,-235.5348968505859,28.7009449005127,343.4357604980469,-94.02578735351562,295.4205017089844,34.04137802124023,-321.6237182617188,-137.7679443359375,307.0486755371094,21.21633338928223,91.53189086914062,-444.4200134277344,-43.57395553588867,-165.3578338623047,105.1670608520508,29.22163772583008,-588.59521484375,124.4335708618164,15.69709014892578,-188.1827697753906,-26.02285766601562,8.721160888671875,527.2783203125,-75.75822448730469,312.7600708007812,30.72830200195312,-46.32279968261719,5.75835132598877,187.0286865234375,46.30551147460938,26.75418472290039,73.74781036376953,-46.07141876220703,143.7667083740234,-68.66786193847656,11.9062385559082,-74.13017272949219,-57.04493713378906,59.6480827331543,-67.00096130371094,30.09397125244141,111.8429107666016,-56.48824691772461,-380.53369140625,174.7001647949219,-75.64956665039062,179.9775390625,396.2556762695312,49.76125335693359,-63.42990493774414,185.6548309326172,-65.89619445800781,-109.1912612915039,88.29610443115234,-138.9107513427734,-30.99227714538574,-23.96131134033203,-194.5764312744141,138.9511566162109,52.33551788330078,183.0664520263672,-140.79931640625,-171.0405731201172,-14.67100811004639,61.94966125488281,126.1496353149414,31.9063606262207,-194.3066558837891,-68.24223327636719,31.32074546813965,9.084482192993164,-1.430505275726318,14.25215816497803,-17.08735275268555,20.69205665588379,-2.216427326202393,3.995306491851807,4.616426944732666,0.3460257053375244,-4.943678379058838,-12.65919589996338,10.5460262298584,6.221120357513428,6.924905300140381,4.710826396942139,-0.6258139610290527,3.263890743255615,3.948372364044189,-8.329598426818848,0.7741861343383789,-5.625813961029053,-8.602346420288086,13.23807716369629,-1.649281024932861,-5.886827945709229,-5.625813961029053,9.052157402038574,1,0.01173359155654907,-4.637547492980957,-0.4985618591308594
11.05215740203857,-1.976532816886902,1.011733531951904,1,-1.953065633773804,-2.388266563415527,1.011733531951904,-3.376533031463623,-10.75306606292725,-3.953065633773804,-10.95541191101074,-19.54133224487305,1.971840381622314,-1.178879737854004,10.86154460906982,-2.089175224304199,-6.990613460540771,-0.1554122865200043,-19.07093048095703,5.407040119171143,14.28501319885254,9.046934127807617,20.5460262298584,-0.1084780693054199,4.216428279876709,17.49439811706543,-17.44746398925781,-4.746025562286377,7.792960166931152,-5.418773174285889,-9.873278617858887,2.83989429473877,0.8868289589881897,14.26336288452148,-3.83338451385498,-8.538455963134766,-10.02997779846191,82.67538452148438,98.29076385498047,189.1844329833984,-19.46759796142578,-115.366455078125,-114.4374008178711,15.82398796081543,-100.7755432128906,68.39340209960938,85.54517364501953,20.08962821960449,-283.258056640625,-172.4629516601562,-138.101318359375,55.44398498535156,193.8002471923828,-13.67049217224121,-7.908622741699219,-220.8310241699219,254.5899810791016,-99.79946136474609,259.71923828125,260.8915100097656,-189.8695373535156,-122.5406951904297,-16.68619728088379,-96.22697448730469,-182.2870483398438,-232.4729309082031,281.0141296386719,-81.87192535400391,-108.4100112915039,403.2395324707031,101.2048034667969,-144.5377349853516,-86.48860931396484,110.2397994995117,-66.13434600830078,-240.6557312011719,-32.4443359375,-90.63298034667969,254.9577026367188,-364.4299926757812,-296.4145202636719,168.2798461914062,-406.2881469726562,-469.5627136230469,420.39013671875,-17.7265510559082,68.14551544189453,280.0960388183594,-6.05596923828125,-77.43824768066406,52.787109375,158.3313903808594,-264.6598510742188,-493.328369140625,-132.4580688476562,0.04579544067382812,-9.083702087402344,224.1060333251953,14.05246925354004,76.73493957519531,-20.33857536315918,273.4290161132812,105.2833099365234,-96.30157470703125,84.56809234619141,-149.4082641601562,-79.17957305908203,169.1463012695312,275.5956726074219,-117.3410949707031,-121.765869140625,-431.9662780761719,766.521728515625,-255.8948364257812,-176.5799407958984,-180.8728942871094,-1.005861282348633,125.0729522705078,197.989013671875,-19.67579650878906,-247.1546325683594,363.4213256835938,104.6939849853516,145.3241577148438,-389.6922302246094,-343.2775268554688,-110.6150665283203,-142.2782440185547,251.2362060546875,-186.3906097412109,-270.2498168945312,239.3616790771484,-90.59803009033203,-70.81662750244141,143.4086456298828,118.7262268066406,-217.8040161132812,185.2864227294922,-262.8907165527344,2.179383277893066,-174.2285614013672,-352.9164428710938,70.91122436523438,-330.8469543457031,71.88194274902344,-425.9342956542969,-339.7025146484375,-1.41496753692627,-146.6673278808594,130.0436553955078,-185.8114624023438,-405.2825622558594,-147.8456420898438,53.23985290527344,-494.5092468261719,-4.42100715637207,146.4122161865234,-220.017578125,-77.91545867919922,-205.7377319335938,-161.5544281005859,-256.5437316894531,-149.9986572265625,-232.1598358154297,164.4734802246094,-59.91552734375,47.39971542358398,259.313720703125,-299.0576782226562,-124.4562911987305,130.5676727294922,2.895412445068359,60.70683288574219,233.0143127441406,36.9501838684082,103.4563980102539,-440.3707275390625,212.1153411865234,199.8321990966797,-193.7850341796875,110.6865615844727,15.53274345397949,153.6866455078125,-116.7253875732422,260.5307006835938,-80.95993041992188,-445.6810302734375,88.00448608398438,-101.2875595092773,44.06876754760742,-54.36362457275391,-89.97976684570312,-84.68452453613281,-166.5225830078125,-9.384920120239258,291.7124633789062,14.88554763793945,-112.2617645263672,-91.50270080566406,-184.3436737060547,-105.8452758789062,200.1178131103516,98.30810546875,-144.7438049316406,-11.15184783935547,-159.7693328857422,63.18275451660156,139.2990264892578,179.4940185546875,-64.80037689208984,-220.3902282714844,-7.518229961395264,3.563430786132812,154.4015808105469,221.3152923583984,90.01014709472656,-110.0994033813477,42.99061965942383,16.89909362792969,-8.27562141418457,14.88266372680664,11.97184181213379,10.43338584899902,7.106132030487061,11.15776062011719,2.583572864532471,-0.1319455802440643,2.971839427947998,6.722558498382568,-5.590612888336182,-21.77887725830078,16.38879585266113,5.948372364044189,12.49909210205078,-0.6258139610290527,-11.97887992858887,-6.049281120300293,-0.9765328168869019,2.936638832092285,7.826343536376953,2.924904823303223,-10.20000076293945,0.5131717324256897,-0.9882664084434509,4.150719165802002,-8.800000190734863,3.913171768188477,1.75071907043457
2.174186229705811,-0.2492809295654297,-15.17653274536133,-4.400000095367432,-11.44928169250488,0.01173359155654907,-1.225813865661621,-5.364799499511719,-11.7295970916748,2.960105895996094,-2.614080429077148,-4.329598903656006,2.256320953369141,11.86154365539551,-2.95775842666626,4.560105800628662,1.583572864532471,-19.49439430236816,4.722558498382568,3.734293460845947,4.065707683563232,7.722558975219727,16.28501129150391,-14.09908485412598,3.700910091400146,-5.13429069519043,9.583574295043945,-1.592960357666016,1.776534080505371,2.014080047607422,9.141332626342773,-15.34186172485352,-3.51317024230957,-7.665706634521484,-19.52959823608398,-86.14290618896484,-40.2899284362793,111.5131759643555,50.45737457275391,51.37652587890625,-121.4018783569336,46.54497528076172,-90.90144348144531,-138.1946258544922,-170.3238830566406,-124.6332168579102,-5.310375213623047,300.5653076171875,-224.5362243652344,-15.46713256835938,-20.33262252807617,97.98001098632812,50.4841194152832,-38.96231842041016,5.200180053710938,135.7433013916016,252.0911865234375,282.4634704589844,-64.42374420166016,-439.0491943359375,390.8245239257812,-447.3047485351562,69.95672607421875,14.2097053527832,-111.4860229492188,-69.63259887695312,141.8513793945312,-211.3827056884766,-174.0677185058594,-74.21324920654297,-136.3424682617188,41.05948638916016,95.77719116210938,-12.32854461669922,-199.43359375,74.68988037109375,-312.3194274902344,-58.53910827636719,-23.99526214599609,-171.6060028076172,81.49417114257812,55.45571136474609,74.50771331787109,-178.3027038574219,-173.4808044433594,56.5196533203125,102.675895690918,293.499755859375,-165.9848022460938,-131.5291442871094,-177.8401184082031,177.1694946289062,107.0336608886719,249.0579833984375,-153.8311309814453,217.5468597412109,-12.84224510192871,161.2847137451172,-366.3485107421875,-56.98746490478516,32.06620025634766,400.5420532226562,110.1278305053711,151.3214111328125,-1.991985559463501,-52.07471466064453,-185.9544982910156,159.3867797851562,-173.7659149169922,451.1576538085938,-311.05859375,-65.38807678222656,62.024169921875,7.049171447753906,187.3209075927734,305.7443542480469,-9.688144683837891,-254.6937866210938,-222.5887298583984,-75.21196746826172,132.4848175048828,268.2698364257812,264.6767578125,26.27072906494141,-140.7326202392578,-233.8307800292969,25.16445541381836,114.6961669921875,55.70115280151367,-193.0014495849609,-26.78643798828125,213.1129302978516,62.48374176025391,141.8740539550781,-575.138671875,-427.8370971679688,97.04330444335938,-5.247737884521484,-125.8793640136719,-73.66170501708984,197.6802978515625,21.86569976806641,150.7519378662109,-143.8052215576172,-349.5823364257812,-393.960205078125,-32.42731857299805,-193.3981018066406,203.5285339355469,38.38939666748047,114.5505599975586,160.3630981445312,-249.2969818115234,-175.5009918212891,157.0899047851562,-21.6262321472168,182.3320617675781,96.07900238037109,189.4325714111328,83.52916717529297,-120.4889221191406,-325.8119812011719,70.53769683837891,126.2259674072266,-55.65761566162109,144.9485015869141,83.89279937744141,-145.0255737304688,348.5733642578125,-240.7080841064453,-86.57521057128906,-400.2647094726562,182.2080230712891,-81.11571502685547,34.80385589599609,-122.7812118530273,159.9482879638672,-246.3442993164062,-209.3628234863281,-77.74809265136719,-292.6273498535156,-78.14044189453125,181.7799682617188,-80.27921295166016,144.2246704101562,181.4875335693359,110.8500671386719,-120.8855209350586,34.60926055908203,-219.8975524902344,242.0465850830078,149.3569183349609,67.61819458007812,-115.5299224853516,83.55437469482422,79.51417541503906,-6.119901657104492,59.65481567382812,158.3153533935547,199.4848480224609,-48.53087615966797,65.79380798339844,-114.8901443481445,234.9372711181641,13.50078392028809,-60.72473907470703,101.9093780517578,40.76313018798828,-84.45222473144531,-221.2684173583984,-53.57297897338867,55.7068977355957,-70.50067138671875,-46.59173583984375,-7.840959548950195,24.65760803222656,-62.5739631652832,-55.80992126464844,-10.93716812133789,-13.99765205383301,4.216427326202393,-12.61226272583008,2.06805419921875,1.346025466918945,-13.58122634887695,2.007040023803711,-9.53194522857666,-14.08266258239746,-13.56479835510254,6.821120738983154,5.710824966430664,8.58122730255127,-0.3882665634155273,-12.11786460876465,0.3741860389709473,3.513171672821045,-0.4516277313232422,-2.637547492980957,-6.776533126831055,16.46389198303223,-10.77653312683105,-5.376533031463623,-5.376533031463623,4.162452697753906,-4.388266563415527,-2.649281024932861,-17.60000038146973,4.150719165802002
5.174186229705811,5.174186229705811,-3.214080333709717,2.174186229705811,-3.376533031463623,-1.237547397613525,-1.225813865661621,4.011733531951904,-7.788266658782959,-4.614080429077148,4.774186134338379,-0.2023467421531677,14.67327880859375,2.710824966430664,-2.160105228424072,-1.665708065032959,13.29674530029297,10.27327919006348,-5.381224632263184,-18.4709300994873,-8.746025085449219,-13.00703907012939,-19.88500785827637,-21.26154136657715,5.303255081176758,-1.438076972961426,-6.407040596008301,12.12959957122803,-11.37183952331543,19.11786842346191,-13.00052833557129,14.19296073913574,22.54837608337402,-11.89439010620117,-35.73012542724609,-11.64170932769775,230.6816711425781,-32.25972366333008,105.6266479492188,-40.25426483154297,-66.93118286132812,116.633659362793,-54.9090576171875,49.79736709594727,-126.7711486816406,83.96426391601562,-92.446044921875,-205.4848937988281,157.5360717773438,-202.7910766601562,32.28903579711914,-74.97493743896484,197.4978942871094,-321.037109375,-13.01664733886719,-276.4545288085938,-496.2237854003906,18.4362735748291,-158.7951354980469,-6.108932495117188,53.63613891601562,-44.19687652587891,-179.7893524169922,-19.8066291809082,130.9313659667969,-171.1735229492188,-74.9891357421875,100.0363998413086,-39.86087036132812,-96.99990081787109,187.739990234375,-438.1096496582031,-58.11906433105469,-284.6177673339844,219.1514587402344,220.5956115722656,40.56111907958984,-39.756591796875,120.982177734375,83.13981628417969,177.0707550048828,-226.0621032714844,432.7299194335938,-161.9423522949219,230.1675109863281,402.8159790039062,-212.4093322753906,234.0942077636719,-81.74935913085938,-195.4908905029297,-307.8575744628906,167.6153869628906,-274.2814331054688,-65.76667022705078,-257.4767456054688,-72.23365020751953,109.0900573730469,-245.4116516113281,233.5919647216797,-253.7391357421875,47.60713195800781,117.2521209716797,186.1017608642578,317.7541198730469,-219.1701354980469,-108.1780853271484,-29.52728652954102,-211.4132995605469,-158.4591827392578,-10.76387023925781,-113.1382522583008,-13.65505599975586,-218.2835693359375,7.659778594970703,12.37850570678711,170.2479705810547,-142.0988464355469,-40.55855560302734,-227.6326293945312,147.3608856201172,180.6079864501953,349.7853393554688,-326.7781372070312,214.1131744384766,371.2123413085938,-19.73683166503906,-165.4659729003906,-157.14990234375,-303.6353454589844,171.0348663330078,-128.8758392333984,-6.681203842163086,78.61113739013672,-36.38050079345703,89.63201141357422,-542.1395263671875,-19.24873352050781,328.7521057128906,336.0723571777344,689.2523803710938,13.02874755859375,210.0780029296875,-158.1569366455078,-3.348052978515625,287.3598327636719,-269.6734619140625,-175.9500732421875,16.51622772216797,-298.1629638671875,215.8103332519531,304.3406066894531,-16.63132858276367,124.2481918334961,-118.5289306640625,-19.38557052612305,-67.45982360839844,-307.4144897460938,-246.5804748535156,-279.385498046875,114.8557739257812,441.1446228027344,495.6802673339844,-268.9062805175781,-179.8827209472656,214.4478759765625,340.4115600585938,-285.9312438964844,63.79619216918945,166.8109130859375,344.8044738769531,-38.11928558349609,-74.11137390136719,131.3431091308594,-277.9840087890625,-156.6972351074219,-170.1782684326172,82.49092102050781,-233.5864105224609,292.8697204589844,58.85629653930664,-75.76845550537109,-85.50654602050781,109.6458358764648,-122.843864440918,-7.278983116149902,-183.5583190917969,65.40585327148438,-197.8497009277344,-55.85220336914062,-80.37023162841797,22.18835830688477,-25.68982696533203,-109.5010299682617,-82.63761901855469,155.2622528076172,-55.46531295776367,93.56980895996094,-119.8505172729492,-115.861328125,75.68896484375,66.71638488769531,-37.14413070678711,26.06268310546875,100.6308670043945,27.71643829345703,-20.63875198364258,-6.618852615356445,26.30469131469727,-20.83640289306641,-30.53330230712891,-139.1072692871094,-31.95580673217773,-42.99824523925781,106.3676528930664,-34.01937866210938,-146.6910858154297,11.63648128509521,58.59714508056641,-40.99455261230469,12.86624145507812,-8.454500198364258,3.541332244873047,-5.72255802154541,3.731946468353271,-8.536636352539062,-25.74602699279785,-7.531942367553711,8.157760620117188,-19.03572654724121,-4.329598903656006,2.105601787567139,2.960105895996094,0.7976532578468323,-8.002346038818359,2.38592004776001,1.785919666290283,-12.67509460449219,-5.863361358642578,11.23807907104492,-1.225813865661621,-2.637547492980957,0.5014381408691406,1,4.913171768188477,-4.614080429077148,3.174186229705811,1,-0.9882664084434509
-8.800000190734863,-0.2492809295654297,-2.388266563415527,8.150718688964844,6.901438236236572,-14.17653274536133,-1.214080333709717,-2.767145872116089,0.1976533532142639,-6.34133243560791,6.232853889465332,-9.002346038818359,0.05866771936416626,7.383573055267334,22.73194885253906,-11.40234565734863,-12.46570777893066,12.54602718353271,-7.520212173461914,9.106132507324219,-10.18122673034668,16.55775833129883,-10.95541000366211,10.00704002380371,19.42165184020996,-23.81460762023926,7.479787826538086,1.851627469062805,10.27509498596191,-14.51082134246826,19.28032112121582,10.22816276550293,6.423469066619873,2.263890743255615,11.31839370727539,88.85790252685547,-49.16117095947266,100.90771484375,-26.32278442382812,-28.32756423950195,-125.456916809082,95.89363098144531,-95.39279174804688,58.99704742431641,23.01583099365234,-53.03890991210938,-90.74116516113281,71.69588470458984,229.5576782226562,267.7865905761719,210.2087249755859,22.21809387207031,-233.7537841796875,133.1312255859375,-249.956787109375,-68.92127227783203,-269.2642211914062,10.16443729400635,-98.42595672607422,-156.2928466796875,-280.4000244140625,119.1176681518555,112.0437240600586,-106.3717193603516,171.0843658447266,-234.3478851318359,-146.3015289306641,371.0043029785156,-177.0738983154297,-205.867919921875,259.4598388671875,448.5012817382812,-27.23234939575195,110.3938293457031,-175.4106903076172,-83.40884399414062,358.4033203125,98.58748626708984,-320.9162292480469,-354.5924682617188,-121.4286117553711,-4.734346866607666,-732.2227783203125,-55.90676879882812,89.59991455078125,67.26004028320312,-68.64064788818359,-366.0333862304688,-15.965576171875,-275.3886108398438,30.32408332824707,-491.3030395507812,-48.74575805664062,-239.6032867431641,-526.3333129882812,-367.329833984375,-110.8827743530273,371.8184814453125,-37.97774505615234,38.67980194091797,-32.83193969726562,106.195556640625,-257.9030456542969,177.6054382324219,-60.24427795410156,-8.467178344726562,326.0549926757812,-268.3040466308594,-7.088315486907959,-233.0944061279297,102.8828887939453,-53.71770095825195,78.66398620605469,-72.69289398193359,20.39695358276367,161.1427917480469,-184.0236358642578,37.9901237487793,-96.17194366455078,-285.1968383789062,-146.9001312255859,197.0583648681641,-151.4908905029297,45.6843147277832,95.70384216308594,312.5586242675781,47.90299987792969,264.9053955078125,-135.7557678222656,99.80915832519531,128.7603912353516,414.9307556152344,130.4550018310547,15.54995727539062,-143.7604064941406,38.00148391723633,1.047700881958008,-237.5031280517578,90.3243408203125,133.3018951416016,-426.3241882324219,20.63470077514648,-84.98912811279297,-48.96859359741211,17.05023193359375,-233.140380859375,403.6573181152344,-146.5904235839844,-118.0476608276367,92.36701202392578,-5.292496681213379,179.7910766601562,90.85517883300781,-94.58944702148438,288.9808959960938,184.7093200683594,-50.06330108642578,-103.8459777832031,49.640625,-37.75901794433594,-14.22002983093262,76.21078491210938,149.9559020996094,-313.4910583496094,78.40541076660156,173.4790496826172,360.2581787109375,67.34920501708984,-279.5592956542969,16.15110015869141,-15.27359104156494,-89.37892150878906,322.2208557128906,-321.6629638671875,45.56269073486328,211.455078125,-241.9635925292969,-23.53827476501465,86.94656372070312,3.603973388671875,-127.8268890380859,-69.58934020996094,-9.642194747924805,-164.0184020996094,-151.4082183837891,-124.1622467041016,-361.3473205566406,160.4793853759766,-12.75603866577148,113.2871627807617,143.9589233398438,-341.58642578125,-118.6259384155273,-98.78453063964844,-267.0606689453125,174.1271667480469,-111.4662170410156,-210.6608276367188,-20.07317352294922,-1.698478698730469,-41.94124603271484,0.0548090934753418,7.0074462890625,-395.2709655761719,68.2340087890625,-276.2976989746094,-184.1253356933594,34.10576248168945,17.69613838195801,63.22626495361328,15.62938213348389,62.17307281494141,84.43989562988281,-78.20272064208984,-29.19977569580078,-155.5017547607422,-22.5728874206543,-119.213623046875,21.94027137756348,38.26336288452148,-20.39583587646484,-8.461544036865234,-11.14368057250977,19.0709342956543,-3.804693698883057,-6.717865467071533,-9.192958831787109,-0.9342922568321228,3.646934032440186,4.995306491851807,-5.753066062927246,10.19765472412109,-2.602346897125244,-4.625813961029053,-3.929598569869995,6.948372364044189,4.722558975219727,-19.80234909057617,-5.364799499511719,0.9366388320922852,-10.75306415557861,4.901438236236572,-6.364799499511719,0.7507190704345703,-5.637547969818115,3.174186229705811,-4.649281024932861,4.162452697753906
7.324905395507812,0.7624526023864746,7.075625896453857,-4.649281024932861,2,0.01173359155654907,-7.776533126831055,-3.353065490722656,-10.7413330078125,2.197653532028198,-4.329598426818848,-5.677440643310547,-2.439894199371338,-4.143678665161133,-2.353065967559814,-9.955412864685059,-14.28501129150391,-6.381226539611816,14.01226234436035,-16.92020988464355,20.45919799804688,0.6539741158485413,-6.073275089263916,-1.346025228500366,-24.18357467651367,7.414080142974854,14.07093048095703,-2.863890409469604,11.78122901916504,16.74133491516113,-10.5934886932373,-17.18409538269043,14.3507194519043,-27.25344467163086,-32.37054824829102,94.29983520507812,-142.3257446289062,-18.29856491088867,-114.5546569824219,-31.91263580322266,156.3960571289062,-262.6397399902344,-64.56510162353516,66.83883666992188,-155.9057769775391,-257.5382690429688,-16.44624710083008,-81.64579010009766,-13.39174365997314,171.25048828125,79.24216461181641,43.19379425048828,52.41703414916992,-157.0526885986328,-459.3606567382812,-119.4658050537109,-158.4799346923828,-133.3869171142578,-321.1642456054688,-128.3397064208984,-149.0925598144531,-59.72209548950195,-27.05708122253418,55.85768508911133,-172.2917938232422,-11.46688461303711,-28.86405563354492,18.07902145385742,-69.59206390380859,-204.7056732177734,414.4466552734375,-64.50479888916016,14.18302536010742,-226.4189758300781,-559.2115478515625,-170.8818817138672,-245.2450561523438,-38.61758041381836,246.9913940429688,-122.5989151000977,439.0877685546875,-22.50171279907227,-199.3600616455078,339.9593200683594,-116.7614212036133,-191.7963562011719,-255.1550903320312,-68.16739654541016,-752.3671264648438,-558.6729125976562,-16.98110961914062,293.1512145996094,-100.8608627319336,-178.8831634521484,-161.7830505371094,-746.5271606445312,81.38885498046875,-267.7770690917969,488.3385925292969,72.84234619140625,156.3110046386719,385.6878662109375,-62.43076705932617,-290.6979370117188,150.4956817626953,242.3986206054688,45.12906646728516,-24.45668792724609,168.0442047119141,-373.4851684570312,-71.05305480957031,262.1502380371094,-8.151128768920898,282.0896301269531,-85.31196594238281,157.8872833251953,-61.86946487426758,-243.0242156982422,342.204833984375,-328.2232666015625,-435.1255187988281,-358.3594970703125,104.5775756835938,-306.4450378417969,341.7437744140625,-437.8137817382812,-84.29290771484375,194.7845306396484,-315.3775329589844,-78.07107543945312,324.4139709472656,128.9264678955078,80.37458801269531,56.46980285644531,-59.09022521972656,-185.5681304931641,27.11528015136719,108.3123321533203,429.4884948730469,424.0922241210938,-255.1682434082031,240.1053314208984,-87.56871032714844,-91.24153137207031,-283.2073974609375,544.594970703125,-251.4944458007812,153.5573272705078,227.6297607421875,87.54205322265625,-126.2343444824219,404.4499206542969,168.4276275634766,36.69654846191406,-246.1583557128906,-31.79284477233887,427.15625,-126.6160659790039,-350.5375366210938,-134.5032043457031,-363.42724609375,119.0320892333984,-497.43603515625,-232.6308288574219,-153.2454376220703,166.6280364990234,287.9524536132812,-117.5340576171875,-331.9839477539062,-110.854736328125,-66.7236328125,10.32902145385742,-144.2466735839844,-84.72138977050781,165.4154052734375,395.6749877929688,-131.1022796630859,150.5846557617188,56.28592681884766,-24.32989883422852,24.88614654541016,-78.13861083984375,69.67931365966797,91.75494384765625,32.61806488037109,-351.0920104980469,-83.36331176757812,-181.8480377197266,220.1362762451172,-350.3897399902344,-196.0985565185547,-182.0262908935547,-269.5719909667969,-93.99473571777344,58.14666366577148,-139.2579650878906,-72.08607482910156,-379.0198974609375,-158.6878662109375,67.623779296875,158.8845672607422,94.36283874511719,59.9766960144043,39.21810150146484,20.10514068603516,122.9768829345703,-157.2565307617188,4.168582916259766,-94.12481689453125,268.307373046875,-224.7988739013672,-34.68463134765625,-109.8204803466797,124.1853179931641,76.59970855712891,-31.42664337158203,-5.163283348083496,-98.32989501953125,-30.87796401977539,-70.31552124023438,-4.29909086227417,-5.536639213562012,5.830507755279541,9.886828422546387,4.78122615814209,-8.473276138305664,1.781228065490723,1.903254985809326,6.809386730194092,3.310824871063232,-0.1671461760997772,-1.602345943450928,5.687358379364014,-6.753066062927246,5.197653293609619,11.07562446594238,1.27562427520752,-0.1906131505966187,-7.800000190734863,-2.016426563262939,-0.3009085655212402,-11.76479911804199,-4.353065967559814,6.324905395507812,10.301438331604,0.5014381408691406,-1.237547397613525,3.174186229705811
0.5249052047729492,-12.44928169250488,0.7507190704345703,15.46389198303223,-0.9765328168869019,4.197653293609619,7.901438236236572,5.162452697753906,4.185919761657715,1.762452602386475,-4.353065967559814,-0.6140803098678589,5.473278522491455,7.924904823303223,-4.567146301269531,-2.83989429473877,-11.88501167297363,4.334291934967041,2.346025943756104,-9.247464179992676,13.36010551452637,-14.7202091217041,-16.05919456481934,0.8709335923194885,2.263360977172852,-6.72255802154541,-5.275621891021729,1.31498908996582,0.7009110450744629,-16.74420547485352,-7.680314064025879,-1.74367880821228,17.74837684631348,-38.25737380981445,28.32074928283691,-6.217711448669434,15.5720796585083,265.2655029296875,-110.5915222167969,215.3476104736328,-57.57039642333984,91.23043823242188,30.4641170501709,-200.2043609619141,276.4951477050781,152.721923828125,69.15459442138672,-39.68404388427734,-130.81396484375,-159.7648010253906,48.27729797363281,-35.1788215637207,-363.0126037597656,107.8654861450195,-294.3989868164062,184.5095672607422,-11.41911315917969,8.981311798095703,191.4556732177734,-30.8344841003418,79.85764312744141,-173.9057006835938,-47.22946929931641,-201.2206420898438,88.51020812988281,-16.75770568847656,-315.1378479003906,328.2542114257812,-97.31725311279297,-1.232696533203125,-71.97486114501953,-48.73524856567383,153.0355834960938,30.15205574035645,188.8665771484375,-274.7941589355469,-480.4817504882812,298.8408508300781,-192.9485321044922,345.0025634765625,-175.3684387207031,1.098770141601562,69.29060363769531,384.1595458984375,-155.5021667480469,-222.9804992675781,-372.180908203125,115.126708984375,241.3383636474609,-86.48387908935547,-242.4984741210938,196.211181640625,-26.48395919799805,-102.5069808959961,164.9559020996094,176.4772796630859,-162.2184753417969,-343.1698608398438,-145.1518096923828,210.3825073242188,-388.4044189453125,-417.6401062011719,-357.100341796875,312.4590454101562,275.0273742675781,60.32126617431641,-129.6744384765625,-107.9430160522461,-10.98583030700684,70.24702453613281,70.22872161865234,-38.28974151611328,-188.7953186035156,-208.7501525878906,-526.5255737304688,-172.0451965332031,394.1168212890625,-131.4812164306641,13.10959625244141,-413.5890808105469,-247.7888641357422,-26.28460693359375,-286.8245544433594,-146.31298828125,-18.08929443359375,-1.976808547973633,-428.7207336425781,-708.1182861328125,61.43830871582031,-168.2304992675781,-78.26960754394531,-72.89286041259766,-133.7771759033203,270.5987854003906,4.856287956237793,64.40828704833984,-371.7983093261719,160.7794799804688,149.59912109375,-182.43701171875,-155.8622436523438,68.79071044921875,51.55555725097656,153.7834014892578,22.16518974304199,24.28003692626953,-179.4515533447266,-47.62347030639648,184.8013916015625,57.06689453125,60.06809997558594,242.3413696289062,307.2299499511719,52.95808410644531,-277.2756958007812,294.5909729003906,-214.4461975097656,-209.6831665039062,277.8519592285156,-136.6870574951172,-73.24665832519531,-295.946044921875,-244.3772277832031,113.4853363037109,61.40555572509766,-297.0001220703125,103.9116744995117,-209.6280670166016,-114.2691116333008,255.5369720458984,-342.7171325683594,-168.6651916503906,-111.8498001098633,226.9012145996094,-172.1208953857422,162.2789916992188,-195.6339111328125,-13.51013278961182,46.10953521728516,-9.297653198242188,32.50091934204102,43.83293914794922,-174.9764709472656,-296.1575927734375,-7.465495109558105,221.4493865966797,28.27423858642578,-64.85871124267578,-392.7913513183594,171.2687683105469,12.01094627380371,251.2195587158203,267.6280212402344,-22.52661514282227,-172.5817413330078,200.7825164794922,-108.7419738769531,100.9095230102539,-0.2842501401901245,287.0540161132812,-191.3567352294922,78.93901062011719,71.94535827636719,-36.61459350585938,62.88382339477539,44.60969543457031,-126.8212738037109,74.09999084472656,-214.2696228027344,-169.3594818115234,-100.5518341064453,-156.6210327148438,-162.8246002197266,-128.7036285400391,-4.018096923828125,66.0557861328125,-107.0840301513672,213.1916656494141,131.8442840576172,59.27692413330078,12.63338375091553,8.395307540893555,-5.157757759094238,3.336111545562744,-7.223994255065918,3.306133270263672,-22.38879013061523,1.042240619659424,-5.155412197113037,5.221120357513428,-8.500909805297852,-3.353065967559814,-1.677441120147705,2.287357807159424,7.197653293609619,-3.428160667419434,14.46389102935791,9.301438331604004,4.513171195983887,0.263890266418457,-0.2492809295654297,3.011733531951904,9.324906349182129,5.162452697753906,0.7507190704345703,0.02346712350845337,2,-2.214080333709717
-9.788267135620117,4.162452697753906,4.174186229705811,-5.625813961029053,-0.9765328168869019,-4.376533031463623,6.174186229705811,0.7976532578468323,-1.202346801757812,-5.353065490722656,-7.800000190734863,-15.67092895507812,-15.37887954711914,12.51082611083984,-3.230506896972656,-3.567146301269531,9.331945419311523,-6.955412864685059,-1.689175128936768,1.821120262145996,-4.085011005401611,-14.32021045684814,-5.120211601257324,-7.259196281433105,19.44746398925781,7.816427230834961,-5.014609813690186,-2.101438522338867,-11.83807754516602,0.3924344778060913,1.727251529693604,-9.39818286895752,13.73482227325439,3.282450675964355,6.954343795776367,-368.1409606933594,120.0521545410156,-45.76479721069336,-57.73065185546875,-14.30355358123779,-237.7435455322266,-130.1335906982422,157.2875823974609,-26.03994178771973,-94.03526306152344,138.5462341308594,173.8228149414062,-43.56834411621094,20.62929534912109,-15.33913612365723,-162.7050933837891,-48.00983810424805,99.00869750976562,216.2171020507812,-238.6082611083984,-27.09063148498535,-135.1584167480469,26.14848709106445,-119.4933853149414,-60.29365921020508,178.1678466796875,311.0187377929688,-72.42592620849609,-5.731079578399658,18.70461654663086,184.1483612060547,21.76563453674316,-77.92475891113281,-36.96940994262695,516.3560791015625,-261.2565307617188,-113.1365509033203,178.9024353027344,-62.23188400268555,8.285709381103516,-54.33265686035156,-241.4229888916016,-67.23281860351562,293.0263977050781,-102.7596817016602,-53.78988265991211,44.89494323730469,-221.0948486328125,-437.3438110351562,-62.21502304077148,33.48742294311523,-37.69713973999023,383.4231262207031,-236.2442626953125,-175.6961059570312,-216.6483154296875,-58.15801239013672,-78.67184448242188,206.6467742919922,5.708438873291016,-335.8056335449219,294.7232971191406,-334.73779296875,-8.168960571289062,74.82560729980469,61.71535873413086,331.8862915039062,15.0984001159668,169.4713439941406,115.994010925293,125.177848815918,-240.1376342773438,-171.7483367919922,-18.59280776977539,325.3846740722656,32.73233413696289,703.9624633789062,-221.5193176269531,-455.1077575683594,-341.4454650878906,53.14643096923828,-163.9732666015625,-97.82022094726562,337.7240295410156,206.4337615966797,191.1274719238281,-28.55033111572266,-189.0204010009766,30.95098876953125,226.9393615722656,-43.7187385559082,-26.76923179626465,192.97021484375,-545.547607421875,-38.19803237915039,-1.555439472198486,-254.7658386230469,-52.13508605957031,-50.17450714111328,42.11052322387695,-9.379632949829102,-9.532207489013672,5.048507690429688,162.8780212402344,-64.26650238037109,-87.74858856201172,497.8246765136719,-494.6774291992188,-318.6394653320312,-178.7139434814453,19.86507415771484,127.7602081298828,-18.19625854492188,197.3043365478516,224.45654296875,46.3999137878418,36.17546081542969,-83.04628753662109,-132.2123718261719,-160.2032165527344,-488.9731140136719,-44.29586791992188,-124.5233612060547,160.1141357421875,-121.7048873901367,126.5291366577148,-36.47323226928711,-92.62590026855469,-98.37456512451172,28.81387519836426,54.11797332763672,11.08527565002441,191.7970886230469,-0.02186965942382812,-208.0001220703125,-179.4447326660156,-238.7322692871094,36.79521942138672,375.5329284667969,-205.9787445068359,251.4141540527344,-277.8694458007812,46.01926803588867,72.46513366699219,-232.388916015625,-65.47865295410156,92.8843994140625,-59.83185577392578,151.6788024902344,163.4119110107422,-213.4218139648438,-132.2847290039062,188.8443450927734,-75.83438873291016,399.6812744140625,-164.4966278076172,141.6180572509766,16.60268020629883,-86.29229736328125,-78.89277648925781,-73.88629150390625,401.999755859375,-74.37757110595703,-109.4200897216797,-201.1892242431641,-79.37291717529297,-15.78801918029785,28.77470779418945,57.45193481445312,-31.4726676940918,57.51061248779297,-214.8782196044922,33.02203369140625,-193.5298156738281,153.6544189453125,-79.70626831054688,49.47480010986328,-40.22332000732422,35.12036895751953,-150.3691101074219,-13.01172637939453,76.34677886962891,57.23285675048828,167.3395080566406,168.2263488769531,22.62786483764648,58.07093811035156,-16.60756301879883,4.661014556884766,9.675094604492188,13.35541343688965,1.512642383575439,-14.04746437072754,1.879787921905518,-3.108478546142578,-3.665707588195801,31.66676712036133,-3.665707588195801,1.774186134338379,-6.753066062927246,-10.7413330078125,10.84981155395508,-3.353065967559814,6.099091529846191,-8.776533126831055,-2.712642192840576,-6.788266658782959,-2.964799165725708,0.5131716728210449,4.150719165802002,5.150719165802002,-4.376533031463623,-4.649281024932861
1.924905300140381,-1.976532816886902,-3.400000095367432,0.9483726024627686,-7.037547588348389,2.011733531951904,-1.649281024932861,-4.929598331451416,15.47562408447266,2.256320953369141,-0.2140803337097168,-11.71786499023438,2.983572959899902,-0.3647994995117188,-0.5671463012695312,10.16949272155762,16.48735809326172,16.33663940429688,-10.23572731018066,-23.84745979309082,8.757761001586914,-5.623996734619141,-3.58357310295105,-4.018773078918457,-3.769493103027344,1.992960453033447,-9.212263107299805,4.990612983703613,-6.035730838775635,-9.866236686706543,-17.11786460876465,28.38410186767578,-65.19530487060547,0.5202131271362305,153.463134765625,-112.3442077636719,-17.64020156860352,-63.88085174560547,-211.0290069580078,-219.8468170166016,-295.7597351074219,107.8586730957031,194.9056091308594,230.4140319824219,-288.3198547363281,54.80636596679688,-99.04813385009766,195.8478546142578,-59.21322631835938,73.14952087402344,-252.8986053466797,295.9501953125,288.9462890625,166.4377746582031,-0.02639675140380859,100.1519393920898,108.72265625,190.9429168701172,-166.7622680664062,96.94590759277344,22.927001953125,-55.5596923828125,-31.31174468994141,-51.13377380371094,-85.25685882568359,-91.6805419921875,210.9891052246094,-48.04192733764648,-138.5993804931641,-160.1327362060547,213.8613128662109,-214.7734680175781,111.7577056884766,26.83373641967773,197.8873596191406,-240.0028991699219,173.5628967285156,-229.2543640136719,-188.5076141357422,-129.2116546630859,-38.51691818237305,-415.1088256835938,246.9505767822266,-228.5361328125,-85.28770446777344,20.54180908203125,-404.3110961914062,387.1033630371094,-283.2503662109375,335.6615295410156,-260.8710632324219,124.9786987304688,-283.452880859375,-261.5222778320312,-12.15715026855469,205.27197265625,-386.0596008300781,162.9995422363281,-122.5977478027344,244.0365142822266,214.265380859375,11.38704490661621,64.91983032226562,-32.85304260253906,-84.13965606689453,79.70789337158203,227.2658386230469,-231.7591705322266,-434.8801879882812,295.4581909179688,-159.0876159667969,352.5940246582031,-1.002399444580078,-19.10258102416992,32.97299575805664,-79.46273803710938,-507.8191528320312,-58.62938690185547,541.5905151367188,0.5208091735839844,-45.82123565673828,-138.5910491943359,-275.870361328125,66.90602111816406,227.3150024414062,-409.7886352539062,-100.8566131591797,83.02173614501953,315.0867309570312,294.13037109375,-8.067977905273438,-409.7548828125,-65.07508850097656,190.5583190917969,160.4508514404297,217.7946624755859,-116.8115158081055,-180.6059417724609,306.2714233398438,330.8946228027344,-170.8844299316406,-41.16228103637695,-394.7985229492188,542.3321533203125,-245.9085388183594,92.85076141357422,-267.7557067871094,428.5724487304688,163.1217498779297,-321.4000549316406,-244.3266906738281,179.3243408203125,62.13142013549805,51.31939315795898,41.78507232666016,-130.3424072265625,-241.7184143066406,367.6622314453125,-306.8200988769531,-193.9638671875,0.1341552734375,-276.7546691894531,-115.8921966552734,377.3252868652344,-80.41954040527344,-131.1143341064453,-216.4664306640625,-50.61770248413086,79.13371276855469,-213.1349182128906,-183.0682373046875,-207.5781860351562,414.4509582519531,-134.6168823242188,206.3499145507812,-293.7265930175781,-66.78874969482422,-11.85356426239014,190.4057922363281,-84.31070709228516,-97.22089385986328,-58.47193145751953,248.5615997314453,-63.41232299804688,-205.1300659179688,40.81950759887695,60.9228630065918,-143.5550842285156,137.6597290039062,-127.595085144043,-376.3193359375,110.1388702392578,88.31653594970703,-73.32049560546875,114.3927154541016,-191.6964416503906,271.8992309570312,116.4852447509766,-320.8544311523438,134.5053558349609,152.7217407226562,78.97602844238281,-87.28585815429688,8.0052490234375,-65.56993865966797,-88.20618438720703,15.44914817810059,298.4517822265625,-123.9000701904297,-160.4950866699219,-9.128154754638672,119.6152877807617,-13.8298225402832,291.720458984375,160.7735595703125,122.4023132324219,-72.99015808105469,208.0662536621094,78.03884887695312,-166.2381286621094,119.2122497558594,-11.02399635314941,17.24042510986328,1.790614128112793,-19.48735809326172,12.22816181182861,9.8563232421875,-16.5460205078125,-5.120211601257324,10.46154403686523,-9.651628494262695,-4.851627349853516,-4.004693508148193,-16.05162811279297,0.04693436622619629,-5.61407995223999,-3.451627731323242,4.209387302398682,11.24981021881104,-1.225813865661621,-6.788266658782959,-0.4750947952270508,-8.578876495361328,5.162452697753906,0.7507190704345703,1,-6.364799499511719,-8.788267135620117
-2.400000095367432,0.7507190704345703,-2.649281024932861,-1.388266563415527,-2.388266563415527,0.7507190704345703,-2.34133243560791,-2.388266563415527,2.197653293609619,-13.71786499023438,-5.353065967559814,9.134292602539062,-7.567146301269531,3.995307922363281,-1.167145729064941,1.792960643768311,-6.314987182617188,-13.15775680541992,-7.567145824432373,3.868054389953613,2.868054389953613,-2.381226539611816,21.28501319885254,12.51786708831787,5.809386730194092,12.21642875671387,-2.746025085449219,6.463360786437988,-3.604692459106445,3.221120834350586,-2.910824775695801,-48.39166259765625,19.5217399597168,-108.035285949707,-213.65478515625,-204.3723907470703,123.1408538818359,-28.8579158782959,98.91263580322266,-225.6186218261719,143.9285583496094,121.7637023925781,-151.0220184326172,-21.39181900024414,-125.4927139282227,37.23869323730469,-20.38213348388672,245.0690307617188,153.8037414550781,-296.7768249511719,80.58750915527344,3.283363342285156,-165.496826171875,-182.7132873535156,39.65845108032227,-297.7705078125,-88.77629089355469,98.20691680908203,-0.6063919067382812,-80.87877655029297,-39.7433967590332,-225.7800903320312,-131.4659271240234,63.54177093505859,83.42042541503906,-195.9667816162109,105.1636352539062,162.9037322998047,-172.24560546875,311.6057739257812,60.67830657958984,-113.0443954467773,-265.0394897460938,-80.97883605957031,-19.55364418029785,-663.81787109375,-244.6000518798828,209.8493957519531,-81.60223388671875,225.5302581787109,-19.12011909484863,-147.5946960449219,-213.8529357910156,-276.4802551269531,415.0089721679688,88.27117156982422,-141.3123016357422,-209.8303985595703,301.9910278320312,-70.84854125976562,474.27392578125,-72.72256469726562,-379.652587890625,-52.25099182128906,81.31764221191406,283.8885498046875,173.2400970458984,7.342267990112305,-348.8803100585938,283.8845520019531,-114.6205291748047,15.90871429443359,70.32130432128906,-236.8692779541016,-26.5971565246582,-309.8615417480469,-232.5081787109375,68.84197235107422,104.0092697143555,49.36432647705078,-238.9826354980469,169.0964660644531,-308.3288879394531,-385.334228515625,-159.9443054199219,-154.9109191894531,193.9661254882812,-187.4559631347656,169.6373748779297,273.7669067382812,-124.7395629882812,-423.7760925292969,-274.4315795898438,51.10507965087891,56.81455993652344,-90.98095703125,303.8518676757812,248.172607421875,-225.6218566894531,-148.0354919433594,-338.6788024902344,245.7782440185547,118.923828125,189.5507202148438,-494.017578125,-271.7611083984375,22.06844329833984,265.2613220214844,133.2216339111328,308.2357482910156,-289.7875366210938,50.59608459472656,104.5007476806641,-102.5774383544922,-158.7769317626953,122.1967697143555,-253.9543762207031,-106.6010818481445,-173.5989074707031,-37.67989349365234,-145.8026123046875,7.651659965515137,38.8172607421875,-14.37992095947266,411.9622802734375,1.313095092773438,-251.4361267089844,304.8841247558594,450.9550170898438,-14.21836090087891,-140.3067626953125,15.90432262420654,-399.3878784179688,128.7264099121094,33.18598937988281,-54.22936630249023,-247.7284240722656,-192.7634887695312,-306.4983215332031,454.8865051269531,89.74223327636719,-60.00581359863281,178.0074768066406,276.7483825683594,35.47930526733398,-122.6496734619141,13.14795875549316,-16.973388671875,512.6005249023438,-332.9031372070312,-62.34328079223633,-231.1643829345703,97.80439758300781,-12.28436470031738,202.1555633544922,3.529964447021484,-257.0174865722656,211.7108459472656,39.36432647705078,-74.68700408935547,-452.4744262695312,-134.0380401611328,62.09845352172852,38.56271362304688,-37.09890747070312,23.08533096313477,122.8851013183594,-126.4123916625977,-34.84136962890625,187.4669952392578,78.35565185546875,51.2774543762207,243.9767913818359,177.0830078125,-87.93504333496094,-137.9535217285156,151.9315032958984,34.04853820800781,95.50547027587891,-36.38084030151367,-52.66401290893555,-69.60740661621094,-138.2207336425781,12.92325305938721,22.51906967163086,186.490966796875,-4.289486408233643,-13.10932350158691,36.93634033203125,27.23830604553223,-40.16350936889648,-45.72052764892578,-1.604692459106445,-30.35124397277832,18.31786727905273,-13.46388626098633,3.717864990234375,-5.682664394378662,-2.183573246002197,-10.72959899902344,-8.769493103027344,-0.9178650379180908,-0.6375474333763123,-1.86336088180542,-3.917864799499512,17.47562408447266,14.38879776000977,-5.364799499511719,-8.776533126831055,-0.9882664084434509,6.162452697753906,11.49909210205078,13.45215797424316,-4.388266563415527,4.162452697753906,4.750718593597412,-3.388266563415527,8.052158355712891
-4.637547492980957,-4.376533031463623,-21.97653198242188,-8.112642288208008,5.348372459411621,1.011733531951904,-3.190613269805908,4.762452602386475,-4.388266563415527,-3.602346897125244,5.971839427947998,-12.56480026245117,-15.14133262634277,8.12255859375,-4.35775899887085,13.53429412841797,1.251627922058105,13.65685081481934,-11.52490043640137,2.03050708770752,-11.15775775909424,4.216426849365234,-11.43050575256348,-17.33663749694824,-8.826339721679688,4.978879451751709,-14.52255535125732,11.19296264648438,-6.609386920928955,20.65450477600098,-24.42111968994141,-31.46858215332031,-13.86805725097656,-35.04929351806641,-4.981526851654053,20.93760681152344,-112.6389389038086,10.71990776062012,-173.6501770019531,182.2286987304688,181.8147583007812,5.771761894226074,-17.13594818115234,-62.97508239746094,-91.34428405761719,-106.6710891723633,126.3362121582031,136.8579559326172,-285.4795532226562,-106.8438186645508,-286.1990661621094,-178.5941467285156,403.2424621582031,-230.3185882568359,-148.7081909179688,-242.6531982421875,-120.1143493652344,141.3782958984375,-49.32828521728516,-53.91918182373047,-13.63454914093018,-191.6948089599609,-52.50235748291016,15.90016555786133,-8.944125175476074,-178.3739624023438,-279.3954162597656,-343.5245666503906,-8.838115692138672,-280.1180419921875,-518.7329711914062,8.324967384338379,-252.0111389160156,-319.9407653808594,-62.7006950378418,163.4857177734375,-361.0167236328125,-313.7050170898438,-550.6981811523438,280.7428894042969,-242.9547271728516,230.5988464355469,44.65953063964844,-156.2279357910156,-523.9093017578125,-175.519775390625,177.0303344726562,-269.8457336425781,-246.8534393310547,-415.7287292480469,-456.5843811035156,267.6624755859375,196.5363922119141,-8.964017868041992,83.78273010253906,-54.19338226318359,-1.397163391113281,-138.8355407714844,-47.35343170166016,-229.7663726806641,27.31744003295898,-51.44477844238281,305.3854675292969,66.90121459960938,290.1585693359375,20.39521026611328,262.8932800292969,614.5121459960938,139.1301422119141,-257.1209106445312,-109.9551315307617,381.13671875,-400.285400390625,-75.79280090332031,-140.0388946533203,-19.14416885375977,-73.11545562744141,301.441162109375,194.0709686279297,-41.65042114257812,-80.71712493896484,261.5004272460938,-289.019287109375,199.5984802246094,133.3807983398438,-247.2926330566406,153.2984008789062,39.43424224853516,-244.8980712890625,-503.50634765625,164.4996490478516,-378.4879150390625,347.8229064941406,-73.22743225097656,88.59402465820312,-214.590087890625,-95.54381561279297,150.5114135742188,-111.8384552001953,183.4437866210938,410.7001037597656,-422.5379028320312,-285.1009216308594,-14.00249195098877,-185.6264038085938,18.8360538482666,137.9294281005859,-175.6991424560547,-455.9793701171875,-136.5048065185547,-14.90019607543945,165.5097198486328,-129.2220611572266,-123.4444274902344,4.130596160888672,333.0862731933594,258.3382568359375,22.5380859375,65.36643218994141,-432.4364929199219,113.1102447509766,327.6022644042969,-67.93280792236328,-2.005634307861328,-75.12880706787109,123.7344131469727,135.3071746826172,213.7560729980469,-30.55483245849609,0.1192779541015625,-35.78926849365234,326.50830078125,2.133945465087891,-69.66250610351562,498.8518676757812,32.31657028198242,-328.4707641601562,50.68098449707031,196.2365570068359,115.9061584472656,122.2789459228516,-360.0868225097656,-239.0850982666016,86.05039215087891,210.7056274414062,105.4365921020508,-185.630126953125,-119.9740447998047,-151.0707397460938,110.6115570068359,-98.62696075439453,108.0959625244141,93.10337066650391,-313.065673828125,314.099365234375,-16.43939208984375,-14.59475898742676,-193.7016906738281,-21.28044891357422,-233.0690155029297,139.4948577880859,-232.0915679931641,165.3299102783203,-8.582798004150391,341.8309020996094,-42.91756439208984,19.66116714477539,286.3558044433594,49.46193695068359,123.7453765869141,-214.4384155273438,-149.4517822265625,-71.0308837890625,-76.84525299072266,123.8578262329102,-5.274179458618164,-155.6642608642578,41.01346969604492,-49.68765258789062,-48.71478271484375,-96.22354888916016,-162.5033264160156,22.72490501403809,39.13534927368164,-8.512641906738281,-13.62868976593018,2.653974056243896,-13.43807411193848,8.082134246826172,-3.978879928588867,11.54602718353271,5.948372364044189,-17.35541152954102,-0.2258137762546539,-11.01408004760742,8.348373413085938,-2.863361358642578,4.948372364044189,3.913171768188477,11.32490539550781,11.47562408447266,2.924904823303223,7.324905395507812,2.936638832092285,-5.388266563415527,-9.788267135620117,1.185920000076294,1.011733531951904
5.901438236236572,5.150719165802002,0.2093868851661682,-2.388266563415527,-3.625813961029053,-14.17653274536133,11.48735809326172,-8.741332054138184,5.185919761657715,-8.978879928588867,2.960105895996094,-10.28266334533691,-2.543679237365723,12.28501224517822,5.018774509429932,-20.74367904663086,12.29674530029297,-15.4826602935791,11.09440040588379,2.769492864608765,8.007040977478027,18.48266792297363,-24.74602127075195,1.590613842010498,8.967145919799805,7.251627922058105,-11.03572845458984,21.52490615844727,-6.329597949981689,7.284482002258301,23.35723495483398,35.77183532714844,-90.64488220214844,259.3669128417969,121.0414886474609,-117.3426666259766,-40.77130889892578,-101.8175582885742,11.45889091491699,-185.9550018310547,51.22163009643555,-82.68588256835938,66.17742919921875,125.8711090087891,25.97775268554688,-184.2254943847656,55.41886901855469,64.18231201171875,127.2837371826172,192.7064208984375,-296.6882934570312,-116.0806579589844,205.8698120117188,-62.38612365722656,392.1734619140625,475.1897277832031,-268.224853515625,-479.52001953125,54.59134292602539,-131.02099609375,149.3004608154297,50.21104431152344,-221.7776489257812,-62.89371871948242,45.70614624023438,-155.2684936523438,14.96632385253906,-246.7828369140625,-171.5482482910156,-408.2575988769531,59.03043746948242,285.3924560546875,-145.6013946533203,147.4971618652344,20.79475975036621,-43.63004302978516,67.332763671875,-202.1512145996094,243.0845184326172,172.3128051757812,-116.5250091552734,-370.4411010742188,-261.239013671875,-21.86001014709473,-174.1236267089844,57.33562850952148,-387.5463256835938,78.60000610351562,330.880126953125,490.6706237792969,-260.7612915039062,303.6000366210938,432.7019348144531,520.845458984375,-186.53076171875,230.8968048095703,-392.2644958496094,279.8168640136719,-120.0174407958984,143.2339019775391,-91.73516082763672,144.3931579589844,283.9488525390625,-131.7661895751953,-317.3018188476562,-56.02404022216797,-103.9044036865234,505.4481506347656,122.4222106933594,-179.3924865722656,-261.8104248046875,-96.68423461914062,-119.6617736816406,-125.088508605957,297.7817993164062,-47.51844787597656,69.46305084228516,-613.0770874023438,-475.9880981445312,-156.1964569091797,-721.3305053710938,89.22370147705078,286.4501342773438,-354.0718994140625,44.49061965942383,150.4876708984375,110.0356903076172,78.66825103759766,77.77224731445312,-33.30214309692383,309.1310424804688,161.0172576904297,423.1453857421875,92.15431976318359,525.1624755859375,-351.0666198730469,827.7620239257812,-221.3787078857422,463.0250854492188,-246.8491973876953,131.4616088867188,-51.22991180419922,386.7692565917969,-349.2569885253906,112.8091812133789,200.4810028076172,-158.3521270751953,16.66957855224609,372.4625244140625,186.8905944824219,-11.07139205932617,278.9281616210938,-273.83154296875,251.5106048583984,302.6715393066406,-186.4705047607422,160.3205413818359,252.5924682617188,191.3926391601562,-300.4952697753906,183.0636901855469,-199.0589904785156,-63.38838958740234,326.0184936523438,-637.5606689453125,-26.48013877868652,-371.7208862304688,419.0010070800781,216.5749816894531,-479.5599365234375,133.5231781005859,-274.3546447753906,5.110435485839844,-95.18459320068359,-430.7977905273438,416.2187194824219,-304.0908508300781,-2.091743469238281,199.7427673339844,276.8335571289062,104.1638488769531,287.6489562988281,-80.33555603027344,-0.8797645568847656,385.1288757324219,-317.2332153320312,-328.8827209472656,-147.140869140625,-154.381103515625,229.0636596679688,-193.5872650146484,-131.2292938232422,144.6363220214844,-206.7962951660156,-458.482421875,236.1133422851562,166.2535400390625,116.2923583984375,-252.6706848144531,-65.06040954589844,362.3318786621094,103.4145660400391,142.0599975585938,27.60623550415039,74.15210723876953,-344.7997436523438,-38.11187362670898,-32.59968185424805,-106.246826171875,-24.18400192260742,96.88519287109375,137.0241546630859,-248.5986480712891,-90.78242492675781,-114.7659912109375,-121.94921875,-27.37895584106445,-30.05200004577637,-90.14769744873047,-183.1158905029297,119.4803161621094,-116.4313354492188,37.93141174316406,-166.4389038085938,6.858139991760254,6.48448371887207,-18.72490310668945,-1.804693698883057,11.23338508605957,-4.374182224273682,-2.416427135467529,2.244587898254395,-0.1906132698059082,-13.49674320220947,9.786449432373047,11.08735847473145,-1.875094890594482,4.75071907043457,7.099091053009033,-1.964799165725708,-5.353065490722656,-3.637547492980957,0.7624526619911194,5.174186229705811,-5.388266563415527,1.023467063903809,1.197653293609619,3.174186229705811
9.31317138671875,7.913171768188477,5.348372459411621,-7.037547588348389,-0.2492809295654297,-7.364799499511719,-5.364799499511719,-3.178879261016846,2.035200834274292,2.548372268676758,-1.614080429077148,-7.01408052444458,-20.32020950317383,-0.5906133651733398,-7.670930862426758,-2.306131839752197,-8.746026039123535,-0.6539744734764099,7.430507183074951,-6.995306968688965,-3.781226634979248,-2.357759475708008,-7.508477210998535,-0.08501112461090088,-3.611733436584473,-4.124904155731201,2.428160667419434,9.701438903808594,-4.673274517059326,-4.774716854095459,-40.39348602294922,10.46964073181152,-255.416748046875,-19.07298278808594,154.9963684082031,-163.2691802978516,23.13710021972656,38.43988800048828,-106.1695785522461,27.81634521484375,-63.50180053710938,-331.4147338867188,-226.2572937011719,519.4794921875,-94.41185760498047,112.9418792724609,-121.8920288085938,80.37609100341797,317.3127746582031,-97.37582397460938,-7.399803161621094,159.7515563964844,103.3254699707031,-26.59302711486816,-63.07515335083008,-240.1795959472656,1.946601867675781,-72.95238494873047,92.83003234863281,127.2643966674805,-170.3518371582031,178.2106781005859,170.6306457519531,-80.32836151123047,-51.87763214111328,-160.5200653076172,7.223274230957031,84.50390625,-146.0128784179688,-249.5303344726562,-245.8643188476562,-161.8831024169922,-65.34272766113281,-374.5857238769531,37.00306701660156,-175.5514831542969,-314.7518005371094,-266.9655151367188,-209.9269104003906,-399.084716796875,-29.03395843505859,138.8997344970703,-323.4630432128906,-183.9523468017578,219.8067169189453,-599.8941650390625,-132.5697784423828,-219.8891448974609,-511.9974365234375,-166.4253692626953,332.9965515136719,84.34403228759766,-136.4695129394531,207.3497161865234,-85.26779937744141,-342.0263977050781,949.5709228515625,-170.9135894775391,-329.9209594726562,54.38706970214844,-371.1238403320312,222.8038330078125,49.45366668701172,-526.1724243164062,275.2669677734375,368.5450744628906,62.86268997192383,12.49806785583496,-151.9072113037109,-332.077880859375,-213.1409301757812,216.1282196044922,237.6880340576172,388.0678405761719,183.0320281982422,-3.663810729980469,81.61077880859375,-184.3641815185547,-27.09276580810547,60.70647430419922,-17.15212249755859,-197.4289398193359,102.9026794433594,-514.4800415039062,-208.3028259277344,-157.427978515625,257.9966125488281,-16.46036529541016,-208.2910461425781,129.9354705810547,-52.88959884643555,-280.5125732421875,363.0061950683594,436.4833374023438,-176.3847045898438,255.1884155273438,91.32656097412109,-117.2583923339844,-54.55865478515625,-375.9130554199219,-169.8148345947266,325.9681701660156,806.049072265625,30.25814437866211,-72.33753204345703,300.3914184570312,485.6300048828125,-92.968017578125,-11.52306365966797,-77.25077819824219,56.32398986816406,35.66591644287109,-5.7354736328125,-202.3127899169922,200.7845458984375,-36.30000305175781,-112.0071411132812,-295.2489929199219,315.8829345703125,48.85185241699219,167.5004577636719,-411.6920471191406,88.73757934570312,-20.72129821777344,80.41409301757812,490.6522827148438,-132.8896942138672,-324.6810302734375,294.0379943847656,66.13339233398438,226.5247344970703,-247.3261260986328,-27.515625,-183.7930603027344,575.9409790039062,145.4784545898438,107.8903350830078,457.5235595703125,132.5440521240234,37.18683242797852,18.12767028808594,-3.775423049926758,99.06924438476562,-106.5190353393555,-201.0509948730469,88.57154083251953,-291.0765991210938,-99.49107360839844,-181.1720886230469,61.9266357421875,118.3288269042969,-305.2419128417969,-48.63196563720703,-198.6939239501953,-121.9571685791016,-55.94461059570312,-52.03115844726562,256.1030883789062,-45.25418853759766,83.31659698486328,345.3055725097656,119.8976974487305,-309.8921508789062,-246.7537078857422,61.72356414794922,-41.71083068847656,117.3815460205078,38.28032302856445,1.585989952087402,-42.19104385375977,-17.24662399291992,61.15238952636719,-17.23686218261719,166.1443634033203,166.8882904052734,111.1991729736328,-180.2014465332031,186.4583587646484,52.47842788696289,-153.8605499267578,-225.3573913574219,-68.01415252685547,74.72097015380859,-147.3134613037109,-25.94132995605469,26.09674453735352,1.087358474731445,-1.212263584136963,-3.995304107666016,12.72255897521973,-21.58879470825195,6.256320953369141,-8.934291839599609,2.785919666290283,2.046934127807617,-0.2492809295654297,3.936638832092285,-6.353065490722656,-3.388266563415527,-7.578879356384277,-8.089175224304199,2.762452602386475,-5.388266563415527,-1.976532816886902,0.01173359155654907,3.913172245025635,5.162452697753906,-9.298562049865723
-0.2140801548957825,-3.451627731323242,-1.225813746452332,4.924905300140381,-11.18826675415039,-4.800000190734863,-1.214080333709717,13.32490539550781,-12.42581367492676,2.023467063903809,-3.167145729064941,6.960105895996094,-4.753066062927246,-4.131945133209229,7.967145919799805,-0.8709304332733154,-2.555412769317627,25.05685424804688,4.232853889465332,0.3577591180801392,11.19296360015869,0.6774412393569946,-15.85919570922852,-12.34836959838867,-11.301438331604,-0.1366386413574219,-5.826344013214111,-11.53247261047363,34.8638916015625,-0.7781200408935547,-86.09909820556641,-31.90484619140625,-178.9091186523438,76.78016662597656,45.41163635253906,-150.6269378662109,-64.65299224853516,-43.72785186767578,198.9747314453125,-68.021484375,113.5283966064453,-14.85101318359375,163.6377563476562,254.6153411865234,17.23316192626953,158.4491424560547,253.0537719726562,-13.86809825897217,368.6932067871094,-100.90625,-69.13040924072266,25.12577247619629,55.66803741455078,-390.7723388671875,153.2733306884766,-165.2620391845703,-28.8402156829834,-245.9583435058594,-197.6341857910156,-246.4548950195312,112.4664764404297,-127.3074493408203,-38.10846328735352,20.40730094909668,61.54893493652344,-418.2290344238281,-482.1658020019531,-23.23989105224609,-33.14382553100586,60.18774795532227,-43.16787338256836,34.77202224731445,227.158203125,32.40258407592773,133.2368927001953,-112.6929473876953,-265.1405639648438,69.90831756591797,-550.3754272460938,319.6736145019531,-248.4129943847656,-73.29376220703125,-151.5770874023438,67.24657440185547,73.60164642333984,116.5734405517578,-240.1151428222656,470.3117370605469,-9.661565780639648,-315.0559692382812,163.7203369140625,232.3272094726562,461.9686279296875,-166.9763793945312,59.04504013061523,-378.2461242675781,162.1761779785156,291.7285461425781,74.61114501953125,-92.57520294189453,437.4472961425781,-512.6990966796875,-145.3507690429688,57.61459732055664,-176.1219482421875,-39.84088134765625,163.9984130859375,128.1233978271484,-265.8906555175781,142.42041015625,-186.7598571777344,-98.93447113037109,-63.63804626464844,-448.2761840820312,395.3547973632812,-62.4100456237793,-39.36904144287109,-135.6722564697266,-213.0046997070312,400.2600708007812,-323.4795227050781,148.07373046875,64.00688171386719,273.1576232910156,75.19358825683594,-187.8779754638672,757.3999633789062,-15.4118824005127,243.7602386474609,-39.88811492919922,-241.4738159179688,288.4048461914062,-152.8861389160156,152.4128875732422,-271.3529663085938,-202.9510955810547,-605.7852172851562,-497.1670227050781,-251.3172149658203,423.5698852539062,389.7397155761719,62.17194366455078,92.30425262451172,53.01720809936523,-22.48024749755859,53.15164566040039,84.78604125976562,-373.9327087402344,120.11767578125,260.0646667480469,107.174446105957,389.9776000976562,-184.1316375732422,94.42074584960938,89.67311096191406,232.1727142333984,494.6885681152344,-15.73266410827637,198.8767547607422,-55.51964569091797,-259.0536804199219,-79.92666625976562,68.65376281738281,-134.0470275878906,-339.9074401855469,100.9262390136719,-365.9902954101562,-83.7139892578125,-297.0641479492188,-262.4312744140625,-97.65864562988281,213.4105834960938,14.54070663452148,59.75176239013672,-90.76980590820312,-255.4068145751953,91.38898468017578,-534.4793090820312,4.040053367614746,169.2002868652344,137.1907806396484,-293.37646484375,107.3697509765625,116.4951248168945,68.96823120117188,-196.995361328125,117.7684555053711,-6.140663146972656,207.4201354980469,229.2369995117188,-72.03506469726562,314.1408081054688,289.4885559082031,318.3829650878906,62.08536529541016,-117.6959533691406,-105.8059234619141,-266.5445556640625,1.143181800842285,-68.09098052978516,-242.8857269287109,-175.9749603271484,273.2393493652344,175.2794494628906,-30.79036521911621,90.24822998046875,91.95648193359375,-283.8531799316406,121.8279342651367,-89.19363403320312,-37.50006484985352,114.651252746582,-246.3005828857422,-35.23299026489258,72.59651184082031,58.33861923217773,1.294782638549805,-18.39985466003418,-20.79900932312012,-37.29446792602539,99.98017120361328,46.06283187866211,-58.55336761474609,-93.42352294921875,99.75617218017578,-1.110296487808228,-14.17418193817139,-1.310824871063232,-5.279788017272949,-3.9554123878479,-13.36714553833008,13.45919799804688,6.221120357513428,12.86154460906982,5.936639308929443,-8.143678665161133,-6.567146301269531,15.49909210205078,-17.12959671020508,-3.851627826690674,4.162452697753906,3.936639308929443,-3.388266563415527,1.011733531951904,-7.049281120300293,0.01173359155654907,-10.77653312683105,4.652157306671143
0.02346712350845337,-11.20000076293945,-5.614080429077148,0.01173359155654907,5.162452697753906,-1.214080333709717,0.7342920899391174,-1.428159713745117,10.32490539550781,-1.929598569869995,4.197653293609619,-3.851627826690674,-2.555411815643311,-4.555410861968994,3.995306491851807,-5.085011005401611,-9.687356948852539,6.814079761505127,25.36063766479492,-1.306131839752197,-19.7202091217041,-30.60287475585938,10.03050804138184,5.416426658630371,7.392962455749512,-6.052156448364258,18.10143661499023,2.053974151611328,-8.205223083496094,-2.921266555786133,-89.62323760986328,-119.3625259399414,16.32960510253906,137.5189361572266,-195.9541015625,60.86131286621094,129.3697052001953,301.8774108886719,-166.4204406738281,86.70552062988281,-81.3072509765625,-34.28175735473633,13.68093872070312,-85.31330871582031,5.21624755859375,-274.4847717285156,-27.16819190979004,180.0777130126953,334.3329467773438,117.4247131347656,334.9555053710938,27.9958667755127,-266.6935729980469,-52.17279052734375,-271.3551635742188,301.174072265625,57.52473449707031,-141.8902587890625,41.70474624633789,74.98946380615234,-46.83982086181641,22.67671012878418,411.0419921875,-283.7977294921875,-30.53485107421875,-21.73065948486328,-154.2804412841797,376.3859558105469,354.2460021972656,478.2182006835938,-175.3896789550781,-603.5030517578125,131.2396545410156,108.6915283203125,-139.5853729248047,-164.7186737060547,-46.86847686767578,-29.02507019042969,154.7845001220703,138.3614196777344,55.04704284667969,308.5945129394531,-462.7752075195312,243.1197052001953,-394.1882629394531,-324.8063354492188,486.7360229492188,-114.5669708251953,39.36947631835938,-382.6158752441406,128.1488342285156,-258.9144897460938,218.0256195068359,-67.70441436767578,128.0612335205078,344.8197326660156,-662.0259399414062,-95.46992492675781,-20.48014831542969,18.08662414550781,0.9222831726074219,259.4974365234375,266.3280639648438,-349.1124572753906,-91.60900115966797,-330.9056396484375,-33.36207962036133,240.6781768798828,-419.7745361328125,208.0314025878906,353.0680847167969,84.22225952148438,81.91354370117188,-518.6138305664062,-111.3340225219727,-406.9110412597656,-493.07177734375,100.7490615844727,-21.47821044921875,14.57140350341797,94.01497650146484,84.57853698730469,-321.9717407226562,-633.8871459960938,24.69304656982422,94.71449279785156,-13.57683753967285,-155.9195861816406,-135.4678955078125,62.78974914550781,229.3313598632812,308.8114013671875,-195.8421936035156,76.54578399658203,-84.39646911621094,210.2475128173828,-523.9972534179688,-193.31396484375,395.29248046875,81.1483154296875,476.447265625,-113.1360549926758,-40.036376953125,-153.5413818359375,13.62944793701172,78.25869750976562,-207.9111175537109,-325.4432373046875,480.4222106933594,769.865234375,-141.209716796875,702.3482666015625,37.75806427001953,-29.25502395629883,409.044921875,77.60971832275391,156.6799926757812,-68.77419281005859,-188.6343231201172,-28.10540580749512,35.23936462402344,-9.543285369873047,65.56724548339844,353.8127136230469,-191.4582366943359,84.25605773925781,-37.5413818359375,-160.1599884033203,-378.0523986816406,488.5827026367188,6.209007263183594,258.2393493652344,-76.33649444580078,-7.6929931640625,-235.0180053710938,-168.0662841796875,131.2253112792969,-100.5097579956055,330.2002258300781,352.4066467285156,-123.1177978515625,125.4748992919922,-9.634939193725586,87.31924438476562,-116.7063140869141,-92.47747802734375,324.6358642578125,-42.28105163574219,-96.29947662353516,-32.46266174316406,293.3759460449219,109.7320785522461,33.90119934082031,-181.2292785644531,-50.57868194580078,125.520751953125,4.464248657226562,121.2220001220703,66.74516296386719,-66.19998168945312,-29.47634506225586,-47.89897918701172,-99.89505004882812,157.8863220214844,-8.633235931396484,-122.4517440795898,39.14626693725586,184.3513336181641,59.96044540405273,-150.0485229492188,-299.850830078125,-318.5181884765625,105.038688659668,-74.39159393310547,96.05730438232422,-328.00048828125,75.12560272216797,-93.99591064453125,-20.17372894287109,10.21272277832031,62.05443572998047,-52.76095199584961,98.18719482421875,11.96868324279785,-14.40371513366699,-37.97213745117188,6.648752212524414,2.588266372680664,-10.72255897521973,8.809917449951172,-2.910824775695801,-23.44746017456055,2.124905109405518,-11.69439697265625,3.524905204772949,-5.037547588348389,-11.99061393737793,7.663890361785889,-2.451627731323242,-0.1906132400035858,-7.76479959487915,-5.602346897125244,0.9601060152053833,-1.237547397613525,-8.788267135620117,3.174186229705811,0,-1.976532816886902
4.913171768188477,0.03520071506500244,-1.953065633773804,4.162452697753906,-3.016426801681519,8.336639404296875,-0.2140803337097168,-0.2258138656616211,2.209386825561523,0.7741861343383789,-7.729598999023438,1.560105800628662,13.27327728271484,-10.33429050445557,8.628164291381836,18.23338508605957,5.844587326049805,15.63338661193848,-6.169492721557617,-6.955412864685059,-9.438076019287109,-17.88266372680664,8.651628494262695,-6.136637687683105,11.4023494720459,-17.26388931274414,-5.025810241699219,-28.23390579223633,-17.45216369628906,131.5911560058594,-167.2777557373047,82.0472412109375,10.12280654907227,30.18462944030762,3.189486503601074,11.64449501037598,32.72868728637695,-127.4913558959961,172.0325622558594,-236.0661163330078,-232.3495788574219,-50.37015533447266,124.7977294921875,169.8905944824219,160.6246185302734,7.703799247741699,123.7110900878906,76.45701599121094,-105.368782043457,-10.81171035766602,444.208984375,-290.495361328125,-96.77097320556641,-192.1758117675781,-215.7956390380859,87.76130676269531,93.21328735351562,-214.2192993164062,31.58487510681152,-115.8537292480469,-296.6194152832031,13.50606536865234,-33.26440048217773,171.779296875,-398.1209716796875,-133.6923522949219,53.81936645507812,-191.8993072509766,21.2181282043457,-157.7001647949219,69.80354309082031,116.1471710205078,-561.8875122070312,-498.343505859375,-103.090934753418,-154.8239898681641,-170.8788757324219,-81.595947265625,114.5660705566406,-71.80596160888672,129.428955078125,-300.4317321777344,168.5173797607422,-93.12469482421875,-161.6941528320312,-277.5708312988281,80.58770751953125,-413.62060546875,272.1040954589844,-326.1885986328125,-500.1585998535156,473.1630249023438,568.0439453125,-352.8720397949219,-25.72134399414062,49.58211517333984,-708.698486328125,118.4050674438477,-132.9417266845703,191.4014892578125,426.92431640625,73.44927978515625,95.04130554199219,-83.18080139160156,185.9264068603516,-267.7299499511719,354.1011047363281,178.9188690185547,-50.48278427124023,52.73189544677734,16.23357772827148,252.2810668945312,-37.070068359375,-191.8982391357422,-474.8088989257812,-263.8708801269531,-357.8360595703125,-175.3565979003906,196.7733917236328,233.1056823730469,485.6419372558594,-61.27881622314453,68.21267700195312,92.00382995605469,-169.9829406738281,435.3433532714844,-322.1741943359375,242.4429168701172,-252.0238494873047,110.2642822265625,181.9060974121094,-292.5957946777344,108.7209167480469,205.6603240966797,-90.77408599853516,-107.6053924560547,504.6752624511719,140.7542114257812,88.95306396484375,410.1725463867188,-413.08056640625,122.2087707519531,253.1265106201172,257.3363037109375,-371.7652282714844,-53.83993530273438,35.57068252563477,-72.92920684814453,-293.3508911132812,-3.086933135986328,112.5669631958008,-370.8431396484375,-409.3836059570312,-323.4830932617188,-19.53792190551758,-18.21850967407227,37.59809112548828,-19.51886367797852,-378.7322387695312,-192.1884460449219,-131.8396453857422,-636.6829833984375,-170.0569152832031,243.5076446533203,168.390380859375,92.56576538085938,343.3099975585938,143.0137634277344,9.334946632385254,392.8666381835938,341.2055053710938,-226.4812469482422,-29.71561050415039,-250.8029174804688,392.5218811035156,-29.36782836914062,80.51095581054688,142.7775115966797,-272.2898254394531,310.5962219238281,-245.1320953369141,79.14374542236328,-521.1800537109375,-195.8283996582031,111.6414566040039,-225.2348022460938,-123.1097640991211,-167.0530700683594,68.80605316162109,69.41809844970703,-4.007251739501953,-21.98334121704102,35.13109970092773,-58.90834426879883,243.9899444580078,-10.98305797576904,78.16166687011719,-117.8919982910156,-294.1195678710938,-97.87900543212891,5.091781616210938,27.82228851318359,117.9146423339844,5.763856887817383,89.82883453369141,-189.8616638183594,-81.64019012451172,-151.9009399414062,53.62191009521484,13.84170913696289,-23.65675163269043,81.43476104736328,69.00508117675781,55.5667724609375,107.6230850219727,-188.9766845703125,81.86064147949219,-11.29863929748535,3.882598876953125,93.3824462890625,-92.63813018798828,-48.33095932006836,-287.1758117675781,-59.97841262817383,-121.8892517089844,44.46623992919922,15.20075988769531,3.576006174087524,3.929598331451416,7.282664775848389,-1.381226062774658,-1.795306444168091,-2.190613031387329,-1.155412197113037,-23.89439392089844,1.896744728088379,7.913171291351318,-0.3009085059165955,-8.764799118041992,-8.764799118041992,-9.764798164367676,-1.778879165649414,3.174186229705811,-5.625813961029053,6.162452697753906,8.324905395507812,-3.388266563415527,-4.388266563415527
9.06389045715332,-0.4750947952270508,-1.400000095367432,10.31317138671875,-3.214080095291138,4.197653293609619,-0.3882665634155273,1.209386825561523,-4.178879261016846,13.49909210205078,-2.917865037918091,-5.578879356384277,10.2615442276001,-8.93194580078125,5.8328537940979,1.357759952545166,7.746027946472168,0.04224085807800293,0.7929620742797852,-9.706130981445312,-4.578879356384277,-18.27327728271484,3.183572292327881,-15.11082458496094,-9.652155876159668,6.136638641357422,-8.231036186218262,-48.70719909667969,4.129600048065186,18.37470626831055,20.616943359375,97.57208251953125,-175.0827331542969,-162.1847534179688,-24.83344650268555,-277.7286071777344,-7.950249195098877,-45.43843078613281,186.705810546875,217.7905578613281,23.53520202636719,-149.53759765625,-98.18793487548828,-36.48082733154297,-32.34784698486328,72.44770812988281,232.8602447509766,107.7060394287109,-117.6048126220703,-1.756439208984375,-228.5257568359375,121.6080017089844,97.16257476806641,-133.0822296142578,145.0687713623047,122.7976379394531,131.2350769042969,-245.4773101806641,-96.5435791015625,249.07666015625,-186.2545471191406,103.7812652587891,-656.8292846679688,107.6713714599609,-110.43505859375,-259.5431518554688,13.27503776550293,-65.26264190673828,55.06228256225586,-158.0315856933594,-344.4524536132812,1.820903778076172,381.9560546875,-434.2099304199219,372.728271484375,70.120361328125,-699.6558227539062,310.9339599609375,-309.5833435058594,0.4152202606201172,28.47277641296387,-102.9459686279297,-195.747802734375,-249.9738006591797,-194.0359497070312,-472.3390197753906,-47.82687377929688,-15.64491271972656,100.0893478393555,-82.491455078125,-7.740830421447754,69.72390747070312,-82.24332427978516,284.4255981445312,0.9905548095703125,192.3009338378906,141.2542877197266,-1.427574157714844,-126.3006134033203,-255.1360473632812,73.13343048095703,427.8465576171875,-512.806884765625,36.57017517089844,66.4730224609375,-34.63611602783203,-422.9328002929688,165.6817932128906,-141.2661590576172,175.4348602294922,-80.33284759521484,-118.4313812255859,-541.32861328125,-381.127685546875,38.91473007202148,357.5357055664062,396.1654663085938,-149.0692596435547,152.5697021484375,407.1149291992188,175.0808715820312,-386.7544860839844,41.81044006347656,444.4212646484375,21.03101348876953,102.9600830078125,306.7646789550781,185.0277862548828,-360.3424377441406,393.7947387695312,57.35057830810547,164.9767456054688,-516.9889526367188,540.9686279296875,-324.1907653808594,11.7175178527832,-436.1110534667969,302.1382141113281,-73.15974426269531,42.82992553710938,294.6378173828125,135.6976928710938,-423.4105529785156,370.1878051757812,-282.2857666015625,334.9212036132812,-641.3235473632812,-584.7208251953125,273.134765625,-186.0257110595703,222.505859375,179.6998901367188,-554.0211181640625,236.2763366699219,-238.4729156494141,231.4695129394531,-79.47871398925781,193.6099395751953,-1.937652587890625,-429.6234436035156,308.7826232910156,22.45552825927734,229.4410705566406,105.5363693237305,-243.2670288085938,159.701171875,-95.99268341064453,340.1553039550781,403.636962890625,168.6353759765625,-93.58452606201172,-243.7514038085938,146.3465270996094,57.42218780517578,75.12981414794922,-68.82611846923828,190.8623962402344,284.600830078125,-135.7909851074219,-155.3819885253906,145.9814910888672,246.7700958251953,94.44988250732422,134.171875,210.4251861572266,-195.62451171875,-23.19055557250977,30.20660400390625,109.65185546875,-203.3310699462891,-8.114231109619141,170.4354858398438,58.02649307250977,-140.4665222167969,39.57044982910156,166.0927276611328,99.55279541015625,113.9724273681641,163.5352478027344,146.9772644042969,133.3802185058594,19.11365127563477,-81.37629699707031,-13.03374099731445,37.30524826049805,2.3057861328125,-127.6780090332031,-97.10618591308594,65.94316864013672,89.20839691162109,45.34785842895508,-78.91960906982422,154.8512420654297,-104.4859085083008,1.894260406494141,208.8619689941406,-134.9576721191406,5.440264701843262,3.368141174316406,132.5892486572266,32.27192306518555,-40.22436141967773,-88.97554779052734,91.07403564453125,-25.01437759399414,-21.97267150878906,-40.78515625,-11.10196304321289,52.87380599975586,22.36714935302734,16.38357353210449,-7.812261581420898,4.785919666290283,1.018774032592773,4.960105895996094,0.9835739731788635,2.936638832092285,-9.014080047607422,-1.225813746452332,-10.76479911804199,-9.014080047607422,-12.25162696838379,-8.776533126831055,-10.76479911804199,1.75071907043457,-12.7413330078125,-4.388266563415527,5.150719165802002
-10.74133110046387,4.174186229705811,-1.202346682548523,-1.376533031463623,-2.202346801757812,3.513171672821045,-0.9647992253303528,3.174186229705811,17.67327880859375,5.395306587219238,-1.578879833221436,-5.364799499511719,-7.049810409545898,-2.369493007659912,2.36949348449707,-7.108478546142578,2.607039928436279,-8.496744155883789,-1.635200977325439,6.22815990447998,2.08501148223877,-24.95071601867676,-13.56949234008789,-3.524904727935791,4.190614223480225,-4.854504108428955,-22.71892166137695,42.6112060546875,-96.33669281005859,0.309992253780365,121.8534622192383,-51.52693176269531,87.58433532714844,84.32801055908203,-70.63322448730469,-173.3401184082031,119.6239471435547,-74.78766632080078,157.2466125488281,15.33005619049072,-126.2102813720703,-380.6526184082031,-35.38537216186523,-116.338996887207,238.7862548828125,250.2250213623047,-289.7690734863281,31.23590469360352,-189.7251434326172,54.76089096069336,184.1833038330078,-420.5687561035156,-272.3701477050781,-0.05042076110839844,2.899059295654297,-41.309326171875,-15.13711166381836,-345.5321960449219,-48.98991012573242,-179.4610595703125,-55.94250869750977,227.4153747558594,-171.8777160644531,158.2198181152344,-66.42642211914062,-209.1725616455078,-240.218505859375,-532.27490234375,-285.6245422363281,-297.1130065917969,52.3415641784668,-210.4818878173828,-12.76816940307617,292.5257263183594,34.65645217895508,182.3390502929688,76.13681030273438,164.5254364013672,-29.18642425537109,291.5073852539062,-233.9605560302734,82.583984375,-63.93692779541016,111.7915191650391,-319.6188354492188,-227.4572143554688,200.7546844482422,-110.3499298095703,265.9563598632812,-264.4770202636719,287.4315185546875,183.2337493896484,206.5245361328125,-139.2049560546875,-463.9800415039062,-140.1415710449219,-202.8413391113281,-641.6185913085938,-7.136574745178223,-235.5118560791016,-5.784450531005859,12.742262840271,199.36865234375,-265.9013366699219,153.0490417480469,-281.8464050292969,52.55447387695312,-240.1943817138672,-360.6973876953125,-514.154541015625,49.62654495239258,335.1365356445312,107.101448059082,475.1314086914062,-88.09463500976562,-246.5572204589844,124.6235580444336,-189.9014739990234,310.7379455566406,-40.66808700561523,-393.3186950683594,-148.9747314453125,117.7579650878906,21.26015472412109,163.6463623046875,-444.1190490722656,497.9719848632812,84.63185119628906,107.4924697875977,-167.9169921875,224.9532623291016,-24.13320922851562,552.8046264648438,-188.6181945800781,117.8126220703125,255.679443359375,-75.79116058349609,-266.1497802734375,-139.1369171142578,188.9926605224609,-346.5439758300781,332.5303039550781,-44.22047805786133,-45.85323333740234,599.3504028320312,-248.9186248779297,122.4884338378906,376.0933837890625,170.867431640625,-383.9866333007812,34.07228088378906,-519.3350830078125,-59.08261489868164,176.5947875976562,-261.3070068359375,230.0088958740234,-315.8016662597656,201.5617980957031,659.1983032226562,202.4298553466797,87.68593597412109,-129.7007751464844,246.6288452148438,130.7471008300781,-262.125244140625,285.4896545410156,166.6631317138672,34.76155471801758,-376.205810546875,213.6356964111328,294.2041931152344,431.5341491699219,21.21181869506836,-102.5947036743164,428.3463439941406,-1.7437744140625,345.2175903320312,380.8011779785156,-45.24736785888672,-110.0067291259766,-35.6634407043457,-190.8531341552734,150.9450225830078,237.0466766357422,495.7597351074219,-426.258056640625,-131.1899719238281,53.81099700927734,-215.4191284179688,-304.4407653808594,-105.1700134277344,-8.299701690673828,14.38600921630859,169.0030975341797,113.9322128295898,-161.3225250244141,-364.7777099609375,56.88657760620117,-305.7849426269531,53.38709259033203,-47.28898239135742,45.66550445556641,-50.07667541503906,116.0514221191406,95.82628631591797,215.0948028564453,-55.73221969604492,-49.61804962158203,-449.451416015625,-221.8480072021484,-31.57182502746582,-134.2881011962891,32.94225311279297,-163.5959777832031,33.10333251953125,74.39569854736328,101.0364227294922,-58.14253234863281,-74.84102630615234,108.6609649658203,-1.950791478157043,55.86935043334961,40.21975708007812,106.7480773925781,-32.02172470092773,65.13142395019531,-43.21567153930664,-13.76873111724854,-23.39401626586914,4.204164505004883,16.8967456817627,1.832854747772217,3.465707778930664,2.809386730194092,-1.167145967483521,18.68501281738281,3.971839427947998,1.675624370574951,5.924905300140381,4.936638832092285,7.348372936248779,2.936638832092285,-9.788266181945801,9.301438331604004,3.936638832092285,-4.637547492980957,0.9366388320922852,-4.637547492980957
-6.776533126831055,1.501438140869141,-5.049281120300293,-8.753066062927246,-4.19061279296875,3.197653293609619,4.185919761657715,-2.364799499511719,-11.9671459197998,7.37183952331543,-5.381226062774658,-6.816427230834961,5.407040119171143,6.279788494110107,-8.08500862121582,-0.4093866348266602,13.03573036193848,-14.61226272583008,11.72255897521973,12.84458923339844,-7.322558879852295,9.053975105285645,2.710295677185059,15.12960052490234,-1.407039165496826,-9.861542701721191,-3.826343536376953,-6.890226364135742,49.14785766601562,51.31838989257812,-96.14921569824219,-190.5813140869141,-298.4670715332031,-176.0772705078125,-95.15003204345703,8.536350250244141,189.0158996582031,45.25730133056641,-18.69476318359375,-242.3985290527344,-13.62671279907227,-273.1479187011719,66.81311798095703,-170.6125335693359,-73.76227569580078,-9.815497398376465,-58.87567138671875,-183.1993560791016,-106.4323043823242,-122.2340087890625,22.24090385437012,163.7382507324219,-399.8111877441406,130.6039733886719,120.0313110351562,-24.840576171875,3.250486373901367,-407.8458557128906,-226.7934722900391,-175.5118255615234,-462.9917907714844,-339.759033203125,-21.16314697265625,-197.3740692138672,-406.9232482910156,-66.09524536132812,-120.7986679077148,377.4538269042969,-266.3888549804688,-12.63874244689941,-383.09716796875,-180.6947021484375,-13.46231365203857,152.5861206054688,-247.3820343017578,232.2346038818359,266.3713684082031,-136.9490661621094,110.8622131347656,-178.4157409667969,79.09486389160156,140.5979919433594,253.5365295410156,-535.2720336914062,-389.3643798828125,-234.5588684082031,161.6885681152344,-53.95021057128906,57.32474517822266,354.8066711425781,-96.48208618164062,440.59814453125,-88.03753662109375,782.5665283203125,-443.0725708007812,-18.23612594604492,18.57366943359375,360.0578308105469,-239.2637939453125,-103.3032073974609,252.0680847167969,-103.600341796875,-5.500074863433838,351.1370544433594,-27.88230133056641,-305.965576171875,271.0098266601562,66.67528533935547,9.941547393798828,-348.0408935546875,-327.2120361328125,-299.083251953125,-594.5286865234375,714.4591674804688,-155.2710723876953,109.1195220947266,88.04049682617188,580.6239624023438,-326.5630798339844,-249.8772888183594,407.0343322753906,228.0614929199219,95.26423645019531,290.126220703125,-83.62913513183594,62.39881896972656,-14.78070640563965,287.7524719238281,559.10986328125,50.37064743041992,34.07186126708984,-458.6447448730469,-885.098876953125,-367.6020202636719,-393.1387939453125,-175.1477813720703,555.3096313476562,19.3411693572998,182.2335510253906,207.8262023925781,468.0991821289062,-433.04541015625,82.48582458496094,275.2387084960938,-238.8674621582031,-35.11193084716797,431.0867004394531,62.84154891967773,-159.9297180175781,261.3981018066406,-118.2241668701172,118.2055282592773,103.000244140625,40.19400024414062,-106.5264511108398,-281.9826965332031,372.015869140625,-212.7926025390625,91.92771911621094,263.1753234863281,-492.744384765625,-129.8388366699219,-67.24363708496094,327.1065063476562,-57.90876770019531,-310.9687805175781,-136.4391174316406,213.1207122802734,90.96577453613281,158.9045104980469,-2.932061672210693,-251.6601257324219,526.68310546875,401.8212280273438,-64.62827301025391,74.60264587402344,-291.5688781738281,251.6415405273438,23.77092933654785,42.90670394897461,-23.64919662475586,-61.38105773925781,-127.5995483398438,577.7958374023438,-81.63552856445312,-102.7720184326172,-123.5257110595703,-226.6935729980469,218.3482513427734,280.5232238769531,114.4746551513672,16.27888488769531,-53.45537948608398,65.68741607666016,53.09484481811523,206.9516754150391,67.28171539306641,155.1779632568359,-106.3556823730469,-166.8062286376953,-40.80012130737305,155.2141418457031,-21.91785049438477,29.55575752258301,25.72683334350586,-308.2633972167969,-60.00899124145508,46.6268196105957,-11.3536491394043,-155.9961090087891,-97.95986175537109,101.7995758056641,-120.553581237793,187.2338562011719,18.01651382446289,-70.93443298339844,58.66609573364258,32.95472717285156,-93.23662567138672,7.767528533935547,-0.2005975246429443,-35.15078735351562,-81.36178588867188,-151.8648071289062,10.05474090576172,-111.6300506591797,148.2080841064453,66.01119232177734,-64.67433166503906,-4.60053014755249,-12.20522308349609,9.106132507324219,-9.659196853637695,-10.37887954711914,4.757760047912598,-2.969492435455322,-8.555412292480469,-10.5671443939209,-2.614080429077148,2.936638832092285,-16.12959861755371,-3.625813961029053,-0.2140803337097168,7.075623989105225,-1.237547397613525,0.02346718311309814,1,8.075624465942383
-1.886828422546387,8.348373413085938,-3.388266563415527,-10.76479911804199,7.174186229705811,-2.178879499435425,4.185919761657715,-0.3530659079551697,0.05866798758506775,0.05866777896881104,1.035200834274292,4.536638736724854,-13.69439697265625,-7.473277568817139,13.34837436676025,-1.096744656562805,-9.343676567077637,12.55306816101074,-8.757759094238281,-6.177062511444092,0.8826642036437988,3.155412197113037,-22.09673881530762,-10.48735809326172,22.3887996673584,33.95125198364258,63.35903549194336,-20.3642692565918,8.422948837280273,-41.75124740600586,-218.6899871826172,-245.8574676513672,-7.346625328063965,-176.3677368164062,-260.7247619628906,110.7529983520508,155.1739044189453,30.25801658630371,14.47259712219238,296.5527648925781,23.47464752197266,83.79599761962891,134.8497772216797,-124.5437393188477,-389.9435729980469,77.69320678710938,-261.8969116210938,252.4118347167969,-104.9269561767578,-458.4869689941406,-31.07240867614746,-136.5822906494141,-2.27655029296875,-158.9273681640625,-246.7986297607422,51.51787948608398,-283.9937744140625,-151.2401580810547,346.9874572753906,-260.1352233886719,-357.6378784179688,-240.013671875,-37.75327301025391,233.248046875,17.0859489440918,-275.6714477539062,357.3855285644531,-51.11225891113281,43.86796951293945,-228.3498229980469,429.193115234375,-327.9239196777344,-189.9771118164062,-378.0233154296875,79.95664215087891,-129.3951110839844,203.807373046875,275.4808044433594,-124.2563018798828,68.57339477539062,131.1524658203125,-75.76805114746094,-107.5138549804688,134.3818511962891,101.0488815307617,-149.7725524902344,84.59651947021484,369.5538330078125,-319.6107177734375,267.7435302734375,-71.82736206054688,-383.1083679199219,-309.3650207519531,-402.0318298339844,119.0489730834961,40.60189819335938,-442.7421569824219,80.12252807617188,45.27016448974609,-352.7942810058594,-186.3491516113281,-446.5725402832031,-147.1962127685547,262.4805603027344,539.0617065429688,409.5324096679688,19.83514595031738,58.50780868530273,-453.3251953125,-309.7439575195312,152.1641082763672,277.7685852050781,197.8836822509766,76.83030700683594,-320.9474487304688,-4.785778045654297,24.64519309997559,175.4446563720703,-102.8292388916016,450.0429077148438,197.3729553222656,86.19330596923828,122.4639587402344,-115.8614883422852,94.85208892822266,-286.6019287109375,487.3321228027344,366.077392578125,210.3233184814453,354.2421569824219,-226.9063110351562,-98.74085235595703,95.9130859375,-68.17692565917969,123.6552886962891,229.9443511962891,-230.9910888671875,244.4105834960938,-61.42908477783203,139.6081695556641,-77.77102661132812,12.21166038513184,-232.0357971191406,254.1891784667969,104.7862091064453,-52.03860473632812,-233.8016510009766,-166.3804016113281,-67.18292236328125,-61.75974273681641,-68.11708068847656,137.0802917480469,-387.9888000488281,67.08009338378906,-272.6146850585938,354.8428955078125,-332.4343872070312,158.0518188476562,277.6841735839844,-405.0626831054688,-131.1730346679688,88.79999542236328,84.82538604736328,-98.02519989013672,152.2316131591797,112.0029907226562,161.0365142822266,219.0963134765625,-261.5359802246094,-414.8031311035156,368.880615234375,-97.59328460693359,-321.3744812011719,-297.8068237304688,107.3027496337891,353.3751220703125,519.5325927734375,47.88938140869141,202.3626556396484,-142.3866424560547,267.8069763183594,96.06970977783203,192.9121398925781,61.28183364868164,-322.32177734375,12.28446197509766,-70.09395599365234,100.9322738647461,-102.4696655273438,-85.42109680175781,-77.82723236083984,130.7051391601562,-363.6259460449219,261.4158630371094,111.2001342773438,102.7029571533203,9.173717498779297,-173.3389587402344,254.4516143798828,27.98772048950195,0.6214485168457031,21.60927581787109,2.411457061767578,-153.4193420410156,23.85953140258789,428.1846008300781,3.142250061035156,-108.2540435791016,-60.84091949462891,-57.94216156005859,-250.8933410644531,-59.53504180908203,145.5142974853516,104.9031143188477,-207.2349090576172,-77.57509613037109,-166.2369384765625,-134.6731872558594,-189.7592315673828,24.40953636169434,-63.70051574707031,-61.54426574707031,-81.96230316162109,-23.34473609924316,-123.1828765869141,-64.63973236083984,29.00363349914551,-74.26343536376953,59.14784622192383,-24.48266220092773,8.216426849365234,20.11082649230957,1.705601930618286,3.971839427947998,-4.002346992492676,20.38879776000977,0.3976531028747559,0.4850111603736877,-1.439894199371338,-12.1530647277832,1.69909143447876,1.948372364044189,8.336639404296875,-10.18826675415039,-1.202346801757812,-0.964799165725708,1.513171672821045,-4.388266563415527
-7.602346420288086,0.1131720542907715,-0.2375473380088806,2.948373317718506,-2.364799499511719,4.185919761657715,-3.602346897125244,10.49909210205078,-9.329598426818848,10.96010780334473,3.310824394226074,0.6586678028106689,2.832854270935059,7.279788970947266,-17.55775451660156,3.520212173461914,-17.60052490234375,-9.061541557312012,10.78122711181641,-1.357759475708008,5.967147350311279,-11.69909000396729,-13.29674530029297,-23.65971946716309,-5.600000858306885,10.67691802978516,-0.6878910064697266,119.5121231079102,25.17290878295898,58.12831497192383,-136.8545379638672,-186.7601623535156,20.61879348754883,-159.5993804931641,-200.1725158691406,-107.3665313720703,-30.99538230895996,85.14934539794922,-51.84683990478516,-348.7912902832031,305.196044921875,67.90513610839844,36.22113800048828,-344.8660278320312,-394.0144958496094,87.53548431396484,-49.77825164794922,130.0345458984375,-310.5393676757812,159.3719482421875,-266.5513305664062,281.6983642578125,159.0648498535156,233.9112701416016,79.72544097900391,-60.72844314575195,99.73746490478516,242.7347106933594,-383.0658264160156,-49.30677032470703,-188.7261352539062,217.0744476318359,-27.92995262145996,-113.2568206787109,-35.49655151367188,-611.8108520507812,140.5802917480469,-105.8391265869141,19.21279907226562,-184.2303619384766,-287.7081604003906,-368.8136901855469,-348.6145935058594,350.9692077636719,28.54097557067871,140.2918548583984,-175.8802490234375,74.51713562011719,406.75439453125,124.9439086914062,-161.6746520996094,216.9953002929688,322.5800170898438,454.2891540527344,411.6260375976562,91.49201965332031,-272.9433898925781,-63.55391311645508,450.3299255371094,-119.8799133300781,120.2181167602539,-572.7083740234375,-178.6126708984375,-138.6824798583984,278.7327880859375,-465.6710510253906,-639.1752319335938,-71.03890991210938,426.0567321777344,205.8914642333984,275.3878173828125,-322.4818725585938,-417.7046203613281,-286.7030944824219,779.8292846679688,-340.4571533203125,-7.624576568603516,256.7312316894531,-533.5147094726562,-22.46421051025391,-357.68359375,66.20794677734375,417.7776794433594,-543.46484375,-694.1679077148438,-706.9959716796875,425.8581237792969,-225.1793823242188,-291.9895935058594,-65.78515625,-200.1280822753906,171.2780456542969,253.7368011474609,-171.250244140625,221.6769561767578,22.50249862670898,-144.5592498779297,383.681640625,578.0911254882812,424.4286499023438,250.0151824951172,89.41379547119141,214.0420837402344,135.6189422607422,-124.8633880615234,-519.131591796875,0.4422760009765625,-208.0435180664062,55.35599517822266,242.8374633789062,311.2697448730469,-489.2414245605469,484.9718017578125,166.2219848632812,-588.1466064453125,486.3093566894531,195.7536010742188,-788.44970703125,729.89892578125,421.9284362792969,131.0848083496094,199.296142578125,-32.1937255859375,-23.47639083862305,235.2330017089844,-354.5436706542969,-69.93688201904297,-215.0051116943359,349.7399291992188,361.5789184570312,183.0302734375,-310.3104858398438,360.1711730957031,323.5249328613281,-42.38183975219727,-265.2864074707031,53.50541305541992,-36.80326080322266,-206.5085601806641,116.5872955322266,-23.54087448120117,-296.8234252929688,94.06449127197266,-40.9499397277832,-235.4908905029297,-123.577880859375,-235.5068359375,53.06761932373047,-0.4247756004333496,93.12631225585938,-140.6249542236328,-43.61244583129883,99.02536010742188,89.00137329101562,499.8754272460938,-1.714250564575195,192.2492828369141,-415.3907470703125,281.2143859863281,153.6315307617188,-73.56764221191406,-104.9676513671875,364.3476867675781,-52.59288024902344,-6.956159591674805,-55.46017837524414,-45.59431457519531,-180.6845245361328,55.97014617919922,-162.6504364013672,-177.7793579101562,37.80601501464844,200.1762542724609,-72.29647827148438,178.3425140380859,-129.2095794677734,26.44309616088867,62.62416839599609,-2.186199188232422,324.5544738769531,157.4041900634766,-32.82218551635742,208.6561584472656,36.12469100952148,-208.8419342041016,69.71456146240234,-72.60275268554688,89.707275390625,-85.239501953125,25.35269927978516,134.3490600585938,-136.7471313476562,-119.5962066650391,-150.8772735595703,162.440185546875,161.3211975097656,-19.50484657287598,-62.85139465332031,31.40651512145996,-17.98879432678223,-1.659197807312012,16.04746437072754,6.03050708770752,3.769492626190186,-17.03989410400391,-20.87327575683594,16.68501281738281,5.209386348724365,4.197653293609619,-3.614080429077148,-1.625813961029053,4.023467063903809,4.652157306671143,-4.202346324920654,4.185919761657715,2.011733531951904,6.150719165802002,0.7507190704345703
-1.202346801757812,5.087357997894287,3.011733531951904,-0.2023468017578125,5.185919761657715,-5.602346897125244,7.087357997894287,2.011733531951904,5.948372364044189,-3.602346897125244,12.51082611083984,18.62165451049805,-12.74367904663086,-23.72020721435547,-1.381226539611816,3.978879928588867,-11.3084774017334,6.146025657653809,-8.746025085449219,-3.520211696624756,-2.591142177581787,-7.263891220092773,11.54837417602539,0.3032553195953369,-14.76245307922363,24.16896438598633,-36.89493179321289,103.5549087524414,-83.84124755859375,-71.45973205566406,50.94989395141602,-206.9854583740234,153.5603179931641,-186.71923828125,115.3141632080078,-361.2257080078125,-97.7816162109375,-90.23170471191406,157.2042999267578,-88.23880004882812,65.41651916503906,-30.72731018066406,74.50896453857422,-298.2426452636719,-250.0074920654297,-103.8896026611328,-118.650016784668,11.14725685119629,52.63832855224609,-186.6309814453125,-3.780202865600586,-145.6669464111328,206.8182220458984,-110.0233993530273,-250.455810546875,-67.5653076171875,-52.34931182861328,161.5028381347656,74.29482269287109,-265.0893859863281,-146.0146942138672,-7.9449462890625,-144.7412261962891,147.5142211914062,-53.44276809692383,-387.9312438964844,-223.3002471923828,-26.97060585021973,-116.4270629882812,-320.9690856933594,57.81846618652344,-197.3642730712891,39.88505554199219,-166.8304748535156,-119.3105392456055,-294.3683166503906,492.7396240234375,207.3951110839844,86.27628326416016,19.21668243408203,-133.6550598144531,-277.893798828125,376.199951171875,-122.2275543212891,-251.3536376953125,157.6665954589844,-254.8761749267578,331.6525573730469,-37.60623550415039,-375.7333068847656,-198.7338409423828,-257.8106384277344,-386.8184814453125,-111.9022216796875,292.7876586914062,-883.542724609375,72.56080627441406,-210.5606384277344,-220.354736328125,104.253288269043,-97.98434448242188,-335.6012878417969,585.2766723632812,228.1425628662109,213.7394714355469,521.7633666992188,107.2012100219727,-124.8600463867188,-397.3348693847656,-38.16878509521484,37.38219451904297,-100.7230834960938,47.79901504516602,235.8394622802734,312.08544921875,-220.1391296386719,230.7600708007812,-605.4208374023438,214.0390625,-303.1868591308594,158.3846588134766,-86.1480712890625,272.7610168457031,358.3451538085938,-216.8802490234375,-550.795166015625,-307.3496398925781,313.5120849609375,233.7151184082031,-178.4980926513672,93.08338928222656,345.8955383300781,256.939697265625,-368.6431274414062,29.26059341430664,517.7662353515625,301.6596374511719,557.9699096679688,193.5196075439453,25.76327514648438,113.4106826782227,-714.2516479492188,607.1768188476562,-265.6733093261719,257.6284484863281,152.4557647705078,-108.4714431762695,66.51199340820312,-187.3671264648438,-117.2189636230469,-127.2710266113281,-380.3956298828125,-387.4391174316406,357.3242492675781,49.81690216064453,-655.3593139648438,-144.1842193603516,532.2490234375,-216.8456268310547,11.2529296875,-233.9890899658203,440.7386169433594,-73.18898773193359,-128.3386535644531,44.4547119140625,-85.50698089599609,20.70065307617188,-262.3068542480469,45.76367568969727,139.9141998291016,-395.656982421875,-274.2138061523438,39.27440643310547,-272.7758178710938,24.58041381835938,25.55210304260254,-410.997314453125,-7.864166259765625,-11.29431438446045,182.1485900878906,-15.54294681549072,-57.22375106811523,-147.7813110351562,-363.9403076171875,185.17919921875,-500.6991577148438,63.43830108642578,-85.74989318847656,-34.8858642578125,-65.84999084472656,-171.5397186279297,7.513944625854492,-143.9860687255859,331.576904296875,80.83323669433594,-6.105169296264648,-35.07078170776367,-125.7357177734375,150.9829406738281,-27.72060585021973,-73.94628143310547,52.68685913085938,228.5363006591797,240.5690002441406,78.15362548828125,-34.73628997802734,-47.86977767944336,-181.832763671875,84.4193115234375,23.35664749145508,-54.42549896240234,-128.7690277099609,289.61474609375,71.78410339355469,-142.5344696044922,184.8702697753906,-95.67108917236328,162.3196105957031,-84.81527709960938,273.9686584472656,136.9000701904297,-213.2924194335938,-53.68817520141602,23.45548057556152,-161.9312438964844,21.85344314575195,-114.6529846191406,-123.3205184936523,-61.61384582519531,-31.18175506591797,-16.95828247070312,-19.81225967407227,-7.757758140563965,-0.2187728881835938,-15.90847778320312,-13.95541191101074,-0.2140803337097168,4.536638736724854,-0.2023466825485229,-5.614080905914307,8.324905395507812,14.63807678222656,5.162452697753906,6.162452697753906,1.774186134338379,-1.475094795227051,1.023467063903809,-9.788267135620117
0.7624526023864746,6.162452697753906,-1.376533031463623,2.011733531951904,-5.906131267547607,2.774186134338379,3.185919761657715,-2.929598569869995,-3.428160667419434,1.430507659912109,8.209386825561523,3.571840286254883,17.2967472076416,5.821120262145996,15.98357391357422,-2.04980993270874,8.209386825561523,4.152535915374756,17.89439964294434,11.60469532012939,4.879788398742676,-19.10847663879395,-10.10378360748291,-6.078501224517822,-1.276151299476624,-35.57813262939453,-117.2015914916992,-70.50098419189453,-263.0926208496094,-84.00687408447266,-32.39530181884766,-4.417252540588379,-92.55859375,-220.130859375,101.3741073608398,193.7131195068359,227.3527374267578,-196.0056762695312,-40.40953063964844,163.0360260009766,-142.1603088378906,-58.64276504516602,-66.7001953125,111.417236328125,175.0346069335938,232.7505493164062,28.94892883300781,-210.6923828125,16.99103736877441,-110.3468933105469,377.8178100585938,-354.5243835449219,-148.6233825683594,248.5133056640625,336.6570129394531,-142.1867980957031,-38.06371307373047,129.9809417724609,-253.5651092529297,-618.0126953125,-465.1470947265625,256.713134765625,-401.917724609375,-433.8703002929688,304.7836608886719,35.81554794311523,-24.5250244140625,161.6753997802734,-264.2989501953125,-217.5305786132812,17.71889114379883,-99.53047180175781,739.7916870117188,104.1585083007812,60.88725280761719,-81.05708312988281,-627.2915649414062,160.0066986083984,54.28050231933594,-84.83644104003906,-53.98487854003906,456.3642272949219,188.3321380615234,-83.28329467773438,304.0606384277344,-340.8668823242188,-38.6402587890625,-591.4153442382812,-128.0709228515625,-95.01671600341797,-59.7874755859375,-773.4393920898438,-166.8510589599609,-94.48503112792969,256.2495727539062,135.5679016113281,-488.5870666503906,151.0294494628906,-138.8494262695312,-78.306396484375,-219.3313293457031,-353.73388671875,659.4287719726562,-310.2228088378906,-59.90024185180664,-99.32142639160156,-676.6669311523438,-566.36669921875,327.4790344238281,24.27016830444336,9.769447326660156,-230.8061828613281,496.7582702636719,214.1938934326172,-304.6352844238281,674.6842041015625,576.0866088867188,-225.2691497802734,-255.27880859375,240.8473510742188,82.09618377685547,-244.7284240722656,444.685546875,211.022216796875,40.21528625488281,251.2994689941406,300.5896301269531,-88.31259155273438,155.5091247558594,82.33723449707031,-111.6364288330078,-209.4959716796875,-1.896888732910156,318.7926635742188,-229.7731628417969,313.6469421386719,379.3224487304688,-126.0313339233398,68.55801391601562,131.8599090576172,-11.05159282684326,400.0798645019531,-35.93476104736328,29.90857696533203,174.5609283447266,-153.3419036865234,702.9158325195312,84.17118835449219,365.2286987304688,-283.06201171875,215.6597900390625,71.38973999023438,-165.5334167480469,54.26581573486328,151.7227172851562,360.8675537109375,495.9215393066406,278.2589111328125,-407.2372741699219,395.5616760253906,122.5686874389648,-257.3634643554688,-402.2476196289062,287.9492797851562,13.87779998779297,54.12293243408203,-22.94958877563477,206.8240051269531,478.0375061035156,282.2241821289062,-54.68566131591797,-59.77637100219727,268.69580078125,-36.57770538330078,-30.11428451538086,-1.576871871948242,677.07763671875,-20.1695442199707,-2.329674005508423,55.60836410522461,-41.70281982421875,101.6221466064453,-9.736072540283203,-41.91579437255859,-186.9432373046875,-209.4539794921875,293.837890625,-2.22454833984375,171.0565185546875,148.0607757568359,11.91328811645508,-117.4313888549805,427.1473999023438,-83.25562286376953,-119.7439422607422,120.6390686035156,-95.30930328369141,103.8681945800781,229.5859680175781,89.45381164550781,-139.5862579345703,-15.65441036224365,-69.43849182128906,166.8458099365234,-172.0660552978516,-132.1593933105469,104.8008575439453,-108.214729309082,172.1553344726562,-9.135415077209473,190.4008483886719,-266.9797058105469,54.31627655029297,117.3254470825195,18.6154613494873,-222.9778289794922,-87.73966217041016,202.0814819335938,-23.89378547668457,141.0426940917969,7.923758506774902,-78.54247283935547,-204.3729705810547,-204.4356079101562,-55.56858062744141,58.48994445800781,52.31310653686523,137.7159729003906,-33.19976806640625,-13.5700216293335,1.578881025314331,0.8868284821510315,1.314989328384399,-12.76949119567871,7.134292125701904,10.70848083496094,-3.34133243560791,-0.2140800952911377,2.449810981750488,-1.964799165725708,13.71604919433594,7.913171768188477,-3.376533031463623,7.075625896453857,1.513171672821045,4.150719165802002,6.150719165802002,10.301438331604
-4.625813961029053,8.197654724121094,-4.190612316131592,3.913171768188477,3.936638832092285,-2.941332101821899,2.395307064056396,2.197653293609619,2.232853889465332,3.221120357513428,1.291521549224854,5.710824966430664,4.485011100769043,-17.00052833557129,-12.44980812072754,0.7929601669311523,27.81226348876953,15.98357391357422,-4.310825347900391,-1.061544299125671,4.82816219329834,3.477441310882568,-7.882663249969482,29.75124549865723,28.49493598937988,61.43572616577148,3.520143508911133,17.2795467376709,0.7142333984375,-29.85844230651855,-176.9904327392578,-282.4926452636719,112.4916915893555,478.7492370605469,108.2258148193359,123.7087097167969,193.0105743408203,134.9988555908203,150.7112121582031,-75.31709289550781,-186.5919494628906,188.129150390625,31.75559234619141,-60.33513641357422,8.891392707824707,207.4014434814453,145.0234985351562,-102.2869644165039,90.71742248535156,467.4903259277344,346.3691711425781,-410.5931396484375,-283.5067138671875,663.4561767578125,-51.27500915527344,72.59952545166016,69.13054656982422,-296.2103881835938,-156.3601989746094,204.4799957275391,-306.7231750488281,188.6340484619141,-408.9085388183594,121.1595001220703,121.0914688110352,-30.25551223754883,-20.53909492492676,-188.6100006103516,-142.6999206542969,-81.41611480712891,207.7396850585938,-109.7842636108398,245.7515869140625,315.9202575683594,-77.55765533447266,73.08808135986328,56.18330383300781,-448.5460815429688,-68.56800842285156,39.29152679443359,18.12543869018555,-107.1745910644531,5.651992797851562,-198.7000579833984,-303.8141174316406,-281.6388549804688,-75.52252197265625,-248.2816162109375,-321.7617492675781,138.3921356201172,-213.7321319580078,-88.869384765625,-194.7871398925781,490.1692504882812,-471.2915954589844,270.510009765625,398.7528076171875,491.4395751953125,-80.79716491699219,50.40696716308594,169.6088714599609,-162.0176391601562,-598.684326171875,399.5391235351562,524.215576171875,-253.7548828125,-51.21279144287109,272.0170288085938,481.0657043457031,-534.5550537109375,-286.2554321289062,101.5891189575195,-21.06858825683594,-290.4915161132812,-535.6685180664062,233.3941650390625,-279.6547241210938,151.3443908691406,455.4778442382812,423.433837890625,279.3668518066406,-666.40087890625,-374.0705261230469,-465.9308471679688,505.1886596679688,387.3252563476562,-27.66771507263184,563.3849487304688,226.6012573242188,-60.20539474487305,-283.6231384277344,137.1764526367188,234.0647277832031,72.34536743164062,-41.10789108276367,-246.5060729980469,33.93464660644531,183.493896484375,274.5318603515625,709.7896118164062,491.5126953125,383.5666809082031,232.4146881103516,510.2190551757812,-374.4188232421875,-310.5878601074219,305.1613464355469,-105.4487915039062,-43.75812530517578,-400.78564453125,-432.3989868164062,-413.6999206542969,-56.56247329711914,-86.73305511474609,24.6775016784668,-280.4132080078125,-128.5567016601562,21.20046806335449,169.1772918701172,193.7257537841797,-124.1567535400391,-164.6676788330078,-71.04636383056641,-130.4298400878906,426.1189270019531,27.25945472717285,211.3803253173828,-497.75732421875,166.0903930664062,-39.2970085144043,535.9146118164062,-88.79566955566406,-163.1925354003906,396.6678771972656,470.0652465820312,349.7881469726562,312.4075927734375,42.59191131591797,197.2252960205078,105.253059387207,-8.949042320251465,312.0939025878906,44.29109954833984,225.2633361816406,142.2531585693359,513.8538818359375,-396.8442077636719,80.69465637207031,212.5567474365234,159.986572265625,-236.8603210449219,-183.9836578369141,-220.2647857666016,-156.5509948730469,-278.7979125976562,155.5161285400391,-112.1481628417969,72.36569976806641,-31.9053955078125,40.37006378173828,56.613525390625,-74.53070068359375,-538.8358154296875,-30.91510009765625,-190.1740112304688,156.7697448730469,-32.76766586303711,-156.7401580810547,46.02386856079102,-19.04570388793945,-84.64274597167969,60.50373077392578,179.9880218505859,11.06419658660889,-61.92041778564453,-49.86198806762695,119.554443359375,-24.28416442871094,150.3887329101562,192.7378540039062,-16.19570159912109,-2.372966766357422,21.80568504333496,114.3454971313477,-94.22384643554688,-122.3818206787109,-52.32179641723633,-29.18598747253418,6.742617607116699,-96.73564147949219,-3.12490701675415,-29.87380599975586,10.22816181182861,-6.485011100769043,15.7084789276123,1.136638164520264,5.687357902526855,-5.590612888336182,-2.178879737854004,-2.475094795227051,-7.353065967559814,0.9366388320922852,8.324905395507812,3.197653293609619,-1.637547492980957,-6.776533126831055,7.336638927459717,4.162452697753906
-4.625813961029053,-0.4633612632751465,-5.34133243560791,-1.214080333709717,0.6990914344787598,-1.353065729141235,5.960105895996094,-5.353065967559814,-1.451627612113953,-10.96714401245117,13.06389045715332,-8.68266487121582,-6.717865467071533,5.722560405731201,10.41877555847168,-3.595304012298584,3.007040500640869,4.99061393737793,-1.908478260040283,0.3812265992164612,18.15776252746582,-4.663890838623047,5.157759189605713,-17.6281623840332,-38.06207275390625,-80.12678527832031,-6.012570381164551,-185.5195007324219,-136.6871337890625,-126.3144607543945,-205.9237060546875,0.5485115051269531,12.23391723632812,-214.7258148193359,-135.0176544189453,-188.1026458740234,191.2544555664062,21.79205703735352,59.66845703125,4.889420509338379,141.9927368164062,159.4636077880859,-8.368513107299805,-75.52706909179688,298.37158203125,37.96459197998047,68.39292907714844,131.3856201171875,-278.15771484375,19.76861572265625,-78.62053680419922,58.83830642700195,93.04048156738281,-267.7951354980469,-217.1517333984375,307.8650512695312,-53.72810363769531,-352.1572265625,217.9415740966797,97.38553619384766,-80.25888061523438,-267.7581787109375,-44.38071441650391,-111.1266021728516,240.3025665283203,-43.4562873840332,-48.40805435180664,-102.9848480224609,-117.7906341552734,-159.0297088623047,51.96658706665039,-46.01266098022461,-161.9840087890625,38.39312362670898,-304.1104431152344,457.1850280761719,226.84765625,-377.6791076660156,237.1427154541016,-375.3488159179688,36.5913200378418,3.463932037353516,7.276538848876953,-485.9236755371094,-255.4752502441406,165.8508148193359,-394.6571350097656,-198.3145446777344,-152.7773284912109,-125.7266387939453,-367.4837341308594,485.7221069335938,-508.7682495117188,188.0505065917969,-176.2381439208984,17.84087371826172,169.3647918701172,-278.5017700195312,147.1385650634766,-37.4222297668457,-334.1466064453125,380.7678833007812,-774.3064575195312,217.9884185791016,-468.0739440917969,417.2603759765625,-420.7389526367188,-177.9126586914062,177.0893249511719,-109.4176330566406,-197.2488708496094,23.46715545654297,-3.218452453613281,654.94873046875,-364.79931640625,-569.88720703125,64.62657928466797,468.42431640625,-363.0176086425781,438.5123901367188,71.264404296875,-212.7989959716797,-75.88705444335938,-175.8905944824219,310.9901733398438,-70.77964019775391,130.4909362792969,214.6610565185547,-287.31494140625,-500.8755187988281,-305.318115234375,-123.4143905639648,-50.4033203125,280.9643249511719,297.7458190917969,-296.8561401367188,710.3743896484375,426.2301940917969,263.51904296875,-281.3511047363281,376.0906677246094,289.3578186035156,609.3848266601562,50.06548309326172,402.8570251464844,207.7357635498047,34.28741073608398,260.5188598632812,-92.96503448486328,-412.0328979492188,-35.29866409301758,-330.5398864746094,-159.0056457519531,172.0413208007812,-394.3215637207031,341.1319885253906,-128.67041015625,64.47636413574219,-572.8511962890625,35.51815032958984,150.6159362792969,454.6677856445312,122.6869430541992,206.4959411621094,73.44766235351562,-127.2136840820312,-334.8428039550781,200.8739166259766,17.64933586120605,-51.1629524230957,-32.55539703369141,161.1963043212891,126.4030151367188,-111.4016952514648,-70.49510955810547,-122.5734481811523,486.2731628417969,121.2695770263672,306.9094848632812,-32.8343505859375,219.913330078125,33.38872146606445,-238.9129943847656,250.87353515625,-242.3125457763672,-283.0693664550781,-212.6788482666016,-244.1107330322266,3.033797025680542,136.7249908447266,139.9553985595703,140.494140625,-96.61370849609375,51.11999893188477,-406.5552368164062,-289.0807800292969,-207.7596740722656,115.3327941894531,7.094837188720703,-75.13484191894531,102.9036865234375,-50.03750610351562,-117.3705215454102,59.16959762573242,-32.00579452514648,-110.2860336303711,-69.51549530029297,-4.315715789794922,328.0184326171875,91.29560089111328,-73.639404296875,-108.5820388793945,99.46210479736328,-21.52277565002441,11.37319564819336,-82.31571960449219,48.36171340942383,65.54715728759766,-21.55661392211914,19.27813720703125,72.36392211914062,-90.38735198974609,-196.5793151855469,-99.74639892578125,107.0701065063477,-3.165397644042969,69.95253753662109,-48.56489562988281,-69.17894744873047,32.76790618896484,21.4101505279541,4.881608009338379,3.392960071563721,-1.531943798065186,5.018773555755615,-2.567146301269531,-13.18122482299805,0.7108250260353088,-3.353065967559814,11.24981117248535,5.336638927459717,9.31317138671875,6.774186134338379,2.75071907043457,-9.776533126831055,7.913171768188477,-4.376533031463623,-2.953065633773804
-1.225813865661621,3.948372364044189,-0.2258138656616211,-3.364799499511719,4.913171768188477,-6.59061336517334,19.47562599182129,-6.07744026184082,3.395306825637817,7.360106468200684,5.157759189605713,-4.910824298858643,-2.096744537353516,6.908478736877441,-1.08501124382019,-4.734292507171631,3.60469388961792,8.367146492004395,-4.583572387695312,9.816427230834961,10.26858520507812,-0.3976540565490723,7.83989429473877,-58.14292144775391,7.376535415649414,-165.8621215820312,-17.493408203125,-127.5017395019531,-28.50119400024414,258.8636779785156,52.62756729125977,238.3949890136719,-243.8968505859375,56.60023498535156,-79.466552734375,40.4127311706543,-202.6208038330078,-215.7822265625,139.0532836914062,-152.5575103759766,28.89209747314453,219.8263397216797,265.267822265625,13.2818546295166,-281.9269409179688,-219.7763519287109,266.8699645996094,-579.4586791992188,116.2960357666016,-2.598060607910156,233.2415618896484,30.75350189208984,84.69773864746094,-58.11409759521484,-428.206298828125,244.7427673339844,-199.0246429443359,-224.4991760253906,196.7002563476562,-147.9334564208984,-8.683998107910156,333.0184936523438,-174.4767608642578,-97.33132934570312,407.9027099609375,30.75703048706055,105.4969253540039,300.596435546875,178.9062347412109,-167.8204040527344,-178.5475158691406,-324.0630187988281,-93.6124267578125,27.01871299743652,166.6369781494141,403.1064758300781,26.59673118591309,-73.32514953613281,-190.9240875244141,-327.8681640625,75.67600250244141,511.6138000488281,83.72553253173828,292.3173217773438,93.37586975097656,215.7111663818359,154.8078155517578,-77.907470703125,-175.6953582763672,-210.405029296875,199.0677947998047,785.4461669921875,-86.93781280517578,-28.37274169921875,201.9708557128906,341.9265747070312,195.8380432128906,-30.6209545135498,-291.1210021972656,-589.4572143554688,37.39924240112305,55.88693618774414,370.0650024414062,-60.99549865722656,-532.4596557617188,-261.8952026367188,301.1918029785156,-283.2011108398438,-312.27001953125,-554.53564453125,-99.77470397949219,158.0518035888672,-735.8828125,-322.5992736816406,-263.5205078125,383.4765319824219,64.04659271240234,128.4137878417969,-297.8394165039062,-0.4029464721679688,-267.0216369628906,-177.6417846679688,517.90771484375,345.9939270019531,550.7237548828125,-632.6954956054688,357.9013366699219,-322.2611694335938,696.2532958984375,-79.21712493896484,98.30094909667969,305.8541870117188,-70.96900939941406,554.7780151367188,446.8872680664062,207.1157531738281,-177.7138671875,-114.2345428466797,-270.7058715820312,256.4360961914062,-166.3539428710938,-135.9196472167969,546.9041748046875,-77.00185394287109,117.9984283447266,-815.0010986328125,215.2593688964844,352.5940246582031,-230.4717102050781,391.7821044921875,-71.03683471679688,-134.8330535888672,259.6475830078125,555.6641235351562,-246.8242492675781,194.744384765625,473.8954772949219,-110.0871734619141,300.9402160644531,-454.4946594238281,167.8358154296875,-9.125032424926758,-34.76666259765625,-72.34276580810547,343.0554809570312,-194.7832794189453,-75.16250610351562,316.7224426269531,160.9855651855469,-79.59477233886719,501.7747497558594,287.8397216796875,37.71635055541992,290.7911376953125,353.7492980957031,-305.8452453613281,-205.8577423095703,250.1670684814453,-53.43716430664062,-198.5384521484375,-168.7283477783203,390.9531555175781,355.3055725097656,-275.3384399414062,-43.16105270385742,-64.32184600830078,18.84633636474609,285.2818908691406,-120.4004745483398,-66.91801452636719,-241.1755065917969,272.8320922851562,114.4098129272461,-155.2628936767578,-226.3352966308594,-105.3866653442383,-3.527324676513672,-275.5640258789062,25.67757797241211,172.8065795898438,-67.65310668945312,-290.1849365234375,125.6519775390625,-3.394145965576172,76.23545837402344,263.9630126953125,-321.4148254394531,219.1058044433594,69.28492736816406,-8.985750198364258,-180.5244445800781,-112.375,-116.7718811035156,-160.3890991210938,21.72756958007812,340.1951293945312,4.998516082763672,61.01755523681641,94.99099731445312,-100.560791015625,90.97827911376953,-182.6770324707031,-55.15762329101562,-122.6788558959961,192.8101654052734,58.83512878417969,95.93997192382812,-84.80657958984375,1.049205780029297,-156.8297882080078,162.693115234375,9.983572959899902,-1.654504299163818,-17.84980964660645,-12.74602317810059,2.856320858001709,-6.741332530975342,-5.781226634979248,-11.17653274536133,0.722559928894043,-0.4750947952270508,5.936638832092285,-6.037548065185547,-6.376533031463623,1.524905204772949,-1.964799165725708,3.75071907043457,-0.9765328168869019
4.023467063903809,-7.329598903656006,-0.788266658782959,7.348372459411621,3.197653532028198,0.7976531982421875,6.336638927459717,-5.894397735595703,20.6263427734375,-5.002346992492676,10.08735847473145,-5.882664203643799,-1.1671462059021,-1.28266429901123,0.0422406792640686,-0.5436789393424988,-8.920211791992188,0.2915216684341431,-3.673276901245117,2.522558212280273,2.061014175415039,-13.409912109375,36.28682708740234,-10.99220848083496,-65.33951568603516,149.5064239501953,16.33535957336426,-40.94791412353516,-132.2533264160156,-45.92906951904297,91.15487670898438,-28.79803466796875,-4.004001617431641,85.60514068603516,88.57200622558594,45.13285064697266,185.6468811035156,-332.7770690917969,-302.8941345214844,-78.00811767578125,172.7598571777344,-232.6211853027344,-96.88507843017578,-234.7193450927734,-304.4542236328125,-60.93346405029297,-11.92857456207275,-373.7713317871094,-130.3747253417969,-247.8294067382812,-503.3638610839844,-54.18449020385742,-173.2821807861328,181.552490234375,-170.8428344726562,-26.08778190612793,-159.6607360839844,-449.0246887207031,-45.29183197021484,-282.4379272460938,-56.95360565185547,69.19269561767578,-102.0845794677734,-142.66064453125,58.35165786743164,269.1203918457031,91.51622009277344,-531.0796508789062,-262.8726196289062,-704.578857421875,406.4470520019531,61.89107513427734,-326.3505859375,-682.219482421875,-20.74387741088867,84.76620483398438,-273.7327270507812,151.1230773925781,115.8371810913086,409.5035095214844,-236.0819091796875,-11.74508094787598,-147.0533752441406,264.29443359375,-131.6300964355469,-137.1187133789062,297.6820678710938,-94.71547698974609,146.6002349853516,-44.37882995605469,-404.8947448730469,-374.9177551269531,-213.4610900878906,-348.05322265625,-403.6546020507812,-101.3172302246094,468.0942993164062,643.5585327148438,-108.4502868652344,-146.4967041015625,275.4483947753906,-336.0864868164062,350.2718505859375,-283.9136047363281,-48.77495574951172,-124.3786010742188,-509.7467651367188,-115.3526763916016,-312.4393005371094,709.7268676757812,-210.3542175292969,-88.69450378417969,-61.68463897705078,-487.3479614257812,-215.0842437744141,-41.99929046630859,-280.1310424804688,-309.3548583984375,578.12841796875,-207.7919006347656,377.3661499023438,-87.89053344726562,632.5774536132812,-547.3099365234375,183.0574798583984,59.11568450927734,596.1317749023438,405.5043029785156,124.9714279174805,-393.7487487792969,-271.0444946289062,387.9713439941406,250.4438781738281,53.26324844360352,-26.08886528015137,49.09776306152344,565.5996704101562,165.7017669677734,38.51346588134766,271.9845886230469,106.9125823974609,217.0100708007812,537.1719360351562,487.7470092773438,-138.1301574707031,713.3074340820312,116.7277221679688,-292.5346374511719,109.2724533081055,-76.544189453125,-198.2158050537109,789.1388549804688,52.27193069458008,-424.2208251953125,286.8074645996094,289.1033325195312,-84.02294158935547,306.7362976074219,309.9169921875,320.7489624023438,52.24466323852539,226.7297973632812,-176.2379150390625,-374.2010498046875,-183.1474151611328,102.8305816650391,376.7133178710938,59.42875289916992,331.1145935058594,-406.5368347167969,149.7591705322266,-14.12617492675781,-247.5507202148438,-19.51478385925293,94.95135498046875,367.4059448242188,51.8231086730957,328.2581176757812,-121.1813507080078,286.2352600097656,-19.51424026489258,-230.7946472167969,-479.1380310058594,70.53608703613281,44.6136474609375,-62.6837272644043,-147.3378295898438,177.1330108642578,115.0683364868164,-144.9949188232422,-73.35958862304688,-26.81131744384766,-204.3644104003906,-335.3921813964844,30.26589202880859,-75.486083984375,213.2602691650391,29.8142204284668,-90.87445068359375,38.45329284667969,67.83895874023438,-22.53666687011719,128.1174011230469,34.79306030273438,-128.4924011230469,151.7418365478516,-99.19923400878906,-123.7820358276367,109.0648345947266,47.77231216430664,-233.6997528076172,50.93560791015625,92.54814147949219,20.15571784973145,-124.3825836181641,7.901992797851562,-200.8907928466797,-230.9143829345703,-50.93238830566406,-262.2796630859375,117.6019668579102,34.34588623046875,11.33648300170898,-174.6160583496094,-119.3114318847656,44.10945892333984,0.8156020641326904,-74.72914886474609,-30.33330345153809,-14.31401634216309,130.1069793701172,-5.928311824798584,17.38592147827148,15.70379161834717,3.995306491851807,-4.567146301269531,0.8211203813552856,1.995306968688965,7.371839046478271,12.49909210205078,0.7741861939430237,11.31317234039307,2.174186229705811,6.901438236236572,-3.190613269805908,1.011733531951904,4,7.150719165802002
-2.602346897125244,-1.475094795227051,12.31317138671875,-1.214080095291138,5.174186229705811,-2.614080429077148,1.762452602386475,-13.14133167266846,-1.917865037918091,1.244587659835815,8.185919761657715,-3.804693698883057,16.17418670654297,-16.34367752075195,-2.259196996688843,-13.83050537109375,-7.746025085449219,-5.734292507171631,14.88501358032227,8.18122673034668,-3.193489551544189,-0.7507185935974121,34.94943237304688,-130.9423980712891,-24.06339073181152,-80.39613342285156,197.8659973144531,-198.1027679443359,12.59159851074219,96.23702239990234,-32.92580795288086,298.9617004394531,-57.99567794799805,-127.8332061767578,-215.4147796630859,-103.0467758178711,-55.25201797485352,-158.6262512207031,-119.7997436523438,206.7424163818359,230.9523162841797,-315.1769409179688,-122.4350280761719,83.48436737060547,134.447998046875,-154.8743286132812,-135.4240417480469,216.8583068847656,57.30768585205078,-177.0471038818359,-302.9859924316406,-181.652099609375,-138.5538940429688,-21.13868141174316,-343.0869140625,87.73455047607422,162.6226959228516,-252.7506713867188,-83.41938018798828,-101.2581405639648,126.478271484375,221.8567962646484,-146.8931579589844,0.511566162109375,-221.0313262939453,385.6091918945312,-305.8274536132812,-152.1514892578125,-432.1571960449219,-192.3009033203125,216.3990631103516,-94.15672302246094,104.8911056518555,364.7422485351562,-84.17219543457031,-309.0971069335938,-250.2244415283203,-40.38425064086914,-39.45441055297852,-62.17891693115234,-130.0551300048828,-354.9833068847656,-145.6572265625,65.14460754394531,263.6444702148438,-318.7162780761719,93.56023406982422,398.52099609375,136.3587036132812,145.9689636230469,258.3481750488281,-213.5502471923828,312.7215881347656,187.2769775390625,-402.5723876953125,244.5820922851562,201.2112579345703,282.4042663574219,30.48224639892578,-180.1245727539062,163.0740356445312,-419.181640625,220.6892395019531,-100.830451965332,125.3177261352539,437.1975402832031,-237.6676788330078,502.6659240722656,-192.9820861816406,-641.5418090820312,356.8271789550781,2.167388916015625,191.4440002441406,56.62399291992188,62.20655822753906,-1070.1787109375,155.1625366210938,-8.843528747558594,-61.23242568969727,-324.7040405273438,561.8641357421875,-330.5053405761719,114.3399047851562,252.5433654785156,-157.5579833984375,-519.580810546875,565.593505859375,-805.6136474609375,-254.4393310546875,132.0486602783203,-84,139.8041076660156,-41.46269989013672,352.2693481445312,159.5653076171875,106.7792587280273,221.4054260253906,374.1022033691406,274.9691772460938,-504.0550537109375,37.81925201416016,2.507141590118408,-205.7498016357422,265.2388000488281,618.3360595703125,181.3142395019531,247.6349487304688,192.8058929443359,20.36396789550781,449.8255004882812,301.4204711914062,-125.1871719360352,293.2891845703125,308.7379760742188,-468.2962341308594,113.3481826782227,-91.90119934082031,-108.113151550293,-454.5331420898438,24.16219711303711,-219.3444366455078,169.6540832519531,-282.3826293945312,-113.5529327392578,-182.3452453613281,480.3358154296875,-32.67604446411133,474.6778259277344,-4.120082855224609,149.2848815917969,15.88155555725098,153.5630187988281,92.59754943847656,141.0226593017578,193.8469390869141,314.07568359375,524.435302734375,187.7426147460938,-124.3118057250977,94.13129425048828,-216.2427062988281,-170.9895324707031,104.6356430053711,-44.17693710327148,-168.4079895019531,308.2859497070312,-192.3741302490234,110.5764389038086,-131.5032501220703,-50.61757278442383,-88.03120422363281,-31.29449272155762,-90.91744995117188,-322.67822265625,80.932373046875,-285.5785217285156,-66.05641174316406,15.76031875610352,-63.485595703125,-278.9857788085938,-94.22862243652344,76.86825561523438,-117.4464340209961,3.242057800292969,-62.14281463623047,126.4336471557617,75.75929260253906,-82.37394714355469,195.0550994873047,-9.931766510009766,211.9172973632812,-191.3558197021484,131.8818511962891,25.43884468078613,125.3640594482422,-91.83670043945312,-118.9889373779297,-208.1188049316406,6.055429458618164,-2.314600944519043,68.16495513916016,6.998573303222656,-41.51718139648438,79.54647827148438,6.483578681945801,-113.9453582763672,-102.7083282470703,-54.09083557128906,33.35223770141602,-118.5878067016602,-3.890228271484375,-43.78516006469727,7.661015510559082,-2.943679332733154,-1.706131458282471,0.3694930076599121,-7.828160285949707,3.275623798370361,-8.753066062927246,-5.776533126831055,-6.025814056396484,2.197653293609619,-6.037547588348389,-11.9906120300293,-8.037548065185547,-13.9906120300293,4.174186229705811,-0.9765328168869019
15.46389198303223,6.913171291351318,-4.376533031463623,2.762452602386475,3.924905300140381,-0.2023468017578125,1.035200834274292,3.774186134338379,-11.70613098144531,-1.614080429077148,2.430507183074951,11.24458789825439,7.418774604797363,1.489174842834473,-6.204692840576172,10.18122673034668,-12.24042129516602,-19.87092590332031,3.275093555450439,1.863361358642578,3.463360786437988,39.57887649536133,-37.10196304321289,-8.185925483703613,-161.8394317626953,27.40438842773438,-94.35882568359375,-8.737464904785156,-17.12444877624512,32.49251937866211,-50.03034973144531,-112.2118072509766,-34.70332717895508,160.4794921875,-137.9474487304688,32.92914962768555,-153.6363830566406,-98.59657287597656,-159.9243469238281,63.93168640136719,216.8764801025391,-164.8514709472656,23.94778060913086,-76.8082275390625,441.8255920410156,33.02553939819336,164.1889801025391,-127.7855834960938,156.5749969482422,-322.2830810546875,-123.2960205078125,-295.3259582519531,323.8181762695312,-211.9667205810547,295.4762573242188,-351.6185913085938,-93.35423278808594,22.39803314208984,66.00961303710938,86.46382141113281,-89.84185791015625,-23.68293762207031,416.4159240722656,-7.693099975585938,-6.657627105712891,-209.0806274414062,-114.6450653076172,431.1360168457031,108.3786392211914,145.5709075927734,20.96916198730469,273.3146362304688,-312.5599365234375,-641.6708984375,28.49948501586914,51.61434555053711,-75.48551177978516,251.8970336914062,-327.8898010253906,-68.47975158691406,172.8943481445312,264.7687377929688,-417.4175415039062,54.46922302246094,-480.9307861328125,-82.01951599121094,45.77720642089844,404.9646606445312,-0.3741264343261719,-27.50756072998047,139.2609558105469,-286.2507629394531,-189.5130615234375,-128.0040130615234,-16.35996627807617,324.26025390625,28.44324111938477,-222.0476989746094,-65.93344116210938,-350.5702209472656,-666.5723876953125,-137.4270324707031,172.0902404785156,-307.8248901367188,116.6274185180664,98.24327087402344,-75.39635467529297,-365.3447875976562,-131.5026245117188,-233.4489288330078,287.94189453125,-3.202913284301758,-407.7739562988281,-331.1483764648438,-179.8599853515625,310.0247192382812,-360.7658386230469,50.18871307373047,-35.64325714111328,613.3191528320312,-152.2353057861328,-650.4310913085938,663.1676025390625,415.8377380371094,416.5030822753906,300.5358276367188,-305.687744140625,-79.46322631835938,631.5321044921875,265.271484375,423.3150634765625,176.0409851074219,-94.01384735107422,-403.9392700195312,830.3717651367188,-72.61248779296875,142.5445251464844,167.6595764160156,277.5482788085938,421.5902404785156,195.7867736816406,-81.88388824462891,-138.6360778808594,182.1334075927734,447.9149169921875,473.9031982421875,303.9503173828125,-30.64958953857422,25.57167053222656,262.5977172851562,-158.6129608154297,226.5534362792969,-85.91763305664062,194.3508911132812,-45.61891174316406,191.9906616210938,251.4668731689453,82.34126281738281,-203.5528259277344,-156.5260772705078,-368.7576904296875,203.8907012939453,278.8896179199219,51.66249084472656,581.8877563476562,232.2160034179688,284.7301025390625,-165.5009918212891,-93.53385925292969,-3.342197418212891,67.5894775390625,-178.2176818847656,279.7058715820312,370.5226135253906,-249.8040771484375,-47.62228012084961,40.44044876098633,43.81933212280273,124.042610168457,-291.0805358886719,89.6817626953125,-188.8679504394531,33.1942253112793,85.90837860107422,93.66712188720703,154.45849609375,-83.06312561035156,402.3013610839844,24.41468238830566,-76.57108306884766,26.7886962890625,4.572257995605469,-84.23197937011719,2.873470306396484,-1.442291259765625,67.52309417724609,37.93081665039062,25.72391891479492,226.916259765625,-75.30902862548828,-53.72931289672852,51.00793838500977,-320.0167846679688,-99.34757995605469,139.4799041748047,-255.8348388671875,175.9614715576172,-79.85523223876953,-3.566530227661133,0.28466796875,-285.4201965332031,-230.2978973388672,153.5919647216797,-202.0349578857422,22.07980728149414,89.48532104492188,-67.22179412841797,-140.9872131347656,206.3172149658203,-76.78787231445312,-120.1169509887695,200.7944030761719,-47.32187652587891,-120.7970275878906,-112.8846282958984,73.8118896484375,26.29743385314941,-70.02406311035156,79.04845428466797,126.4052047729492,-6.193259239196777,-4.779408931732178,-1.611733436584473,9.369495391845703,-0.1554125547409058,16.27327728271484,-10.70612907409668,-9.651627540588379,4.360106468200684,-3.329598903656006,22.76532936096191,-5.788266658782959,-0.9530656337738037,11.48735809326172,2.011733531951904,7.075624942779541,-11.02581405639648,-3.214080333709717
-2.416427135467529,-15.58826637268066,0.5131717324256897,0.7741861939430237,-2.376533031463623,9.324905395507812,0.785919725894928,-3.376533031463623,6,-5.602346897125244,-4.306131362915039,-1.828160762786865,2.007040023803711,-5.85919713973999,-19.15541076660156,-6.369493007659912,-18.00469207763672,11.03050804138184,19.482666015625,-7.31317138671875,-8.009387969970703,-13.95594310760498,58.20000457763672,-146.8800811767578,76.35958099365234,58.40000152587891,25.64950942993164,56.80727386474609,-99.88539123535156,9.993959426879883,-182.5644226074219,-101.9643478393555,-200.7636260986328,205.9183654785156,-145.1956939697266,-120.8698043823242,-21.04633331298828,-76.05781555175781,-41.15871429443359,18.52446174621582,220.0260620117188,-33.5315055847168,50.89615631103516,-68.05258178710938,-81.63793182373047,-220.0592193603516,-238.0632476806641,87.05144500732422,102.2805404663086,17.37211990356445,41.50740051269531,-33.90186309814453,65.8875732421875,-10.86991691589355,361.3153076171875,-160.1710357666016,188.5345458984375,-429.1730041503906,-369.5433959960938,89.52953338623047,-151.2100524902344,-54.79681777954102,187.5660247802734,542.3095092773438,-99.1104736328125,96.27471160888672,-598.344970703125,243.46484375,12.69371032714844,105.1454467773438,-0.3098783493041992,-460.4061889648438,-302.6645202636719,154.3549194335938,-197.6501922607422,111.3727493286133,212.0796051025391,-189.5548858642578,217.8721771240234,-266.6723327636719,146.9325256347656,-65.97509002685547,-77.72543334960938,-438.5765686035156,603.789794921875,-50.59897613525391,-375.125732421875,-131.919189453125,-29.43452453613281,-259.1915283203125,-311.4432067871094,-255.6198577880859,23.46184158325195,454.989501953125,568.7470703125,446.193115234375,181.3036346435547,76.14478302001953,-138.9363403320312,-14.73299026489258,-449.6703796386719,-542.8908081054688,-11.12174987792969,236.2041778564453,327.6938781738281,176.9078369140625,-251.9598846435547,30.80777549743652,197.2207641601562,-144.8863830566406,58.58162689208984,-278.4434814453125,61.11348724365234,49.13951110839844,-53.75346755981445,-153.3175811767578,-846.8956909179688,640.337158203125,-165.6716613769531,112.5778961181641,-201.7545166015625,211.9460906982422,-202.7604064941406,-110.4710922241211,475.0284118652344,647.4393920898438,641.392578125,523.697021484375,138.1416625976562,296.4027099609375,-4.734458923339844,744.5774536132812,1030.982666015625,250.2588348388672,-583.4928588867188,-87.84638977050781,162.4217834472656,597.805419921875,-128.6598205566406,395.8696899414062,393.832275390625,201.5846099853516,-120.1275253295898,250.4383239746094,327.8687438964844,-119.0200042724609,160.5498657226562,367.8563537597656,550.1965942382812,256.9163513183594,138.1405029296875,427.3206176757812,288.4432373046875,442.1646118164062,75.92887878417969,279.0242309570312,30.8022346496582,325.904541015625,286.6769409179688,40.68183135986328,237.2612609863281,549.2361450195312,263.0050659179688,296.9222717285156,230.6346282958984,-133.5233459472656,-132.4076232910156,-307.2724914550781,40.14584350585938,85.05311584472656,109.5569458007812,-266.6695251464844,230.0965118408203,204.1066589355469,-208.9510345458984,-344.0659790039062,-15.61894226074219,-216.4971771240234,285.6149291992188,64.49464416503906,-285.6834716796875,169.4921722412109,308.594482421875,377.4893188476562,-231.5338897705078,-20.90412139892578,26.84634399414062,48.57163619995117,-32.14229583740234,109.4845275878906,-77.44369506835938,-187.9934997558594,-94.86741638183594,-67.54888916015625,-86.82192993164062,-37.10708618164062,-12.04366302490234,-80.15829467773438,29.92971611022949,-134.1607971191406,-2.119336128234863,-57.61137771606445,16.7587890625,-191.6500396728516,211.9185638427734,118.6703033447266,319.8196105957031,166.6381072998047,67.93385314941406,147.6171264648438,-196.3730010986328,-42.89997863769531,-330.8225708007812,-29.3684196472168,59.88669967651367,-88.83305358886719,-145.1133728027344,-39.19417190551758,-46.36555099487305,273.8562622070312,-13.55971717834473,125.9573974609375,-166.6228637695312,199.7762451171875,170.1000823974609,65.84633636474609,-130.5891723632812,-20.12081146240234,-194.9093475341797,-13.77266502380371,-168.1995239257812,25.53323554992676,-22.05503463745117,11.93194580078125,0.6422410607337952,11.29674530029297,-13.08266448974609,4.69909143447876,-1.253973960876465,15.51082611083984,6.185919761657715,-4.788266658782959,1.232854247093201,5.675624370574951,4.913171768188477,1.035200715065002,0.01173359155654907,3.162452697753906
2.948372364044189,6.174186229705811,-11.27509498596191,-1.964799165725708,22.77706336975098,10.24981212615967,7.534292221069336,1.762452602386475,-4.190613269805908,10.18591976165771,11.11082553863525,-9.485010147094727,-13.32021141052246,-13.36714458465576,-8.920210838317871,-18.11082077026367,5.722559928894043,13.20469379425049,4.350718975067139,18.80234909057617,0.7454973459243774,-33.37758636474609,-21.04640579223633,-53.61225891113281,96.33747863769531,157.8107452392578,12.78402519226074,66.54444122314453,-56.96018600463867,-7.752914428710938,-208.7730102539062,-122.3213577270508,137.2815093994141,47.62445831298828,-105.0916595458984,-142.8470764160156,225.5430755615234,-137.016357421875,-196.8699188232422,258.6566467285156,-203.8454437255859,-259.0543212890625,-134.8438873291016,57.85095596313477,-314.5197448730469,250.4458770751953,296.1548156738281,73.40191650390625,-159.6635437011719,-11.30839729309082,47.62496948242188,-509.6683959960938,-263.8071594238281,121.9921569824219,105.8333053588867,57.93112182617188,121.6279830932617,-184.3525543212891,281.1219482421875,-137.1526947021484,-109.9128265380859,260.144287109375,-259.2283020019531,-10.22067642211914,-144.3800964355469,-62.97615814208984,83.44496917724609,-124.508659362793,235.5556335449219,215.5645141601562,380.7788696289062,-42.49929809570312,349.4155883789062,198.2807922363281,165.0424346923828,-32.89104080200195,-447.847412109375,-250.5255584716797,109.7987289428711,-379.2687683105469,-59.18984603881836,141.7147216796875,182.5885162353516,182.5677490234375,-63.26412582397461,-315.5096740722656,-369.8318176269531,-66.64707946777344,68.55323028564453,-172.6777954101562,67.26942443847656,401.3208312988281,-137.5038757324219,227.40087890625,-474.6755981445312,-526.3098754882812,-972.7297973632812,74.09072875976562,-107.6821746826172,43.70938873291016,-451.5009765625,-34.02051544189453,171.3628692626953,334.3123474121094,-268.7357482910156,-103.4635925292969,-556.6136474609375,-716.0255126953125,-4.734245300292969,341.7790222167969,-197.8429260253906,-236.6691741943359,-521.2919921875,420.6320495605469,-172.6393127441406,-209.1983337402344,-176.498291015625,-68.04742431640625,-361.17431640625,-260.6195678710938,-208.6577758789062,33.26163482666016,256.8079528808594,354.9937133789062,609.91162109375,311.4209594726562,75.70525360107422,-305.4473876953125,16.07336044311523,360.6625671386719,36.68375396728516,371.8683471679688,12.99553680419922,732.2627563476562,680.6600952148438,-12.52338409423828,28.80188751220703,362.4152526855469,86.66743469238281,198.1837615966797,-458.8459167480469,59.47525405883789,73.82720947265625,268.5551452636719,62.163330078125,-117.8757019042969,165.2089996337891,154.4363861083984,523.3927612304688,206.6024169921875,77.37966918945312,714.5852661132812,-333.5508422851562,139.0571746826172,419.0548400878906,84.36399841308594,175.259765625,1.375553131103516,497.6025085449219,-306.291015625,46.9614372253418,-13.73068428039551,-307.2163391113281,-227.2845458984375,308.0083312988281,152.5815887451172,-20.10812759399414,-405.1744384765625,-221.4350738525391,-329.6048278808594,309.7645874023438,-240.6676483154297,129.5718536376953,415.4071044921875,233.9384613037109,360.7084655761719,332.7127990722656,-136.49560546875,363.5691528320312,339.1271057128906,78.95236968994141,-215.3456726074219,77.91032409667969,-74.49095153808594,70.87680053710938,20.95848083496094,165.0813140869141,-140.1910552978516,145.4979553222656,76.72357177734375,-135.4299163818359,-65.33059692382812,-178.0452117919922,-95.99142456054688,331.8640747070312,23.79457092285156,-101.8707580566406,-76.30568695068359,16.32524490356445,-196.5540008544922,55.08061981201172,90.83449554443359,-303.7012634277344,-37.35415267944336,153.7750396728516,172.77880859375,-41.60129928588867,-201.6005554199219,-29.41110229492188,-244.0901184082031,-149.0045776367188,-266.8045043945312,-93.40914916992188,108.2727127075195,43.96950531005859,-274.7522888183594,-184.9066162109375,6.54163932800293,-150.0403137207031,-255.0281219482422,322.8265991210938,-78.33997344970703,83.26479339599609,-9.150327682495117,144.2769012451172,-99.21650695800781,69.10340881347656,-40.22535705566406,143.7352905273438,112.0583724975586,21.21795082092285,-76.84147644042969,0.07222175598144531,-5.207568645477295,-6.268054485321045,6.042240619659424,4.560105800628662,0.7976531982421875,9.324905395507812,2.948372364044189,8.162452697753906,4.924905300140381,-7.567146301269531,-6.578879356384277,0.01173359155654907,-3.376533031463623,-4.388266563415527,12.46389198303223
-2.439894199371338,-4.388266563415527,-1.649281024932861,-3.364799499511719,-9.764799118041992,2.174186229705811,-6.364799499511719,2.774186134338379,-10.15306663513184,0.04693436622619629,6.185919761657715,-11.25919532775879,-8.294397354125977,-6.346024036407471,-5.920212268829346,-10.47327423095703,2.6187744140625,-15.33663749694824,-29.49674224853516,-5.453973770141602,15.38357353210449,-11.64511775970459,-46.64200973510742,-58.06387710571289,-12.48342895507812,111.5856857299805,-5.301146507263184,119.2891616821289,-96.34195709228516,29.89902496337891,135.1954650878906,-10.88068771362305,141.6309661865234,-48.79827880859375,188.0342864990234,40.16618347167969,164.8473205566406,-154.5003814697266,116.1414260864258,292.1656799316406,76.38850402832031,-232.1023254394531,-162.5642395019531,222.2942810058594,-233.4028472900391,76.29844665527344,-26.73910140991211,-0.3281064033508301,75.66506958007812,93.22767639160156,-39.60174942016602,-123.9281463623047,61.2457275390625,-133.9267272949219,-106.9168395996094,60.42509460449219,311.1138916015625,12.00453186035156,-13.51543235778809,29.59536933898926,-102.3993682861328,168.9745788574219,-211.5545349121094,-228.1584320068359,-122.9911880493164,353.2411499023438,56.6215934753418,-85.85670471191406,-70.47358703613281,-269.0110473632812,110.8846588134766,98.59466552734375,178.880859375,258.2941284179688,187.5136566162109,69.07038116455078,-506.4718933105469,-384.1688537597656,-163.0825500488281,128.6582183837891,5.208681106567383,104.9335021972656,-125.5083160400391,22.78494644165039,-427.0062866210938,-367.854736328125,-167.1890411376953,-401.7929382324219,-395.9003295898438,266.5322875976562,-236.0352630615234,65.86587524414062,256.5172119140625,-221.90478515625,-147.7321472167969,-28.48517608642578,48.14690780639648,-88.02345275878906,-257.2759399414062,-682.6935424804688,-144.9915313720703,-438.7415771484375,-237.8764495849609,-470.2595520019531,-350.1899108886719,170.5917358398438,-41.15263748168945,162.5011901855469,16.69604301452637,-339.9728698730469,-413.4675903320312,-460.0657653808594,-125.3356170654297,-283.3385620117188,-68.66413879394531,125.197380065918,619.8493041992188,440.0634155273438,-64.87566375732422,-35.03676605224609,599.7671508789062,-76.28465270996094,-549.697998046875,229.2373046875,-332.1188049316406,285.7336120605469,44.29743957519531,371.7943420410156,-339.7624206542969,-163.0963439941406,741.6895751953125,-407.7353820800781,-683.4254150390625,54.62147903442383,26.23765182495117,-219.606201171875,-217.1890716552734,249.2916107177734,111.9042205810547,50.73525619506836,-351.1199340820312,437.5451049804688,198.1136169433594,196.5586853027344,-247.0765228271484,11.84505748748779,344.9208984375,711.8373413085938,891.5789794921875,-45.83365249633789,431.9116821289062,-82.87322998046875,419.5966186523438,-67.69236755371094,-72.99268341064453,199.3045349121094,170.3933715820312,-404.2481689453125,137.5537719726562,-488.92919921875,-252.7218933105469,36.18905639648438,98.56894683837891,83.23956298828125,-280.4880676269531,222.3772888183594,33.68289184570312,202.5787658691406,-568.8844604492188,60.85614395141602,494.2854614257812,287.09033203125,-113.1786346435547,-224.3210906982422,140.6408843994141,423.7940673828125,442.2820739746094,-2.718254089355469,4.683542251586914,-237.4279479980469,-258.6747741699219,168.8767242431641,133.8071899414062,-239.1760864257812,-159.3091735839844,209.5474853515625,-418.0679931640625,29.96263122558594,-195.9650115966797,80.39271545410156,-196.8023986816406,-74.16504669189453,-296.7272033691406,-38.799072265625,118.8162994384766,251.7676086425781,195.2931823730469,-15.72634220123291,243.3128051757812,141.6058959960938,106.0534820556641,-409.3197021484375,4.45098876953125,55.78326034545898,65.80192565917969,-272.6093444824219,132.9089965820312,-94.94341278076172,280.4317321777344,7.808659553527832,-35.4859504699707,39.20484924316406,-26.09445953369141,6.811983108520508,-41.04820251464844,-98.38414764404297,107.5528259277344,8.306522369384766,-93.92692565917969,91.97926330566406,-72.11045837402344,-264.1123352050781,-228.1023254394531,87.72792816162109,48.67290115356445,144.4935455322266,-114.8762283325195,-16.21182441711426,-242.6219940185547,171.9361419677734,4.036264419555664,-109.8603439331055,-52.07485961914062,18.62581253051758,-13.24981021881104,-5.990613460540771,13.49909210205078,8.534292221069336,9.261544227600098,-8.729598999023438,9.06389045715332,4.185919761657715,3.675624370574951,13.46389007568359,-3.376533031463623,-0.9765328168869019,6.150719165802002,-5.376533031463623
[truncated: 691,938 more chars]
