# Supplementary material for: Linking photoelectron circular dichroism to the asymmetric total photoemission yield measured in aerosol nanoparticles of tyrosine
Source: Nat Commun. 2026 Mar 24;17:2792. doi: 10.1038/s41467-026-70997-w (PMC13018607; doi:10.1038/s41467-026-70997-w)
Supplement: Supplementary file 4 — Source Data [file 41467_2026_70997_MOESM4_ESM.zip › source_data/Figure4/Fig4a.dat]

	X_pos	Y_pos	|E|^2
  -1.0000000e+02  -1.0000000e+02   0.0000000e+00
  -9.8000000e+01  -1.0000000e+02   0.0000000e+00
  -9.6000000e+01  -1.0000000e+02   0.0000000e+00
  -9.4000000e+01  -1.0000000e+02   0.0000000e+00
  -9.2000000e+01  -1.0000000e+02   0.0000000e+00
  -9.0000000e+01  -1.0000000e+02   0.0000000e+00
  -8.8000000e+01  -1.0000000e+02   0.0000000e+00
  -8.6000000e+01  -1.0000000e+02   0.0000000e+00
  -8.4000000e+01  -1.0000000e+02   0.0000000e+00
  -8.2000000e+01  -1.0000000e+02   0.0000000e+00
  -8.0000000e+01  -1.0000000e+02   0.0000000e+00
  -7.8000000e+01  -1.0000000e+02   0.0000000e+00
  -7.6000000e+01  -1.0000000e+02   0.0000000e+00
  -7.4000000e+01  -1.0000000e+02   0.0000000e+00
  -7.2000000e+01  -1.0000000e+02   0.0000000e+00
  -7.0000000e+01  -1.0000000e+02   0.0000000e+00
  -6.8000000e+01  -1.0000000e+02   0.0000000e+00
  -6.6000000e+01  -1.0000000e+02   0.0000000e+00
  -6.4000000e+01  -1.0000000e+02   0.0000000e+00
  -6.2000000e+01  -1.0000000e+02   0.0000000e+00
  -6.0000000e+01  -1.0000000e+02   0.0000000e+00
  -5.8000000e+01  -1.0000000e+02   0.0000000e+00
  -5.6000000e+01  -1.0000000e+02   0.0000000e+00
  -5.4000000e+01  -1.0000000e+02   0.0000000e+00
  -5.2000000e+01  -1.0000000e+02   0.0000000e+00
  -5.0000000e+01  -1.0000000e+02   0.0000000e+00
  -4.8000000e+01  -1.0000000e+02   0.0000000e+00
  -4.6000000e+01  -1.0000000e+02   0.0000000e+00
  -4.4000000e+01  -1.0000000e+02   0.0000000e+00
  -4.2000000e+01  -1.0000000e+02   0.0000000e+00
  -4.0000000e+01  -1.0000000e+02   0.0000000e+00
  -3.8000000e+01  -1.0000000e+02   0.0000000e+00
  -3.6000000e+01  -1.0000000e+02   0.0000000e+00
  -3.4000000e+01  -1.0000000e+02   0.0000000e+00
  -3.2000000e+01  -1.0000000e+02   0.0000000e+00
  -3.0000000e+01  -1.0000000e+02   0.0000000e+00
  -2.8000000e+01  -1.0000000e+02   0.0000000e+00
  -2.6000000e+01  -1.0000000e+02   0.0000000e+00
  -2.4000000e+01  -1.0000000e+02   0.0000000e+00
  -2.2000000e+01  -1.0000000e+02   0.0000000e+00
  -2.0000000e+01  -1.0000000e+02   0.0000000e+00
  -1.8000000e+01  -1.0000000e+02   0.0000000e+00
  -1.6000000e+01  -1.0000000e+02   0.0000000e+00
  -1.4000000e+01  -1.0000000e+02   0.0000000e+00
  -1.2000000e+01  -1.0000000e+02   0.0000000e+00
  -1.0000000e+01  -1.0000000e+02   0.0000000e+00
  -8.0000000e+00  -1.0000000e+02   0.0000000e+00
  -6.0000000e+00  -1.0000000e+02   0.0000000e+00
  -4.0000000e+00  -1.0000000e+02   0.0000000e+00
  -2.0000000e+00  -1.0000000e+02   0.0000000e+00
   0.0000000e+00  -1.0000000e+02   0.0000000e+00
   2.0000000e+00  -1.0000000e+02   0.0000000e+00
   4.0000000e+00  -1.0000000e+02   0.0000000e+00
   6.0000000e+00  -1.0000000e+02   0.0000000e+00
   8.0000000e+00  -1.0000000e+02   0.0000000e+00
   1.0000000e+01  -1.0000000e+02   0.0000000e+00
   1.2000000e+01  -1.0000000e+02   0.0000000e+00
   1.4000000e+01  -1.0000000e+02   0.0000000e+00
   1.6000000e+01  -1.0000000e+02   0.0000000e+00
   1.8000000e+01  -1.0000000e+02   0.0000000e+00
   2.0000000e+01  -1.0000000e+02   0.0000000e+00
   2.2000000e+01  -1.0000000e+02   0.0000000e+00
   2.4000000e+01  -1.0000000e+02   0.0000000e+00
   2.6000000e+01  -1.0000000e+02   0.0000000e+00
   2.8000000e+01  -1.0000000e+02   0.0000000e+00
   3.0000000e+01  -1.0000000e+02   0.0000000e+00
   3.2000000e+01  -1.0000000e+02   0.0000000e+00
   3.4000000e+01  -1.0000000e+02   0.0000000e+00
   3.6000000e+01  -1.0000000e+02   0.0000000e+00
   3.8000000e+01  -1.0000000e+02   0.0000000e+00
   4.0000000e+01  -1.0000000e+02   0.0000000e+00
   4.2000000e+01  -1.0000000e+02   0.0000000e+00
   4.4000000e+01  -1.0000000e+02   0.0000000e+00
   4.6000000e+01  -1.0000000e+02   0.0000000e+00
   4.8000000e+01  -1.0000000e+02   0.0000000e+00
   5.0000000e+01  -1.0000000e+02   0.0000000e+00
   5.2000000e+01  -1.0000000e+02   0.0000000e+00
   5.4000000e+01  -1.0000000e+02   0.0000000e+00
   5.6000000e+01  -1.0000000e+02   0.0000000e+00
   5.8000000e+01  -1.0000000e+02   0.0000000e+00
   6.0000000e+01  -1.0000000e+02   0.0000000e+00
   6.2000000e+01  -1.0000000e+02   0.0000000e+00
   6.4000000e+01  -1.0000000e+02   0.0000000e+00
   6.6000000e+01  -1.0000000e+02   0.0000000e+00
   6.8000000e+01  -1.0000000e+02   0.0000000e+00
   7.0000000e+01  -1.0000000e+02   0.0000000e+00
   7.2000000e+01  -1.0000000e+02   0.0000000e+00
   7.4000000e+01  -1.0000000e+02   0.0000000e+00
   7.6000000e+01  -1.0000000e+02   0.0000000e+00
   7.8000000e+01  -1.0000000e+02   0.0000000e+00
   8.0000000e+01  -1.0000000e+02   0.0000000e+00
   8.2000000e+01  -1.0000000e+02   0.0000000e+00
   8.4000000e+01  -1.0000000e+02   0.0000000e+00
   8.6000000e+01  -1.0000000e+02   0.0000000e+00
   8.8000000e+01  -1.0000000e+02   0.0000000e+00
   9.0000000e+01  -1.0000000e+02   0.0000000e+00
   9.2000000e+01  -1.0000000e+02   0.0000000e+00
   9.4000000e+01  -1.0000000e+02   0.0000000e+00
   9.6000000e+01  -1.0000000e+02   0.0000000e+00
   9.8000000e+01  -1.0000000e+02   0.0000000e+00
   1.0000000e+02  -1.0000000e+02   0.0000000e+00
  -1.0000000e+02  -9.8000000e+01   0.0000000e+00
  -9.8000000e+01  -9.8000000e+01   0.0000000e+00
  -9.6000000e+01  -9.8000000e+01   0.0000000e+00
  -9.4000000e+01  -9.8000000e+01   0.0000000e+00
  -9.2000000e+01  -9.8000000e+01   0.0000000e+00
  -9.0000000e+01  -9.8000000e+01   0.0000000e+00
  -8.8000000e+01  -9.8000000e+01   0.0000000e+00
  -8.6000000e+01  -9.8000000e+01   0.0000000e+00
  -8.4000000e+01  -9.8000000e+01   0.0000000e+00
  -8.2000000e+01  -9.8000000e+01   0.0000000e+00
  -8.0000000e+01  -9.8000000e+01   0.0000000e+00
  -7.8000000e+01  -9.8000000e+01   0.0000000e+00
  -7.6000000e+01  -9.8000000e+01   0.0000000e+00
  -7.4000000e+01  -9.8000000e+01   0.0000000e+00
  -7.2000000e+01  -9.8000000e+01   0.0000000e+00
  -7.0000000e+01  -9.8000000e+01   0.0000000e+00
  -6.8000000e+01  -9.8000000e+01   0.0000000e+00
  -6.6000000e+01  -9.8000000e+01   0.0000000e+00
  -6.4000000e+01  -9.8000000e+01   0.0000000e+00
  -6.2000000e+01  -9.8000000e+01   0.0000000e+00
  -6.0000000e+01  -9.8000000e+01   0.0000000e+00
  -5.8000000e+01  -9.8000000e+01   0.0000000e+00
  -5.6000000e+01  -9.8000000e+01   0.0000000e+00
  -5.4000000e+01  -9.8000000e+01   0.0000000e+00
  -5.2000000e+01  -9.8000000e+01   0.0000000e+00
  -5.0000000e+01  -9.8000000e+01   0.0000000e+00
  -4.8000000e+01  -9.8000000e+01   0.0000000e+00
  -4.6000000e+01  -9.8000000e+01   0.0000000e+00
  -4.4000000e+01  -9.8000000e+01   0.0000000e+00
  -4.2000000e+01  -9.8000000e+01   0.0000000e+00
  -4.0000000e+01  -9.8000000e+01   0.0000000e+00
  -3.8000000e+01  -9.8000000e+01   0.0000000e+00
  -3.6000000e+01  -9.8000000e+01   0.0000000e+00
  -3.4000000e+01  -9.8000000e+01   0.0000000e+00
  -3.2000000e+01  -9.8000000e+01   0.0000000e+00
  -3.0000000e+01  -9.8000000e+01   0.0000000e+00
  -2.8000000e+01  -9.8000000e+01   0.0000000e+00
  -2.6000000e+01  -9.8000000e+01   0.0000000e+00
  -2.4000000e+01  -9.8000000e+01   0.0000000e+00
  -2.2000000e+01  -9.8000000e+01   0.0000000e+00
  -2.0000000e+01  -9.8000000e+01   0.0000000e+00
  -1.8000000e+01  -9.8000000e+01   0.0000000e+00
  -1.6000000e+01  -9.8000000e+01   0.0000000e+00
  -1.4000000e+01  -9.8000000e+01   0.0000000e+00
  -1.2000000e+01  -9.8000000e+01   0.0000000e+00
  -1.0000000e+01  -9.8000000e+01   0.0000000e+00
  -8.0000000e+00  -9.8000000e+01   0.0000000e+00
  -6.0000000e+00  -9.8000000e+01   0.0000000e+00
  -4.0000000e+00  -9.8000000e+01   0.0000000e+00
  -2.0000000e+00  -9.8000000e+01   0.0000000e+00
   0.0000000e+00  -9.8000000e+01   0.0000000e+00
   2.0000000e+00  -9.8000000e+01   0.0000000e+00
   4.0000000e+00  -9.8000000e+01   0.0000000e+00
   6.0000000e+00  -9.8000000e+01   0.0000000e+00
   8.0000000e+00  -9.8000000e+01   0.0000000e+00
   1.0000000e+01  -9.8000000e+01   0.0000000e+00
   1.2000000e+01  -9.8000000e+01   0.0000000e+00
   1.4000000e+01  -9.8000000e+01   0.0000000e+00
   1.6000000e+01  -9.8000000e+01   0.0000000e+00
   1.8000000e+01  -9.8000000e+01   0.0000000e+00
   2.0000000e+01  -9.8000000e+01   0.0000000e+00
   2.2000000e+01  -9.8000000e+01   0.0000000e+00
   2.4000000e+01  -9.8000000e+01   0.0000000e+00
   2.6000000e+01  -9.8000000e+01   0.0000000e+00
   2.8000000e+01  -9.8000000e+01   0.0000000e+00
   3.0000000e+01  -9.8000000e+01   0.0000000e+00
   3.2000000e+01  -9.8000000e+01   0.0000000e+00
   3.4000000e+01  -9.8000000e+01   0.0000000e+00
   3.6000000e+01  -9.8000000e+01   0.0000000e+00
   3.8000000e+01  -9.8000000e+01   0.0000000e+00
   4.0000000e+01  -9.8000000e+01   0.0000000e+00
   4.2000000e+01  -9.8000000e+01   0.0000000e+00
   4.4000000e+01  -9.8000000e+01   0.0000000e+00
   4.6000000e+01  -9.8000000e+01   0.0000000e+00
   4.8000000e+01  -9.8000000e+01   0.0000000e+00
   5.0000000e+01  -9.8000000e+01   0.0000000e+00
   5.2000000e+01  -9.8000000e+01   0.0000000e+00
   5.4000000e+01  -9.8000000e+01   0.0000000e+00
   5.6000000e+01  -9.8000000e+01   0.0000000e+00
   5.8000000e+01  -9.8000000e+01   0.0000000e+00
   6.0000000e+01  -9.8000000e+01   0.0000000e+00
   6.2000000e+01  -9.8000000e+01   0.0000000e+00
   6.4000000e+01  -9.8000000e+01   0.0000000e+00
   6.6000000e+01  -9.8000000e+01   0.0000000e+00
   6.8000000e+01  -9.8000000e+01   0.0000000e+00
   7.0000000e+01  -9.8000000e+01   0.0000000e+00
   7.2000000e+01  -9.8000000e+01   0.0000000e+00
   7.4000000e+01  -9.8000000e+01   0.0000000e+00
   7.6000000e+01  -9.8000000e+01   0.0000000e+00
   7.8000000e+01  -9.8000000e+01   0.0000000e+00
   8.0000000e+01  -9.8000000e+01   0.0000000e+00
   8.2000000e+01  -9.8000000e+01   0.0000000e+00
   8.4000000e+01  -9.8000000e+01   0.0000000e+00
   8.6000000e+01  -9.8000000e+01   0.0000000e+00
   8.8000000e+01  -9.8000000e+01   0.0000000e+00
   9.0000000e+01  -9.8000000e+01   0.0000000e+00
   9.2000000e+01  -9.8000000e+01   0.0000000e+00
   9.4000000e+01  -9.8000000e+01   0.0000000e+00
   9.6000000e+01  -9.8000000e+01   0.0000000e+00
   9.8000000e+01  -9.8000000e+01   0.0000000e+00
   1.0000000e+02  -9.8000000e+01   0.0000000e+00
  -1.0000000e+02  -9.6000000e+01   0.0000000e+00
  -9.8000000e+01  -9.6000000e+01   0.0000000e+00
  -9.6000000e+01  -9.6000000e+01   0.0000000e+00
  -9.4000000e+01  -9.6000000e+01   0.0000000e+00
  -9.2000000e+01  -9.6000000e+01   0.0000000e+00
  -9.0000000e+01  -9.6000000e+01   0.0000000e+00
  -8.8000000e+01  -9.6000000e+01   0.0000000e+00
  -8.6000000e+01  -9.6000000e+01   0.0000000e+00
  -8.4000000e+01  -9.6000000e+01   0.0000000e+00
  -8.2000000e+01  -9.6000000e+01   0.0000000e+00
  -8.0000000e+01  -9.6000000e+01   0.0000000e+00
  -7.8000000e+01  -9.6000000e+01   0.0000000e+00
  -7.6000000e+01  -9.6000000e+01   0.0000000e+00
  -7.4000000e+01  -9.6000000e+01   0.0000000e+00
  -7.2000000e+01  -9.6000000e+01   0.0000000e+00
  -7.0000000e+01  -9.6000000e+01   0.0000000e+00
  -6.8000000e+01  -9.6000000e+01   0.0000000e+00
  -6.6000000e+01  -9.6000000e+01   0.0000000e+00
  -6.4000000e+01  -9.6000000e+01   0.0000000e+00
  -6.2000000e+01  -9.6000000e+01   0.0000000e+00
  -6.0000000e+01  -9.6000000e+01   0.0000000e+00
  -5.8000000e+01  -9.6000000e+01   0.0000000e+00
  -5.6000000e+01  -9.6000000e+01   0.0000000e+00
  -5.4000000e+01  -9.6000000e+01   0.0000000e+00
  -5.2000000e+01  -9.6000000e+01   0.0000000e+00
  -5.0000000e+01  -9.6000000e+01   0.0000000e+00
  -4.8000000e+01  -9.6000000e+01   0.0000000e+00
  -4.6000000e+01  -9.6000000e+01   0.0000000e+00
  -4.4000000e+01  -9.6000000e+01   0.0000000e+00
  -4.2000000e+01  -9.6000000e+01   0.0000000e+00
  -4.0000000e+01  -9.6000000e+01   0.0000000e+00
  -3.8000000e+01  -9.6000000e+01   0.0000000e+00
  -3.6000000e+01  -9.6000000e+01   0.0000000e+00
  -3.4000000e+01  -9.6000000e+01   0.0000000e+00
  -3.2000000e+01  -9.6000000e+01   0.0000000e+00
  -3.0000000e+01  -9.6000000e+01   0.0000000e+00
  -2.8000000e+01  -9.6000000e+01   0.0000000e+00
  -2.6000000e+01  -9.6000000e+01   0.0000000e+00
  -2.4000000e+01  -9.6000000e+01   0.0000000e+00
  -2.2000000e+01  -9.6000000e+01   0.0000000e+00
  -2.0000000e+01  -9.6000000e+01   0.0000000e+00
  -1.8000000e+01  -9.6000000e+01   0.0000000e+00
  -1.6000000e+01  -9.6000000e+01   0.0000000e+00
  -1.4000000e+01  -9.6000000e+01   0.0000000e+00
  -1.2000000e+01  -9.6000000e+01   0.0000000e+00
  -1.0000000e+01  -9.6000000e+01   0.0000000e+00
  -8.0000000e+00  -9.6000000e+01   0.0000000e+00
  -6.0000000e+00  -9.6000000e+01   0.0000000e+00
  -4.0000000e+00  -9.6000000e+01   0.0000000e+00
  -2.0000000e+00  -9.6000000e+01   0.0000000e+00
   0.0000000e+00  -9.6000000e+01   0.0000000e+00
   2.0000000e+00  -9.6000000e+01   0.0000000e+00
   4.0000000e+00  -9.6000000e+01   0.0000000e+00
   6.0000000e+00  -9.6000000e+01   0.0000000e+00
   8.0000000e+00  -9.6000000e+01   0.0000000e+00
   1.0000000e+01  -9.6000000e+01   0.0000000e+00
   1.2000000e+01  -9.6000000e+01   0.0000000e+00
   1.4000000e+01  -9.6000000e+01   0.0000000e+00
   1.6000000e+01  -9.6000000e+01   0.0000000e+00
   1.8000000e+01  -9.6000000e+01   0.0000000e+00
   2.0000000e+01  -9.6000000e+01   0.0000000e+00
   2.2000000e+01  -9.6000000e+01   0.0000000e+00
   2.4000000e+01  -9.6000000e+01   0.0000000e+00
   2.6000000e+01  -9.6000000e+01   0.0000000e+00
   2.8000000e+01  -9.6000000e+01   0.0000000e+00
   3.0000000e+01  -9.6000000e+01   0.0000000e+00
   3.2000000e+01  -9.6000000e+01   0.0000000e+00
   3.4000000e+01  -9.6000000e+01   0.0000000e+00
   3.6000000e+01  -9.6000000e+01   0.0000000e+00
   3.8000000e+01  -9.6000000e+01   0.0000000e+00
   4.0000000e+01  -9.6000000e+01   0.0000000e+00
   4.2000000e+01  -9.6000000e+01   0.0000000e+00
   4.4000000e+01  -9.6000000e+01   0.0000000e+00
   4.6000000e+01  -9.6000000e+01   0.0000000e+00
   4.8000000e+01  -9.6000000e+01   0.0000000e+00
   5.0000000e+01  -9.6000000e+01   0.0000000e+00
   5.2000000e+01  -9.6000000e+01   0.0000000e+00
   5.4000000e+01  -9.6000000e+01   0.0000000e+00
   5.6000000e+01  -9.6000000e+01   0.0000000e+00
   5.8000000e+01  -9.6000000e+01   0.0000000e+00
   6.0000000e+01  -9.6000000e+01   0.0000000e+00
   6.2000000e+01  -9.6000000e+01   0.0000000e+00
   6.4000000e+01  -9.6000000e+01   0.0000000e+00
   6.6000000e+01  -9.6000000e+01   0.0000000e+00
   6.8000000e+01  -9.6000000e+01   0.0000000e+00
   7.0000000e+01  -9.6000000e+01   0.0000000e+00
   7.2000000e+01  -9.6000000e+01   0.0000000e+00
   7.4000000e+01  -9.6000000e+01   0.0000000e+00
   7.6000000e+01  -9.6000000e+01   0.0000000e+00
   7.8000000e+01  -9.6000000e+01   0.0000000e+00
   8.0000000e+01  -9.6000000e+01   0.0000000e+00
   8.2000000e+01  -9.6000000e+01   0.0000000e+00
   8.4000000e+01  -9.6000000e+01   0.0000000e+00
   8.6000000e+01  -9.6000000e+01   0.0000000e+00
   8.8000000e+01  -9.6000000e+01   0.0000000e+00
   9.0000000e+01  -9.6000000e+01   0.0000000e+00
   9.2000000e+01  -9.6000000e+01   0.0000000e+00
   9.4000000e+01  -9.6000000e+01   0.0000000e+00
   9.6000000e+01  -9.6000000e+01   0.0000000e+00
   9.8000000e+01  -9.6000000e+01   0.0000000e+00
   1.0000000e+02  -9.6000000e+01   0.0000000e+00
  -1.0000000e+02  -9.4000000e+01   0.0000000e+00
  -9.8000000e+01  -9.4000000e+01   0.0000000e+00
  -9.6000000e+01  -9.4000000e+01   0.0000000e+00
  -9.4000000e+01  -9.4000000e+01   0.0000000e+00
  -9.2000000e+01  -9.4000000e+01   0.0000000e+00
  -9.0000000e+01  -9.4000000e+01   0.0000000e+00
  -8.8000000e+01  -9.4000000e+01   0.0000000e+00
  -8.6000000e+01  -9.4000000e+01   0.0000000e+00
  -8.4000000e+01  -9.4000000e+01   0.0000000e+00
  -8.2000000e+01  -9.4000000e+01   0.0000000e+00
  -8.0000000e+01  -9.4000000e+01   0.0000000e+00
  -7.8000000e+01  -9.4000000e+01   0.0000000e+00
  -7.6000000e+01  -9.4000000e+01   0.0000000e+00
  -7.4000000e+01  -9.4000000e+01   0.0000000e+00
  -7.2000000e+01  -9.4000000e+01   0.0000000e+00
  -7.0000000e+01  -9.4000000e+01   0.0000000e+00
  -6.8000000e+01  -9.4000000e+01   0.0000000e+00
  -6.6000000e+01  -9.4000000e+01   0.0000000e+00
  -6.4000000e+01  -9.4000000e+01   0.0000000e+00
  -6.2000000e+01  -9.4000000e+01   0.0000000e+00
  -6.0000000e+01  -9.4000000e+01   0.0000000e+00
  -5.8000000e+01  -9.4000000e+01   0.0000000e+00
  -5.6000000e+01  -9.4000000e+01   0.0000000e+00
  -5.4000000e+01  -9.4000000e+01   0.0000000e+00
  -5.2000000e+01  -9.4000000e+01   0.0000000e+00
  -5.0000000e+01  -9.4000000e+01   0.0000000e+00
  -4.8000000e+01  -9.4000000e+01   0.0000000e+00
  -4.6000000e+01  -9.4000000e+01   0.0000000e+00
  -4.4000000e+01  -9.4000000e+01   0.0000000e+00
  -4.2000000e+01  -9.4000000e+01   0.0000000e+00
  -4.0000000e+01  -9.4000000e+01   0.0000000e+00
  -3.8000000e+01  -9.4000000e+01   0.0000000e+00
  -3.6000000e+01  -9.4000000e+01   0.0000000e+00
  -3.4000000e+01  -9.4000000e+01   0.0000000e+00
  -3.2000000e+01  -9.4000000e+01   0.0000000e+00
  -3.0000000e+01  -9.4000000e+01   0.0000000e+00
  -2.8000000e+01  -9.4000000e+01   0.0000000e+00
  -2.6000000e+01  -9.4000000e+01   0.0000000e+00
  -2.4000000e+01  -9.4000000e+01   0.0000000e+00
  -2.2000000e+01  -9.4000000e+01   0.0000000e+00
  -2.0000000e+01  -9.4000000e+01   0.0000000e+00
  -1.8000000e+01  -9.4000000e+01   0.0000000e+00
  -1.6000000e+01  -9.4000000e+01   0.0000000e+00
  -1.4000000e+01  -9.4000000e+01   0.0000000e+00
  -1.2000000e+01  -9.4000000e+01   0.0000000e+00
  -1.0000000e+01  -9.4000000e+01   0.0000000e+00
  -8.0000000e+00  -9.4000000e+01   0.0000000e+00
  -6.0000000e+00  -9.4000000e+01   0.0000000e+00
  -4.0000000e+00  -9.4000000e+01   0.0000000e+00
  -2.0000000e+00  -9.4000000e+01   0.0000000e+00
   0.0000000e+00  -9.4000000e+01   0.0000000e+00
   2.0000000e+00  -9.4000000e+01   0.0000000e+00
   4.0000000e+00  -9.4000000e+01   0.0000000e+00
   6.0000000e+00  -9.4000000e+01   0.0000000e+00
   8.0000000e+00  -9.4000000e+01   0.0000000e+00
   1.0000000e+01  -9.4000000e+01   0.0000000e+00
   1.2000000e+01  -9.4000000e+01   0.0000000e+00
   1.4000000e+01  -9.4000000e+01   0.0000000e+00
   1.6000000e+01  -9.4000000e+01   0.0000000e+00
   1.8000000e+01  -9.4000000e+01   0.0000000e+00
   2.0000000e+01  -9.4000000e+01   0.0000000e+00
   2.2000000e+01  -9.4000000e+01   0.0000000e+00
   2.4000000e+01  -9.4000000e+01   0.0000000e+00
   2.6000000e+01  -9.4000000e+01   0.0000000e+00
   2.8000000e+01  -9.4000000e+01   0.0000000e+00
   3.0000000e+01  -9.4000000e+01   0.0000000e+00
   3.2000000e+01  -9.4000000e+01   0.0000000e+00
   3.4000000e+01  -9.4000000e+01   0.0000000e+00
   3.6000000e+01  -9.4000000e+01   0.0000000e+00
   3.8000000e+01  -9.4000000e+01   0.0000000e+00
   4.0000000e+01  -9.4000000e+01   0.0000000e+00
   4.2000000e+01  -9.4000000e+01   0.0000000e+00
   4.4000000e+01  -9.4000000e+01   0.0000000e+00
   4.6000000e+01  -9.4000000e+01   0.0000000e+00
   4.8000000e+01  -9.4000000e+01   0.0000000e+00
   5.0000000e+01  -9.4000000e+01   0.0000000e+00
   5.2000000e+01  -9.4000000e+01   0.0000000e+00
   5.4000000e+01  -9.4000000e+01   0.0000000e+00
   5.6000000e+01  -9.4000000e+01   0.0000000e+00
   5.8000000e+01  -9.4000000e+01   0.0000000e+00
   6.0000000e+01  -9.4000000e+01   0.0000000e+00
   6.2000000e+01  -9.4000000e+01   0.0000000e+00
   6.4000000e+01  -9.4000000e+01   0.0000000e+00
   6.6000000e+01  -9.4000000e+01   0.0000000e+00
   6.8000000e+01  -9.4000000e+01   0.0000000e+00
   7.0000000e+01  -9.4000000e+01   0.0000000e+00
   7.2000000e+01  -9.4000000e+01   0.0000000e+00
   7.4000000e+01  -9.4000000e+01   0.0000000e+00
   7.6000000e+01  -9.4000000e+01   0.0000000e+00
   7.8000000e+01  -9.4000000e+01   0.0000000e+00
   8.0000000e+01  -9.4000000e+01   0.0000000e+00
   8.2000000e+01  -9.4000000e+01   0.0000000e+00
   8.4000000e+01  -9.4000000e+01   0.0000000e+00
   8.6000000e+01  -9.4000000e+01   0.0000000e+00
   8.8000000e+01  -9.4000000e+01   0.0000000e+00
   9.0000000e+01  -9.4000000e+01   0.0000000e+00
   9.2000000e+01  -9.4000000e+01   0.0000000e+00
   9.4000000e+01  -9.4000000e+01   0.0000000e+00
   9.6000000e+01  -9.4000000e+01   0.0000000e+00
   9.8000000e+01  -9.4000000e+01   0.0000000e+00
   1.0000000e+02  -9.4000000e+01   0.0000000e+00
  -1.0000000e+02  -9.2000000e+01   0.0000000e+00
  -9.8000000e+01  -9.2000000e+01   0.0000000e+00
  -9.6000000e+01  -9.2000000e+01   0.0000000e+00
  -9.4000000e+01  -9.2000000e+01   0.0000000e+00
  -9.2000000e+01  -9.2000000e+01   0.0000000e+00
  -9.0000000e+01  -9.2000000e+01   0.0000000e+00
  -8.8000000e+01  -9.2000000e+01   0.0000000e+00
  -8.6000000e+01  -9.2000000e+01   0.0000000e+00
  -8.4000000e+01  -9.2000000e+01   0.0000000e+00
  -8.2000000e+01  -9.2000000e+01   0.0000000e+00
  -8.0000000e+01  -9.2000000e+01   0.0000000e+00
  -7.8000000e+01  -9.2000000e+01   0.0000000e+00
  -7.6000000e+01  -9.2000000e+01   0.0000000e+00
  -7.4000000e+01  -9.2000000e+01   0.0000000e+00
  -7.2000000e+01  -9.2000000e+01   0.0000000e+00
  -7.0000000e+01  -9.2000000e+01   0.0000000e+00
  -6.8000000e+01  -9.2000000e+01   0.0000000e+00
  -6.6000000e+01  -9.2000000e+01   0.0000000e+00
  -6.4000000e+01  -9.2000000e+01   0.0000000e+00
  -6.2000000e+01  -9.2000000e+01   0.0000000e+00
  -6.0000000e+01  -9.2000000e+01   0.0000000e+00
  -5.8000000e+01  -9.2000000e+01   0.0000000e+00
  -5.6000000e+01  -9.2000000e+01   0.0000000e+00
  -5.4000000e+01  -9.2000000e+01   0.0000000e+00
  -5.2000000e+01  -9.2000000e+01   0.0000000e+00
  -5.0000000e+01  -9.2000000e+01   0.0000000e+00
  -4.8000000e+01  -9.2000000e+01   0.0000000e+00
  -4.6000000e+01  -9.2000000e+01   0.0000000e+00
  -4.4000000e+01  -9.2000000e+01   0.0000000e+00
  -4.2000000e+01  -9.2000000e+01   0.0000000e+00
  -4.0000000e+01  -9.2000000e+01   0.0000000e+00
  -3.8000000e+01  -9.2000000e+01   0.0000000e+00
  -3.6000000e+01  -9.2000000e+01   0.0000000e+00
  -3.4000000e+01  -9.2000000e+01   0.0000000e+00
  -3.2000000e+01  -9.2000000e+01   0.0000000e+00
  -3.0000000e+01  -9.2000000e+01   0.0000000e+00
  -2.8000000e+01  -9.2000000e+01   0.0000000e+00
  -2.6000000e+01  -9.2000000e+01   0.0000000e+00
  -2.4000000e+01  -9.2000000e+01   0.0000000e+00
  -2.2000000e+01  -9.2000000e+01   0.0000000e+00
  -2.0000000e+01  -9.2000000e+01   0.0000000e+00
  -1.8000000e+01  -9.2000000e+01   0.0000000e+00
  -1.6000000e+01  -9.2000000e+01   0.0000000e+00
  -1.4000000e+01  -9.2000000e+01   0.0000000e+00
  -1.2000000e+01  -9.2000000e+01   0.0000000e+00
  -1.0000000e+01  -9.2000000e+01   0.0000000e+00
  -8.0000000e+00  -9.2000000e+01   0.0000000e+00
  -6.0000000e+00  -9.2000000e+01   0.0000000e+00
  -4.0000000e+00  -9.2000000e+01   0.0000000e+00
  -2.0000000e+00  -9.2000000e+01   0.0000000e+00
   0.0000000e+00  -9.2000000e+01   0.0000000e+00
   2.0000000e+00  -9.2000000e+01   0.0000000e+00
   4.0000000e+00  -9.2000000e+01   0.0000000e+00
   6.0000000e+00  -9.2000000e+01   0.0000000e+00
   8.0000000e+00  -9.2000000e+01   0.0000000e+00
   1.0000000e+01  -9.2000000e+01   0.0000000e+00
   1.2000000e+01  -9.2000000e+01   0.0000000e+00
   1.4000000e+01  -9.2000000e+01   0.0000000e+00
   1.6000000e+01  -9.2000000e+01   0.0000000e+00
   1.8000000e+01  -9.2000000e+01   0.0000000e+00
   2.0000000e+01  -9.2000000e+01   0.0000000e+00
   2.2000000e+01  -9.2000000e+01   0.0000000e+00
   2.4000000e+01  -9.2000000e+01   0.0000000e+00
   2.6000000e+01  -9.2000000e+01   0.0000000e+00
   2.8000000e+01  -9.2000000e+01   0.0000000e+00
   3.0000000e+01  -9.2000000e+01   0.0000000e+00
   3.2000000e+01  -9.2000000e+01   0.0000000e+00
   3.4000000e+01  -9.2000000e+01   0.0000000e+00
   3.6000000e+01  -9.2000000e+01   0.0000000e+00
   3.8000000e+01  -9.2000000e+01   0.0000000e+00
   4.0000000e+01  -9.2000000e+01   0.0000000e+00
   4.2000000e+01  -9.2000000e+01   0.0000000e+00
   4.4000000e+01  -9.2000000e+01   0.0000000e+00
   4.6000000e+01  -9.2000000e+01   0.0000000e+00
   4.8000000e+01  -9.2000000e+01   0.0000000e+00
   5.0000000e+01  -9.2000000e+01   0.0000000e+00
   5.2000000e+01  -9.2000000e+01   0.0000000e+00
   5.4000000e+01  -9.2000000e+01   0.0000000e+00
   5.6000000e+01  -9.2000000e+01   0.0000000e+00
   5.8000000e+01  -9.2000000e+01   0.0000000e+00
   6.0000000e+01  -9.2000000e+01   0.0000000e+00
   6.2000000e+01  -9.2000000e+01   0.0000000e+00
   6.4000000e+01  -9.2000000e+01   0.0000000e+00
   6.6000000e+01  -9.2000000e+01   0.0000000e+00
   6.8000000e+01  -9.2000000e+01   0.0000000e+00
   7.0000000e+01  -9.2000000e+01   0.0000000e+00
   7.2000000e+01  -9.2000000e+01   0.0000000e+00
   7.4000000e+01  -9.2000000e+01   0.0000000e+00
   7.6000000e+01  -9.2000000e+01   0.0000000e+00
   7.8000000e+01  -9.2000000e+01   0.0000000e+00
   8.0000000e+01  -9.2000000e+01   0.0000000e+00
   8.2000000e+01  -9.2000000e+01   0.0000000e+00
   8.4000000e+01  -9.2000000e+01   0.0000000e+00
   8.6000000e+01  -9.2000000e+01   0.0000000e+00
   8.8000000e+01  -9.2000000e+01   0.0000000e+00
   9.0000000e+01  -9.2000000e+01   0.0000000e+00
   9.2000000e+01  -9.2000000e+01   0.0000000e+00
   9.4000000e+01  -9.2000000e+01   0.0000000e+00
   9.6000000e+01  -9.2000000e+01   0.0000000e+00
   9.8000000e+01  -9.2000000e+01   0.0000000e+00
   1.0000000e+02  -9.2000000e+01   0.0000000e+00
  -1.0000000e+02  -9.0000000e+01   0.0000000e+00
  -9.8000000e+01  -9.0000000e+01   0.0000000e+00
  -9.6000000e+01  -9.0000000e+01   0.0000000e+00
  -9.4000000e+01  -9.0000000e+01   0.0000000e+00
  -9.2000000e+01  -9.0000000e+01   0.0000000e+00
  -9.0000000e+01  -9.0000000e+01   0.0000000e+00
  -8.8000000e+01  -9.0000000e+01   0.0000000e+00
  -8.6000000e+01  -9.0000000e+01   0.0000000e+00
  -8.4000000e+01  -9.0000000e+01   0.0000000e+00
  -8.2000000e+01  -9.0000000e+01   0.0000000e+00
  -8.0000000e+01  -9.0000000e+01   0.0000000e+00
  -7.8000000e+01  -9.0000000e+01   0.0000000e+00
  -7.6000000e+01  -9.0000000e+01   0.0000000e+00
  -7.4000000e+01  -9.0000000e+01   0.0000000e+00
  -7.2000000e+01  -9.0000000e+01   0.0000000e+00
  -7.0000000e+01  -9.0000000e+01   0.0000000e+00
  -6.8000000e+01  -9.0000000e+01   0.0000000e+00
  -6.6000000e+01  -9.0000000e+01   0.0000000e+00
  -6.4000000e+01  -9.0000000e+01   0.0000000e+00
  -6.2000000e+01  -9.0000000e+01   0.0000000e+00
  -6.0000000e+01  -9.0000000e+01   0.0000000e+00
  -5.8000000e+01  -9.0000000e+01   0.0000000e+00
  -5.6000000e+01  -9.0000000e+01   0.0000000e+00
  -5.4000000e+01  -9.0000000e+01   0.0000000e+00
  -5.2000000e+01  -9.0000000e+01   0.0000000e+00
  -5.0000000e+01  -9.0000000e+01   0.0000000e+00
  -4.8000000e+01  -9.0000000e+01   0.0000000e+00
  -4.6000000e+01  -9.0000000e+01   0.0000000e+00
  -4.4000000e+01  -9.0000000e+01   0.0000000e+00
  -4.2000000e+01  -9.0000000e+01   0.0000000e+00
  -4.0000000e+01  -9.0000000e+01   0.0000000e+00
  -3.8000000e+01  -9.0000000e+01   0.0000000e+00
  -3.6000000e+01  -9.0000000e+01   0.0000000e+00
  -3.4000000e+01  -9.0000000e+01   0.0000000e+00
  -3.2000000e+01  -9.0000000e+01   0.0000000e+00
  -3.0000000e+01  -9.0000000e+01   0.0000000e+00
  -2.8000000e+01  -9.0000000e+01   0.0000000e+00
  -2.6000000e+01  -9.0000000e+01   0.0000000e+00
  -2.4000000e+01  -9.0000000e+01   0.0000000e+00
  -2.2000000e+01  -9.0000000e+01   0.0000000e+00
  -2.0000000e+01  -9.0000000e+01   0.0000000e+00
  -1.8000000e+01  -9.0000000e+01   0.0000000e+00
  -1.6000000e+01  -9.0000000e+01   0.0000000e+00
  -1.4000000e+01  -9.0000000e+01   0.0000000e+00
  -1.2000000e+01  -9.0000000e+01   0.0000000e+00
  -1.0000000e+01  -9.0000000e+01   0.0000000e+00
  -8.0000000e+00  -9.0000000e+01   0.0000000e+00
  -6.0000000e+00  -9.0000000e+01   0.0000000e+00
  -4.0000000e+00  -9.0000000e+01   0.0000000e+00
  -2.0000000e+00  -9.0000000e+01   0.0000000e+00
   0.0000000e+00  -9.0000000e+01   0.0000000e+00
   2.0000000e+00  -9.0000000e+01   0.0000000e+00
   4.0000000e+00  -9.0000000e+01   0.0000000e+00
   6.0000000e+00  -9.0000000e+01   0.0000000e+00
   8.0000000e+00  -9.0000000e+01   0.0000000e+00
   1.0000000e+01  -9.0000000e+01   0.0000000e+00
   1.2000000e+01  -9.0000000e+01   0.0000000e+00
   1.4000000e+01  -9.0000000e+01   0.0000000e+00
   1.6000000e+01  -9.0000000e+01   0.0000000e+00
   1.8000000e+01  -9.0000000e+01   0.0000000e+00
   2.0000000e+01  -9.0000000e+01   0.0000000e+00
   2.2000000e+01  -9.0000000e+01   0.0000000e+00
   2.4000000e+01  -9.0000000e+01   0.0000000e+00
   2.6000000e+01  -9.0000000e+01   0.0000000e+00
   2.8000000e+01  -9.0000000e+01   0.0000000e+00
   3.0000000e+01  -9.0000000e+01   0.0000000e+00
   3.2000000e+01  -9.0000000e+01   0.0000000e+00
   3.4000000e+01  -9.0000000e+01   0.0000000e+00
   3.6000000e+01  -9.0000000e+01   0.0000000e+00
   3.8000000e+01  -9.0000000e+01   0.0000000e+00
   4.0000000e+01  -9.0000000e+01   0.0000000e+00
   4.2000000e+01  -9.0000000e+01   0.0000000e+00
   4.4000000e+01  -9.0000000e+01   0.0000000e+00
   4.6000000e+01  -9.0000000e+01   0.0000000e+00
   4.8000000e+01  -9.0000000e+01   0.0000000e+00
   5.0000000e+01  -9.0000000e+01   0.0000000e+00
   5.2000000e+01  -9.0000000e+01   0.0000000e+00
   5.4000000e+01  -9.0000000e+01   0.0000000e+00
   5.6000000e+01  -9.0000000e+01   0.0000000e+00
   5.8000000e+01  -9.0000000e+01   0.0000000e+00
   6.0000000e+01  -9.0000000e+01   0.0000000e+00
   6.2000000e+01  -9.0000000e+01   0.0000000e+00
   6.4000000e+01  -9.0000000e+01   0.0000000e+00
   6.6000000e+01  -9.0000000e+01   0.0000000e+00
   6.8000000e+01  -9.0000000e+01   0.0000000e+00
   7.0000000e+01  -9.0000000e+01   0.0000000e+00
   7.2000000e+01  -9.0000000e+01   0.0000000e+00
   7.4000000e+01  -9.0000000e+01   0.0000000e+00
   7.6000000e+01  -9.0000000e+01   0.0000000e+00
   7.8000000e+01  -9.0000000e+01   0.0000000e+00
   8.0000000e+01  -9.0000000e+01   0.0000000e+00
   8.2000000e+01  -9.0000000e+01   0.0000000e+00
   8.4000000e+01  -9.0000000e+01   0.0000000e+00
   8.6000000e+01  -9.0000000e+01   0.0000000e+00
   8.8000000e+01  -9.0000000e+01   0.0000000e+00
   9.0000000e+01  -9.0000000e+01   0.0000000e+00
   9.2000000e+01  -9.0000000e+01   0.0000000e+00
   9.4000000e+01  -9.0000000e+01   0.0000000e+00
   9.6000000e+01  -9.0000000e+01   0.0000000e+00
   9.8000000e+01  -9.0000000e+01   0.0000000e+00
   1.0000000e+02  -9.0000000e+01   0.0000000e+00
  -1.0000000e+02  -8.8000000e+01   0.0000000e+00
  -9.8000000e+01  -8.8000000e+01   0.0000000e+00
  -9.6000000e+01  -8.8000000e+01   0.0000000e+00
  -9.4000000e+01  -8.8000000e+01   0.0000000e+00
  -9.2000000e+01  -8.8000000e+01   0.0000000e+00
  -9.0000000e+01  -8.8000000e+01   0.0000000e+00
  -8.8000000e+01  -8.8000000e+01   0.0000000e+00
  -8.6000000e+01  -8.8000000e+01   0.0000000e+00
  -8.4000000e+01  -8.8000000e+01   0.0000000e+00
  -8.2000000e+01  -8.8000000e+01   0.0000000e+00
  -8.0000000e+01  -8.8000000e+01   0.0000000e+00
  -7.8000000e+01  -8.8000000e+01   0.0000000e+00
  -7.6000000e+01  -8.8000000e+01   0.0000000e+00
  -7.4000000e+01  -8.8000000e+01   0.0000000e+00
  -7.2000000e+01  -8.8000000e+01   0.0000000e+00
  -7.0000000e+01  -8.8000000e+01   0.0000000e+00
  -6.8000000e+01  -8.8000000e+01   0.0000000e+00
  -6.6000000e+01  -8.8000000e+01   0.0000000e+00
  -6.4000000e+01  -8.8000000e+01   0.0000000e+00
  -6.2000000e+01  -8.8000000e+01   0.0000000e+00
  -6.0000000e+01  -8.8000000e+01   0.0000000e+00
  -5.8000000e+01  -8.8000000e+01   0.0000000e+00
  -5.6000000e+01  -8.8000000e+01   0.0000000e+00
  -5.4000000e+01  -8.8000000e+01   0.0000000e+00
  -5.2000000e+01  -8.8000000e+01   0.0000000e+00
  -5.0000000e+01  -8.8000000e+01   0.0000000e+00
  -4.8000000e+01  -8.8000000e+01   0.0000000e+00
  -4.6000000e+01  -8.8000000e+01   0.0000000e+00
  -4.4000000e+01  -8.8000000e+01   0.0000000e+00
  -4.2000000e+01  -8.8000000e+01   0.0000000e+00
  -4.0000000e+01  -8.8000000e+01   0.0000000e+00
  -3.8000000e+01  -8.8000000e+01   0.0000000e+00
  -3.6000000e+01  -8.8000000e+01   0.0000000e+00
  -3.4000000e+01  -8.8000000e+01   0.0000000e+00
  -3.2000000e+01  -8.8000000e+01   0.0000000e+00
  -3.0000000e+01  -8.8000000e+01   0.0000000e+00
  -2.8000000e+01  -8.8000000e+01   0.0000000e+00
  -2.6000000e+01  -8.8000000e+01   0.0000000e+00
  -2.4000000e+01  -8.8000000e+01   0.0000000e+00
  -2.2000000e+01  -8.8000000e+01   0.0000000e+00
  -2.0000000e+01  -8.8000000e+01   0.0000000e+00
  -1.8000000e+01  -8.8000000e+01   0.0000000e+00
  -1.6000000e+01  -8.8000000e+01   0.0000000e+00
  -1.4000000e+01  -8.8000000e+01   0.0000000e+00
  -1.2000000e+01  -8.8000000e+01   0.0000000e+00
  -1.0000000e+01  -8.8000000e+01   0.0000000e+00
  -8.0000000e+00  -8.8000000e+01   0.0000000e+00
  -6.0000000e+00  -8.8000000e+01   0.0000000e+00
  -4.0000000e+00  -8.8000000e+01   0.0000000e+00
  -2.0000000e+00  -8.8000000e+01   0.0000000e+00
   0.0000000e+00  -8.8000000e+01   0.0000000e+00
   2.0000000e+00  -8.8000000e+01   0.0000000e+00
   4.0000000e+00  -8.8000000e+01   0.0000000e+00
   6.0000000e+00  -8.8000000e+01   0.0000000e+00
   8.0000000e+00  -8.8000000e+01   0.0000000e+00
   1.0000000e+01  -8.8000000e+01   0.0000000e+00
   1.2000000e+01  -8.8000000e+01   0.0000000e+00
   1.4000000e+01  -8.8000000e+01   0.0000000e+00
   1.6000000e+01  -8.8000000e+01   0.0000000e+00
   1.8000000e+01  -8.8000000e+01   0.0000000e+00
   2.0000000e+01  -8.8000000e+01   0.0000000e+00
   2.2000000e+01  -8.8000000e+01   0.0000000e+00
   2.4000000e+01  -8.8000000e+01   0.0000000e+00
   2.6000000e+01  -8.8000000e+01   0.0000000e+00
   2.8000000e+01  -8.8000000e+01   0.0000000e+00
   3.0000000e+01  -8.8000000e+01   0.0000000e+00
   3.2000000e+01  -8.8000000e+01   0.0000000e+00
   3.4000000e+01  -8.8000000e+01   0.0000000e+00
   3.6000000e+01  -8.8000000e+01   0.0000000e+00
   3.8000000e+01  -8.8000000e+01   0.0000000e+00
   4.0000000e+01  -8.8000000e+01   0.0000000e+00
   4.2000000e+01  -8.8000000e+01   0.0000000e+00
   4.4000000e+01  -8.8000000e+01   0.0000000e+00
   4.6000000e+01  -8.8000000e+01   0.0000000e+00
   4.8000000e+01  -8.8000000e+01   0.0000000e+00
   5.0000000e+01  -8.8000000e+01   0.0000000e+00
   5.2000000e+01  -8.8000000e+01   0.0000000e+00
   5.4000000e+01  -8.8000000e+01   0.0000000e+00
   5.6000000e+01  -8.8000000e+01   0.0000000e+00
   5.8000000e+01  -8.8000000e+01   0.0000000e+00
   6.0000000e+01  -8.8000000e+01   0.0000000e+00
   6.2000000e+01  -8.8000000e+01   0.0000000e+00
   6.4000000e+01  -8.8000000e+01   0.0000000e+00
   6.6000000e+01  -8.8000000e+01   0.0000000e+00
   6.8000000e+01  -8.8000000e+01   0.0000000e+00
   7.0000000e+01  -8.8000000e+01   0.0000000e+00
   7.2000000e+01  -8.8000000e+01   0.0000000e+00
   7.4000000e+01  -8.8000000e+01   0.0000000e+00
   7.6000000e+01  -8.8000000e+01   0.0000000e+00
   7.8000000e+01  -8.8000000e+01   0.0000000e+00
   8.0000000e+01  -8.8000000e+01   0.0000000e+00
   8.2000000e+01  -8.8000000e+01   0.0000000e+00
   8.4000000e+01  -8.8000000e+01   0.0000000e+00
   8.6000000e+01  -8.8000000e+01   0.0000000e+00
   8.8000000e+01  -8.8000000e+01   0.0000000e+00
   9.0000000e+01  -8.8000000e+01   0.0000000e+00
   9.2000000e+01  -8.8000000e+01   0.0000000e+00
   9.4000000e+01  -8.8000000e+01   0.0000000e+00
   9.6000000e+01  -8.8000000e+01   0.0000000e+00
   9.8000000e+01  -8.8000000e+01   0.0000000e+00
   1.0000000e+02  -8.8000000e+01   0.0000000e+00
  -1.0000000e+02  -8.6000000e+01   0.0000000e+00
  -9.8000000e+01  -8.6000000e+01   0.0000000e+00
  -9.6000000e+01  -8.6000000e+01   0.0000000e+00
  -9.4000000e+01  -8.6000000e+01   0.0000000e+00
  -9.2000000e+01  -8.6000000e+01   0.0000000e+00
  -9.0000000e+01  -8.6000000e+01   0.0000000e+00
  -8.8000000e+01  -8.6000000e+01   0.0000000e+00
  -8.6000000e+01  -8.6000000e+01   0.0000000e+00
  -8.4000000e+01  -8.6000000e+01   0.0000000e+00
  -8.2000000e+01  -8.6000000e+01   0.0000000e+00
  -8.0000000e+01  -8.6000000e+01   0.0000000e+00
  -7.8000000e+01  -8.6000000e+01   0.0000000e+00
  -7.6000000e+01  -8.6000000e+01   0.0000000e+00
  -7.4000000e+01  -8.6000000e+01   0.0000000e+00
  -7.2000000e+01  -8.6000000e+01   0.0000000e+00
  -7.0000000e+01  -8.6000000e+01   0.0000000e+00
  -6.8000000e+01  -8.6000000e+01   0.0000000e+00
  -6.6000000e+01  -8.6000000e+01   0.0000000e+00
  -6.4000000e+01  -8.6000000e+01   0.0000000e+00
  -6.2000000e+01  -8.6000000e+01   0.0000000e+00
  -6.0000000e+01  -8.6000000e+01   0.0000000e+00
  -5.8000000e+01  -8.6000000e+01   0.0000000e+00
  -5.6000000e+01  -8.6000000e+01   0.0000000e+00
  -5.4000000e+01  -8.6000000e+01   0.0000000e+00
  -5.2000000e+01  -8.6000000e+01   0.0000000e+00
  -5.0000000e+01  -8.6000000e+01   0.0000000e+00
  -4.8000000e+01  -8.6000000e+01   0.0000000e+00
  -4.6000000e+01  -8.6000000e+01   0.0000000e+00
  -4.4000000e+01  -8.6000000e+01   0.0000000e+00
  -4.2000000e+01  -8.6000000e+01   0.0000000e+00
  -4.0000000e+01  -8.6000000e+01   0.0000000e+00
  -3.8000000e+01  -8.6000000e+01   0.0000000e+00
  -3.6000000e+01  -8.6000000e+01   0.0000000e+00
  -3.4000000e+01  -8.6000000e+01   0.0000000e+00
  -3.2000000e+01  -8.6000000e+01   0.0000000e+00
  -3.0000000e+01  -8.6000000e+01   0.0000000e+00
  -2.8000000e+01  -8.6000000e+01   0.0000000e+00
  -2.6000000e+01  -8.6000000e+01   0.0000000e+00
  -2.4000000e+01  -8.6000000e+01   0.0000000e+00
  -2.2000000e+01  -8.6000000e+01   0.0000000e+00
  -2.0000000e+01  -8.6000000e+01   0.0000000e+00
  -1.8000000e+01  -8.6000000e+01   0.0000000e+00
  -1.6000000e+01  -8.6000000e+01   0.0000000e+00
  -1.4000000e+01  -8.6000000e+01   0.0000000e+00
  -1.2000000e+01  -8.6000000e+01   0.0000000e+00
  -1.0000000e+01  -8.6000000e+01   0.0000000e+00
  -8.0000000e+00  -8.6000000e+01   0.0000000e+00
  -6.0000000e+00  -8.6000000e+01   0.0000000e+00
  -4.0000000e+00  -8.6000000e+01   0.0000000e+00
  -2.0000000e+00  -8.6000000e+01   0.0000000e+00
   0.0000000e+00  -8.6000000e+01   0.0000000e+00
   2.0000000e+00  -8.6000000e+01   0.0000000e+00
   4.0000000e+00  -8.6000000e+01   0.0000000e+00
   6.0000000e+00  -8.6000000e+01   0.0000000e+00
   8.0000000e+00  -8.6000000e+01   0.0000000e+00
   1.0000000e+01  -8.6000000e+01   0.0000000e+00
   1.2000000e+01  -8.6000000e+01   0.0000000e+00
   1.4000000e+01  -8.6000000e+01   0.0000000e+00
   1.6000000e+01  -8.6000000e+01   0.0000000e+00
   1.8000000e+01  -8.6000000e+01   0.0000000e+00
   2.0000000e+01  -8.6000000e+01   0.0000000e+00
   2.2000000e+01  -8.6000000e+01   0.0000000e+00
   2.4000000e+01  -8.6000000e+01   0.0000000e+00
   2.6000000e+01  -8.6000000e+01   0.0000000e+00
   2.8000000e+01  -8.6000000e+01   0.0000000e+00
   3.0000000e+01  -8.6000000e+01   0.0000000e+00
   3.2000000e+01  -8.6000000e+01   0.0000000e+00
   3.4000000e+01  -8.6000000e+01   0.0000000e+00
   3.6000000e+01  -8.6000000e+01   0.0000000e+00
   3.8000000e+01  -8.6000000e+01   0.0000000e+00
   4.0000000e+01  -8.6000000e+01   0.0000000e+00
   4.2000000e+01  -8.6000000e+01   0.0000000e+00
   4.4000000e+01  -8.6000000e+01   0.0000000e+00
   4.6000000e+01  -8.6000000e+01   0.0000000e+00
   4.8000000e+01  -8.6000000e+01   0.0000000e+00
   5.0000000e+01  -8.6000000e+01   0.0000000e+00
   5.2000000e+01  -8.6000000e+01   0.0000000e+00
   5.4000000e+01  -8.6000000e+01   0.0000000e+00
   5.6000000e+01  -8.6000000e+01   0.0000000e+00
   5.8000000e+01  -8.6000000e+01   0.0000000e+00
   6.0000000e+01  -8.6000000e+01   0.0000000e+00
   6.2000000e+01  -8.6000000e+01   0.0000000e+00
   6.4000000e+01  -8.6000000e+01   0.0000000e+00
   6.6000000e+01  -8.6000000e+01   0.0000000e+00
   6.8000000e+01  -8.6000000e+01   0.0000000e+00
   7.0000000e+01  -8.6000000e+01   0.0000000e+00
   7.2000000e+01  -8.6000000e+01   0.0000000e+00
   7.4000000e+01  -8.6000000e+01   0.0000000e+00
   7.6000000e+01  -8.6000000e+01   0.0000000e+00
   7.8000000e+01  -8.6000000e+01   0.0000000e+00
   8.0000000e+01  -8.6000000e+01   0.0000000e+00
   8.2000000e+01  -8.6000000e+01   0.0000000e+00
   8.4000000e+01  -8.6000000e+01   0.0000000e+00
   8.6000000e+01  -8.6000000e+01   0.0000000e+00
   8.8000000e+01  -8.6000000e+01   0.0000000e+00
   9.0000000e+01  -8.6000000e+01   0.0000000e+00
   9.2000000e+01  -8.6000000e+01   0.0000000e+00
   9.4000000e+01  -8.6000000e+01   0.0000000e+00
   9.6000000e+01  -8.6000000e+01   0.0000000e+00
   9.8000000e+01  -8.6000000e+01   0.0000000e+00
   1.0000000e+02  -8.6000000e+01   0.0000000e+00
  -1.0000000e+02  -8.4000000e+01   0.0000000e+00
  -9.8000000e+01  -8.4000000e+01   0.0000000e+00
  -9.6000000e+01  -8.4000000e+01   0.0000000e+00
  -9.4000000e+01  -8.4000000e+01   0.0000000e+00
  -9.2000000e+01  -8.4000000e+01   0.0000000e+00
  -9.0000000e+01  -8.4000000e+01   0.0000000e+00
  -8.8000000e+01  -8.4000000e+01   0.0000000e+00
  -8.6000000e+01  -8.4000000e+01   0.0000000e+00
  -8.4000000e+01  -8.4000000e+01   0.0000000e+00
  -8.2000000e+01  -8.4000000e+01   0.0000000e+00
  -8.0000000e+01  -8.4000000e+01   0.0000000e+00
  -7.8000000e+01  -8.4000000e+01   0.0000000e+00
  -7.6000000e+01  -8.4000000e+01   0.0000000e+00
  -7.4000000e+01  -8.4000000e+01   0.0000000e+00
  -7.2000000e+01  -8.4000000e+01   0.0000000e+00
  -7.0000000e+01  -8.4000000e+01   0.0000000e+00
  -6.8000000e+01  -8.4000000e+01   0.0000000e+00
  -6.6000000e+01  -8.4000000e+01   0.0000000e+00
  -6.4000000e+01  -8.4000000e+01   0.0000000e+00
  -6.2000000e+01  -8.4000000e+01   0.0000000e+00
  -6.0000000e+01  -8.4000000e+01   0.0000000e+00
  -5.8000000e+01  -8.4000000e+01   0.0000000e+00
  -5.6000000e+01  -8.4000000e+01   0.0000000e+00
  -5.4000000e+01  -8.4000000e+01   0.0000000e+00
  -5.2000000e+01  -8.4000000e+01   0.0000000e+00
  -5.0000000e+01  -8.4000000e+01   0.0000000e+00
  -4.8000000e+01  -8.4000000e+01   0.0000000e+00
  -4.6000000e+01  -8.4000000e+01   0.0000000e+00
  -4.4000000e+01  -8.4000000e+01   0.0000000e+00
  -4.2000000e+01  -8.4000000e+01   0.0000000e+00
  -4.0000000e+01  -8.4000000e+01   0.0000000e+00
  -3.8000000e+01  -8.4000000e+01   0.0000000e+00
  -3.6000000e+01  -8.4000000e+01   0.0000000e+00
  -3.4000000e+01  -8.4000000e+01   0.0000000e+00
  -3.2000000e+01  -8.4000000e+01   0.0000000e+00
  -3.0000000e+01  -8.4000000e+01   0.0000000e+00
  -2.8000000e+01  -8.4000000e+01   0.0000000e+00
  -2.6000000e+01  -8.4000000e+01   0.0000000e+00
  -2.4000000e+01  -8.4000000e+01   0.0000000e+00
  -2.2000000e+01  -8.4000000e+01   0.0000000e+00
  -2.0000000e+01  -8.4000000e+01   0.0000000e+00
  -1.8000000e+01  -8.4000000e+01   0.0000000e+00
  -1.6000000e+01  -8.4000000e+01   0.0000000e+00
  -1.4000000e+01  -8.4000000e+01   0.0000000e+00
  -1.2000000e+01  -8.4000000e+01   0.0000000e+00
  -1.0000000e+01  -8.4000000e+01   0.0000000e+00
  -8.0000000e+00  -8.4000000e+01   0.0000000e+00
  -6.0000000e+00  -8.4000000e+01   0.0000000e+00
  -4.0000000e+00  -8.4000000e+01   0.0000000e+00
  -2.0000000e+00  -8.4000000e+01   0.0000000e+00
   0.0000000e+00  -8.4000000e+01   0.0000000e+00
   2.0000000e+00  -8.4000000e+01   0.0000000e+00
   4.0000000e+00  -8.4000000e+01   0.0000000e+00
   6.0000000e+00  -8.4000000e+01   0.0000000e+00
   8.0000000e+00  -8.4000000e+01   0.0000000e+00
   1.0000000e+01  -8.4000000e+01   0.0000000e+00
   1.2000000e+01  -8.4000000e+01   0.0000000e+00
   1.4000000e+01  -8.4000000e+01   0.0000000e+00
   1.6000000e+01  -8.4000000e+01   0.0000000e+00
   1.8000000e+01  -8.4000000e+01   0.0000000e+00
   2.0000000e+01  -8.4000000e+01   0.0000000e+00
   2.2000000e+01  -8.4000000e+01   0.0000000e+00
   2.4000000e+01  -8.4000000e+01   0.0000000e+00
   2.6000000e+01  -8.4000000e+01   0.0000000e+00
   2.8000000e+01  -8.4000000e+01   0.0000000e+00
   3.0000000e+01  -8.4000000e+01   0.0000000e+00
   3.2000000e+01  -8.4000000e+01   0.0000000e+00
   3.4000000e+01  -8.4000000e+01   0.0000000e+00
   3.6000000e+01  -8.4000000e+01   0.0000000e+00
   3.8000000e+01  -8.4000000e+01   0.0000000e+00
   4.0000000e+01  -8.4000000e+01   0.0000000e+00
   4.2000000e+01  -8.4000000e+01   0.0000000e+00
   4.4000000e+01  -8.4000000e+01   0.0000000e+00
   4.6000000e+01  -8.4000000e+01   0.0000000e+00
   4.8000000e+01  -8.4000000e+01   0.0000000e+00
   5.0000000e+01  -8.4000000e+01   0.0000000e+00
   5.2000000e+01  -8.4000000e+01   0.0000000e+00
   5.4000000e+01  -8.4000000e+01   0.0000000e+00
   5.6000000e+01  -8.4000000e+01   0.0000000e+00
   5.8000000e+01  -8.4000000e+01   0.0000000e+00
   6.0000000e+01  -8.4000000e+01   0.0000000e+00
   6.2000000e+01  -8.4000000e+01   0.0000000e+00
   6.4000000e+01  -8.4000000e+01   0.0000000e+00
   6.6000000e+01  -8.4000000e+01   0.0000000e+00
   6.8000000e+01  -8.4000000e+01   0.0000000e+00
   7.0000000e+01  -8.4000000e+01   0.0000000e+00
   7.2000000e+01  -8.4000000e+01   0.0000000e+00
   7.4000000e+01  -8.4000000e+01   0.0000000e+00
   7.6000000e+01  -8.4000000e+01   0.0000000e+00
   7.8000000e+01  -8.4000000e+01   0.0000000e+00
   8.0000000e+01  -8.4000000e+01   0.0000000e+00
   8.2000000e+01  -8.4000000e+01   0.0000000e+00
   8.4000000e+01  -8.4000000e+01   0.0000000e+00
   8.6000000e+01  -8.4000000e+01   0.0000000e+00
   8.8000000e+01  -8.4000000e+01   0.0000000e+00
   9.0000000e+01  -8.4000000e+01   0.0000000e+00
   9.2000000e+01  -8.4000000e+01   0.0000000e+00
   9.4000000e+01  -8.4000000e+01   0.0000000e+00
   9.6000000e+01  -8.4000000e+01   0.0000000e+00
   9.8000000e+01  -8.4000000e+01   0.0000000e+00
   1.0000000e+02  -8.4000000e+01   0.0000000e+00
  -1.0000000e+02  -8.2000000e+01   0.0000000e+00
  -9.8000000e+01  -8.2000000e+01   0.0000000e+00
  -9.6000000e+01  -8.2000000e+01   0.0000000e+00
  -9.4000000e+01  -8.2000000e+01   0.0000000e+00
  -9.2000000e+01  -8.2000000e+01   0.0000000e+00
  -9.0000000e+01  -8.2000000e+01   0.0000000e+00
  -8.8000000e+01  -8.2000000e+01   0.0000000e+00
  -8.6000000e+01  -8.2000000e+01   0.0000000e+00
  -8.4000000e+01  -8.2000000e+01   0.0000000e+00
  -8.2000000e+01  -8.2000000e+01   0.0000000e+00
  -8.0000000e+01  -8.2000000e+01   0.0000000e+00
  -7.8000000e+01  -8.2000000e+01   0.0000000e+00
  -7.6000000e+01  -8.2000000e+01   0.0000000e+00
  -7.4000000e+01  -8.2000000e+01   0.0000000e+00
  -7.2000000e+01  -8.2000000e+01   0.0000000e+00
  -7.0000000e+01  -8.2000000e+01   0.0000000e+00
  -6.8000000e+01  -8.2000000e+01   0.0000000e+00
  -6.6000000e+01  -8.2000000e+01   0.0000000e+00
  -6.4000000e+01  -8.2000000e+01   0.0000000e+00
  -6.2000000e+01  -8.2000000e+01   0.0000000e+00
  -6.0000000e+01  -8.2000000e+01   0.0000000e+00
  -5.8000000e+01  -8.2000000e+01   0.0000000e+00
  -5.6000000e+01  -8.2000000e+01   0.0000000e+00
  -5.4000000e+01  -8.2000000e+01   0.0000000e+00
  -5.2000000e+01  -8.2000000e+01   0.0000000e+00
  -5.0000000e+01  -8.2000000e+01   0.0000000e+00
  -4.8000000e+01  -8.2000000e+01   0.0000000e+00
  -4.6000000e+01  -8.2000000e+01   0.0000000e+00
  -4.4000000e+01  -8.2000000e+01   0.0000000e+00
  -4.2000000e+01  -8.2000000e+01   0.0000000e+00
  -4.0000000e+01  -8.2000000e+01   0.0000000e+00
  -3.8000000e+01  -8.2000000e+01   0.0000000e+00
  -3.6000000e+01  -8.2000000e+01   0.0000000e+00
  -3.4000000e+01  -8.2000000e+01   0.0000000e+00
  -3.2000000e+01  -8.2000000e+01   0.0000000e+00
  -3.0000000e+01  -8.2000000e+01   0.0000000e+00
  -2.8000000e+01  -8.2000000e+01   0.0000000e+00
  -2.6000000e+01  -8.2000000e+01   0.0000000e+00
  -2.4000000e+01  -8.2000000e+01   0.0000000e+00
  -2.2000000e+01  -8.2000000e+01   0.0000000e+00
  -2.0000000e+01  -8.2000000e+01   0.0000000e+00
  -1.8000000e+01  -8.2000000e+01   0.0000000e+00
  -1.6000000e+01  -8.2000000e+01   0.0000000e+00
  -1.4000000e+01  -8.2000000e+01   0.0000000e+00
  -1.2000000e+01  -8.2000000e+01   0.0000000e+00
  -1.0000000e+01  -8.2000000e+01   0.0000000e+00
  -8.0000000e+00  -8.2000000e+01   0.0000000e+00
  -6.0000000e+00  -8.2000000e+01   0.0000000e+00
  -4.0000000e+00  -8.2000000e+01   0.0000000e+00
  -2.0000000e+00  -8.2000000e+01   0.0000000e+00
   0.0000000e+00  -8.2000000e+01   0.0000000e+00
   2.0000000e+00  -8.2000000e+01   0.0000000e+00
   4.0000000e+00  -8.2000000e+01   0.0000000e+00
   6.0000000e+00  -8.2000000e+01   0.0000000e+00
   8.0000000e+00  -8.2000000e+01   0.0000000e+00
   1.0000000e+01  -8.2000000e+01   0.0000000e+00
   1.2000000e+01  -8.2000000e+01   0.0000000e+00
   1.4000000e+01  -8.2000000e+01   0.0000000e+00
   1.6000000e+01  -8.2000000e+01   0.0000000e+00
   1.8000000e+01  -8.2000000e+01   0.0000000e+00
   2.0000000e+01  -8.2000000e+01   0.0000000e+00
   2.2000000e+01  -8.2000000e+01   0.0000000e+00
   2.4000000e+01  -8.2000000e+01   0.0000000e+00
   2.6000000e+01  -8.2000000e+01   0.0000000e+00
   2.8000000e+01  -8.2000000e+01   0.0000000e+00
   3.0000000e+01  -8.2000000e+01   0.0000000e+00
   3.2000000e+01  -8.2000000e+01   0.0000000e+00
   3.4000000e+01  -8.2000000e+01   0.0000000e+00
   3.6000000e+01  -8.2000000e+01   0.0000000e+00
   3.8000000e+01  -8.2000000e+01   0.0000000e+00
   4.0000000e+01  -8.2000000e+01   0.0000000e+00
   4.2000000e+01  -8.2000000e+01   0.0000000e+00
   4.4000000e+01  -8.2000000e+01   0.0000000e+00
   4.6000000e+01  -8.2000000e+01   0.0000000e+00
   4.8000000e+01  -8.2000000e+01   0.0000000e+00
   5.0000000e+01  -8.2000000e+01   0.0000000e+00
   5.2000000e+01  -8.2000000e+01   0.0000000e+00
   5.4000000e+01  -8.2000000e+01   0.0000000e+00
   5.6000000e+01  -8.2000000e+01   0.0000000e+00
   5.8000000e+01  -8.2000000e+01   0.0000000e+00
   6.0000000e+01  -8.2000000e+01   0.0000000e+00
   6.2000000e+01  -8.2000000e+01   0.0000000e+00
   6.4000000e+01  -8.2000000e+01   0.0000000e+00
   6.6000000e+01  -8.2000000e+01   0.0000000e+00
   6.8000000e+01  -8.2000000e+01   0.0000000e+00
   7.0000000e+01  -8.2000000e+01   0.0000000e+00
   7.2000000e+01  -8.2000000e+01   0.0000000e+00
   7.4000000e+01  -8.2000000e+01   0.0000000e+00
   7.6000000e+01  -8.2000000e+01   0.0000000e+00
   7.8000000e+01  -8.2000000e+01   0.0000000e+00
   8.0000000e+01  -8.2000000e+01   0.0000000e+00
   8.2000000e+01  -8.2000000e+01   0.0000000e+00
   8.4000000e+01  -8.2000000e+01   0.0000000e+00
   8.6000000e+01  -8.2000000e+01   0.0000000e+00
   8.8000000e+01  -8.2000000e+01   0.0000000e+00
   9.0000000e+01  -8.2000000e+01   0.0000000e+00
   9.2000000e+01  -8.2000000e+01   0.0000000e+00
   9.4000000e+01  -8.2000000e+01   0.0000000e+00
   9.6000000e+01  -8.2000000e+01   0.0000000e+00
   9.8000000e+01  -8.2000000e+01   0.0000000e+00
   1.0000000e+02  -8.2000000e+01   0.0000000e+00
  -1.0000000e+02  -8.0000000e+01   0.0000000e+00
  -9.8000000e+01  -8.0000000e+01   0.0000000e+00
  -9.6000000e+01  -8.0000000e+01   0.0000000e+00
  -9.4000000e+01  -8.0000000e+01   0.0000000e+00
  -9.2000000e+01  -8.0000000e+01   0.0000000e+00
  -9.0000000e+01  -8.0000000e+01   0.0000000e+00
  -8.8000000e+01  -8.0000000e+01   0.0000000e+00
  -8.6000000e+01  -8.0000000e+01   0.0000000e+00
  -8.4000000e+01  -8.0000000e+01   0.0000000e+00
  -8.2000000e+01  -8.0000000e+01   0.0000000e+00
  -8.0000000e+01  -8.0000000e+01   0.0000000e+00
  -7.8000000e+01  -8.0000000e+01   0.0000000e+00
  -7.6000000e+01  -8.0000000e+01   0.0000000e+00
  -7.4000000e+01  -8.0000000e+01   0.0000000e+00
  -7.2000000e+01  -8.0000000e+01   0.0000000e+00
  -7.0000000e+01  -8.0000000e+01   0.0000000e+00
  -6.8000000e+01  -8.0000000e+01   0.0000000e+00
  -6.6000000e+01  -8.0000000e+01   0.0000000e+00
  -6.4000000e+01  -8.0000000e+01   0.0000000e+00
  -6.2000000e+01  -8.0000000e+01   0.0000000e+00
  -6.0000000e+01  -8.0000000e+01   0.0000000e+00
  -5.8000000e+01  -8.0000000e+01   0.0000000e+00
  -5.6000000e+01  -8.0000000e+01   0.0000000e+00
  -5.4000000e+01  -8.0000000e+01   0.0000000e+00
  -5.2000000e+01  -8.0000000e+01   0.0000000e+00
  -5.0000000e+01  -8.0000000e+01   0.0000000e+00
  -4.8000000e+01  -8.0000000e+01   0.0000000e+00
  -4.6000000e+01  -8.0000000e+01   0.0000000e+00
  -4.4000000e+01  -8.0000000e+01   0.0000000e+00
  -4.2000000e+01  -8.0000000e+01   0.0000000e+00
  -4.0000000e+01  -8.0000000e+01   0.0000000e+00
  -3.8000000e+01  -8.0000000e+01   0.0000000e+00
  -3.6000000e+01  -8.0000000e+01   0.0000000e+00
  -3.4000000e+01  -8.0000000e+01   0.0000000e+00
  -3.2000000e+01  -8.0000000e+01   0.0000000e+00
  -3.0000000e+01  -8.0000000e+01   0.0000000e+00
  -2.8000000e+01  -8.0000000e+01   0.0000000e+00
  -2.6000000e+01  -8.0000000e+01   0.0000000e+00
  -2.4000000e+01  -8.0000000e+01   0.0000000e+00
  -2.2000000e+01  -8.0000000e+01   0.0000000e+00
  -2.0000000e+01  -8.0000000e+01   0.0000000e+00
  -1.8000000e+01  -8.0000000e+01   0.0000000e+00
  -1.6000000e+01  -8.0000000e+01   0.0000000e+00
  -1.4000000e+01  -8.0000000e+01   0.0000000e+00
  -1.2000000e+01  -8.0000000e+01   0.0000000e+00
  -1.0000000e+01  -8.0000000e+01   0.0000000e+00
  -8.0000000e+00  -8.0000000e+01   0.0000000e+00
  -6.0000000e+00  -8.0000000e+01   0.0000000e+00
  -4.0000000e+00  -8.0000000e+01   0.0000000e+00
  -2.0000000e+00  -8.0000000e+01   0.0000000e+00
   0.0000000e+00  -8.0000000e+01   0.0000000e+00
   2.0000000e+00  -8.0000000e+01   0.0000000e+00
   4.0000000e+00  -8.0000000e+01   0.0000000e+00
   6.0000000e+00  -8.0000000e+01   0.0000000e+00
   8.0000000e+00  -8.0000000e+01   0.0000000e+00
   1.0000000e+01  -8.0000000e+01   0.0000000e+00
   1.2000000e+01  -8.0000000e+01   0.0000000e+00
   1.4000000e+01  -8.0000000e+01   0.0000000e+00
   1.6000000e+01  -8.0000000e+01   0.0000000e+00
   1.8000000e+01  -8.0000000e+01   0.0000000e+00
   2.0000000e+01  -8.0000000e+01   0.0000000e+00
   2.2000000e+01  -8.0000000e+01   0.0000000e+00
   2.4000000e+01  -8.0000000e+01   0.0000000e+00
   2.6000000e+01  -8.0000000e+01   0.0000000e+00
   2.8000000e+01  -8.0000000e+01   0.0000000e+00
   3.0000000e+01  -8.0000000e+01   0.0000000e+00
   3.2000000e+01  -8.0000000e+01   0.0000000e+00
   3.4000000e+01  -8.0000000e+01   0.0000000e+00
   3.6000000e+01  -8.0000000e+01   0.0000000e+00
   3.8000000e+01  -8.0000000e+01   0.0000000e+00
   4.0000000e+01  -8.0000000e+01   0.0000000e+00
   4.2000000e+01  -8.0000000e+01   0.0000000e+00
   4.4000000e+01  -8.0000000e+01   0.0000000e+00
   4.6000000e+01  -8.0000000e+01   0.0000000e+00
   4.8000000e+01  -8.0000000e+01   0.0000000e+00
   5.0000000e+01  -8.0000000e+01   0.0000000e+00
   5.2000000e+01  -8.0000000e+01   0.0000000e+00
   5.4000000e+01  -8.0000000e+01   0.0000000e+00
   5.6000000e+01  -8.0000000e+01   0.0000000e+00
   5.8000000e+01  -8.0000000e+01   0.0000000e+00
   6.0000000e+01  -8.0000000e+01   0.0000000e+00
   6.2000000e+01  -8.0000000e+01   0.0000000e+00
   6.4000000e+01  -8.0000000e+01   0.0000000e+00
   6.6000000e+01  -8.0000000e+01   0.0000000e+00
   6.8000000e+01  -8.0000000e+01   0.0000000e+00
   7.0000000e+01  -8.0000000e+01   0.0000000e+00
   7.2000000e+01  -8.0000000e+01   0.0000000e+00
   7.4000000e+01  -8.0000000e+01   0.0000000e+00
   7.6000000e+01  -8.0000000e+01   0.0000000e+00
   7.8000000e+01  -8.0000000e+01   0.0000000e+00
   8.0000000e+01  -8.0000000e+01   0.0000000e+00
   8.2000000e+01  -8.0000000e+01   0.0000000e+00
   8.4000000e+01  -8.0000000e+01   0.0000000e+00
   8.6000000e+01  -8.0000000e+01   0.0000000e+00
   8.8000000e+01  -8.0000000e+01   0.0000000e+00
   9.0000000e+01  -8.0000000e+01   0.0000000e+00
   9.2000000e+01  -8.0000000e+01   0.0000000e+00
   9.4000000e+01  -8.0000000e+01   0.0000000e+00
   9.6000000e+01  -8.0000000e+01   0.0000000e+00
   9.8000000e+01  -8.0000000e+01   0.0000000e+00
   1.0000000e+02  -8.0000000e+01   0.0000000e+00
  -1.0000000e+02  -7.8000000e+01   0.0000000e+00
  -9.8000000e+01  -7.8000000e+01   0.0000000e+00
  -9.6000000e+01  -7.8000000e+01   0.0000000e+00
  -9.4000000e+01  -7.8000000e+01   0.0000000e+00
  -9.2000000e+01  -7.8000000e+01   0.0000000e+00
  -9.0000000e+01  -7.8000000e+01   0.0000000e+00
  -8.8000000e+01  -7.8000000e+01   0.0000000e+00
  -8.6000000e+01  -7.8000000e+01   0.0000000e+00
  -8.4000000e+01  -7.8000000e+01   0.0000000e+00
  -8.2000000e+01  -7.8000000e+01   0.0000000e+00
  -8.0000000e+01  -7.8000000e+01   0.0000000e+00
  -7.8000000e+01  -7.8000000e+01   0.0000000e+00
  -7.6000000e+01  -7.8000000e+01   0.0000000e+00
  -7.4000000e+01  -7.8000000e+01   0.0000000e+00
  -7.2000000e+01  -7.8000000e+01   0.0000000e+00
  -7.0000000e+01  -7.8000000e+01   0.0000000e+00
  -6.8000000e+01  -7.8000000e+01   0.0000000e+00
  -6.6000000e+01  -7.8000000e+01   0.0000000e+00
  -6.4000000e+01  -7.8000000e+01   0.0000000e+00
  -6.2000000e+01  -7.8000000e+01   0.0000000e+00
  -6.0000000e+01  -7.8000000e+01   0.0000000e+00
  -5.8000000e+01  -7.8000000e+01   0.0000000e+00
  -5.6000000e+01  -7.8000000e+01   0.0000000e+00
  -5.4000000e+01  -7.8000000e+01   0.0000000e+00
  -5.2000000e+01  -7.8000000e+01   0.0000000e+00
  -5.0000000e+01  -7.8000000e+01   0.0000000e+00
  -4.8000000e+01  -7.8000000e+01   0.0000000e+00
  -4.6000000e+01  -7.8000000e+01   0.0000000e+00
  -4.4000000e+01  -7.8000000e+01   0.0000000e+00
  -4.2000000e+01  -7.8000000e+01   0.0000000e+00
  -4.0000000e+01  -7.8000000e+01   0.0000000e+00
  -3.8000000e+01  -7.8000000e+01   0.0000000e+00
  -3.6000000e+01  -7.8000000e+01   0.0000000e+00
  -3.4000000e+01  -7.8000000e+01   0.0000000e+00
  -3.2000000e+01  -7.8000000e+01   0.0000000e+00
  -3.0000000e+01  -7.8000000e+01   0.0000000e+00
  -2.8000000e+01  -7.8000000e+01   0.0000000e+00
  -2.6000000e+01  -7.8000000e+01   0.0000000e+00
  -2.4000000e+01  -7.8000000e+01   0.0000000e+00
  -2.2000000e+01  -7.8000000e+01   0.0000000e+00
  -2.0000000e+01  -7.8000000e+01   0.0000000e+00
  -1.8000000e+01  -7.8000000e+01   0.0000000e+00
  -1.6000000e+01  -7.8000000e+01   0.0000000e+00
  -1.4000000e+01  -7.8000000e+01   0.0000000e+00
  -1.2000000e+01  -7.8000000e+01   0.0000000e+00
  -1.0000000e+01  -7.8000000e+01   0.0000000e+00
  -8.0000000e+00  -7.8000000e+01   0.0000000e+00
  -6.0000000e+00  -7.8000000e+01   0.0000000e+00
  -4.0000000e+00  -7.8000000e+01   0.0000000e+00
  -2.0000000e+00  -7.8000000e+01   0.0000000e+00
   0.0000000e+00  -7.8000000e+01   0.0000000e+00
   2.0000000e+00  -7.8000000e+01   0.0000000e+00
   4.0000000e+00  -7.8000000e+01   0.0000000e+00
   6.0000000e+00  -7.8000000e+01   0.0000000e+00
   8.0000000e+00  -7.8000000e+01   0.0000000e+00
   1.0000000e+01  -7.8000000e+01   0.0000000e+00
   1.2000000e+01  -7.8000000e+01   0.0000000e+00
   1.4000000e+01  -7.8000000e+01   0.0000000e+00
   1.6000000e+01  -7.8000000e+01   0.0000000e+00
   1.8000000e+01  -7.8000000e+01   0.0000000e+00
   2.0000000e+01  -7.8000000e+01   0.0000000e+00
   2.2000000e+01  -7.8000000e+01   0.0000000e+00
   2.4000000e+01  -7.8000000e+01   0.0000000e+00
   2.6000000e+01  -7.8000000e+01   0.0000000e+00
   2.8000000e+01  -7.8000000e+01   0.0000000e+00
   3.0000000e+01  -7.8000000e+01   0.0000000e+00
   3.2000000e+01  -7.8000000e+01   0.0000000e+00
   3.4000000e+01  -7.8000000e+01   0.0000000e+00
   3.6000000e+01  -7.8000000e+01   0.0000000e+00
   3.8000000e+01  -7.8000000e+01   0.0000000e+00
   4.0000000e+01  -7.8000000e+01   0.0000000e+00
   4.2000000e+01  -7.8000000e+01   0.0000000e+00
   4.4000000e+01  -7.8000000e+01   0.0000000e+00
   4.6000000e+01  -7.8000000e+01   0.0000000e+00
   4.8000000e+01  -7.8000000e+01   0.0000000e+00
   5.0000000e+01  -7.8000000e+01   0.0000000e+00
   5.2000000e+01  -7.8000000e+01   0.0000000e+00
   5.4000000e+01  -7.8000000e+01   0.0000000e+00
   5.6000000e+01  -7.8000000e+01   0.0000000e+00
   5.8000000e+01  -7.8000000e+01   0.0000000e+00
   6.0000000e+01  -7.8000000e+01   0.0000000e+00
   6.2000000e+01  -7.8000000e+01   0.0000000e+00
   6.4000000e+01  -7.8000000e+01   0.0000000e+00
   6.6000000e+01  -7.8000000e+01   0.0000000e+00
   6.8000000e+01  -7.8000000e+01   0.0000000e+00
   7.0000000e+01  -7.8000000e+01   0.0000000e+00
   7.2000000e+01  -7.8000000e+01   0.0000000e+00
   7.4000000e+01  -7.8000000e+01   0.0000000e+00
   7.6000000e+01  -7.8000000e+01   0.0000000e+00
   7.8000000e+01  -7.8000000e+01   0.0000000e+00
   8.0000000e+01  -7.8000000e+01   0.0000000e+00
   8.2000000e+01  -7.8000000e+01   0.0000000e+00
   8.4000000e+01  -7.8000000e+01   0.0000000e+00
   8.6000000e+01  -7.8000000e+01   0.0000000e+00
   8.8000000e+01  -7.8000000e+01   0.0000000e+00
   9.0000000e+01  -7.8000000e+01   0.0000000e+00
   9.2000000e+01  -7.8000000e+01   0.0000000e+00
   9.4000000e+01  -7.8000000e+01   0.0000000e+00
   9.6000000e+01  -7.8000000e+01   0.0000000e+00
   9.8000000e+01  -7.8000000e+01   0.0000000e+00
   1.0000000e+02  -7.8000000e+01   0.0000000e+00
  -1.0000000e+02  -7.6000000e+01   0.0000000e+00
  -9.8000000e+01  -7.6000000e+01   0.0000000e+00
  -9.6000000e+01  -7.6000000e+01   0.0000000e+00
  -9.4000000e+01  -7.6000000e+01   0.0000000e+00
  -9.2000000e+01  -7.6000000e+01   0.0000000e+00
  -9.0000000e+01  -7.6000000e+01   0.0000000e+00
  -8.8000000e+01  -7.6000000e+01   0.0000000e+00
  -8.6000000e+01  -7.6000000e+01   0.0000000e+00
  -8.4000000e+01  -7.6000000e+01   0.0000000e+00
  -8.2000000e+01  -7.6000000e+01   0.0000000e+00
  -8.0000000e+01  -7.6000000e+01   0.0000000e+00
  -7.8000000e+01  -7.6000000e+01   0.0000000e+00
  -7.6000000e+01  -7.6000000e+01   0.0000000e+00
  -7.4000000e+01  -7.6000000e+01   0.0000000e+00
  -7.2000000e+01  -7.6000000e+01   0.0000000e+00
  -7.0000000e+01  -7.6000000e+01   0.0000000e+00
  -6.8000000e+01  -7.6000000e+01   0.0000000e+00
  -6.6000000e+01  -7.6000000e+01   0.0000000e+00
  -6.4000000e+01  -7.6000000e+01   0.0000000e+00
  -6.2000000e+01  -7.6000000e+01   0.0000000e+00
  -6.0000000e+01  -7.6000000e+01   0.0000000e+00
  -5.8000000e+01  -7.6000000e+01   0.0000000e+00
  -5.6000000e+01  -7.6000000e+01   0.0000000e+00
  -5.4000000e+01  -7.6000000e+01   0.0000000e+00
  -5.2000000e+01  -7.6000000e+01   0.0000000e+00
  -5.0000000e+01  -7.6000000e+01   0.0000000e+00
  -4.8000000e+01  -7.6000000e+01   0.0000000e+00
  -4.6000000e+01  -7.6000000e+01   0.0000000e+00
  -4.4000000e+01  -7.6000000e+01   0.0000000e+00
  -4.2000000e+01  -7.6000000e+01   0.0000000e+00
  -4.0000000e+01  -7.6000000e+01   0.0000000e+00
  -3.8000000e+01  -7.6000000e+01   0.0000000e+00
  -3.6000000e+01  -7.6000000e+01   0.0000000e+00
  -3.4000000e+01  -7.6000000e+01   0.0000000e+00
  -3.2000000e+01  -7.6000000e+01   0.0000000e+00
  -3.0000000e+01  -7.6000000e+01   0.0000000e+00
  -2.8000000e+01  -7.6000000e+01   0.0000000e+00
  -2.6000000e+01  -7.6000000e+01   0.0000000e+00
  -2.4000000e+01  -7.6000000e+01   0.0000000e+00
  -2.2000000e+01  -7.6000000e+01   0.0000000e+00
  -2.0000000e+01  -7.6000000e+01   0.0000000e+00
  -1.8000000e+01  -7.6000000e+01   0.0000000e+00
  -1.6000000e+01  -7.6000000e+01   0.0000000e+00
  -1.4000000e+01  -7.6000000e+01   0.0000000e+00
  -1.2000000e+01  -7.6000000e+01   0.0000000e+00
  -1.0000000e+01  -7.6000000e+01   0.0000000e+00
  -8.0000000e+00  -7.6000000e+01   0.0000000e+00
  -6.0000000e+00  -7.6000000e+01   0.0000000e+00
  -4.0000000e+00  -7.6000000e+01   0.0000000e+00
  -2.0000000e+00  -7.6000000e+01   0.0000000e+00
   0.0000000e+00  -7.6000000e+01   0.0000000e+00
   2.0000000e+00  -7.6000000e+01   0.0000000e+00
   4.0000000e+00  -7.6000000e+01   0.0000000e+00
   6.0000000e+00  -7.6000000e+01   0.0000000e+00
   8.0000000e+00  -7.6000000e+01   0.0000000e+00
   1.0000000e+01  -7.6000000e+01   0.0000000e+00
   1.2000000e+01  -7.6000000e+01   0.0000000e+00
   1.4000000e+01  -7.6000000e+01   0.0000000e+00
   1.6000000e+01  -7.6000000e+01   0.0000000e+00
   1.8000000e+01  -7.6000000e+01   0.0000000e+00
   2.0000000e+01  -7.6000000e+01   0.0000000e+00
   2.2000000e+01  -7.6000000e+01   0.0000000e+00
   2.4000000e+01  -7.6000000e+01   0.0000000e+00
   2.6000000e+01  -7.6000000e+01   0.0000000e+00
   2.8000000e+01  -7.6000000e+01   0.0000000e+00
   3.0000000e+01  -7.6000000e+01   0.0000000e+00
   3.2000000e+01  -7.6000000e+01   0.0000000e+00
   3.4000000e+01  -7.6000000e+01   0.0000000e+00
   3.6000000e+01  -7.6000000e+01   0.0000000e+00
   3.8000000e+01  -7.6000000e+01   0.0000000e+00
   4.0000000e+01  -7.6000000e+01   0.0000000e+00
   4.2000000e+01  -7.6000000e+01   0.0000000e+00
   4.4000000e+01  -7.6000000e+01   0.0000000e+00
   4.6000000e+01  -7.6000000e+01   0.0000000e+00
   4.8000000e+01  -7.6000000e+01   0.0000000e+00
   5.0000000e+01  -7.6000000e+01   0.0000000e+00
   5.2000000e+01  -7.6000000e+01   0.0000000e+00
   5.4000000e+01  -7.6000000e+01   0.0000000e+00
   5.6000000e+01  -7.6000000e+01   0.0000000e+00
   5.8000000e+01  -7.6000000e+01   0.0000000e+00
   6.0000000e+01  -7.6000000e+01   0.0000000e+00
   6.2000000e+01  -7.6000000e+01   0.0000000e+00
   6.4000000e+01  -7.6000000e+01   0.0000000e+00
   6.6000000e+01  -7.6000000e+01   0.0000000e+00
   6.8000000e+01  -7.6000000e+01   0.0000000e+00
   7.0000000e+01  -7.6000000e+01   0.0000000e+00
   7.2000000e+01  -7.6000000e+01   0.0000000e+00
   7.4000000e+01  -7.6000000e+01   0.0000000e+00
   7.6000000e+01  -7.6000000e+01   0.0000000e+00
   7.8000000e+01  -7.6000000e+01   0.0000000e+00
   8.0000000e+01  -7.6000000e+01   0.0000000e+00
   8.2000000e+01  -7.6000000e+01   0.0000000e+00
   8.4000000e+01  -7.6000000e+01   0.0000000e+00
   8.6000000e+01  -7.6000000e+01   0.0000000e+00
   8.8000000e+01  -7.6000000e+01   0.0000000e+00
   9.0000000e+01  -7.6000000e+01   0.0000000e+00
   9.2000000e+01  -7.6000000e+01   0.0000000e+00
   9.4000000e+01  -7.6000000e+01   0.0000000e+00
   9.6000000e+01  -7.6000000e+01   0.0000000e+00
   9.8000000e+01  -7.6000000e+01   0.0000000e+00
   1.0000000e+02  -7.6000000e+01   0.0000000e+00
  -1.0000000e+02  -7.4000000e+01   0.0000000e+00
  -9.8000000e+01  -7.4000000e+01   0.0000000e+00
  -9.6000000e+01  -7.4000000e+01   0.0000000e+00
  -9.4000000e+01  -7.4000000e+01   0.0000000e+00
  -9.2000000e+01  -7.4000000e+01   0.0000000e+00
  -9.0000000e+01  -7.4000000e+01   0.0000000e+00
  -8.8000000e+01  -7.4000000e+01   0.0000000e+00
  -8.6000000e+01  -7.4000000e+01   0.0000000e+00
  -8.4000000e+01  -7.4000000e+01   0.0000000e+00
  -8.2000000e+01  -7.4000000e+01   0.0000000e+00
  -8.0000000e+01  -7.4000000e+01   0.0000000e+00
  -7.8000000e+01  -7.4000000e+01   0.0000000e+00
  -7.6000000e+01  -7.4000000e+01   0.0000000e+00
  -7.4000000e+01  -7.4000000e+01   0.0000000e+00
  -7.2000000e+01  -7.4000000e+01   0.0000000e+00
  -7.0000000e+01  -7.4000000e+01   0.0000000e+00
  -6.8000000e+01  -7.4000000e+01   0.0000000e+00
  -6.6000000e+01  -7.4000000e+01   0.0000000e+00
  -6.4000000e+01  -7.4000000e+01   0.0000000e+00
  -6.2000000e+01  -7.4000000e+01   0.0000000e+00
  -6.0000000e+01  -7.4000000e+01   0.0000000e+00
  -5.8000000e+01  -7.4000000e+01   0.0000000e+00
  -5.6000000e+01  -7.4000000e+01   0.0000000e+00
  -5.4000000e+01  -7.4000000e+01   0.0000000e+00
  -5.2000000e+01  -7.4000000e+01   0.0000000e+00
  -5.0000000e+01  -7.4000000e+01   0.0000000e+00
  -4.8000000e+01  -7.4000000e+01   0.0000000e+00
  -4.6000000e+01  -7.4000000e+01   0.0000000e+00
  -4.4000000e+01  -7.4000000e+01   0.0000000e+00
  -4.2000000e+01  -7.4000000e+01   0.0000000e+00
  -4.0000000e+01  -7.4000000e+01   0.0000000e+00
  -3.8000000e+01  -7.4000000e+01   0.0000000e+00
  -3.6000000e+01  -7.4000000e+01   0.0000000e+00
  -3.4000000e+01  -7.4000000e+01   0.0000000e+00
  -3.2000000e+01  -7.4000000e+01   0.0000000e+00
  -3.0000000e+01  -7.4000000e+01   0.0000000e+00
  -2.8000000e+01  -7.4000000e+01   0.0000000e+00
  -2.6000000e+01  -7.4000000e+01   0.0000000e+00
  -2.4000000e+01  -7.4000000e+01   0.0000000e+00
  -2.2000000e+01  -7.4000000e+01   0.0000000e+00
  -2.0000000e+01  -7.4000000e+01   0.0000000e+00
  -1.8000000e+01  -7.4000000e+01   0.0000000e+00
  -1.6000000e+01  -7.4000000e+01   0.0000000e+00
  -1.4000000e+01  -7.4000000e+01   0.0000000e+00
  -1.2000000e+01  -7.4000000e+01   0.0000000e+00
  -1.0000000e+01  -7.4000000e+01   0.0000000e+00
  -8.0000000e+00  -7.4000000e+01   0.0000000e+00
  -6.0000000e+00  -7.4000000e+01   0.0000000e+00
  -4.0000000e+00  -7.4000000e+01   0.0000000e+00
  -2.0000000e+00  -7.4000000e+01   0.0000000e+00
   0.0000000e+00  -7.4000000e+01   0.0000000e+00
   2.0000000e+00  -7.4000000e+01   0.0000000e+00
   4.0000000e+00  -7.4000000e+01   0.0000000e+00
   6.0000000e+00  -7.4000000e+01   0.0000000e+00
   8.0000000e+00  -7.4000000e+01   0.0000000e+00
   1.0000000e+01  -7.4000000e+01   0.0000000e+00
   1.2000000e+01  -7.4000000e+01   0.0000000e+00
   1.4000000e+01  -7.4000000e+01   0.0000000e+00
   1.6000000e+01  -7.4000000e+01   0.0000000e+00
   1.8000000e+01  -7.4000000e+01   0.0000000e+00
   2.0000000e+01  -7.4000000e+01   0.0000000e+00
   2.2000000e+01  -7.4000000e+01   0.0000000e+00
   2.4000000e+01  -7.4000000e+01   0.0000000e+00
   2.6000000e+01  -7.4000000e+01   0.0000000e+00
   2.8000000e+01  -7.4000000e+01   0.0000000e+00
   3.0000000e+01  -7.4000000e+01   0.0000000e+00
   3.2000000e+01  -7.4000000e+01   0.0000000e+00
   3.4000000e+01  -7.4000000e+01   0.0000000e+00
   3.6000000e+01  -7.4000000e+01   0.0000000e+00
   3.8000000e+01  -7.4000000e+01   0.0000000e+00
   4.0000000e+01  -7.4000000e+01   0.0000000e+00
   4.2000000e+01  -7.4000000e+01   0.0000000e+00
   4.4000000e+01  -7.4000000e+01   0.0000000e+00
   4.6000000e+01  -7.4000000e+01   0.0000000e+00
   4.8000000e+01  -7.4000000e+01   0.0000000e+00
   5.0000000e+01  -7.4000000e+01   0.0000000e+00
   5.2000000e+01  -7.4000000e+01   0.0000000e+00
   5.4000000e+01  -7.4000000e+01   0.0000000e+00
   5.6000000e+01  -7.4000000e+01   0.0000000e+00
   5.8000000e+01  -7.4000000e+01   0.0000000e+00
   6.0000000e+01  -7.4000000e+01   0.0000000e+00
   6.2000000e+01  -7.4000000e+01   0.0000000e+00
   6.4000000e+01  -7.4000000e+01   0.0000000e+00
   6.6000000e+01  -7.4000000e+01   0.0000000e+00
   6.8000000e+01  -7.4000000e+01   0.0000000e+00
   7.0000000e+01  -7.4000000e+01   0.0000000e+00
   7.2000000e+01  -7.4000000e+01   0.0000000e+00
   7.4000000e+01  -7.4000000e+01   0.0000000e+00
   7.6000000e+01  -7.4000000e+01   0.0000000e+00
   7.8000000e+01  -7.4000000e+01   0.0000000e+00
   8.0000000e+01  -7.4000000e+01   0.0000000e+00
   8.2000000e+01  -7.4000000e+01   0.0000000e+00
   8.4000000e+01  -7.4000000e+01   0.0000000e+00
   8.6000000e+01  -7.4000000e+01   0.0000000e+00
   8.8000000e+01  -7.4000000e+01   0.0000000e+00
   9.0000000e+01  -7.4000000e+01   0.0000000e+00
   9.2000000e+01  -7.4000000e+01   0.0000000e+00
   9.4000000e+01  -7.4000000e+01   0.0000000e+00
   9.6000000e+01  -7.4000000e+01   0.0000000e+00
   9.8000000e+01  -7.4000000e+01   0.0000000e+00
   1.0000000e+02  -7.4000000e+01   0.0000000e+00
  -1.0000000e+02  -7.2000000e+01   0.0000000e+00
  -9.8000000e+01  -7.2000000e+01   0.0000000e+00
  -9.6000000e+01  -7.2000000e+01   0.0000000e+00
  -9.4000000e+01  -7.2000000e+01   0.0000000e+00
  -9.2000000e+01  -7.2000000e+01   0.0000000e+00
  -9.0000000e+01  -7.2000000e+01   0.0000000e+00
  -8.8000000e+01  -7.2000000e+01   0.0000000e+00
  -8.6000000e+01  -7.2000000e+01   0.0000000e+00
  -8.4000000e+01  -7.2000000e+01   0.0000000e+00
  -8.2000000e+01  -7.2000000e+01   0.0000000e+00
  -8.0000000e+01  -7.2000000e+01   0.0000000e+00
  -7.8000000e+01  -7.2000000e+01   0.0000000e+00
  -7.6000000e+01  -7.2000000e+01   0.0000000e+00
  -7.4000000e+01  -7.2000000e+01   0.0000000e+00
  -7.2000000e+01  -7.2000000e+01   0.0000000e+00
  -7.0000000e+01  -7.2000000e+01   0.0000000e+00
  -6.8000000e+01  -7.2000000e+01   0.0000000e+00
  -6.6000000e+01  -7.2000000e+01   0.0000000e+00
  -6.4000000e+01  -7.2000000e+01   0.0000000e+00
  -6.2000000e+01  -7.2000000e+01   0.0000000e+00
  -6.0000000e+01  -7.2000000e+01   0.0000000e+00
  -5.8000000e+01  -7.2000000e+01   0.0000000e+00
  -5.6000000e+01  -7.2000000e+01   0.0000000e+00
  -5.4000000e+01  -7.2000000e+01   0.0000000e+00
  -5.2000000e+01  -7.2000000e+01   0.0000000e+00
  -5.0000000e+01  -7.2000000e+01   0.0000000e+00
  -4.8000000e+01  -7.2000000e+01   0.0000000e+00
  -4.6000000e+01  -7.2000000e+01   0.0000000e+00
  -4.4000000e+01  -7.2000000e+01   0.0000000e+00
  -4.2000000e+01  -7.2000000e+01   0.0000000e+00
  -4.0000000e+01  -7.2000000e+01   0.0000000e+00
  -3.8000000e+01  -7.2000000e+01   0.0000000e+00
  -3.6000000e+01  -7.2000000e+01   0.0000000e+00
  -3.4000000e+01  -7.2000000e+01   0.0000000e+00
  -3.2000000e+01  -7.2000000e+01   0.0000000e+00
  -3.0000000e+01  -7.2000000e+01   0.0000000e+00
  -2.8000000e+01  -7.2000000e+01   0.0000000e+00
  -2.6000000e+01  -7.2000000e+01   0.0000000e+00
  -2.4000000e+01  -7.2000000e+01   0.0000000e+00
  -2.2000000e+01  -7.2000000e+01   0.0000000e+00
  -2.0000000e+01  -7.2000000e+01   0.0000000e+00
  -1.8000000e+01  -7.2000000e+01   0.0000000e+00
  -1.6000000e+01  -7.2000000e+01   0.0000000e+00
  -1.4000000e+01  -7.2000000e+01   0.0000000e+00
  -1.2000000e+01  -7.2000000e+01   0.0000000e+00
  -1.0000000e+01  -7.2000000e+01   0.0000000e+00
  -8.0000000e+00  -7.2000000e+01   0.0000000e+00
  -6.0000000e+00  -7.2000000e+01   0.0000000e+00
  -4.0000000e+00  -7.2000000e+01   0.0000000e+00
  -2.0000000e+00  -7.2000000e+01   0.0000000e+00
   0.0000000e+00  -7.2000000e+01   0.0000000e+00
   2.0000000e+00  -7.2000000e+01   0.0000000e+00
   4.0000000e+00  -7.2000000e+01   0.0000000e+00
   6.0000000e+00  -7.2000000e+01   0.0000000e+00
   8.0000000e+00  -7.2000000e+01   0.0000000e+00
   1.0000000e+01  -7.2000000e+01   0.0000000e+00
   1.2000000e+01  -7.2000000e+01   0.0000000e+00
   1.4000000e+01  -7.2000000e+01   0.0000000e+00
   1.6000000e+01  -7.2000000e+01   0.0000000e+00
   1.8000000e+01  -7.2000000e+01   0.0000000e+00
   2.0000000e+01  -7.2000000e+01   0.0000000e+00
   2.2000000e+01  -7.2000000e+01   0.0000000e+00
   2.4000000e+01  -7.2000000e+01   0.0000000e+00
   2.6000000e+01  -7.2000000e+01   0.0000000e+00
   2.8000000e+01  -7.2000000e+01   0.0000000e+00
   3.0000000e+01  -7.2000000e+01   0.0000000e+00
   3.2000000e+01  -7.2000000e+01   0.0000000e+00
   3.4000000e+01  -7.2000000e+01   0.0000000e+00
   3.6000000e+01  -7.2000000e+01   0.0000000e+00
   3.8000000e+01  -7.2000000e+01   0.0000000e+00
   4.0000000e+01  -7.2000000e+01   0.0000000e+00
   4.2000000e+01  -7.2000000e+01   0.0000000e+00
   4.4000000e+01  -7.2000000e+01   0.0000000e+00
   4.6000000e+01  -7.2000000e+01   0.0000000e+00
   4.8000000e+01  -7.2000000e+01   0.0000000e+00
   5.0000000e+01  -7.2000000e+01   0.0000000e+00
   5.2000000e+01  -7.2000000e+01   0.0000000e+00
   5.4000000e+01  -7.2000000e+01   0.0000000e+00
   5.6000000e+01  -7.2000000e+01   0.0000000e+00
   5.8000000e+01  -7.2000000e+01   0.0000000e+00
   6.0000000e+01  -7.2000000e+01   0.0000000e+00
   6.2000000e+01  -7.2000000e+01   0.0000000e+00
   6.4000000e+01  -7.2000000e+01   0.0000000e+00
   6.6000000e+01  -7.2000000e+01   0.0000000e+00
   6.8000000e+01  -7.2000000e+01   0.0000000e+00
   7.0000000e+01  -7.2000000e+01   0.0000000e+00
   7.2000000e+01  -7.2000000e+01   0.0000000e+00
   7.4000000e+01  -7.2000000e+01   0.0000000e+00
   7.6000000e+01  -7.2000000e+01   0.0000000e+00
   7.8000000e+01  -7.2000000e+01   0.0000000e+00
   8.0000000e+01  -7.2000000e+01   0.0000000e+00
   8.2000000e+01  -7.2000000e+01   0.0000000e+00
   8.4000000e+01  -7.2000000e+01   0.0000000e+00
   8.6000000e+01  -7.2000000e+01   0.0000000e+00
   8.8000000e+01  -7.2000000e+01   0.0000000e+00
   9.0000000e+01  -7.2000000e+01   0.0000000e+00
   9.2000000e+01  -7.2000000e+01   0.0000000e+00
   9.4000000e+01  -7.2000000e+01   0.0000000e+00
   9.6000000e+01  -7.2000000e+01   0.0000000e+00
   9.8000000e+01  -7.2000000e+01   0.0000000e+00
   1.0000000e+02  -7.2000000e+01   0.0000000e+00
  -1.0000000e+02  -7.0000000e+01   0.0000000e+00
  -9.8000000e+01  -7.0000000e+01   0.0000000e+00
  -9.6000000e+01  -7.0000000e+01   0.0000000e+00
  -9.4000000e+01  -7.0000000e+01   0.0000000e+00
  -9.2000000e+01  -7.0000000e+01   0.0000000e+00
  -9.0000000e+01  -7.0000000e+01   0.0000000e+00
  -8.8000000e+01  -7.0000000e+01   0.0000000e+00
  -8.6000000e+01  -7.0000000e+01   0.0000000e+00
  -8.4000000e+01  -7.0000000e+01   0.0000000e+00
  -8.2000000e+01  -7.0000000e+01   0.0000000e+00
  -8.0000000e+01  -7.0000000e+01   0.0000000e+00
  -7.8000000e+01  -7.0000000e+01   0.0000000e+00
  -7.6000000e+01  -7.0000000e+01   0.0000000e+00
  -7.4000000e+01  -7.0000000e+01   0.0000000e+00
  -7.2000000e+01  -7.0000000e+01   0.0000000e+00
  -7.0000000e+01  -7.0000000e+01   0.0000000e+00
  -6.8000000e+01  -7.0000000e+01   0.0000000e+00
  -6.6000000e+01  -7.0000000e+01   0.0000000e+00
  -6.4000000e+01  -7.0000000e+01   0.0000000e+00
  -6.2000000e+01  -7.0000000e+01   0.0000000e+00
  -6.0000000e+01  -7.0000000e+01   0.0000000e+00
  -5.8000000e+01  -7.0000000e+01   0.0000000e+00
  -5.6000000e+01  -7.0000000e+01   0.0000000e+00
  -5.4000000e+01  -7.0000000e+01   0.0000000e+00
  -5.2000000e+01  -7.0000000e+01   0.0000000e+00
  -5.0000000e+01  -7.0000000e+01   0.0000000e+00
  -4.8000000e+01  -7.0000000e+01   0.0000000e+00
  -4.6000000e+01  -7.0000000e+01   0.0000000e+00
  -4.4000000e+01  -7.0000000e+01   0.0000000e+00
  -4.2000000e+01  -7.0000000e+01   0.0000000e+00
  -4.0000000e+01  -7.0000000e+01   0.0000000e+00
  -3.8000000e+01  -7.0000000e+01   0.0000000e+00
  -3.6000000e+01  -7.0000000e+01   0.0000000e+00
  -3.4000000e+01  -7.0000000e+01   0.0000000e+00
  -3.2000000e+01  -7.0000000e+01   0.0000000e+00
  -3.0000000e+01  -7.0000000e+01   0.0000000e+00
  -2.8000000e+01  -7.0000000e+01   0.0000000e+00
  -2.6000000e+01  -7.0000000e+01   0.0000000e+00
  -2.4000000e+01  -7.0000000e+01   0.0000000e+00
  -2.2000000e+01  -7.0000000e+01   0.0000000e+00
  -2.0000000e+01  -7.0000000e+01   0.0000000e+00
  -1.8000000e+01  -7.0000000e+01   0.0000000e+00
  -1.6000000e+01  -7.0000000e+01   0.0000000e+00
  -1.4000000e+01  -7.0000000e+01   0.0000000e+00
  -1.2000000e+01  -7.0000000e+01   0.0000000e+00
  -1.0000000e+01  -7.0000000e+01   0.0000000e+00
  -8.0000000e+00  -7.0000000e+01   0.0000000e+00
  -6.0000000e+00  -7.0000000e+01   0.0000000e+00
  -4.0000000e+00  -7.0000000e+01   0.0000000e+00
  -2.0000000e+00  -7.0000000e+01   0.0000000e+00
   0.0000000e+00  -7.0000000e+01   0.0000000e+00
   2.0000000e+00  -7.0000000e+01   0.0000000e+00
   4.0000000e+00  -7.0000000e+01   0.0000000e+00
   6.0000000e+00  -7.0000000e+01   0.0000000e+00
   8.0000000e+00  -7.0000000e+01   0.0000000e+00
   1.0000000e+01  -7.0000000e+01   0.0000000e+00
   1.2000000e+01  -7.0000000e+01   0.0000000e+00
   1.4000000e+01  -7.0000000e+01   0.0000000e+00
   1.6000000e+01  -7.0000000e+01   0.0000000e+00
   1.8000000e+01  -7.0000000e+01   0.0000000e+00
   2.0000000e+01  -7.0000000e+01   0.0000000e+00
   2.2000000e+01  -7.0000000e+01   0.0000000e+00
   2.4000000e+01  -7.0000000e+01   0.0000000e+00
   2.6000000e+01  -7.0000000e+01   0.0000000e+00
   2.8000000e+01  -7.0000000e+01   0.0000000e+00
   3.0000000e+01  -7.0000000e+01   0.0000000e+00
   3.2000000e+01  -7.0000000e+01   0.0000000e+00
   3.4000000e+01  -7.0000000e+01   0.0000000e+00
   3.6000000e+01  -7.0000000e+01   0.0000000e+00
   3.8000000e+01  -7.0000000e+01   0.0000000e+00
   4.0000000e+01  -7.0000000e+01   0.0000000e+00
   4.2000000e+01  -7.0000000e+01   0.0000000e+00
   4.4000000e+01  -7.0000000e+01   0.0000000e+00
   4.6000000e+01  -7.0000000e+01   0.0000000e+00
   4.8000000e+01  -7.0000000e+01   0.0000000e+00
   5.0000000e+01  -7.0000000e+01   0.0000000e+00
   5.2000000e+01  -7.0000000e+01   0.0000000e+00
   5.4000000e+01  -7.0000000e+01   0.0000000e+00
   5.6000000e+01  -7.0000000e+01   0.0000000e+00
   5.8000000e+01  -7.0000000e+01   0.0000000e+00
   6.0000000e+01  -7.0000000e+01   0.0000000e+00
   6.2000000e+01  -7.0000000e+01   0.0000000e+00
   6.4000000e+01  -7.0000000e+01   0.0000000e+00
   6.6000000e+01  -7.0000000e+01   0.0000000e+00
   6.8000000e+01  -7.0000000e+01   0.0000000e+00
   7.0000000e+01  -7.0000000e+01   0.0000000e+00
   7.2000000e+01  -7.0000000e+01   0.0000000e+00
   7.4000000e+01  -7.0000000e+01   0.0000000e+00
   7.6000000e+01  -7.0000000e+01   0.0000000e+00
   7.8000000e+01  -7.0000000e+01   0.0000000e+00
   8.0000000e+01  -7.0000000e+01   0.0000000e+00
   8.2000000e+01  -7.0000000e+01   0.0000000e+00
   8.4000000e+01  -7.0000000e+01   0.0000000e+00
   8.6000000e+01  -7.0000000e+01   0.0000000e+00
   8.8000000e+01  -7.0000000e+01   0.0000000e+00
   9.0000000e+01  -7.0000000e+01   0.0000000e+00
   9.2000000e+01  -7.0000000e+01   0.0000000e+00
   9.4000000e+01  -7.0000000e+01   0.0000000e+00
   9.6000000e+01  -7.0000000e+01   0.0000000e+00
   9.8000000e+01  -7.0000000e+01   0.0000000e+00
   1.0000000e+02  -7.0000000e+01   0.0000000e+00
  -1.0000000e+02  -6.8000000e+01   0.0000000e+00
  -9.8000000e+01  -6.8000000e+01   0.0000000e+00
  -9.6000000e+01  -6.8000000e+01   0.0000000e+00
  -9.4000000e+01  -6.8000000e+01   0.0000000e+00
  -9.2000000e+01  -6.8000000e+01   0.0000000e+00
  -9.0000000e+01  -6.8000000e+01   0.0000000e+00
  -8.8000000e+01  -6.8000000e+01   0.0000000e+00
  -8.6000000e+01  -6.8000000e+01   0.0000000e+00
  -8.4000000e+01  -6.8000000e+01   0.0000000e+00
  -8.2000000e+01  -6.8000000e+01   0.0000000e+00
  -8.0000000e+01  -6.8000000e+01   0.0000000e+00
  -7.8000000e+01  -6.8000000e+01   0.0000000e+00
  -7.6000000e+01  -6.8000000e+01   0.0000000e+00
  -7.4000000e+01  -6.8000000e+01   0.0000000e+00
  -7.2000000e+01  -6.8000000e+01   0.0000000e+00
  -7.0000000e+01  -6.8000000e+01   0.0000000e+00
  -6.8000000e+01  -6.8000000e+01   0.0000000e+00
  -6.6000000e+01  -6.8000000e+01   0.0000000e+00
  -6.4000000e+01  -6.8000000e+01   0.0000000e+00
  -6.2000000e+01  -6.8000000e+01   0.0000000e+00
  -6.0000000e+01  -6.8000000e+01   0.0000000e+00
  -5.8000000e+01  -6.8000000e+01   0.0000000e+00
  -5.6000000e+01  -6.8000000e+01   0.0000000e+00
  -5.4000000e+01  -6.8000000e+01   0.0000000e+00
  -5.2000000e+01  -6.8000000e+01   0.0000000e+00
  -5.0000000e+01  -6.8000000e+01   0.0000000e+00
  -4.8000000e+01  -6.8000000e+01   0.0000000e+00
  -4.6000000e+01  -6.8000000e+01   0.0000000e+00
  -4.4000000e+01  -6.8000000e+01   0.0000000e+00
  -4.2000000e+01  -6.8000000e+01   0.0000000e+00
  -4.0000000e+01  -6.8000000e+01   0.0000000e+00
  -3.8000000e+01  -6.8000000e+01   0.0000000e+00
  -3.6000000e+01  -6.8000000e+01   0.0000000e+00
  -3.4000000e+01  -6.8000000e+01   0.0000000e+00
  -3.2000000e+01  -6.8000000e+01   0.0000000e+00
  -3.0000000e+01  -6.8000000e+01   0.0000000e+00
  -2.8000000e+01  -6.8000000e+01   0.0000000e+00
  -2.6000000e+01  -6.8000000e+01   0.0000000e+00
  -2.4000000e+01  -6.8000000e+01   0.0000000e+00
  -2.2000000e+01  -6.8000000e+01   0.0000000e+00
  -2.0000000e+01  -6.8000000e+01   0.0000000e+00
  -1.8000000e+01  -6.8000000e+01   0.0000000e+00
  -1.6000000e+01  -6.8000000e+01   0.0000000e+00
  -1.4000000e+01  -6.8000000e+01   0.0000000e+00
  -1.2000000e+01  -6.8000000e+01   0.0000000e+00
  -1.0000000e+01  -6.8000000e+01   0.0000000e+00
  -8.0000000e+00  -6.8000000e+01   0.0000000e+00
  -6.0000000e+00  -6.8000000e+01   0.0000000e+00
  -4.0000000e+00  -6.8000000e+01   0.0000000e+00
  -2.0000000e+00  -6.8000000e+01   0.0000000e+00
   0.0000000e+00  -6.8000000e+01   0.0000000e+00
   2.0000000e+00  -6.8000000e+01   0.0000000e+00
   4.0000000e+00  -6.8000000e+01   0.0000000e+00
   6.0000000e+00  -6.8000000e+01   0.0000000e+00
   8.0000000e+00  -6.8000000e+01   0.0000000e+00
   1.0000000e+01  -6.8000000e+01   0.0000000e+00
   1.2000000e+01  -6.8000000e+01   0.0000000e+00
   1.4000000e+01  -6.8000000e+01   0.0000000e+00
   1.6000000e+01  -6.8000000e+01   0.0000000e+00
   1.8000000e+01  -6.8000000e+01   0.0000000e+00
   2.0000000e+01  -6.8000000e+01   0.0000000e+00
   2.2000000e+01  -6.8000000e+01   0.0000000e+00
   2.4000000e+01  -6.8000000e+01   0.0000000e+00
   2.6000000e+01  -6.8000000e+01   0.0000000e+00
   2.8000000e+01  -6.8000000e+01   0.0000000e+00
   3.0000000e+01  -6.8000000e+01   0.0000000e+00
   3.2000000e+01  -6.8000000e+01   0.0000000e+00
   3.4000000e+01  -6.8000000e+01   0.0000000e+00
   3.6000000e+01  -6.8000000e+01   0.0000000e+00
   3.8000000e+01  -6.8000000e+01   0.0000000e+00
   4.0000000e+01  -6.8000000e+01   0.0000000e+00
   4.2000000e+01  -6.8000000e+01   0.0000000e+00
   4.4000000e+01  -6.8000000e+01   0.0000000e+00
   4.6000000e+01  -6.8000000e+01   0.0000000e+00
   4.8000000e+01  -6.8000000e+01   0.0000000e+00
   5.0000000e+01  -6.8000000e+01   0.0000000e+00
   5.2000000e+01  -6.8000000e+01   0.0000000e+00
   5.4000000e+01  -6.8000000e+01   0.0000000e+00
   5.6000000e+01  -6.8000000e+01   0.0000000e+00
   5.8000000e+01  -6.8000000e+01   0.0000000e+00
   6.0000000e+01  -6.8000000e+01   0.0000000e+00
   6.2000000e+01  -6.8000000e+01   0.0000000e+00
   6.4000000e+01  -6.8000000e+01   0.0000000e+00
   6.6000000e+01  -6.8000000e+01   0.0000000e+00
   6.8000000e+01  -6.8000000e+01   0.0000000e+00
   7.0000000e+01  -6.8000000e+01   0.0000000e+00
   7.2000000e+01  -6.8000000e+01   0.0000000e+00
   7.4000000e+01  -6.8000000e+01   0.0000000e+00
   7.6000000e+01  -6.8000000e+01   0.0000000e+00
   7.8000000e+01  -6.8000000e+01   0.0000000e+00
   8.0000000e+01  -6.8000000e+01   0.0000000e+00
   8.2000000e+01  -6.8000000e+01   0.0000000e+00
   8.4000000e+01  -6.8000000e+01   0.0000000e+00
   8.6000000e+01  -6.8000000e+01   0.0000000e+00
   8.8000000e+01  -6.8000000e+01   0.0000000e+00
   9.0000000e+01  -6.8000000e+01   0.0000000e+00
   9.2000000e+01  -6.8000000e+01   0.0000000e+00
   9.4000000e+01  -6.8000000e+01   0.0000000e+00
   9.6000000e+01  -6.8000000e+01   0.0000000e+00
   9.8000000e+01  -6.8000000e+01   0.0000000e+00
   1.0000000e+02  -6.8000000e+01   0.0000000e+00
  -1.0000000e+02  -6.6000000e+01   0.0000000e+00
  -9.8000000e+01  -6.6000000e+01   0.0000000e+00
  -9.6000000e+01  -6.6000000e+01   0.0000000e+00
  -9.4000000e+01  -6.6000000e+01   0.0000000e+00
  -9.2000000e+01  -6.6000000e+01   0.0000000e+00
  -9.0000000e+01  -6.6000000e+01   0.0000000e+00
  -8.8000000e+01  -6.6000000e+01   0.0000000e+00
  -8.6000000e+01  -6.6000000e+01   0.0000000e+00
  -8.4000000e+01  -6.6000000e+01   0.0000000e+00
  -8.2000000e+01  -6.6000000e+01   0.0000000e+00
  -8.0000000e+01  -6.6000000e+01   0.0000000e+00
  -7.8000000e+01  -6.6000000e+01   0.0000000e+00
  -7.6000000e+01  -6.6000000e+01   0.0000000e+00
  -7.4000000e+01  -6.6000000e+01   0.0000000e+00
  -7.2000000e+01  -6.6000000e+01   0.0000000e+00
  -7.0000000e+01  -6.6000000e+01   0.0000000e+00
  -6.8000000e+01  -6.6000000e+01   0.0000000e+00
  -6.6000000e+01  -6.6000000e+01   0.0000000e+00
  -6.4000000e+01  -6.6000000e+01   0.0000000e+00
  -6.2000000e+01  -6.6000000e+01   0.0000000e+00
  -6.0000000e+01  -6.6000000e+01   0.0000000e+00
  -5.8000000e+01  -6.6000000e+01   0.0000000e+00
  -5.6000000e+01  -6.6000000e+01   0.0000000e+00
  -5.4000000e+01  -6.6000000e+01   0.0000000e+00
  -5.2000000e+01  -6.6000000e+01   0.0000000e+00
  -5.0000000e+01  -6.6000000e+01   0.0000000e+00
  -4.8000000e+01  -6.6000000e+01   0.0000000e+00
  -4.6000000e+01  -6.6000000e+01   0.0000000e+00
  -4.4000000e+01  -6.6000000e+01   0.0000000e+00
  -4.2000000e+01  -6.6000000e+01   0.0000000e+00
  -4.0000000e+01  -6.6000000e+01   0.0000000e+00
  -3.8000000e+01  -6.6000000e+01   0.0000000e+00
  -3.6000000e+01  -6.6000000e+01   0.0000000e+00
  -3.4000000e+01  -6.6000000e+01   0.0000000e+00
  -3.2000000e+01  -6.6000000e+01   0.0000000e+00
  -3.0000000e+01  -6.6000000e+01   0.0000000e+00
  -2.8000000e+01  -6.6000000e+01   0.0000000e+00
  -2.6000000e+01  -6.6000000e+01   0.0000000e+00
  -2.4000000e+01  -6.6000000e+01   0.0000000e+00
  -2.2000000e+01  -6.6000000e+01   0.0000000e+00
  -2.0000000e+01  -6.6000000e+01   0.0000000e+00
  -1.8000000e+01  -6.6000000e+01   0.0000000e+00
  -1.6000000e+01  -6.6000000e+01   0.0000000e+00
  -1.4000000e+01  -6.6000000e+01   0.0000000e+00
  -1.2000000e+01  -6.6000000e+01   0.0000000e+00
  -1.0000000e+01  -6.6000000e+01   0.0000000e+00
  -8.0000000e+00  -6.6000000e+01   0.0000000e+00
  -6.0000000e+00  -6.6000000e+01   0.0000000e+00
  -4.0000000e+00  -6.6000000e+01   0.0000000e+00
  -2.0000000e+00  -6.6000000e+01   0.0000000e+00
   0.0000000e+00  -6.6000000e+01   0.0000000e+00
   2.0000000e+00  -6.6000000e+01   0.0000000e+00
   4.0000000e+00  -6.6000000e+01   0.0000000e+00
   6.0000000e+00  -6.6000000e+01   0.0000000e+00
   8.0000000e+00  -6.6000000e+01   0.0000000e+00
   1.0000000e+01  -6.6000000e+01   0.0000000e+00
   1.2000000e+01  -6.6000000e+01   0.0000000e+00
   1.4000000e+01  -6.6000000e+01   0.0000000e+00
   1.6000000e+01  -6.6000000e+01   0.0000000e+00
   1.8000000e+01  -6.6000000e+01   0.0000000e+00
   2.0000000e+01  -6.6000000e+01   0.0000000e+00
   2.2000000e+01  -6.6000000e+01   0.0000000e+00
   2.4000000e+01  -6.6000000e+01   0.0000000e+00
   2.6000000e+01  -6.6000000e+01   0.0000000e+00
   2.8000000e+01  -6.6000000e+01   0.0000000e+00
   3.0000000e+01  -6.6000000e+01   0.0000000e+00
   3.2000000e+01  -6.6000000e+01   0.0000000e+00
   3.4000000e+01  -6.6000000e+01   0.0000000e+00
   3.6000000e+01  -6.6000000e+01   0.0000000e+00
   3.8000000e+01  -6.6000000e+01   0.0000000e+00
   4.0000000e+01  -6.6000000e+01   0.0000000e+00
   4.2000000e+01  -6.6000000e+01   0.0000000e+00
   4.4000000e+01  -6.6000000e+01   0.0000000e+00
   4.6000000e+01  -6.6000000e+01   0.0000000e+00
   4.8000000e+01  -6.6000000e+01   0.0000000e+00
   5.0000000e+01  -6.6000000e+01   0.0000000e+00
   5.2000000e+01  -6.6000000e+01   0.0000000e+00
   5.4000000e+01  -6.6000000e+01   0.0000000e+00
   5.6000000e+01  -6.6000000e+01   0.0000000e+00
   5.8000000e+01  -6.6000000e+01   0.0000000e+00
   6.0000000e+01  -6.6000000e+01   0.0000000e+00
   6.2000000e+01  -6.6000000e+01   0.0000000e+00
   6.4000000e+01  -6.6000000e+01   0.0000000e+00
   6.6000000e+01  -6.6000000e+01   0.0000000e+00
   6.8000000e+01  -6.6000000e+01   0.0000000e+00
   7.0000000e+01  -6.6000000e+01   0.0000000e+00
   7.2000000e+01  -6.6000000e+01   0.0000000e+00
   7.4000000e+01  -6.6000000e+01   0.0000000e+00
   7.6000000e+01  -6.6000000e+01   0.0000000e+00
   7.8000000e+01  -6.6000000e+01   0.0000000e+00
   8.0000000e+01  -6.6000000e+01   0.0000000e+00
   8.2000000e+01  -6.6000000e+01   0.0000000e+00
   8.4000000e+01  -6.6000000e+01   0.0000000e+00
   8.6000000e+01  -6.6000000e+01   0.0000000e+00
   8.8000000e+01  -6.6000000e+01   0.0000000e+00
   9.0000000e+01  -6.6000000e+01   0.0000000e+00
   9.2000000e+01  -6.6000000e+01   0.0000000e+00
   9.4000000e+01  -6.6000000e+01   0.0000000e+00
   9.6000000e+01  -6.6000000e+01   0.0000000e+00
   9.8000000e+01  -6.6000000e+01   0.0000000e+00
   1.0000000e+02  -6.6000000e+01   0.0000000e+00
  -1.0000000e+02  -6.4000000e+01   0.0000000e+00
  -9.8000000e+01  -6.4000000e+01   0.0000000e+00
  -9.6000000e+01  -6.4000000e+01   0.0000000e+00
  -9.4000000e+01  -6.4000000e+01   0.0000000e+00
  -9.2000000e+01  -6.4000000e+01   0.0000000e+00
  -9.0000000e+01  -6.4000000e+01   0.0000000e+00
  -8.8000000e+01  -6.4000000e+01   0.0000000e+00
  -8.6000000e+01  -6.4000000e+01   0.0000000e+00
  -8.4000000e+01  -6.4000000e+01   0.0000000e+00
  -8.2000000e+01  -6.4000000e+01   0.0000000e+00
  -8.0000000e+01  -6.4000000e+01   0.0000000e+00
  -7.8000000e+01  -6.4000000e+01   0.0000000e+00
  -7.6000000e+01  -6.4000000e+01   0.0000000e+00
  -7.4000000e+01  -6.4000000e+01   0.0000000e+00
  -7.2000000e+01  -6.4000000e+01   0.0000000e+00
  -7.0000000e+01  -6.4000000e+01   0.0000000e+00
  -6.8000000e+01  -6.4000000e+01   0.0000000e+00
  -6.6000000e+01  -6.4000000e+01   0.0000000e+00
  -6.4000000e+01  -6.4000000e+01   0.0000000e+00
  -6.2000000e+01  -6.4000000e+01   0.0000000e+00
  -6.0000000e+01  -6.4000000e+01   0.0000000e+00
  -5.8000000e+01  -6.4000000e+01   0.0000000e+00
  -5.6000000e+01  -6.4000000e+01   0.0000000e+00
  -5.4000000e+01  -6.4000000e+01   0.0000000e+00
  -5.2000000e+01  -6.4000000e+01   0.0000000e+00
  -5.0000000e+01  -6.4000000e+01   0.0000000e+00
  -4.8000000e+01  -6.4000000e+01   0.0000000e+00
  -4.6000000e+01  -6.4000000e+01   0.0000000e+00
  -4.4000000e+01  -6.4000000e+01   0.0000000e+00
  -4.2000000e+01  -6.4000000e+01   0.0000000e+00
  -4.0000000e+01  -6.4000000e+01   0.0000000e+00
  -3.8000000e+01  -6.4000000e+01   0.0000000e+00
  -3.6000000e+01  -6.4000000e+01   0.0000000e+00
  -3.4000000e+01  -6.4000000e+01   0.0000000e+00
  -3.2000000e+01  -6.4000000e+01   0.0000000e+00
  -3.0000000e+01  -6.4000000e+01   0.0000000e+00
  -2.8000000e+01  -6.4000000e+01   0.0000000e+00
  -2.6000000e+01  -6.4000000e+01   0.0000000e+00
  -2.4000000e+01  -6.4000000e+01   0.0000000e+00
  -2.2000000e+01  -6.4000000e+01   0.0000000e+00
  -2.0000000e+01  -6.4000000e+01   0.0000000e+00
  -1.8000000e+01  -6.4000000e+01   0.0000000e+00
  -1.6000000e+01  -6.4000000e+01   0.0000000e+00
  -1.4000000e+01  -6.4000000e+01   0.0000000e+00
  -1.2000000e+01  -6.4000000e+01   0.0000000e+00
  -1.0000000e+01  -6.4000000e+01   0.0000000e+00
  -8.0000000e+00  -6.4000000e+01   0.0000000e+00
  -6.0000000e+00  -6.4000000e+01   0.0000000e+00
  -4.0000000e+00  -6.4000000e+01   0.0000000e+00
  -2.0000000e+00  -6.4000000e+01   0.0000000e+00
   0.0000000e+00  -6.4000000e+01   0.0000000e+00
   2.0000000e+00  -6.4000000e+01   0.0000000e+00
   4.0000000e+00  -6.4000000e+01   0.0000000e+00
   6.0000000e+00  -6.4000000e+01   0.0000000e+00
   8.0000000e+00  -6.4000000e+01   0.0000000e+00
   1.0000000e+01  -6.4000000e+01   0.0000000e+00
   1.2000000e+01  -6.4000000e+01   0.0000000e+00
   1.4000000e+01  -6.4000000e+01   0.0000000e+00
   1.6000000e+01  -6.4000000e+01   0.0000000e+00
   1.8000000e+01  -6.4000000e+01   0.0000000e+00
   2.0000000e+01  -6.4000000e+01   0.0000000e+00
   2.2000000e+01  -6.4000000e+01   0.0000000e+00
   2.4000000e+01  -6.4000000e+01   0.0000000e+00
   2.6000000e+01  -6.4000000e+01   0.0000000e+00
   2.8000000e+01  -6.4000000e+01   0.0000000e+00
   3.0000000e+01  -6.4000000e+01   0.0000000e+00
   3.2000000e+01  -6.4000000e+01   0.0000000e+00
   3.4000000e+01  -6.4000000e+01   0.0000000e+00
   3.6000000e+01  -6.4000000e+01   0.0000000e+00
   3.8000000e+01  -6.4000000e+01   0.0000000e+00
   4.0000000e+01  -6.4000000e+01   0.0000000e+00
   4.2000000e+01  -6.4000000e+01   0.0000000e+00
   4.4000000e+01  -6.4000000e+01   0.0000000e+00
   4.6000000e+01  -6.4000000e+01   0.0000000e+00
   4.8000000e+01  -6.4000000e+01   0.0000000e+00
   5.0000000e+01  -6.4000000e+01   0.0000000e+00
   5.2000000e+01  -6.4000000e+01   0.0000000e+00
   5.4000000e+01  -6.4000000e+01   0.0000000e+00
   5.6000000e+01  -6.4000000e+01   0.0000000e+00
   5.8000000e+01  -6.4000000e+01   0.0000000e+00
   6.0000000e+01  -6.4000000e+01   0.0000000e+00
   6.2000000e+01  -6.4000000e+01   0.0000000e+00
   6.4000000e+01  -6.4000000e+01   0.0000000e+00
   6.6000000e+01  -6.4000000e+01   0.0000000e+00
   6.8000000e+01  -6.4000000e+01   0.0000000e+00
   7.0000000e+01  -6.4000000e+01   0.0000000e+00
   7.2000000e+01  -6.4000000e+01   0.0000000e+00
   7.4000000e+01  -6.4000000e+01   0.0000000e+00
   7.6000000e+01  -6.4000000e+01   0.0000000e+00
   7.8000000e+01  -6.4000000e+01   0.0000000e+00
   8.0000000e+01  -6.4000000e+01   0.0000000e+00
   8.2000000e+01  -6.4000000e+01   0.0000000e+00
   8.4000000e+01  -6.4000000e+01   0.0000000e+00
   8.6000000e+01  -6.4000000e+01   0.0000000e+00
   8.8000000e+01  -6.4000000e+01   0.0000000e+00
   9.0000000e+01  -6.4000000e+01   0.0000000e+00
   9.2000000e+01  -6.4000000e+01   0.0000000e+00
   9.4000000e+01  -6.4000000e+01   0.0000000e+00
   9.6000000e+01  -6.4000000e+01   0.0000000e+00
   9.8000000e+01  -6.4000000e+01   0.0000000e+00
   1.0000000e+02  -6.4000000e+01   0.0000000e+00
  -1.0000000e+02  -6.2000000e+01   0.0000000e+00
  -9.8000000e+01  -6.2000000e+01   0.0000000e+00
  -9.6000000e+01  -6.2000000e+01   0.0000000e+00
  -9.4000000e+01  -6.2000000e+01   0.0000000e+00
  -9.2000000e+01  -6.2000000e+01   0.0000000e+00
  -9.0000000e+01  -6.2000000e+01   0.0000000e+00
  -8.8000000e+01  -6.2000000e+01   0.0000000e+00
  -8.6000000e+01  -6.2000000e+01   0.0000000e+00
  -8.4000000e+01  -6.2000000e+01   0.0000000e+00
  -8.2000000e+01  -6.2000000e+01   0.0000000e+00
  -8.0000000e+01  -6.2000000e+01   0.0000000e+00
  -7.8000000e+01  -6.2000000e+01   0.0000000e+00
  -7.6000000e+01  -6.2000000e+01   0.0000000e+00
  -7.4000000e+01  -6.2000000e+01   0.0000000e+00
  -7.2000000e+01  -6.2000000e+01   0.0000000e+00
  -7.0000000e+01  -6.2000000e+01   0.0000000e+00
  -6.8000000e+01  -6.2000000e+01   0.0000000e+00
  -6.6000000e+01  -6.2000000e+01   0.0000000e+00
  -6.4000000e+01  -6.2000000e+01   0.0000000e+00
  -6.2000000e+01  -6.2000000e+01   0.0000000e+00
  -6.0000000e+01  -6.2000000e+01   0.0000000e+00
  -5.8000000e+01  -6.2000000e+01   0.0000000e+00
  -5.6000000e+01  -6.2000000e+01   0.0000000e+00
  -5.4000000e+01  -6.2000000e+01   0.0000000e+00
  -5.2000000e+01  -6.2000000e+01   0.0000000e+00
  -5.0000000e+01  -6.2000000e+01   0.0000000e+00
  -4.8000000e+01  -6.2000000e+01   0.0000000e+00
  -4.6000000e+01  -6.2000000e+01   0.0000000e+00
  -4.4000000e+01  -6.2000000e+01   0.0000000e+00
  -4.2000000e+01  -6.2000000e+01   0.0000000e+00
  -4.0000000e+01  -6.2000000e+01   0.0000000e+00
  -3.8000000e+01  -6.2000000e+01   0.0000000e+00
  -3.6000000e+01  -6.2000000e+01   0.0000000e+00
  -3.4000000e+01  -6.2000000e+01   0.0000000e+00
  -3.2000000e+01  -6.2000000e+01   0.0000000e+00
  -3.0000000e+01  -6.2000000e+01   0.0000000e+00
  -2.8000000e+01  -6.2000000e+01   0.0000000e+00
  -2.6000000e+01  -6.2000000e+01   0.0000000e+00
  -2.4000000e+01  -6.2000000e+01   0.0000000e+00
  -2.2000000e+01  -6.2000000e+01   0.0000000e+00
  -2.0000000e+01  -6.2000000e+01   0.0000000e+00
  -1.8000000e+01  -6.2000000e+01   0.0000000e+00
  -1.6000000e+01  -6.2000000e+01   0.0000000e+00
  -1.4000000e+01  -6.2000000e+01   0.0000000e+00
  -1.2000000e+01  -6.2000000e+01   0.0000000e+00
  -1.0000000e+01  -6.2000000e+01   0.0000000e+00
  -8.0000000e+00  -6.2000000e+01   0.0000000e+00
  -6.0000000e+00  -6.2000000e+01   0.0000000e+00
  -4.0000000e+00  -6.2000000e+01   0.0000000e+00
  -2.0000000e+00  -6.2000000e+01   0.0000000e+00
   0.0000000e+00  -6.2000000e+01   0.0000000e+00
   2.0000000e+00  -6.2000000e+01   0.0000000e+00
   4.0000000e+00  -6.2000000e+01   0.0000000e+00
   6.0000000e+00  -6.2000000e+01   0.0000000e+00
   8.0000000e+00  -6.2000000e+01   0.0000000e+00
   1.0000000e+01  -6.2000000e+01   0.0000000e+00
   1.2000000e+01  -6.2000000e+01   0.0000000e+00
   1.4000000e+01  -6.2000000e+01   0.0000000e+00
   1.6000000e+01  -6.2000000e+01   0.0000000e+00
   1.8000000e+01  -6.2000000e+01   0.0000000e+00
   2.0000000e+01  -6.2000000e+01   0.0000000e+00
   2.2000000e+01  -6.2000000e+01   0.0000000e+00
   2.4000000e+01  -6.2000000e+01   0.0000000e+00
   2.6000000e+01  -6.2000000e+01   0.0000000e+00
   2.8000000e+01  -6.2000000e+01   0.0000000e+00
   3.0000000e+01  -6.2000000e+01   0.0000000e+00
   3.2000000e+01  -6.2000000e+01   0.0000000e+00
   3.4000000e+01  -6.2000000e+01   0.0000000e+00
   3.6000000e+01  -6.2000000e+01   0.0000000e+00
   3.8000000e+01  -6.2000000e+01   0.0000000e+00
   4.0000000e+01  -6.2000000e+01   0.0000000e+00
   4.2000000e+01  -6.2000000e+01   0.0000000e+00
   4.4000000e+01  -6.2000000e+01   0.0000000e+00
   4.6000000e+01  -6.2000000e+01   0.0000000e+00
   4.8000000e+01  -6.2000000e+01   0.0000000e+00
   5.0000000e+01  -6.2000000e+01   0.0000000e+00
   5.2000000e+01  -6.2000000e+01   0.0000000e+00
   5.4000000e+01  -6.2000000e+01   0.0000000e+00
   5.6000000e+01  -6.2000000e+01   0.0000000e+00
   5.8000000e+01  -6.2000000e+01   0.0000000e+00
   6.0000000e+01  -6.2000000e+01   0.0000000e+00
   6.2000000e+01  -6.2000000e+01   0.0000000e+00
   6.4000000e+01  -6.2000000e+01   0.0000000e+00
   6.6000000e+01  -6.2000000e+01   0.0000000e+00
   6.8000000e+01  -6.2000000e+01   0.0000000e+00
   7.0000000e+01  -6.2000000e+01   0.0000000e+00
   7.2000000e+01  -6.2000000e+01   0.0000000e+00
   7.4000000e+01  -6.2000000e+01   0.0000000e+00
   7.6000000e+01  -6.2000000e+01   0.0000000e+00
   7.8000000e+01  -6.2000000e+01   0.0000000e+00
   8.0000000e+01  -6.2000000e+01   0.0000000e+00
   8.2000000e+01  -6.2000000e+01   0.0000000e+00
   8.4000000e+01  -6.2000000e+01   0.0000000e+00
   8.6000000e+01  -6.2000000e+01   0.0000000e+00
   8.8000000e+01  -6.2000000e+01   0.0000000e+00
   9.0000000e+01  -6.2000000e+01   0.0000000e+00
   9.2000000e+01  -6.2000000e+01   0.0000000e+00
   9.4000000e+01  -6.2000000e+01   0.0000000e+00
   9.6000000e+01  -6.2000000e+01   0.0000000e+00
   9.8000000e+01  -6.2000000e+01   0.0000000e+00
   1.0000000e+02  -6.2000000e+01   0.0000000e+00
  -1.0000000e+02  -6.0000000e+01   0.0000000e+00
  -9.8000000e+01  -6.0000000e+01   0.0000000e+00
  -9.6000000e+01  -6.0000000e+01   0.0000000e+00
  -9.4000000e+01  -6.0000000e+01   0.0000000e+00
  -9.2000000e+01  -6.0000000e+01   0.0000000e+00
  -9.0000000e+01  -6.0000000e+01   0.0000000e+00
  -8.8000000e+01  -6.0000000e+01   0.0000000e+00
  -8.6000000e+01  -6.0000000e+01   0.0000000e+00
  -8.4000000e+01  -6.0000000e+01   0.0000000e+00
  -8.2000000e+01  -6.0000000e+01   0.0000000e+00
  -8.0000000e+01  -6.0000000e+01   0.0000000e+00
  -7.8000000e+01  -6.0000000e+01   0.0000000e+00
  -7.6000000e+01  -6.0000000e+01   0.0000000e+00
  -7.4000000e+01  -6.0000000e+01   0.0000000e+00
  -7.2000000e+01  -6.0000000e+01   0.0000000e+00
  -7.0000000e+01  -6.0000000e+01   0.0000000e+00
  -6.8000000e+01  -6.0000000e+01   0.0000000e+00
  -6.6000000e+01  -6.0000000e+01   0.0000000e+00
  -6.4000000e+01  -6.0000000e+01   0.0000000e+00
  -6.2000000e+01  -6.0000000e+01   0.0000000e+00
  -6.0000000e+01  -6.0000000e+01   0.0000000e+00
  -5.8000000e+01  -6.0000000e+01   0.0000000e+00
  -5.6000000e+01  -6.0000000e+01   0.0000000e+00
  -5.4000000e+01  -6.0000000e+01   0.0000000e+00
  -5.2000000e+01  -6.0000000e+01   0.0000000e+00
  -5.0000000e+01  -6.0000000e+01   0.0000000e+00
  -4.8000000e+01  -6.0000000e+01   0.0000000e+00
  -4.6000000e+01  -6.0000000e+01   0.0000000e+00
  -4.4000000e+01  -6.0000000e+01   0.0000000e+00
  -4.2000000e+01  -6.0000000e+01   0.0000000e+00
  -4.0000000e+01  -6.0000000e+01   0.0000000e+00
  -3.8000000e+01  -6.0000000e+01   0.0000000e+00
  -3.6000000e+01  -6.0000000e+01   0.0000000e+00
  -3.4000000e+01  -6.0000000e+01   0.0000000e+00
  -3.2000000e+01  -6.0000000e+01   0.0000000e+00
  -3.0000000e+01  -6.0000000e+01   0.0000000e+00
  -2.8000000e+01  -6.0000000e+01   0.0000000e+00
  -2.6000000e+01  -6.0000000e+01   0.0000000e+00
  -2.4000000e+01  -6.0000000e+01   0.0000000e+00
  -2.2000000e+01  -6.0000000e+01   0.0000000e+00
  -2.0000000e+01  -6.0000000e+01   0.0000000e+00
  -1.8000000e+01  -6.0000000e+01   0.0000000e+00
  -1.6000000e+01  -6.0000000e+01   0.0000000e+00
  -1.4000000e+01  -6.0000000e+01   0.0000000e+00
  -1.2000000e+01  -6.0000000e+01   0.0000000e+00
  -1.0000000e+01  -6.0000000e+01   0.0000000e+00
  -8.0000000e+00  -6.0000000e+01   0.0000000e+00
  -6.0000000e+00  -6.0000000e+01   0.0000000e+00
  -4.0000000e+00  -6.0000000e+01   0.0000000e+00
  -2.0000000e+00  -6.0000000e+01   0.0000000e+00
   0.0000000e+00  -6.0000000e+01   0.0000000e+00
   2.0000000e+00  -6.0000000e+01   0.0000000e+00
   4.0000000e+00  -6.0000000e+01   0.0000000e+00
   6.0000000e+00  -6.0000000e+01   0.0000000e+00
   8.0000000e+00  -6.0000000e+01   0.0000000e+00
   1.0000000e+01  -6.0000000e+01   0.0000000e+00
   1.2000000e+01  -6.0000000e+01   0.0000000e+00
   1.4000000e+01  -6.0000000e+01   0.0000000e+00
   1.6000000e+01  -6.0000000e+01   0.0000000e+00
   1.8000000e+01  -6.0000000e+01   0.0000000e+00
   2.0000000e+01  -6.0000000e+01   0.0000000e+00
   2.2000000e+01  -6.0000000e+01   0.0000000e+00
   2.4000000e+01  -6.0000000e+01   0.0000000e+00
   2.6000000e+01  -6.0000000e+01   0.0000000e+00
   2.8000000e+01  -6.0000000e+01   0.0000000e+00
   3.0000000e+01  -6.0000000e+01   0.0000000e+00
   3.2000000e+01  -6.0000000e+01   0.0000000e+00
   3.4000000e+01  -6.0000000e+01   0.0000000e+00
   3.6000000e+01  -6.0000000e+01   0.0000000e+00
   3.8000000e+01  -6.0000000e+01   0.0000000e+00
   4.0000000e+01  -6.0000000e+01   0.0000000e+00
   4.2000000e+01  -6.0000000e+01   0.0000000e+00
   4.4000000e+01  -6.0000000e+01   0.0000000e+00
   4.6000000e+01  -6.0000000e+01   0.0000000e+00
   4.8000000e+01  -6.0000000e+01   0.0000000e+00
   5.0000000e+01  -6.0000000e+01   0.0000000e+00
   5.2000000e+01  -6.0000000e+01   0.0000000e+00
   5.4000000e+01  -6.0000000e+01   0.0000000e+00
   5.6000000e+01  -6.0000000e+01   0.0000000e+00
   5.8000000e+01  -6.0000000e+01   0.0000000e+00
   6.0000000e+01  -6.0000000e+01   0.0000000e+00
   6.2000000e+01  -6.0000000e+01   0.0000000e+00
   6.4000000e+01  -6.0000000e+01   0.0000000e+00
   6.6000000e+01  -6.0000000e+01   0.0000000e+00
   6.8000000e+01  -6.0000000e+01   0.0000000e+00
   7.0000000e+01  -6.0000000e+01   0.0000000e+00
   7.2000000e+01  -6.0000000e+01   0.0000000e+00
   7.4000000e+01  -6.0000000e+01   0.0000000e+00
   7.6000000e+01  -6.0000000e+01   0.0000000e+00
   7.8000000e+01  -6.0000000e+01   0.0000000e+00
   8.0000000e+01  -6.0000000e+01   0.0000000e+00
   8.2000000e+01  -6.0000000e+01   0.0000000e+00
   8.4000000e+01  -6.0000000e+01   0.0000000e+00
   8.6000000e+01  -6.0000000e+01   0.0000000e+00
   8.8000000e+01  -6.0000000e+01   0.0000000e+00
   9.0000000e+01  -6.0000000e+01   0.0000000e+00
   9.2000000e+01  -6.0000000e+01   0.0000000e+00
   9.4000000e+01  -6.0000000e+01   0.0000000e+00
   9.6000000e+01  -6.0000000e+01   0.0000000e+00
   9.8000000e+01  -6.0000000e+01   0.0000000e+00
   1.0000000e+02  -6.0000000e+01   0.0000000e+00
  -1.0000000e+02  -5.8000000e+01   0.0000000e+00
  -9.8000000e+01  -5.8000000e+01   0.0000000e+00
  -9.6000000e+01  -5.8000000e+01   0.0000000e+00
  -9.4000000e+01  -5.8000000e+01   0.0000000e+00
  -9.2000000e+01  -5.8000000e+01   0.0000000e+00
  -9.0000000e+01  -5.8000000e+01   0.0000000e+00
  -8.8000000e+01  -5.8000000e+01   0.0000000e+00
  -8.6000000e+01  -5.8000000e+01   0.0000000e+00
  -8.4000000e+01  -5.8000000e+01   0.0000000e+00
  -8.2000000e+01  -5.8000000e+01   0.0000000e+00
  -8.0000000e+01  -5.8000000e+01   0.0000000e+00
  -7.8000000e+01  -5.8000000e+01   0.0000000e+00
  -7.6000000e+01  -5.8000000e+01   0.0000000e+00
  -7.4000000e+01  -5.8000000e+01   0.0000000e+00
  -7.2000000e+01  -5.8000000e+01   0.0000000e+00
  -7.0000000e+01  -5.8000000e+01   0.0000000e+00
  -6.8000000e+01  -5.8000000e+01   0.0000000e+00
  -6.6000000e+01  -5.8000000e+01   0.0000000e+00
  -6.4000000e+01  -5.8000000e+01   0.0000000e+00
  -6.2000000e+01  -5.8000000e+01   0.0000000e+00
  -6.0000000e+01  -5.8000000e+01   0.0000000e+00
  -5.8000000e+01  -5.8000000e+01   0.0000000e+00
  -5.6000000e+01  -5.8000000e+01   0.0000000e+00
  -5.4000000e+01  -5.8000000e+01   0.0000000e+00
  -5.2000000e+01  -5.8000000e+01   0.0000000e+00
  -5.0000000e+01  -5.8000000e+01   0.0000000e+00
  -4.8000000e+01  -5.8000000e+01   0.0000000e+00
  -4.6000000e+01  -5.8000000e+01   0.0000000e+00
  -4.4000000e+01  -5.8000000e+01   0.0000000e+00
  -4.2000000e+01  -5.8000000e+01   0.0000000e+00
  -4.0000000e+01  -5.8000000e+01   0.0000000e+00
  -3.8000000e+01  -5.8000000e+01   0.0000000e+00
  -3.6000000e+01  -5.8000000e+01   0.0000000e+00
  -3.4000000e+01  -5.8000000e+01   0.0000000e+00
  -3.2000000e+01  -5.8000000e+01   0.0000000e+00
  -3.0000000e+01  -5.8000000e+01   0.0000000e+00
  -2.8000000e+01  -5.8000000e+01   0.0000000e+00
  -2.6000000e+01  -5.8000000e+01   0.0000000e+00
  -2.4000000e+01  -5.8000000e+01   0.0000000e+00
  -2.2000000e+01  -5.8000000e+01   0.0000000e+00
  -2.0000000e+01  -5.8000000e+01   0.0000000e+00
  -1.8000000e+01  -5.8000000e+01   0.0000000e+00
  -1.6000000e+01  -5.8000000e+01   0.0000000e+00
  -1.4000000e+01  -5.8000000e+01   0.0000000e+00
  -1.2000000e+01  -5.8000000e+01   0.0000000e+00
  -1.0000000e+01  -5.8000000e+01   0.0000000e+00
  -8.0000000e+00  -5.8000000e+01   0.0000000e+00
  -6.0000000e+00  -5.8000000e+01   0.0000000e+00
  -4.0000000e+00  -5.8000000e+01   0.0000000e+00
  -2.0000000e+00  -5.8000000e+01   0.0000000e+00
   0.0000000e+00  -5.8000000e+01   0.0000000e+00
   2.0000000e+00  -5.8000000e+01   0.0000000e+00
   4.0000000e+00  -5.8000000e+01   0.0000000e+00
   6.0000000e+00  -5.8000000e+01   0.0000000e+00
   8.0000000e+00  -5.8000000e+01   0.0000000e+00
   1.0000000e+01  -5.8000000e+01   0.0000000e+00
   1.2000000e+01  -5.8000000e+01   0.0000000e+00
   1.4000000e+01  -5.8000000e+01   0.0000000e+00
   1.6000000e+01  -5.8000000e+01   0.0000000e+00
   1.8000000e+01  -5.8000000e+01   0.0000000e+00
   2.0000000e+01  -5.8000000e+01   0.0000000e+00
   2.2000000e+01  -5.8000000e+01   0.0000000e+00
   2.4000000e+01  -5.8000000e+01   0.0000000e+00
   2.6000000e+01  -5.8000000e+01   0.0000000e+00
   2.8000000e+01  -5.8000000e+01   0.0000000e+00
   3.0000000e+01  -5.8000000e+01   0.0000000e+00
   3.2000000e+01  -5.8000000e+01   0.0000000e+00
   3.4000000e+01  -5.8000000e+01   0.0000000e+00
   3.6000000e+01  -5.8000000e+01   0.0000000e+00
   3.8000000e+01  -5.8000000e+01   0.0000000e+00
   4.0000000e+01  -5.8000000e+01   0.0000000e+00
   4.2000000e+01  -5.8000000e+01   0.0000000e+00
   4.4000000e+01  -5.8000000e+01   0.0000000e+00
   4.6000000e+01  -5.8000000e+01   0.0000000e+00
   4.8000000e+01  -5.8000000e+01   0.0000000e+00
   5.0000000e+01  -5.8000000e+01   0.0000000e+00
   5.2000000e+01  -5.8000000e+01   0.0000000e+00
   5.4000000e+01  -5.8000000e+01   0.0000000e+00
   5.6000000e+01  -5.8000000e+01   0.0000000e+00
   5.8000000e+01  -5.8000000e+01   0.0000000e+00
   6.0000000e+01  -5.8000000e+01   0.0000000e+00
   6.2000000e+01  -5.8000000e+01   0.0000000e+00
   6.4000000e+01  -5.8000000e+01   0.0000000e+00
   6.6000000e+01  -5.8000000e+01   0.0000000e+00
   6.8000000e+01  -5.8000000e+01   0.0000000e+00
   7.0000000e+01  -5.8000000e+01   0.0000000e+00
   7.2000000e+01  -5.8000000e+01   0.0000000e+00
   7.4000000e+01  -5.8000000e+01   0.0000000e+00
   7.6000000e+01  -5.8000000e+01   0.0000000e+00
   7.8000000e+01  -5.8000000e+01   0.0000000e+00
   8.0000000e+01  -5.8000000e+01   0.0000000e+00
   8.2000000e+01  -5.8000000e+01   0.0000000e+00
   8.4000000e+01  -5.8000000e+01   0.0000000e+00
   8.6000000e+01  -5.8000000e+01   0.0000000e+00
   8.8000000e+01  -5.8000000e+01   0.0000000e+00
   9.0000000e+01  -5.8000000e+01   0.0000000e+00
   9.2000000e+01  -5.8000000e+01   0.0000000e+00
   9.4000000e+01  -5.8000000e+01   0.0000000e+00
   9.6000000e+01  -5.8000000e+01   0.0000000e+00
   9.8000000e+01  -5.8000000e+01   0.0000000e+00
   1.0000000e+02  -5.8000000e+01   0.0000000e+00
  -1.0000000e+02  -5.6000000e+01   0.0000000e+00
  -9.8000000e+01  -5.6000000e+01   0.0000000e+00
  -9.6000000e+01  -5.6000000e+01   0.0000000e+00
  -9.4000000e+01  -5.6000000e+01   0.0000000e+00
  -9.2000000e+01  -5.6000000e+01   0.0000000e+00
  -9.0000000e+01  -5.6000000e+01   0.0000000e+00
  -8.8000000e+01  -5.6000000e+01   0.0000000e+00
  -8.6000000e+01  -5.6000000e+01   0.0000000e+00
  -8.4000000e+01  -5.6000000e+01   0.0000000e+00
  -8.2000000e+01  -5.6000000e+01   0.0000000e+00
  -8.0000000e+01  -5.6000000e+01   0.0000000e+00
  -7.8000000e+01  -5.6000000e+01   0.0000000e+00
  -7.6000000e+01  -5.6000000e+01   0.0000000e+00
  -7.4000000e+01  -5.6000000e+01   0.0000000e+00
  -7.2000000e+01  -5.6000000e+01   0.0000000e+00
  -7.0000000e+01  -5.6000000e+01   0.0000000e+00
  -6.8000000e+01  -5.6000000e+01   0.0000000e+00
  -6.6000000e+01  -5.6000000e+01   0.0000000e+00
  -6.4000000e+01  -5.6000000e+01   0.0000000e+00
  -6.2000000e+01  -5.6000000e+01   0.0000000e+00
  -6.0000000e+01  -5.6000000e+01   0.0000000e+00
  -5.8000000e+01  -5.6000000e+01   0.0000000e+00
  -5.6000000e+01  -5.6000000e+01   0.0000000e+00
  -5.4000000e+01  -5.6000000e+01   0.0000000e+00
  -5.2000000e+01  -5.6000000e+01   0.0000000e+00
  -5.0000000e+01  -5.6000000e+01   0.0000000e+00
  -4.8000000e+01  -5.6000000e+01   0.0000000e+00
  -4.6000000e+01  -5.6000000e+01   0.0000000e+00
  -4.4000000e+01  -5.6000000e+01   0.0000000e+00
  -4.2000000e+01  -5.6000000e+01   0.0000000e+00
  -4.0000000e+01  -5.6000000e+01   0.0000000e+00
  -3.8000000e+01  -5.6000000e+01   0.0000000e+00
  -3.6000000e+01  -5.6000000e+01   0.0000000e+00
  -3.4000000e+01  -5.6000000e+01   0.0000000e+00
  -3.2000000e+01  -5.6000000e+01   0.0000000e+00
  -3.0000000e+01  -5.6000000e+01   0.0000000e+00
  -2.8000000e+01  -5.6000000e+01   0.0000000e+00
  -2.6000000e+01  -5.6000000e+01   0.0000000e+00
  -2.4000000e+01  -5.6000000e+01   0.0000000e+00
  -2.2000000e+01  -5.6000000e+01   0.0000000e+00
  -2.0000000e+01  -5.6000000e+01   0.0000000e+00
  -1.8000000e+01  -5.6000000e+01   0.0000000e+00
  -1.6000000e+01  -5.6000000e+01   0.0000000e+00
  -1.4000000e+01  -5.6000000e+01   0.0000000e+00
  -1.2000000e+01  -5.6000000e+01   0.0000000e+00
  -1.0000000e+01  -5.6000000e+01   0.0000000e+00
  -8.0000000e+00  -5.6000000e+01   0.0000000e+00
  -6.0000000e+00  -5.6000000e+01   0.0000000e+00
  -4.0000000e+00  -5.6000000e+01   0.0000000e+00
  -2.0000000e+00  -5.6000000e+01   0.0000000e+00
   0.0000000e+00  -5.6000000e+01   0.0000000e+00
   2.0000000e+00  -5.6000000e+01   0.0000000e+00
   4.0000000e+00  -5.6000000e+01   0.0000000e+00
   6.0000000e+00  -5.6000000e+01   0.0000000e+00
   8.0000000e+00  -5.6000000e+01   0.0000000e+00
   1.0000000e+01  -5.6000000e+01   0.0000000e+00
   1.2000000e+01  -5.6000000e+01   0.0000000e+00
   1.4000000e+01  -5.6000000e+01   0.0000000e+00
   1.6000000e+01  -5.6000000e+01   0.0000000e+00
   1.8000000e+01  -5.6000000e+01   0.0000000e+00
   2.0000000e+01  -5.6000000e+01   0.0000000e+00
   2.2000000e+01  -5.6000000e+01   0.0000000e+00
   2.4000000e+01  -5.6000000e+01   0.0000000e+00
   2.6000000e+01  -5.6000000e+01   0.0000000e+00
   2.8000000e+01  -5.6000000e+01   0.0000000e+00
   3.0000000e+01  -5.6000000e+01   0.0000000e+00
   3.2000000e+01  -5.6000000e+01   0.0000000e+00
   3.4000000e+01  -5.6000000e+01   0.0000000e+00
   3.6000000e+01  -5.6000000e+01   0.0000000e+00
   3.8000000e+01  -5.6000000e+01   0.0000000e+00
   4.0000000e+01  -5.6000000e+01   0.0000000e+00
   4.2000000e+01  -5.6000000e+01   0.0000000e+00
   4.4000000e+01  -5.6000000e+01   0.0000000e+00
   4.6000000e+01  -5.6000000e+01   0.0000000e+00
   4.8000000e+01  -5.6000000e+01   0.0000000e+00
   5.0000000e+01  -5.6000000e+01   0.0000000e+00
   5.2000000e+01  -5.6000000e+01   0.0000000e+00
   5.4000000e+01  -5.6000000e+01   0.0000000e+00
   5.6000000e+01  -5.6000000e+01   0.0000000e+00
   5.8000000e+01  -5.6000000e+01   0.0000000e+00
   6.0000000e+01  -5.6000000e+01   0.0000000e+00
   6.2000000e+01  -5.6000000e+01   0.0000000e+00
   6.4000000e+01  -5.6000000e+01   0.0000000e+00
   6.6000000e+01  -5.6000000e+01   0.0000000e+00
   6.8000000e+01  -5.6000000e+01   0.0000000e+00
   7.0000000e+01  -5.6000000e+01   0.0000000e+00
   7.2000000e+01  -5.6000000e+01   0.0000000e+00
   7.4000000e+01  -5.6000000e+01   0.0000000e+00
   7.6000000e+01  -5.6000000e+01   0.0000000e+00
   7.8000000e+01  -5.6000000e+01   0.0000000e+00
   8.0000000e+01  -5.6000000e+01   0.0000000e+00
   8.2000000e+01  -5.6000000e+01   0.0000000e+00
   8.4000000e+01  -5.6000000e+01   0.0000000e+00
   8.6000000e+01  -5.6000000e+01   0.0000000e+00
   8.8000000e+01  -5.6000000e+01   0.0000000e+00
   9.0000000e+01  -5.6000000e+01   0.0000000e+00
   9.2000000e+01  -5.6000000e+01   0.0000000e+00
   9.4000000e+01  -5.6000000e+01   0.0000000e+00
   9.6000000e+01  -5.6000000e+01   0.0000000e+00
   9.8000000e+01  -5.6000000e+01   0.0000000e+00
   1.0000000e+02  -5.6000000e+01   0.0000000e+00
  -1.0000000e+02  -5.4000000e+01   0.0000000e+00
  -9.8000000e+01  -5.4000000e+01   0.0000000e+00
  -9.6000000e+01  -5.4000000e+01   0.0000000e+00
  -9.4000000e+01  -5.4000000e+01   0.0000000e+00
  -9.2000000e+01  -5.4000000e+01   0.0000000e+00
  -9.0000000e+01  -5.4000000e+01   0.0000000e+00
  -8.8000000e+01  -5.4000000e+01   0.0000000e+00
  -8.6000000e+01  -5.4000000e+01   0.0000000e+00
  -8.4000000e+01  -5.4000000e+01   0.0000000e+00
  -8.2000000e+01  -5.4000000e+01   0.0000000e+00
  -8.0000000e+01  -5.4000000e+01   0.0000000e+00
  -7.8000000e+01  -5.4000000e+01   0.0000000e+00
  -7.6000000e+01  -5.4000000e+01   0.0000000e+00
  -7.4000000e+01  -5.4000000e+01   0.0000000e+00
  -7.2000000e+01  -5.4000000e+01   0.0000000e+00
  -7.0000000e+01  -5.4000000e+01   0.0000000e+00
  -6.8000000e+01  -5.4000000e+01   0.0000000e+00
  -6.6000000e+01  -5.4000000e+01   0.0000000e+00
  -6.4000000e+01  -5.4000000e+01   0.0000000e+00
  -6.2000000e+01  -5.4000000e+01   0.0000000e+00
  -6.0000000e+01  -5.4000000e+01   0.0000000e+00
  -5.8000000e+01  -5.4000000e+01   0.0000000e+00
  -5.6000000e+01  -5.4000000e+01   0.0000000e+00
  -5.4000000e+01  -5.4000000e+01   0.0000000e+00
  -5.2000000e+01  -5.4000000e+01   0.0000000e+00
  -5.0000000e+01  -5.4000000e+01   0.0000000e+00
  -4.8000000e+01  -5.4000000e+01   0.0000000e+00
  -4.6000000e+01  -5.4000000e+01   0.0000000e+00
  -4.4000000e+01  -5.4000000e+01   0.0000000e+00
  -4.2000000e+01  -5.4000000e+01   0.0000000e+00
  -4.0000000e+01  -5.4000000e+01   0.0000000e+00
  -3.8000000e+01  -5.4000000e+01   0.0000000e+00
  -3.6000000e+01  -5.4000000e+01   0.0000000e+00
  -3.4000000e+01  -5.4000000e+01   0.0000000e+00
  -3.2000000e+01  -5.4000000e+01   0.0000000e+00
  -3.0000000e+01  -5.4000000e+01   0.0000000e+00
  -2.8000000e+01  -5.4000000e+01   0.0000000e+00
  -2.6000000e+01  -5.4000000e+01   0.0000000e+00
  -2.4000000e+01  -5.4000000e+01   0.0000000e+00
  -2.2000000e+01  -5.4000000e+01   0.0000000e+00
  -2.0000000e+01  -5.4000000e+01   0.0000000e+00
  -1.8000000e+01  -5.4000000e+01   0.0000000e+00
  -1.6000000e+01  -5.4000000e+01   0.0000000e+00
  -1.4000000e+01  -5.4000000e+01   0.0000000e+00
  -1.2000000e+01  -5.4000000e+01   0.0000000e+00
  -1.0000000e+01  -5.4000000e+01   0.0000000e+00
  -8.0000000e+00  -5.4000000e+01   0.0000000e+00
  -6.0000000e+00  -5.4000000e+01   0.0000000e+00
  -4.0000000e+00  -5.4000000e+01   0.0000000e+00
  -2.0000000e+00  -5.4000000e+01   0.0000000e+00
   0.0000000e+00  -5.4000000e+01   0.0000000e+00
   2.0000000e+00  -5.4000000e+01   0.0000000e+00
   4.0000000e+00  -5.4000000e+01   0.0000000e+00
   6.0000000e+00  -5.4000000e+01   0.0000000e+00
   8.0000000e+00  -5.4000000e+01   0.0000000e+00
   1.0000000e+01  -5.4000000e+01   0.0000000e+00
   1.2000000e+01  -5.4000000e+01   0.0000000e+00
   1.4000000e+01  -5.4000000e+01   0.0000000e+00
   1.6000000e+01  -5.4000000e+01   0.0000000e+00
   1.8000000e+01  -5.4000000e+01   0.0000000e+00
   2.0000000e+01  -5.4000000e+01   0.0000000e+00
   2.2000000e+01  -5.4000000e+01   0.0000000e+00
   2.4000000e+01  -5.4000000e+01   0.0000000e+00
   2.6000000e+01  -5.4000000e+01   0.0000000e+00
   2.8000000e+01  -5.4000000e+01   0.0000000e+00
   3.0000000e+01  -5.4000000e+01   0.0000000e+00
   3.2000000e+01  -5.4000000e+01   0.0000000e+00
   3.4000000e+01  -5.4000000e+01   0.0000000e+00
   3.6000000e+01  -5.4000000e+01   0.0000000e+00
   3.8000000e+01  -5.4000000e+01   0.0000000e+00
   4.0000000e+01  -5.4000000e+01   0.0000000e+00
   4.2000000e+01  -5.4000000e+01   0.0000000e+00
   4.4000000e+01  -5.4000000e+01   0.0000000e+00
   4.6000000e+01  -5.4000000e+01   0.0000000e+00
   4.8000000e+01  -5.4000000e+01   0.0000000e+00
   5.0000000e+01  -5.4000000e+01   0.0000000e+00
   5.2000000e+01  -5.4000000e+01   0.0000000e+00
   5.4000000e+01  -5.4000000e+01   0.0000000e+00
   5.6000000e+01  -5.4000000e+01   0.0000000e+00
   5.8000000e+01  -5.4000000e+01   0.0000000e+00
   6.0000000e+01  -5.4000000e+01   0.0000000e+00
   6.2000000e+01  -5.4000000e+01   0.0000000e+00
   6.4000000e+01  -5.4000000e+01   0.0000000e+00
   6.6000000e+01  -5.4000000e+01   0.0000000e+00
   6.8000000e+01  -5.4000000e+01   0.0000000e+00
   7.0000000e+01  -5.4000000e+01   0.0000000e+00
   7.2000000e+01  -5.4000000e+01   0.0000000e+00
   7.4000000e+01  -5.4000000e+01   0.0000000e+00
   7.6000000e+01  -5.4000000e+01   0.0000000e+00
   7.8000000e+01  -5.4000000e+01   0.0000000e+00
   8.0000000e+01  -5.4000000e+01   0.0000000e+00
   8.2000000e+01  -5.4000000e+01   0.0000000e+00
   8.4000000e+01  -5.4000000e+01   0.0000000e+00
   8.6000000e+01  -5.4000000e+01   0.0000000e+00
   8.8000000e+01  -5.4000000e+01   0.0000000e+00
   9.0000000e+01  -5.4000000e+01   0.0000000e+00
   9.2000000e+01  -5.4000000e+01   0.0000000e+00
   9.4000000e+01  -5.4000000e+01   0.0000000e+00
   9.6000000e+01  -5.4000000e+01   0.0000000e+00
   9.8000000e+01  -5.4000000e+01   0.0000000e+00
   1.0000000e+02  -5.4000000e+01   0.0000000e+00
  -1.0000000e+02  -5.2000000e+01   0.0000000e+00
  -9.8000000e+01  -5.2000000e+01   0.0000000e+00
  -9.6000000e+01  -5.2000000e+01   0.0000000e+00
  -9.4000000e+01  -5.2000000e+01   0.0000000e+00
  -9.2000000e+01  -5.2000000e+01   0.0000000e+00
  -9.0000000e+01  -5.2000000e+01   0.0000000e+00
  -8.8000000e+01  -5.2000000e+01   0.0000000e+00
  -8.6000000e+01  -5.2000000e+01   0.0000000e+00
  -8.4000000e+01  -5.2000000e+01   0.0000000e+00
  -8.2000000e+01  -5.2000000e+01   0.0000000e+00
  -8.0000000e+01  -5.2000000e+01   0.0000000e+00
  -7.8000000e+01  -5.2000000e+01   0.0000000e+00
  -7.6000000e+01  -5.2000000e+01   0.0000000e+00
  -7.4000000e+01  -5.2000000e+01   0.0000000e+00
  -7.2000000e+01  -5.2000000e+01   0.0000000e+00
  -7.0000000e+01  -5.2000000e+01   0.0000000e+00
  -6.8000000e+01  -5.2000000e+01   0.0000000e+00
  -6.6000000e+01  -5.2000000e+01   0.0000000e+00
  -6.4000000e+01  -5.2000000e+01   0.0000000e+00
  -6.2000000e+01  -5.2000000e+01   0.0000000e+00
  -6.0000000e+01  -5.2000000e+01   0.0000000e+00
  -5.8000000e+01  -5.2000000e+01   0.0000000e+00
  -5.6000000e+01  -5.2000000e+01   0.0000000e+00
  -5.4000000e+01  -5.2000000e+01   0.0000000e+00
  -5.2000000e+01  -5.2000000e+01   0.0000000e+00
  -5.0000000e+01  -5.2000000e+01   0.0000000e+00
  -4.8000000e+01  -5.2000000e+01   0.0000000e+00
  -4.6000000e+01  -5.2000000e+01   0.0000000e+00
  -4.4000000e+01  -5.2000000e+01   0.0000000e+00
  -4.2000000e+01  -5.2000000e+01   0.0000000e+00
  -4.0000000e+01  -5.2000000e+01   0.0000000e+00
  -3.8000000e+01  -5.2000000e+01   0.0000000e+00
  -3.6000000e+01  -5.2000000e+01   0.0000000e+00
  -3.4000000e+01  -5.2000000e+01   0.0000000e+00
  -3.2000000e+01  -5.2000000e+01   0.0000000e+00
  -3.0000000e+01  -5.2000000e+01   0.0000000e+00
  -2.8000000e+01  -5.2000000e+01   0.0000000e+00
  -2.6000000e+01  -5.2000000e+01   0.0000000e+00
  -2.4000000e+01  -5.2000000e+01   0.0000000e+00
  -2.2000000e+01  -5.2000000e+01   0.0000000e+00
  -2.0000000e+01  -5.2000000e+01   0.0000000e+00
  -1.8000000e+01  -5.2000000e+01   0.0000000e+00
  -1.6000000e+01  -5.2000000e+01   0.0000000e+00
  -1.4000000e+01  -5.2000000e+01   0.0000000e+00
  -1.2000000e+01  -5.2000000e+01   0.0000000e+00
  -1.0000000e+01  -5.2000000e+01   0.0000000e+00
  -8.0000000e+00  -5.2000000e+01   0.0000000e+00
  -6.0000000e+00  -5.2000000e+01   0.0000000e+00
  -4.0000000e+00  -5.2000000e+01   0.0000000e+00
  -2.0000000e+00  -5.2000000e+01   0.0000000e+00
   0.0000000e+00  -5.2000000e+01   0.0000000e+00
   2.0000000e+00  -5.2000000e+01   0.0000000e+00
   4.0000000e+00  -5.2000000e+01   0.0000000e+00
   6.0000000e+00  -5.2000000e+01   0.0000000e+00
   8.0000000e+00  -5.2000000e+01   0.0000000e+00
   1.0000000e+01  -5.2000000e+01   0.0000000e+00
   1.2000000e+01  -5.2000000e+01   0.0000000e+00
   1.4000000e+01  -5.2000000e+01   0.0000000e+00
   1.6000000e+01  -5.2000000e+01   0.0000000e+00
   1.8000000e+01  -5.2000000e+01   0.0000000e+00
   2.0000000e+01  -5.2000000e+01   0.0000000e+00
   2.2000000e+01  -5.2000000e+01   0.0000000e+00
   2.4000000e+01  -5.2000000e+01   0.0000000e+00
   2.6000000e+01  -5.2000000e+01   0.0000000e+00
   2.8000000e+01  -5.2000000e+01   0.0000000e+00
   3.0000000e+01  -5.2000000e+01   0.0000000e+00
   3.2000000e+01  -5.2000000e+01   0.0000000e+00
   3.4000000e+01  -5.2000000e+01   0.0000000e+00
   3.6000000e+01  -5.2000000e+01   0.0000000e+00
   3.8000000e+01  -5.2000000e+01   0.0000000e+00
   4.0000000e+01  -5.2000000e+01   0.0000000e+00
   4.2000000e+01  -5.2000000e+01   0.0000000e+00
   4.4000000e+01  -5.2000000e+01   0.0000000e+00
   4.6000000e+01  -5.2000000e+01   0.0000000e+00
   4.8000000e+01  -5.2000000e+01   0.0000000e+00
   5.0000000e+01  -5.2000000e+01   0.0000000e+00
   5.2000000e+01  -5.2000000e+01   0.0000000e+00
   5.4000000e+01  -5.2000000e+01   0.0000000e+00
   5.6000000e+01  -5.2000000e+01   0.0000000e+00
   5.8000000e+01  -5.2000000e+01   0.0000000e+00
   6.0000000e+01  -5.2000000e+01   0.0000000e+00
   6.2000000e+01  -5.2000000e+01   0.0000000e+00
   6.4000000e+01  -5.2000000e+01   0.0000000e+00
   6.6000000e+01  -5.2000000e+01   0.0000000e+00
   6.8000000e+01  -5.2000000e+01   0.0000000e+00
   7.0000000e+01  -5.2000000e+01   0.0000000e+00
   7.2000000e+01  -5.2000000e+01   0.0000000e+00
   7.4000000e+01  -5.2000000e+01   0.0000000e+00
   7.6000000e+01  -5.2000000e+01   0.0000000e+00
   7.8000000e+01  -5.2000000e+01   0.0000000e+00
   8.0000000e+01  -5.2000000e+01   0.0000000e+00
   8.2000000e+01  -5.2000000e+01   0.0000000e+00
   8.4000000e+01  -5.2000000e+01   0.0000000e+00
   8.6000000e+01  -5.2000000e+01   0.0000000e+00
   8.8000000e+01  -5.2000000e+01   0.0000000e+00
   9.0000000e+01  -5.2000000e+01   0.0000000e+00
   9.2000000e+01  -5.2000000e+01   0.0000000e+00
   9.4000000e+01  -5.2000000e+01   0.0000000e+00
   9.6000000e+01  -5.2000000e+01   0.0000000e+00
   9.8000000e+01  -5.2000000e+01   0.0000000e+00
   1.0000000e+02  -5.2000000e+01   0.0000000e+00
  -1.0000000e+02  -5.0000000e+01   0.0000000e+00
  -9.8000000e+01  -5.0000000e+01   0.0000000e+00
  -9.6000000e+01  -5.0000000e+01   0.0000000e+00
  -9.4000000e+01  -5.0000000e+01   0.0000000e+00
  -9.2000000e+01  -5.0000000e+01   0.0000000e+00
  -9.0000000e+01  -5.0000000e+01   0.0000000e+00
  -8.8000000e+01  -5.0000000e+01   0.0000000e+00
  -8.6000000e+01  -5.0000000e+01   0.0000000e+00
  -8.4000000e+01  -5.0000000e+01   0.0000000e+00
  -8.2000000e+01  -5.0000000e+01   0.0000000e+00
  -8.0000000e+01  -5.0000000e+01   0.0000000e+00
  -7.8000000e+01  -5.0000000e+01   0.0000000e+00
  -7.6000000e+01  -5.0000000e+01   0.0000000e+00
  -7.4000000e+01  -5.0000000e+01   0.0000000e+00
  -7.2000000e+01  -5.0000000e+01   0.0000000e+00
  -7.0000000e+01  -5.0000000e+01   0.0000000e+00
  -6.8000000e+01  -5.0000000e+01   0.0000000e+00
  -6.6000000e+01  -5.0000000e+01   0.0000000e+00
  -6.4000000e+01  -5.0000000e+01   0.0000000e+00
  -6.2000000e+01  -5.0000000e+01   0.0000000e+00
  -6.0000000e+01  -5.0000000e+01   0.0000000e+00
  -5.8000000e+01  -5.0000000e+01   0.0000000e+00
  -5.6000000e+01  -5.0000000e+01   0.0000000e+00
  -5.4000000e+01  -5.0000000e+01   0.0000000e+00
  -5.2000000e+01  -5.0000000e+01   0.0000000e+00
  -5.0000000e+01  -5.0000000e+01   0.0000000e+00
  -4.8000000e+01  -5.0000000e+01   0.0000000e+00
  -4.6000000e+01  -5.0000000e+01   0.0000000e+00
  -4.4000000e+01  -5.0000000e+01   0.0000000e+00
  -4.2000000e+01  -5.0000000e+01   0.0000000e+00
  -4.0000000e+01  -5.0000000e+01   0.0000000e+00
  -3.8000000e+01  -5.0000000e+01   0.0000000e+00
  -3.6000000e+01  -5.0000000e+01   0.0000000e+00
  -3.4000000e+01  -5.0000000e+01   0.0000000e+00
  -3.2000000e+01  -5.0000000e+01   0.0000000e+00
  -3.0000000e+01  -5.0000000e+01   0.0000000e+00
  -2.8000000e+01  -5.0000000e+01   0.0000000e+00
  -2.6000000e+01  -5.0000000e+01   0.0000000e+00
  -2.4000000e+01  -5.0000000e+01   0.0000000e+00
  -2.2000000e+01  -5.0000000e+01   0.0000000e+00
  -2.0000000e+01  -5.0000000e+01   0.0000000e+00
  -1.8000000e+01  -5.0000000e+01   0.0000000e+00
  -1.6000000e+01  -5.0000000e+01   0.0000000e+00
  -1.4000000e+01  -5.0000000e+01   0.0000000e+00
  -1.2000000e+01  -5.0000000e+01   0.0000000e+00
  -1.0000000e+01  -5.0000000e+01   0.0000000e+00
  -8.0000000e+00  -5.0000000e+01   0.0000000e+00
  -6.0000000e+00  -5.0000000e+01   0.0000000e+00
  -4.0000000e+00  -5.0000000e+01   0.0000000e+00
  -2.0000000e+00  -5.0000000e+01   0.0000000e+00
   0.0000000e+00  -5.0000000e+01   8.4685840e-01
   2.0000000e+00  -5.0000000e+01   0.0000000e+00
   4.0000000e+00  -5.0000000e+01   0.0000000e+00
   6.0000000e+00  -5.0000000e+01   0.0000000e+00
   8.0000000e+00  -5.0000000e+01   0.0000000e+00
   1.0000000e+01  -5.0000000e+01   0.0000000e+00
   1.2000000e+01  -5.0000000e+01   0.0000000e+00
   1.4000000e+01  -5.0000000e+01   0.0000000e+00
   1.6000000e+01  -5.0000000e+01   0.0000000e+00
   1.8000000e+01  -5.0000000e+01   0.0000000e+00
   2.0000000e+01  -5.0000000e+01   0.0000000e+00
   2.2000000e+01  -5.0000000e+01   0.0000000e+00
   2.4000000e+01  -5.0000000e+01   0.0000000e+00
   2.6000000e+01  -5.0000000e+01   0.0000000e+00
   2.8000000e+01  -5.0000000e+01   0.0000000e+00
   3.0000000e+01  -5.0000000e+01   0.0000000e+00
   3.2000000e+01  -5.0000000e+01   0.0000000e+00
   3.4000000e+01  -5.0000000e+01   0.0000000e+00
   3.6000000e+01  -5.0000000e+01   0.0000000e+00
   3.8000000e+01  -5.0000000e+01   0.0000000e+00
   4.0000000e+01  -5.0000000e+01   0.0000000e+00
   4.2000000e+01  -5.0000000e+01   0.0000000e+00
   4.4000000e+01  -5.0000000e+01   0.0000000e+00
   4.6000000e+01  -5.0000000e+01   0.0000000e+00
   4.8000000e+01  -5.0000000e+01   0.0000000e+00
   5.0000000e+01  -5.0000000e+01   0.0000000e+00
   5.2000000e+01  -5.0000000e+01   0.0000000e+00
   5.4000000e+01  -5.0000000e+01   0.0000000e+00
   5.6000000e+01  -5.0000000e+01   0.0000000e+00
   5.8000000e+01  -5.0000000e+01   0.0000000e+00
   6.0000000e+01  -5.0000000e+01   0.0000000e+00
   6.2000000e+01  -5.0000000e+01   0.0000000e+00
   6.4000000e+01  -5.0000000e+01   0.0000000e+00
   6.6000000e+01  -5.0000000e+01   0.0000000e+00
   6.8000000e+01  -5.0000000e+01   0.0000000e+00
   7.0000000e+01  -5.0000000e+01   0.0000000e+00
   7.2000000e+01  -5.0000000e+01   0.0000000e+00
   7.4000000e+01  -5.0000000e+01   0.0000000e+00
   7.6000000e+01  -5.0000000e+01   0.0000000e+00
   7.8000000e+01  -5.0000000e+01   0.0000000e+00
   8.0000000e+01  -5.0000000e+01   0.0000000e+00
   8.2000000e+01  -5.0000000e+01   0.0000000e+00
   8.4000000e+01  -5.0000000e+01   0.0000000e+00
   8.6000000e+01  -5.0000000e+01   0.0000000e+00
   8.8000000e+01  -5.0000000e+01   0.0000000e+00
   9.0000000e+01  -5.0000000e+01   0.0000000e+00
   9.2000000e+01  -5.0000000e+01   0.0000000e+00
   9.4000000e+01  -5.0000000e+01   0.0000000e+00
   9.6000000e+01  -5.0000000e+01   0.0000000e+00
   9.8000000e+01  -5.0000000e+01   0.0000000e+00
   1.0000000e+02  -5.0000000e+01   0.0000000e+00
  -1.0000000e+02  -4.8000000e+01   0.0000000e+00
  -9.8000000e+01  -4.8000000e+01   0.0000000e+00
  -9.6000000e+01  -4.8000000e+01   0.0000000e+00
  -9.4000000e+01  -4.8000000e+01   0.0000000e+00
  -9.2000000e+01  -4.8000000e+01   0.0000000e+00
  -9.0000000e+01  -4.8000000e+01   0.0000000e+00
  -8.8000000e+01  -4.8000000e+01   0.0000000e+00
  -8.6000000e+01  -4.8000000e+01   0.0000000e+00
  -8.4000000e+01  -4.8000000e+01   0.0000000e+00
  -8.2000000e+01  -4.8000000e+01   0.0000000e+00
  -8.0000000e+01  -4.8000000e+01   0.0000000e+00
  -7.8000000e+01  -4.8000000e+01   0.0000000e+00
  -7.6000000e+01  -4.8000000e+01   0.0000000e+00
  -7.4000000e+01  -4.8000000e+01   0.0000000e+00
  -7.2000000e+01  -4.8000000e+01   0.0000000e+00
  -7.0000000e+01  -4.8000000e+01   0.0000000e+00
  -6.8000000e+01  -4.8000000e+01   0.0000000e+00
  -6.6000000e+01  -4.8000000e+01   0.0000000e+00
  -6.4000000e+01  -4.8000000e+01   0.0000000e+00
  -6.2000000e+01  -4.8000000e+01   0.0000000e+00
  -6.0000000e+01  -4.8000000e+01   0.0000000e+00
  -5.8000000e+01  -4.8000000e+01   0.0000000e+00
  -5.6000000e+01  -4.8000000e+01   0.0000000e+00
  -5.4000000e+01  -4.8000000e+01   0.0000000e+00
  -5.2000000e+01  -4.8000000e+01   0.0000000e+00
  -5.0000000e+01  -4.8000000e+01   0.0000000e+00
  -4.8000000e+01  -4.8000000e+01   0.0000000e+00
  -4.6000000e+01  -4.8000000e+01   0.0000000e+00
  -4.4000000e+01  -4.8000000e+01   0.0000000e+00
  -4.2000000e+01  -4.8000000e+01   0.0000000e+00
  -4.0000000e+01  -4.8000000e+01   0.0000000e+00
  -3.8000000e+01  -4.8000000e+01   0.0000000e+00
  -3.6000000e+01  -4.8000000e+01   0.0000000e+00
  -3.4000000e+01  -4.8000000e+01   0.0000000e+00
  -3.2000000e+01  -4.8000000e+01   0.0000000e+00
  -3.0000000e+01  -4.8000000e+01   0.0000000e+00
  -2.8000000e+01  -4.8000000e+01   0.0000000e+00
  -2.6000000e+01  -4.8000000e+01   0.0000000e+00
  -2.4000000e+01  -4.8000000e+01   0.0000000e+00
  -2.2000000e+01  -4.8000000e+01   0.0000000e+00
  -2.0000000e+01  -4.8000000e+01   0.0000000e+00
  -1.8000000e+01  -4.8000000e+01   0.0000000e+00
  -1.6000000e+01  -4.8000000e+01   0.0000000e+00
  -1.4000000e+01  -4.8000000e+01   9.1576862e-01
  -1.2000000e+01  -4.8000000e+01   8.9434324e-01
  -1.0000000e+01  -4.8000000e+01   9.2244568e-01
  -8.0000000e+00  -4.8000000e+01   8.7362266e-01
  -6.0000000e+00  -4.8000000e+01   8.4205938e-01
  -4.0000000e+00  -4.8000000e+01   8.2728708e-01
  -2.0000000e+00  -4.8000000e+01   8.1584593e-01
   0.0000000e+00  -4.8000000e+01   8.0576711e-01
   2.0000000e+00  -4.8000000e+01   7.9636877e-01
   4.0000000e+00  -4.8000000e+01   7.8728583e-01
   6.0000000e+00  -4.8000000e+01   7.7815918e-01
   8.0000000e+00  -4.8000000e+01   7.6432876e-01
   1.0000000e+01  -4.8000000e+01   7.1194994e-01
   1.2000000e+01  -4.8000000e+01   7.4046007e-01
   1.4000000e+01  -4.8000000e+01   7.6208527e-01
   1.6000000e+01  -4.8000000e+01   0.0000000e+00
   1.8000000e+01  -4.8000000e+01   0.0000000e+00
   2.0000000e+01  -4.8000000e+01   0.0000000e+00
   2.2000000e+01  -4.8000000e+01   0.0000000e+00
   2.4000000e+01  -4.8000000e+01   0.0000000e+00
   2.6000000e+01  -4.8000000e+01   0.0000000e+00
   2.8000000e+01  -4.8000000e+01   0.0000000e+00
   3.0000000e+01  -4.8000000e+01   0.0000000e+00
   3.2000000e+01  -4.8000000e+01   0.0000000e+00
   3.4000000e+01  -4.8000000e+01   0.0000000e+00
   3.6000000e+01  -4.8000000e+01   0.0000000e+00
   3.8000000e+01  -4.8000000e+01   0.0000000e+00
   4.0000000e+01  -4.8000000e+01   0.0000000e+00
   4.2000000e+01  -4.8000000e+01   0.0000000e+00
   4.4000000e+01  -4.8000000e+01   0.0000000e+00
   4.6000000e+01  -4.8000000e+01   0.0000000e+00
   4.8000000e+01  -4.8000000e+01   0.0000000e+00
   5.0000000e+01  -4.8000000e+01   0.0000000e+00
   5.2000000e+01  -4.8000000e+01   0.0000000e+00
   5.4000000e+01  -4.8000000e+01   0.0000000e+00
   5.6000000e+01  -4.8000000e+01   0.0000000e+00
   5.8000000e+01  -4.8000000e+01   0.0000000e+00
   6.0000000e+01  -4.8000000e+01   0.0000000e+00
   6.2000000e+01  -4.8000000e+01   0.0000000e+00
   6.4000000e+01  -4.8000000e+01   0.0000000e+00
   6.6000000e+01  -4.8000000e+01   0.0000000e+00
   6.8000000e+01  -4.8000000e+01   0.0000000e+00
   7.0000000e+01  -4.8000000e+01   0.0000000e+00
   7.2000000e+01  -4.8000000e+01   0.0000000e+00
   7.4000000e+01  -4.8000000e+01   0.0000000e+00
   7.6000000e+01  -4.8000000e+01   0.0000000e+00
   7.8000000e+01  -4.8000000e+01   0.0000000e+00
   8.0000000e+01  -4.8000000e+01   0.0000000e+00
   8.2000000e+01  -4.8000000e+01   0.0000000e+00
   8.4000000e+01  -4.8000000e+01   0.0000000e+00
   8.6000000e+01  -4.8000000e+01   0.0000000e+00
   8.8000000e+01  -4.8000000e+01   0.0000000e+00
   9.0000000e+01  -4.8000000e+01   0.0000000e+00
   9.2000000e+01  -4.8000000e+01   0.0000000e+00
   9.4000000e+01  -4.8000000e+01   0.0000000e+00
   9.6000000e+01  -4.8000000e+01   0.0000000e+00
   9.8000000e+01  -4.8000000e+01   0.0000000e+00
   1.0000000e+02  -4.8000000e+01   0.0000000e+00
  -1.0000000e+02  -4.6000000e+01   0.0000000e+00
  -9.8000000e+01  -4.6000000e+01   0.0000000e+00
  -9.6000000e+01  -4.6000000e+01   0.0000000e+00
  -9.4000000e+01  -4.6000000e+01   0.0000000e+00
  -9.2000000e+01  -4.6000000e+01   0.0000000e+00
  -9.0000000e+01  -4.6000000e+01   0.0000000e+00
  -8.8000000e+01  -4.6000000e+01   0.0000000e+00
  -8.6000000e+01  -4.6000000e+01   0.0000000e+00
  -8.4000000e+01  -4.6000000e+01   0.0000000e+00
  -8.2000000e+01  -4.6000000e+01   0.0000000e+00
  -8.0000000e+01  -4.6000000e+01   0.0000000e+00
  -7.8000000e+01  -4.6000000e+01   0.0000000e+00
  -7.6000000e+01  -4.6000000e+01   0.0000000e+00
  -7.4000000e+01  -4.6000000e+01   0.0000000e+00
  -7.2000000e+01  -4.6000000e+01   0.0000000e+00
  -7.0000000e+01  -4.6000000e+01   0.0000000e+00
  -6.8000000e+01  -4.6000000e+01   0.0000000e+00
  -6.6000000e+01  -4.6000000e+01   0.0000000e+00
  -6.4000000e+01  -4.6000000e+01   0.0000000e+00
  -6.2000000e+01  -4.6000000e+01   0.0000000e+00
  -6.0000000e+01  -4.6000000e+01   0.0000000e+00
  -5.8000000e+01  -4.6000000e+01   0.0000000e+00
  -5.6000000e+01  -4.6000000e+01   0.0000000e+00
  -5.4000000e+01  -4.6000000e+01   0.0000000e+00
  -5.2000000e+01  -4.6000000e+01   0.0000000e+00
  -5.0000000e+01  -4.6000000e+01   0.0000000e+00
  -4.8000000e+01  -4.6000000e+01   0.0000000e+00
  -4.6000000e+01  -4.6000000e+01   0.0000000e+00
  -4.4000000e+01  -4.6000000e+01   0.0000000e+00
  -4.2000000e+01  -4.6000000e+01   0.0000000e+00
  -4.0000000e+01  -4.6000000e+01   0.0000000e+00
  -3.8000000e+01  -4.6000000e+01   0.0000000e+00
  -3.6000000e+01  -4.6000000e+01   0.0000000e+00
  -3.4000000e+01  -4.6000000e+01   0.0000000e+00
  -3.2000000e+01  -4.6000000e+01   0.0000000e+00
  -3.0000000e+01  -4.6000000e+01   0.0000000e+00
  -2.8000000e+01  -4.6000000e+01   0.0000000e+00
  -2.6000000e+01  -4.6000000e+01   0.0000000e+00
  -2.4000000e+01  -4.6000000e+01   0.0000000e+00
  -2.2000000e+01  -4.6000000e+01   0.0000000e+00
  -2.0000000e+01  -4.6000000e+01   0.0000000e+00
  -1.8000000e+01  -4.6000000e+01   9.4459047e-01
  -1.6000000e+01  -4.6000000e+01   9.0014227e-01
  -1.4000000e+01  -4.6000000e+01   8.7329868e-01
  -1.2000000e+01  -4.6000000e+01   8.6255415e-01
  -1.0000000e+01  -4.6000000e+01   8.6650701e-01
  -8.0000000e+00  -4.6000000e+01   8.5285743e-01
  -6.0000000e+00  -4.6000000e+01   8.3223906e-01
  -4.0000000e+00  -4.6000000e+01   8.1513119e-01
  -2.0000000e+00  -4.6000000e+01   8.0120426e-01
   0.0000000e+00  -4.6000000e+01   7.8920180e-01
   2.0000000e+00  -4.6000000e+01   7.7816449e-01
   4.0000000e+00  -4.6000000e+01   7.6722390e-01
   6.0000000e+00  -4.6000000e+01   7.5478009e-01
   8.0000000e+00  -4.6000000e+01   7.3731803e-01
   1.0000000e+01  -4.6000000e+01   7.1878674e-01
   1.2000000e+01  -4.6000000e+01   7.2111664e-01
   1.4000000e+01  -4.6000000e+01   7.2299398e-01
   1.6000000e+01  -4.6000000e+01   7.0989806e-01
   1.8000000e+01  -4.6000000e+01   6.7395325e-01
   2.0000000e+01  -4.6000000e+01   0.0000000e+00
   2.2000000e+01  -4.6000000e+01   0.0000000e+00
   2.4000000e+01  -4.6000000e+01   0.0000000e+00
   2.6000000e+01  -4.6000000e+01   0.0000000e+00
   2.8000000e+01  -4.6000000e+01   0.0000000e+00
   3.0000000e+01  -4.6000000e+01   0.0000000e+00
   3.2000000e+01  -4.6000000e+01   0.0000000e+00
   3.4000000e+01  -4.6000000e+01   0.0000000e+00
   3.6000000e+01  -4.6000000e+01   0.0000000e+00
   3.8000000e+01  -4.6000000e+01   0.0000000e+00
   4.0000000e+01  -4.6000000e+01   0.0000000e+00
   4.2000000e+01  -4.6000000e+01   0.0000000e+00
   4.4000000e+01  -4.6000000e+01   0.0000000e+00
   4.6000000e+01  -4.6000000e+01   0.0000000e+00
   4.8000000e+01  -4.6000000e+01   0.0000000e+00
   5.0000000e+01  -4.6000000e+01   0.0000000e+00
   5.2000000e+01  -4.6000000e+01   0.0000000e+00
   5.4000000e+01  -4.6000000e+01   0.0000000e+00
   5.6000000e+01  -4.6000000e+01   0.0000000e+00
   5.8000000e+01  -4.6000000e+01   0.0000000e+00
   6.0000000e+01  -4.6000000e+01   0.0000000e+00
   6.2000000e+01  -4.6000000e+01   0.0000000e+00
   6.4000000e+01  -4.6000000e+01   0.0000000e+00
   6.6000000e+01  -4.6000000e+01   0.0000000e+00
   6.8000000e+01  -4.6000000e+01   0.0000000e+00
   7.0000000e+01  -4.6000000e+01   0.0000000e+00
   7.2000000e+01  -4.6000000e+01   0.0000000e+00
   7.4000000e+01  -4.6000000e+01   0.0000000e+00
   7.6000000e+01  -4.6000000e+01   0.0000000e+00
   7.8000000e+01  -4.6000000e+01   0.0000000e+00
   8.0000000e+01  -4.6000000e+01   0.0000000e+00
   8.2000000e+01  -4.6000000e+01   0.0000000e+00
   8.4000000e+01  -4.6000000e+01   0.0000000e+00
   8.6000000e+01  -4.6000000e+01   0.0000000e+00
   8.8000000e+01  -4.6000000e+01   0.0000000e+00
   9.0000000e+01  -4.6000000e+01   0.0000000e+00
   9.2000000e+01  -4.6000000e+01   0.0000000e+00
   9.4000000e+01  -4.6000000e+01   0.0000000e+00
   9.6000000e+01  -4.6000000e+01   0.0000000e+00
   9.8000000e+01  -4.6000000e+01   0.0000000e+00
   1.0000000e+02  -4.6000000e+01   0.0000000e+00
  -1.0000000e+02  -4.4000000e+01   0.0000000e+00
  -9.8000000e+01  -4.4000000e+01   0.0000000e+00
  -9.6000000e+01  -4.4000000e+01   0.0000000e+00
  -9.4000000e+01  -4.4000000e+01   0.0000000e+00
  -9.2000000e+01  -4.4000000e+01   0.0000000e+00
  -9.0000000e+01  -4.4000000e+01   0.0000000e+00
  -8.8000000e+01  -4.4000000e+01   0.0000000e+00
  -8.6000000e+01  -4.4000000e+01   0.0000000e+00
  -8.4000000e+01  -4.4000000e+01   0.0000000e+00
  -8.2000000e+01  -4.4000000e+01   0.0000000e+00
  -8.0000000e+01  -4.4000000e+01   0.0000000e+00
  -7.8000000e+01  -4.4000000e+01   0.0000000e+00
  -7.6000000e+01  -4.4000000e+01   0.0000000e+00
  -7.4000000e+01  -4.4000000e+01   0.0000000e+00
  -7.2000000e+01  -4.4000000e+01   0.0000000e+00
  -7.0000000e+01  -4.4000000e+01   0.0000000e+00
  -6.8000000e+01  -4.4000000e+01   0.0000000e+00
  -6.6000000e+01  -4.4000000e+01   0.0000000e+00
  -6.4000000e+01  -4.4000000e+01   0.0000000e+00
  -6.2000000e+01  -4.4000000e+01   0.0000000e+00
  -6.0000000e+01  -4.4000000e+01   0.0000000e+00
  -5.8000000e+01  -4.4000000e+01   0.0000000e+00
  -5.6000000e+01  -4.4000000e+01   0.0000000e+00
  -5.4000000e+01  -4.4000000e+01   0.0000000e+00
  -5.2000000e+01  -4.4000000e+01   0.0000000e+00
  -5.0000000e+01  -4.4000000e+01   0.0000000e+00
  -4.8000000e+01  -4.4000000e+01   0.0000000e+00
  -4.6000000e+01  -4.4000000e+01   0.0000000e+00
  -4.4000000e+01  -4.4000000e+01   0.0000000e+00
  -4.2000000e+01  -4.4000000e+01   0.0000000e+00
  -4.0000000e+01  -4.4000000e+01   0.0000000e+00
  -3.8000000e+01  -4.4000000e+01   0.0000000e+00
  -3.6000000e+01  -4.4000000e+01   0.0000000e+00
  -3.4000000e+01  -4.4000000e+01   0.0000000e+00
  -3.2000000e+01  -4.4000000e+01   0.0000000e+00
  -3.0000000e+01  -4.4000000e+01   0.0000000e+00
  -2.8000000e+01  -4.4000000e+01   0.0000000e+00
  -2.6000000e+01  -4.4000000e+01   0.0000000e+00
  -2.4000000e+01  -4.4000000e+01   0.0000000e+00
  -2.2000000e+01  -4.4000000e+01   9.5715754e-01
  -2.0000000e+01  -4.4000000e+01   9.1925208e-01
  -1.8000000e+01  -4.4000000e+01   8.9713051e-01
  -1.6000000e+01  -4.4000000e+01   8.8495513e-01
  -1.4000000e+01  -4.4000000e+01   8.6830722e-01
  -1.2000000e+01  -4.4000000e+01   8.5372736e-01
  -1.0000000e+01  -4.4000000e+01   8.4172460e-01
  -8.0000000e+00  -4.4000000e+01   8.2977839e-01
  -6.0000000e+00  -4.4000000e+01   8.1508769e-01
  -4.0000000e+00  -4.4000000e+01   7.9987902e-01
  -2.0000000e+00  -4.4000000e+01   7.8580792e-01
   0.0000000e+00  -4.4000000e+01   7.7297777e-01
   2.0000000e+00  -4.4000000e+01   7.6096406e-01
   4.0000000e+00  -4.4000000e+01   7.4913507e-01
   6.0000000e+00  -4.4000000e+01   7.3674628e-01
   8.0000000e+00  -4.4000000e+01   7.2383485e-01
   1.0000000e+01  -4.4000000e+01   7.1420840e-01
   1.2000000e+01  -4.4000000e+01   7.0731217e-01
   1.4000000e+01  -4.4000000e+01   7.0069500e-01
   1.6000000e+01  -4.4000000e+01   6.9020399e-01
   1.8000000e+01  -4.4000000e+01   6.8427509e-01
   2.0000000e+01  -4.4000000e+01   6.8607699e-01
   2.2000000e+01  -4.4000000e+01   6.5683508e-01
   2.4000000e+01  -4.4000000e+01   0.0000000e+00
   2.6000000e+01  -4.4000000e+01   0.0000000e+00
   2.8000000e+01  -4.4000000e+01   0.0000000e+00
   3.0000000e+01  -4.4000000e+01   0.0000000e+00
   3.2000000e+01  -4.4000000e+01   0.0000000e+00
   3.4000000e+01  -4.4000000e+01   0.0000000e+00
   3.6000000e+01  -4.4000000e+01   0.0000000e+00
   3.8000000e+01  -4.4000000e+01   0.0000000e+00
   4.0000000e+01  -4.4000000e+01   0.0000000e+00
   4.2000000e+01  -4.4000000e+01   0.0000000e+00
   4.4000000e+01  -4.4000000e+01   0.0000000e+00
   4.6000000e+01  -4.4000000e+01   0.0000000e+00
   4.8000000e+01  -4.4000000e+01   0.0000000e+00
   5.0000000e+01  -4.4000000e+01   0.0000000e+00
   5.2000000e+01  -4.4000000e+01   0.0000000e+00
   5.4000000e+01  -4.4000000e+01   0.0000000e+00
   5.6000000e+01  -4.4000000e+01   0.0000000e+00
   5.8000000e+01  -4.4000000e+01   0.0000000e+00
   6.0000000e+01  -4.4000000e+01   0.0000000e+00
   6.2000000e+01  -4.4000000e+01   0.0000000e+00
   6.4000000e+01  -4.4000000e+01   0.0000000e+00
   6.6000000e+01  -4.4000000e+01   0.0000000e+00
   6.8000000e+01  -4.4000000e+01   0.0000000e+00
   7.0000000e+01  -4.4000000e+01   0.0000000e+00
   7.2000000e+01  -4.4000000e+01   0.0000000e+00
   7.4000000e+01  -4.4000000e+01   0.0000000e+00
   7.6000000e+01  -4.4000000e+01   0.0000000e+00
   7.8000000e+01  -4.4000000e+01   0.0000000e+00
   8.0000000e+01  -4.4000000e+01   0.0000000e+00
   8.2000000e+01  -4.4000000e+01   0.0000000e+00
   8.4000000e+01  -4.4000000e+01   0.0000000e+00
   8.6000000e+01  -4.4000000e+01   0.0000000e+00
   8.8000000e+01  -4.4000000e+01   0.0000000e+00
   9.0000000e+01  -4.4000000e+01   0.0000000e+00
   9.2000000e+01  -4.4000000e+01   0.0000000e+00
   9.4000000e+01  -4.4000000e+01   0.0000000e+00
   9.6000000e+01  -4.4000000e+01   0.0000000e+00
   9.8000000e+01  -4.4000000e+01   0.0000000e+00
   1.0000000e+02  -4.4000000e+01   0.0000000e+00
  -1.0000000e+02  -4.2000000e+01   0.0000000e+00
  -9.8000000e+01  -4.2000000e+01   0.0000000e+00
  -9.6000000e+01  -4.2000000e+01   0.0000000e+00
  -9.4000000e+01  -4.2000000e+01   0.0000000e+00
  -9.2000000e+01  -4.2000000e+01   0.0000000e+00
  -9.0000000e+01  -4.2000000e+01   0.0000000e+00
  -8.8000000e+01  -4.2000000e+01   0.0000000e+00
  -8.6000000e+01  -4.2000000e+01   0.0000000e+00
  -8.4000000e+01  -4.2000000e+01   0.0000000e+00
  -8.2000000e+01  -4.2000000e+01   0.0000000e+00
  -8.0000000e+01  -4.2000000e+01   0.0000000e+00
  -7.8000000e+01  -4.2000000e+01   0.0000000e+00
  -7.6000000e+01  -4.2000000e+01   0.0000000e+00
  -7.4000000e+01  -4.2000000e+01   0.0000000e+00
  -7.2000000e+01  -4.2000000e+01   0.0000000e+00
  -7.0000000e+01  -4.2000000e+01   0.0000000e+00
  -6.8000000e+01  -4.2000000e+01   0.0000000e+00
  -6.6000000e+01  -4.2000000e+01   0.0000000e+00
  -6.4000000e+01  -4.2000000e+01   0.0000000e+00
  -6.2000000e+01  -4.2000000e+01   0.0000000e+00
  -6.0000000e+01  -4.2000000e+01   0.0000000e+00
  -5.8000000e+01  -4.2000000e+01   0.0000000e+00
  -5.6000000e+01  -4.2000000e+01   0.0000000e+00
  -5.4000000e+01  -4.2000000e+01   0.0000000e+00
  -5.2000000e+01  -4.2000000e+01   0.0000000e+00
  -5.0000000e+01  -4.2000000e+01   0.0000000e+00
  -4.8000000e+01  -4.2000000e+01   0.0000000e+00
  -4.6000000e+01  -4.2000000e+01   0.0000000e+00
  -4.4000000e+01  -4.2000000e+01   0.0000000e+00
  -4.2000000e+01  -4.2000000e+01   0.0000000e+00
  -4.0000000e+01  -4.2000000e+01   0.0000000e+00
  -3.8000000e+01  -4.2000000e+01   0.0000000e+00
  -3.6000000e+01  -4.2000000e+01   0.0000000e+00
  -3.4000000e+01  -4.2000000e+01   0.0000000e+00
  -3.2000000e+01  -4.2000000e+01   0.0000000e+00
  -3.0000000e+01  -4.2000000e+01   0.0000000e+00
  -2.8000000e+01  -4.2000000e+01   0.0000000e+00
  -2.6000000e+01  -4.2000000e+01   9.7225324e-01
  -2.4000000e+01  -4.2000000e+01   9.3911687e-01
  -2.2000000e+01  -4.2000000e+01   9.1818613e-01
  -2.0000000e+01  -4.2000000e+01   9.0376537e-01
  -1.8000000e+01  -4.2000000e+01   8.8377584e-01
  -1.6000000e+01  -4.2000000e+01   8.6807662e-01
  -1.4000000e+01  -4.2000000e+01   8.5330044e-01
  -1.2000000e+01  -4.2000000e+01   8.3852410e-01
  -1.0000000e+01  -4.2000000e+01   8.2425599e-01
  -8.0000000e+00  -4.2000000e+01   8.1094067e-01
  -6.0000000e+00  -4.2000000e+01   7.9729563e-01
  -4.0000000e+00  -4.2000000e+01   7.8333845e-01
  -2.0000000e+00  -4.2000000e+01   7.6977913e-01
   0.0000000e+00  -4.2000000e+01   7.5691581e-01
   2.0000000e+00  -4.2000000e+01   7.4470023e-01
   4.0000000e+00  -4.2000000e+01   7.3292187e-01
   6.0000000e+00  -4.2000000e+01   7.2145793e-01
   8.0000000e+00  -4.2000000e+01   7.1074882e-01
   1.0000000e+01  -4.2000000e+01   7.0180566e-01
   1.2000000e+01  -4.2000000e+01   6.9376861e-01
   1.4000000e+01  -4.2000000e+01   6.8647355e-01
   1.6000000e+01  -4.2000000e+01   6.7999489e-01
   1.8000000e+01  -4.2000000e+01   6.7603581e-01
   2.0000000e+01  -4.2000000e+01   6.6895222e-01
   2.2000000e+01  -4.2000000e+01   6.6581315e-01
   2.4000000e+01  -4.2000000e+01   6.7020256e-01
   2.6000000e+01  -4.2000000e+01   6.5658355e-01
   2.8000000e+01  -4.2000000e+01   0.0000000e+00
   3.0000000e+01  -4.2000000e+01   0.0000000e+00
   3.2000000e+01  -4.2000000e+01   0.0000000e+00
   3.4000000e+01  -4.2000000e+01   0.0000000e+00
   3.6000000e+01  -4.2000000e+01   0.0000000e+00
   3.8000000e+01  -4.2000000e+01   0.0000000e+00
   4.0000000e+01  -4.2000000e+01   0.0000000e+00
   4.2000000e+01  -4.2000000e+01   0.0000000e+00
   4.4000000e+01  -4.2000000e+01   0.0000000e+00
   4.6000000e+01  -4.2000000e+01   0.0000000e+00
   4.8000000e+01  -4.2000000e+01   0.0000000e+00
   5.0000000e+01  -4.2000000e+01   0.0000000e+00
   5.2000000e+01  -4.2000000e+01   0.0000000e+00
   5.4000000e+01  -4.2000000e+01   0.0000000e+00
   5.6000000e+01  -4.2000000e+01   0.0000000e+00
   5.8000000e+01  -4.2000000e+01   0.0000000e+00
   6.0000000e+01  -4.2000000e+01   0.0000000e+00
   6.2000000e+01  -4.2000000e+01   0.0000000e+00
   6.4000000e+01  -4.2000000e+01   0.0000000e+00
   6.6000000e+01  -4.2000000e+01   0.0000000e+00
   6.8000000e+01  -4.2000000e+01   0.0000000e+00
   7.0000000e+01  -4.2000000e+01   0.0000000e+00
   7.2000000e+01  -4.2000000e+01   0.0000000e+00
   7.4000000e+01  -4.2000000e+01   0.0000000e+00
   7.6000000e+01  -4.2000000e+01   0.0000000e+00
   7.8000000e+01  -4.2000000e+01   0.0000000e+00
   8.0000000e+01  -4.2000000e+01   0.0000000e+00
   8.2000000e+01  -4.2000000e+01   0.0000000e+00
   8.4000000e+01  -4.2000000e+01   0.0000000e+00
   8.6000000e+01  -4.2000000e+01   0.0000000e+00
   8.8000000e+01  -4.2000000e+01   0.0000000e+00
   9.0000000e+01  -4.2000000e+01   0.0000000e+00
   9.2000000e+01  -4.2000000e+01   0.0000000e+00
   9.4000000e+01  -4.2000000e+01   0.0000000e+00
   9.6000000e+01  -4.2000000e+01   0.0000000e+00
   9.8000000e+01  -4.2000000e+01   0.0000000e+00
   1.0000000e+02  -4.2000000e+01   0.0000000e+00
  -1.0000000e+02  -4.0000000e+01   0.0000000e+00
  -9.8000000e+01  -4.0000000e+01   0.0000000e+00
  -9.6000000e+01  -4.0000000e+01   0.0000000e+00
  -9.4000000e+01  -4.0000000e+01   0.0000000e+00
  -9.2000000e+01  -4.0000000e+01   0.0000000e+00
  -9.0000000e+01  -4.0000000e+01   0.0000000e+00
  -8.8000000e+01  -4.0000000e+01   0.0000000e+00
  -8.6000000e+01  -4.0000000e+01   0.0000000e+00
  -8.4000000e+01  -4.0000000e+01   0.0000000e+00
  -8.2000000e+01  -4.0000000e+01   0.0000000e+00
  -8.0000000e+01  -4.0000000e+01   0.0000000e+00
  -7.8000000e+01  -4.0000000e+01   0.0000000e+00
  -7.6000000e+01  -4.0000000e+01   0.0000000e+00
  -7.4000000e+01  -4.0000000e+01   0.0000000e+00
  -7.2000000e+01  -4.0000000e+01   0.0000000e+00
  -7.0000000e+01  -4.0000000e+01   0.0000000e+00
  -6.8000000e+01  -4.0000000e+01   0.0000000e+00
  -6.6000000e+01  -4.0000000e+01   0.0000000e+00
  -6.4000000e+01  -4.0000000e+01   0.0000000e+00
  -6.2000000e+01  -4.0000000e+01   0.0000000e+00
  -6.0000000e+01  -4.0000000e+01   0.0000000e+00
  -5.8000000e+01  -4.0000000e+01   0.0000000e+00
  -5.6000000e+01  -4.0000000e+01   0.0000000e+00
  -5.4000000e+01  -4.0000000e+01   0.0000000e+00
  -5.2000000e+01  -4.0000000e+01   0.0000000e+00
  -5.0000000e+01  -4.0000000e+01   0.0000000e+00
  -4.8000000e+01  -4.0000000e+01   0.0000000e+00
  -4.6000000e+01  -4.0000000e+01   0.0000000e+00
  -4.4000000e+01  -4.0000000e+01   0.0000000e+00
  -4.2000000e+01  -4.0000000e+01   0.0000000e+00
  -4.0000000e+01  -4.0000000e+01   0.0000000e+00
  -3.8000000e+01  -4.0000000e+01   0.0000000e+00
  -3.6000000e+01  -4.0000000e+01   0.0000000e+00
  -3.4000000e+01  -4.0000000e+01   0.0000000e+00
  -3.2000000e+01  -4.0000000e+01   0.0000000e+00
  -3.0000000e+01  -4.0000000e+01   9.5134500e-01
  -2.8000000e+01  -4.0000000e+01   9.6964505e-01
  -2.6000000e+01  -4.0000000e+01   9.5423220e-01
  -2.4000000e+01  -4.0000000e+01   9.2737946e-01
  -2.2000000e+01  -4.0000000e+01   9.0394100e-01
  -2.0000000e+01  -4.0000000e+01   8.8594095e-01
  -1.8000000e+01  -4.0000000e+01   8.6854621e-01
  -1.6000000e+01  -4.0000000e+01   8.5223157e-01
  -1.4000000e+01  -4.0000000e+01   8.3704274e-01
  -1.2000000e+01  -4.0000000e+01   8.2222719e-01
  -1.0000000e+01  -4.0000000e+01   8.0773389e-01
  -8.0000000e+00  -4.0000000e+01   7.9386246e-01
  -6.0000000e+00  -4.0000000e+01   7.8027170e-01
  -4.0000000e+00  -4.0000000e+01   7.6679590e-01
  -2.0000000e+00  -4.0000000e+01   7.5364228e-01
   0.0000000e+00  -4.0000000e+01   7.4100187e-01
   2.0000000e+00  -4.0000000e+01   7.2895957e-01
   4.0000000e+00  -4.0000000e+01   7.1753868e-01
   6.0000000e+00  -4.0000000e+01   7.0679927e-01
   8.0000000e+00  -4.0000000e+01   6.9700738e-01
   1.0000000e+01  -4.0000000e+01   6.8837437e-01
   1.2000000e+01  -4.0000000e+01   6.8069536e-01
   1.4000000e+01  -4.0000000e+01   6.7405720e-01
   1.6000000e+01  -4.0000000e+01   6.6866391e-01
   1.8000000e+01  -4.0000000e+01   6.6426615e-01
   2.0000000e+01  -4.0000000e+01   6.6001865e-01
   2.2000000e+01  -4.0000000e+01   6.5872080e-01
   2.4000000e+01  -4.0000000e+01   6.5393046e-01
   2.6000000e+01  -4.0000000e+01   6.4667416e-01
   2.8000000e+01  -4.0000000e+01   6.2505647e-01
   3.0000000e+01  -4.0000000e+01   7.1415299e-01
   3.2000000e+01  -4.0000000e+01   0.0000000e+00
   3.4000000e+01  -4.0000000e+01   0.0000000e+00
   3.6000000e+01  -4.0000000e+01   0.0000000e+00
   3.8000000e+01  -4.0000000e+01   0.0000000e+00
   4.0000000e+01  -4.0000000e+01   0.0000000e+00
   4.2000000e+01  -4.0000000e+01   0.0000000e+00
   4.4000000e+01  -4.0000000e+01   0.0000000e+00
   4.6000000e+01  -4.0000000e+01   0.0000000e+00
   4.8000000e+01  -4.0000000e+01   0.0000000e+00
   5.0000000e+01  -4.0000000e+01   0.0000000e+00
   5.2000000e+01  -4.0000000e+01   0.0000000e+00
   5.4000000e+01  -4.0000000e+01   0.0000000e+00
   5.6000000e+01  -4.0000000e+01   0.0000000e+00
   5.8000000e+01  -4.0000000e+01   0.0000000e+00
   6.0000000e+01  -4.0000000e+01   0.0000000e+00
   6.2000000e+01  -4.0000000e+01   0.0000000e+00
   6.4000000e+01  -4.0000000e+01   0.0000000e+00
   6.6000000e+01  -4.0000000e+01   0.0000000e+00
   6.8000000e+01  -4.0000000e+01   0.0000000e+00
   7.0000000e+01  -4.0000000e+01   0.0000000e+00
   7.2000000e+01  -4.0000000e+01   0.0000000e+00
   7.4000000e+01  -4.0000000e+01   0.0000000e+00
   7.6000000e+01  -4.0000000e+01   0.0000000e+00
   7.8000000e+01  -4.0000000e+01   0.0000000e+00
   8.0000000e+01  -4.0000000e+01   0.0000000e+00
   8.2000000e+01  -4.0000000e+01   0.0000000e+00
   8.4000000e+01  -4.0000000e+01   0.0000000e+00
   8.6000000e+01  -4.0000000e+01   0.0000000e+00
   8.8000000e+01  -4.0000000e+01   0.0000000e+00
   9.0000000e+01  -4.0000000e+01   0.0000000e+00
   9.2000000e+01  -4.0000000e+01   0.0000000e+00
   9.4000000e+01  -4.0000000e+01   0.0000000e+00
   9.6000000e+01  -4.0000000e+01   0.0000000e+00
   9.8000000e+01  -4.0000000e+01   0.0000000e+00
   1.0000000e+02  -4.0000000e+01   0.0000000e+00
  -1.0000000e+02  -3.8000000e+01   0.0000000e+00
  -9.8000000e+01  -3.8000000e+01   0.0000000e+00
  -9.6000000e+01  -3.8000000e+01   0.0000000e+00
  -9.4000000e+01  -3.8000000e+01   0.0000000e+00
  -9.2000000e+01  -3.8000000e+01   0.0000000e+00
  -9.0000000e+01  -3.8000000e+01   0.0000000e+00
  -8.8000000e+01  -3.8000000e+01   0.0000000e+00
  -8.6000000e+01  -3.8000000e+01   0.0000000e+00
  -8.4000000e+01  -3.8000000e+01   0.0000000e+00
  -8.2000000e+01  -3.8000000e+01   0.0000000e+00
  -8.0000000e+01  -3.8000000e+01   0.0000000e+00
  -7.8000000e+01  -3.8000000e+01   0.0000000e+00
  -7.6000000e+01  -3.8000000e+01   0.0000000e+00
  -7.4000000e+01  -3.8000000e+01   0.0000000e+00
  -7.2000000e+01  -3.8000000e+01   0.0000000e+00
  -7.0000000e+01  -3.8000000e+01   0.0000000e+00
  -6.8000000e+01  -3.8000000e+01   0.0000000e+00
  -6.6000000e+01  -3.8000000e+01   0.0000000e+00
  -6.4000000e+01  -3.8000000e+01   0.0000000e+00
  -6.2000000e+01  -3.8000000e+01   0.0000000e+00
  -6.0000000e+01  -3.8000000e+01   0.0000000e+00
  -5.8000000e+01  -3.8000000e+01   0.0000000e+00
  -5.6000000e+01  -3.8000000e+01   0.0000000e+00
  -5.4000000e+01  -3.8000000e+01   0.0000000e+00
  -5.2000000e+01  -3.8000000e+01   0.0000000e+00
  -5.0000000e+01  -3.8000000e+01   0.0000000e+00
  -4.8000000e+01  -3.8000000e+01   0.0000000e+00
  -4.6000000e+01  -3.8000000e+01   0.0000000e+00
  -4.4000000e+01  -3.8000000e+01   0.0000000e+00
  -4.2000000e+01  -3.8000000e+01   0.0000000e+00
  -4.0000000e+01  -3.8000000e+01   0.0000000e+00
  -3.8000000e+01  -3.8000000e+01   0.0000000e+00
  -3.6000000e+01  -3.8000000e+01   0.0000000e+00
  -3.4000000e+01  -3.8000000e+01   0.0000000e+00
  -3.2000000e+01  -3.8000000e+01   9.7678430e-01
  -3.0000000e+01  -3.8000000e+01   9.4865061e-01
  -2.8000000e+01  -3.8000000e+01   9.3514360e-01
  -2.6000000e+01  -3.8000000e+01   9.2730548e-01
  -2.4000000e+01  -3.8000000e+01   9.0889176e-01
  -2.2000000e+01  -3.8000000e+01   8.8865416e-01
  -2.0000000e+01  -3.8000000e+01   8.7016156e-01
  -1.8000000e+01  -3.8000000e+01   8.5296022e-01
  -1.6000000e+01  -3.8000000e+01   8.3662170e-01
  -1.4000000e+01  -3.8000000e+01   8.2113708e-01
  -1.2000000e+01  -3.8000000e+01   8.0617998e-01
  -1.0000000e+01  -3.8000000e+01   7.9165014e-01
  -8.0000000e+00  -3.8000000e+01   7.7759005e-01
  -6.0000000e+00  -3.8000000e+01   7.6395884e-01
  -4.0000000e+00  -3.8000000e+01   7.5065194e-01
  -2.0000000e+00  -3.8000000e+01   7.3774850e-01
   0.0000000e+00  -3.8000000e+01   7.2537241e-01
   2.0000000e+00  -3.8000000e+01   7.1362280e-01
   4.0000000e+00  -3.8000000e+01   7.0257898e-01
   6.0000000e+00  -3.8000000e+01   6.9237359e-01
   8.0000000e+00  -3.8000000e+01   6.8315476e-01
   1.0000000e+01  -3.8000000e+01   6.7500421e-01
   1.2000000e+01  -3.8000000e+01   6.6794113e-01
   1.4000000e+01  -3.8000000e+01   6.6202335e-01
   1.6000000e+01  -3.8000000e+01   6.5728752e-01
   1.8000000e+01  -3.8000000e+01   6.5354617e-01
   2.0000000e+01  -3.8000000e+01   6.5066999e-01
   2.2000000e+01  -3.8000000e+01   6.4865191e-01
   2.4000000e+01  -3.8000000e+01   6.4528298e-01
   2.6000000e+01  -3.8000000e+01   6.4176219e-01
   2.8000000e+01  -3.8000000e+01   6.4288646e-01
   3.0000000e+01  -3.8000000e+01   6.5515145e-01
   3.2000000e+01  -3.8000000e+01   6.5594979e-01
   3.4000000e+01  -3.8000000e+01   0.0000000e+00
   3.6000000e+01  -3.8000000e+01   0.0000000e+00
   3.8000000e+01  -3.8000000e+01   0.0000000e+00
   4.0000000e+01  -3.8000000e+01   0.0000000e+00
   4.2000000e+01  -3.8000000e+01   0.0000000e+00
   4.4000000e+01  -3.8000000e+01   0.0000000e+00
   4.6000000e+01  -3.8000000e+01   0.0000000e+00
   4.8000000e+01  -3.8000000e+01   0.0000000e+00
   5.0000000e+01  -3.8000000e+01   0.0000000e+00
   5.2000000e+01  -3.8000000e+01   0.0000000e+00
   5.4000000e+01  -3.8000000e+01   0.0000000e+00
   5.6000000e+01  -3.8000000e+01   0.0000000e+00
   5.8000000e+01  -3.8000000e+01   0.0000000e+00
   6.0000000e+01  -3.8000000e+01   0.0000000e+00
   6.2000000e+01  -3.8000000e+01   0.0000000e+00
   6.4000000e+01  -3.8000000e+01   0.0000000e+00
   6.6000000e+01  -3.8000000e+01   0.0000000e+00
   6.8000000e+01  -3.8000000e+01   0.0000000e+00
   7.0000000e+01  -3.8000000e+01   0.0000000e+00
   7.2000000e+01  -3.8000000e+01   0.0000000e+00
   7.4000000e+01  -3.8000000e+01   0.0000000e+00
   7.6000000e+01  -3.8000000e+01   0.0000000e+00
   7.8000000e+01  -3.8000000e+01   0.0000000e+00
   8.0000000e+01  -3.8000000e+01   0.0000000e+00
   8.2000000e+01  -3.8000000e+01   0.0000000e+00
   8.4000000e+01  -3.8000000e+01   0.0000000e+00
   8.6000000e+01  -3.8000000e+01   0.0000000e+00
   8.8000000e+01  -3.8000000e+01   0.0000000e+00
   9.0000000e+01  -3.8000000e+01   0.0000000e+00
   9.2000000e+01  -3.8000000e+01   0.0000000e+00
   9.4000000e+01  -3.8000000e+01   0.0000000e+00
   9.6000000e+01  -3.8000000e+01   0.0000000e+00
   9.8000000e+01  -3.8000000e+01   0.0000000e+00
   1.0000000e+02  -3.8000000e+01   0.0000000e+00
  -1.0000000e+02  -3.6000000e+01   0.0000000e+00
  -9.8000000e+01  -3.6000000e+01   0.0000000e+00
  -9.6000000e+01  -3.6000000e+01   0.0000000e+00
  -9.4000000e+01  -3.6000000e+01   0.0000000e+00
  -9.2000000e+01  -3.6000000e+01   0.0000000e+00
  -9.0000000e+01  -3.6000000e+01   0.0000000e+00
  -8.8000000e+01  -3.6000000e+01   0.0000000e+00
  -8.6000000e+01  -3.6000000e+01   0.0000000e+00
  -8.4000000e+01  -3.6000000e+01   0.0000000e+00
  -8.2000000e+01  -3.6000000e+01   0.0000000e+00
  -8.0000000e+01  -3.6000000e+01   0.0000000e+00
  -7.8000000e+01  -3.6000000e+01   0.0000000e+00
  -7.6000000e+01  -3.6000000e+01   0.0000000e+00
  -7.4000000e+01  -3.6000000e+01   0.0000000e+00
  -7.2000000e+01  -3.6000000e+01   0.0000000e+00
  -7.0000000e+01  -3.6000000e+01   0.0000000e+00
  -6.8000000e+01  -3.6000000e+01   0.0000000e+00
  -6.6000000e+01  -3.6000000e+01   0.0000000e+00
  -6.4000000e+01  -3.6000000e+01   0.0000000e+00
  -6.2000000e+01  -3.6000000e+01   0.0000000e+00
  -6.0000000e+01  -3.6000000e+01   0.0000000e+00
  -5.8000000e+01  -3.6000000e+01   0.0000000e+00
  -5.6000000e+01  -3.6000000e+01   0.0000000e+00
  -5.4000000e+01  -3.6000000e+01   0.0000000e+00
  -5.2000000e+01  -3.6000000e+01   0.0000000e+00
  -5.0000000e+01  -3.6000000e+01   0.0000000e+00
  -4.8000000e+01  -3.6000000e+01   0.0000000e+00
  -4.6000000e+01  -3.6000000e+01   0.0000000e+00
  -4.4000000e+01  -3.6000000e+01   0.0000000e+00
  -4.2000000e+01  -3.6000000e+01   0.0000000e+00
  -4.0000000e+01  -3.6000000e+01   0.0000000e+00
  -3.8000000e+01  -3.6000000e+01   0.0000000e+00
  -3.6000000e+01  -3.6000000e+01   0.0000000e+00
  -3.4000000e+01  -3.6000000e+01   9.8287791e-01
  -3.2000000e+01  -3.6000000e+01   9.7035929e-01
  -3.0000000e+01  -3.6000000e+01   9.4353950e-01
  -2.8000000e+01  -3.6000000e+01   9.2357292e-01
  -2.6000000e+01  -3.6000000e+01   9.0775226e-01
  -2.4000000e+01  -3.6000000e+01   8.9080003e-01
  -2.2000000e+01  -3.6000000e+01   8.7252597e-01
  -2.0000000e+01  -3.6000000e+01   8.5464439e-01
  -1.8000000e+01  -3.6000000e+01   8.3759583e-01
  -1.6000000e+01  -3.6000000e+01   8.2130198e-01
  -1.4000000e+01  -3.6000000e+01   8.0568107e-01
  -1.2000000e+01  -3.6000000e+01   7.9062560e-01
  -1.0000000e+01  -3.6000000e+01   7.7603565e-01
  -8.0000000e+00  -3.6000000e+01   7.6191575e-01
  -6.0000000e+00  -3.6000000e+01   7.4824347e-01
  -4.0000000e+00  -3.6000000e+01   7.3501571e-01
  -2.0000000e+00  -3.6000000e+01   7.2227513e-01
   0.0000000e+00  -3.6000000e+01   7.1011146e-01
   2.0000000e+00  -3.6000000e+01   6.9863727e-01
   4.0000000e+00  -3.6000000e+01   6.8796504e-01
   6.0000000e+00  -3.6000000e+01   6.7821783e-01
   8.0000000e+00  -3.6000000e+01   6.6951244e-01
   1.0000000e+01  -3.6000000e+01   6.6191956e-01
   1.2000000e+01  -3.6000000e+01   6.5550814e-01
   1.4000000e+01  -3.6000000e+01   6.5032509e-01
   1.6000000e+01  -3.6000000e+01   6.4633846e-01
   1.8000000e+01  -3.6000000e+01   6.4343964e-01
   2.0000000e+01  -3.6000000e+01   6.4149041e-01
   2.2000000e+01  -3.6000000e+01   6.4019756e-01
   2.4000000e+01  -3.6000000e+01   6.3908612e-01
   2.6000000e+01  -3.6000000e+01   6.3903204e-01
   2.8000000e+01  -3.6000000e+01   6.4200116e-01
   3.0000000e+01  -3.6000000e+01   6.4348362e-01
   3.2000000e+01  -3.6000000e+01   6.4575398e-01
   3.4000000e+01  -3.6000000e+01   6.4432908e-01
   3.6000000e+01  -3.6000000e+01   0.0000000e+00
   3.8000000e+01  -3.6000000e+01   0.0000000e+00
   4.0000000e+01  -3.6000000e+01   0.0000000e+00
   4.2000000e+01  -3.6000000e+01   0.0000000e+00
   4.4000000e+01  -3.6000000e+01   0.0000000e+00
   4.6000000e+01  -3.6000000e+01   0.0000000e+00
   4.8000000e+01  -3.6000000e+01   0.0000000e+00
   5.0000000e+01  -3.6000000e+01   0.0000000e+00
   5.2000000e+01  -3.6000000e+01   0.0000000e+00
   5.4000000e+01  -3.6000000e+01   0.0000000e+00
   5.6000000e+01  -3.6000000e+01   0.0000000e+00
   5.8000000e+01  -3.6000000e+01   0.0000000e+00
   6.0000000e+01  -3.6000000e+01   0.0000000e+00
   6.2000000e+01  -3.6000000e+01   0.0000000e+00
   6.4000000e+01  -3.6000000e+01   0.0000000e+00
   6.6000000e+01  -3.6000000e+01   0.0000000e+00
   6.8000000e+01  -3.6000000e+01   0.0000000e+00
   7.0000000e+01  -3.6000000e+01   0.0000000e+00
   7.2000000e+01  -3.6000000e+01   0.0000000e+00
   7.4000000e+01  -3.6000000e+01   0.0000000e+00
   7.6000000e+01  -3.6000000e+01   0.0000000e+00
   7.8000000e+01  -3.6000000e+01   0.0000000e+00
   8.0000000e+01  -3.6000000e+01   0.0000000e+00
   8.2000000e+01  -3.6000000e+01   0.0000000e+00
   8.4000000e+01  -3.6000000e+01   0.0000000e+00
   8.6000000e+01  -3.6000000e+01   0.0000000e+00
   8.8000000e+01  -3.6000000e+01   0.0000000e+00
   9.0000000e+01  -3.6000000e+01   0.0000000e+00
   9.2000000e+01  -3.6000000e+01   0.0000000e+00
   9.4000000e+01  -3.6000000e+01   0.0000000e+00
   9.6000000e+01  -3.6000000e+01   0.0000000e+00
   9.8000000e+01  -3.6000000e+01   0.0000000e+00
   1.0000000e+02  -3.6000000e+01   0.0000000e+00
  -1.0000000e+02  -3.4000000e+01   0.0000000e+00
  -9.8000000e+01  -3.4000000e+01   0.0000000e+00
  -9.6000000e+01  -3.4000000e+01   0.0000000e+00
  -9.4000000e+01  -3.4000000e+01   0.0000000e+00
  -9.2000000e+01  -3.4000000e+01   0.0000000e+00
  -9.0000000e+01  -3.4000000e+01   0.0000000e+00
  -8.8000000e+01  -3.4000000e+01   0.0000000e+00
  -8.6000000e+01  -3.4000000e+01   0.0000000e+00
  -8.4000000e+01  -3.4000000e+01   0.0000000e+00
  -8.2000000e+01  -3.4000000e+01   0.0000000e+00
  -8.0000000e+01  -3.4000000e+01   0.0000000e+00
  -7.8000000e+01  -3.4000000e+01   0.0000000e+00
  -7.6000000e+01  -3.4000000e+01   0.0000000e+00
  -7.4000000e+01  -3.4000000e+01   0.0000000e+00
  -7.2000000e+01  -3.4000000e+01   0.0000000e+00
  -7.0000000e+01  -3.4000000e+01   0.0000000e+00
  -6.8000000e+01  -3.4000000e+01   0.0000000e+00
  -6.6000000e+01  -3.4000000e+01   0.0000000e+00
  -6.4000000e+01  -3.4000000e+01   0.0000000e+00
  -6.2000000e+01  -3.4000000e+01   0.0000000e+00
  -6.0000000e+01  -3.4000000e+01   0.0000000e+00
  -5.8000000e+01  -3.4000000e+01   0.0000000e+00
  -5.6000000e+01  -3.4000000e+01   0.0000000e+00
  -5.4000000e+01  -3.4000000e+01   0.0000000e+00
  -5.2000000e+01  -3.4000000e+01   0.0000000e+00
  -5.0000000e+01  -3.4000000e+01   0.0000000e+00
  -4.8000000e+01  -3.4000000e+01   0.0000000e+00
  -4.6000000e+01  -3.4000000e+01   0.0000000e+00
  -4.4000000e+01  -3.4000000e+01   0.0000000e+00
  -4.2000000e+01  -3.4000000e+01   0.0000000e+00
  -4.0000000e+01  -3.4000000e+01   0.0000000e+00
  -3.8000000e+01  -3.4000000e+01   0.0000000e+00
  -3.6000000e+01  -3.4000000e+01   9.8340569e-01
  -3.4000000e+01  -3.4000000e+01   9.7838197e-01
  -3.2000000e+01  -3.4000000e+01   9.5379115e-01
  -3.0000000e+01  -3.4000000e+01   9.3127085e-01
  -2.8000000e+01  -3.4000000e+01   9.1103999e-01
  -2.6000000e+01  -3.4000000e+01   8.9264162e-01
  -2.4000000e+01  -3.4000000e+01   8.7485471e-01
  -2.2000000e+01  -3.4000000e+01   8.5702859e-01
  -2.0000000e+01  -3.4000000e+01   8.3953792e-01
  -1.8000000e+01  -3.4000000e+01   8.2265868e-01
  -1.6000000e+01  -3.4000000e+01   8.0640038e-01
  -1.4000000e+01  -3.4000000e+01   7.9073627e-01
  -1.2000000e+01  -3.4000000e+01   7.7560649e-01
  -1.0000000e+01  -3.4000000e+01   7.6096027e-01
  -8.0000000e+00  -3.4000000e+01   7.4678621e-01
  -6.0000000e+00  -3.4000000e+01   7.3308855e-01
  -4.0000000e+00  -3.4000000e+01   7.1990144e-01
  -2.0000000e+00  -3.4000000e+01   7.0726990e-01
   0.0000000e+00  -3.4000000e+01   6.9529654e-01
   2.0000000e+00  -3.4000000e+01   6.8408474e-01
   4.0000000e+00  -3.4000000e+01   6.7374510e-01
   6.0000000e+00  -3.4000000e+01   6.6441966e-01
   8.0000000e+00  -3.4000000e+01   6.5620772e-01
   1.0000000e+01  -3.4000000e+01   6.4920520e-01
   1.2000000e+01  -3.4000000e+01   6.4348289e-01
   1.4000000e+01  -3.4000000e+01   6.3904713e-01
   1.6000000e+01  -3.4000000e+01   6.3588410e-01
   1.8000000e+01  -3.4000000e+01   6.3389893e-01
   2.0000000e+01  -3.4000000e+01   6.3295587e-01
   2.2000000e+01  -3.4000000e+01   6.3283543e-01
   2.4000000e+01  -3.4000000e+01   6.3343254e-01
   2.6000000e+01  -3.4000000e+01   6.3495717e-01
   2.8000000e+01  -3.4000000e+01   6.3752623e-01
   3.0000000e+01  -3.4000000e+01   6.3977948e-01
   3.2000000e+01  -3.4000000e+01   6.4251575e-01
   3.4000000e+01  -3.4000000e+01   6.4304718e-01
   3.6000000e+01  -3.4000000e+01   6.4331846e-01
   3.8000000e+01  -3.4000000e+01   0.0000000e+00
   4.0000000e+01  -3.4000000e+01   0.0000000e+00
   4.2000000e+01  -3.4000000e+01   0.0000000e+00
   4.4000000e+01  -3.4000000e+01   0.0000000e+00
   4.6000000e+01  -3.4000000e+01   0.0000000e+00
   4.8000000e+01  -3.4000000e+01   0.0000000e+00
   5.0000000e+01  -3.4000000e+01   0.0000000e+00
   5.2000000e+01  -3.4000000e+01   0.0000000e+00
   5.4000000e+01  -3.4000000e+01   0.0000000e+00
   5.6000000e+01  -3.4000000e+01   0.0000000e+00
   5.8000000e+01  -3.4000000e+01   0.0000000e+00
   6.0000000e+01  -3.4000000e+01   0.0000000e+00
   6.2000000e+01  -3.4000000e+01   0.0000000e+00
   6.4000000e+01  -3.4000000e+01   0.0000000e+00
   6.6000000e+01  -3.4000000e+01   0.0000000e+00
   6.8000000e+01  -3.4000000e+01   0.0000000e+00
   7.0000000e+01  -3.4000000e+01   0.0000000e+00
   7.2000000e+01  -3.4000000e+01   0.0000000e+00
   7.4000000e+01  -3.4000000e+01   0.0000000e+00
   7.6000000e+01  -3.4000000e+01   0.0000000e+00
   7.8000000e+01  -3.4000000e+01   0.0000000e+00
   8.0000000e+01  -3.4000000e+01   0.0000000e+00
   8.2000000e+01  -3.4000000e+01   0.0000000e+00
   8.4000000e+01  -3.4000000e+01   0.0000000e+00
   8.6000000e+01  -3.4000000e+01   0.0000000e+00
   8.8000000e+01  -3.4000000e+01   0.0000000e+00
   9.0000000e+01  -3.4000000e+01   0.0000000e+00
   9.2000000e+01  -3.4000000e+01   0.0000000e+00
   9.4000000e+01  -3.4000000e+01   0.0000000e+00
   9.6000000e+01  -3.4000000e+01   0.0000000e+00
   9.8000000e+01  -3.4000000e+01   0.0000000e+00
   1.0000000e+02  -3.4000000e+01   0.0000000e+00
  -1.0000000e+02  -3.2000000e+01   0.0000000e+00
  -9.8000000e+01  -3.2000000e+01   0.0000000e+00
  -9.6000000e+01  -3.2000000e+01   0.0000000e+00
  -9.4000000e+01  -3.2000000e+01   0.0000000e+00
  -9.2000000e+01  -3.2000000e+01   0.0000000e+00
  -9.0000000e+01  -3.2000000e+01   0.0000000e+00
  -8.8000000e+01  -3.2000000e+01   0.0000000e+00
  -8.6000000e+01  -3.2000000e+01   0.0000000e+00
  -8.4000000e+01  -3.2000000e+01   0.0000000e+00
  -8.2000000e+01  -3.2000000e+01   0.0000000e+00
  -8.0000000e+01  -3.2000000e+01   0.0000000e+00
  -7.8000000e+01  -3.2000000e+01   0.0000000e+00
  -7.6000000e+01  -3.2000000e+01   0.0000000e+00
  -7.4000000e+01  -3.2000000e+01   0.0000000e+00
  -7.2000000e+01  -3.2000000e+01   0.0000000e+00
  -7.0000000e+01  -3.2000000e+01   0.0000000e+00
  -6.8000000e+01  -3.2000000e+01   0.0000000e+00
  -6.6000000e+01  -3.2000000e+01   0.0000000e+00
  -6.4000000e+01  -3.2000000e+01   0.0000000e+00
  -6.2000000e+01  -3.2000000e+01   0.0000000e+00
  -6.0000000e+01  -3.2000000e+01   0.0000000e+00
  -5.8000000e+01  -3.2000000e+01   0.0000000e+00
  -5.6000000e+01  -3.2000000e+01   0.0000000e+00
  -5.4000000e+01  -3.2000000e+01   0.0000000e+00
  -5.2000000e+01  -3.2000000e+01   0.0000000e+00
  -5.0000000e+01  -3.2000000e+01   0.0000000e+00
  -4.8000000e+01  -3.2000000e+01   0.0000000e+00
  -4.6000000e+01  -3.2000000e+01   0.0000000e+00
  -4.4000000e+01  -3.2000000e+01   0.0000000e+00
  -4.2000000e+01  -3.2000000e+01   0.0000000e+00
  -4.0000000e+01  -3.2000000e+01   0.0000000e+00
  -3.8000000e+01  -3.2000000e+01   9.7992060e-01
  -3.6000000e+01  -3.2000000e+01   9.8364585e-01
  -3.4000000e+01  -3.2000000e+01   9.6230996e-01
  -3.2000000e+01  -3.2000000e+01   9.3982907e-01
  -3.0000000e+01  -3.2000000e+01   9.1828090e-01
  -2.8000000e+01  -3.2000000e+01   8.9787803e-01
  -2.6000000e+01  -3.2000000e+01   8.7865977e-01
  -2.4000000e+01  -3.2000000e+01   8.6031496e-01
  -2.2000000e+01  -3.2000000e+01   8.4246381e-01
  -2.0000000e+01  -3.2000000e+01   8.2509658e-01
  -1.8000000e+01  -3.2000000e+01   8.0829034e-01
  -1.6000000e+01  -3.2000000e+01   7.9204984e-01
  -1.4000000e+01  -3.2000000e+01   7.7635181e-01
  -1.2000000e+01  -3.2000000e+01   7.6115902e-01
  -1.0000000e+01  -3.2000000e+01   7.4644327e-01
  -8.0000000e+00  -3.2000000e+01   7.3221785e-01
  -6.0000000e+00  -3.2000000e+01   7.1850019e-01
  -4.0000000e+00  -3.2000000e+01   7.0532621e-01
  -2.0000000e+00  -3.2000000e+01   6.9278373e-01
   0.0000000e+00  -3.2000000e+01   6.8095980e-01
   2.0000000e+00  -3.2000000e+01   6.6998459e-01
   4.0000000e+00  -3.2000000e+01   6.5997365e-01
   6.0000000e+00  -3.2000000e+01   6.5106187e-01
   8.0000000e+00  -3.2000000e+01   6.4335166e-01
   1.0000000e+01  -3.2000000e+01   6.3694314e-01
   1.2000000e+01  -3.2000000e+01   6.3190529e-01
   1.4000000e+01  -3.2000000e+01   6.2825949e-01
   1.6000000e+01  -3.2000000e+01   6.2595967e-01
   1.8000000e+01  -3.2000000e+01   6.2494238e-01
   2.0000000e+01  -3.2000000e+01   6.2505129e-01
   2.2000000e+01  -3.2000000e+01   6.2612897e-01
   2.4000000e+01  -3.2000000e+01   6.2805762e-01
   2.6000000e+01  -3.2000000e+01   6.3073185e-01
   2.8000000e+01  -3.2000000e+01   6.3396438e-01
   3.0000000e+01  -3.2000000e+01   6.3730352e-01
   3.2000000e+01  -3.2000000e+01   6.4063564e-01
   3.4000000e+01  -3.2000000e+01   6.4357335e-01
   3.6000000e+01  -3.2000000e+01   6.4596901e-01
   3.8000000e+01  -3.2000000e+01   6.4990019e-01
   4.0000000e+01  -3.2000000e+01   0.0000000e+00
   4.2000000e+01  -3.2000000e+01   0.0000000e+00
   4.4000000e+01  -3.2000000e+01   0.0000000e+00
   4.6000000e+01  -3.2000000e+01   0.0000000e+00
   4.8000000e+01  -3.2000000e+01   0.0000000e+00
   5.0000000e+01  -3.2000000e+01   0.0000000e+00
   5.2000000e+01  -3.2000000e+01   0.0000000e+00
   5.4000000e+01  -3.2000000e+01   0.0000000e+00
   5.6000000e+01  -3.2000000e+01   0.0000000e+00
   5.8000000e+01  -3.2000000e+01   0.0000000e+00
   6.0000000e+01  -3.2000000e+01   0.0000000e+00
   6.2000000e+01  -3.2000000e+01   0.0000000e+00
   6.4000000e+01  -3.2000000e+01   0.0000000e+00
   6.6000000e+01  -3.2000000e+01   0.0000000e+00
   6.8000000e+01  -3.2000000e+01   0.0000000e+00
   7.0000000e+01  -3.2000000e+01   0.0000000e+00
   7.2000000e+01  -3.2000000e+01   0.0000000e+00
   7.4000000e+01  -3.2000000e+01   0.0000000e+00
   7.6000000e+01  -3.2000000e+01   0.0000000e+00
   7.8000000e+01  -3.2000000e+01   0.0000000e+00
   8.0000000e+01  -3.2000000e+01   0.0000000e+00
   8.2000000e+01  -3.2000000e+01   0.0000000e+00
   8.4000000e+01  -3.2000000e+01   0.0000000e+00
   8.6000000e+01  -3.2000000e+01   0.0000000e+00
   8.8000000e+01  -3.2000000e+01   0.0000000e+00
   9.0000000e+01  -3.2000000e+01   0.0000000e+00
   9.2000000e+01  -3.2000000e+01   0.0000000e+00
   9.4000000e+01  -3.2000000e+01   0.0000000e+00
   9.6000000e+01  -3.2000000e+01   0.0000000e+00
   9.8000000e+01  -3.2000000e+01   0.0000000e+00
   1.0000000e+02  -3.2000000e+01   0.0000000e+00
  -1.0000000e+02  -3.0000000e+01   0.0000000e+00
  -9.8000000e+01  -3.0000000e+01   0.0000000e+00
  -9.6000000e+01  -3.0000000e+01   0.0000000e+00
  -9.4000000e+01  -3.0000000e+01   0.0000000e+00
  -9.2000000e+01  -3.0000000e+01   0.0000000e+00
  -9.0000000e+01  -3.0000000e+01   0.0000000e+00
  -8.8000000e+01  -3.0000000e+01   0.0000000e+00
  -8.6000000e+01  -3.0000000e+01   0.0000000e+00
  -8.4000000e+01  -3.0000000e+01   0.0000000e+00
  -8.2000000e+01  -3.0000000e+01   0.0000000e+00
  -8.0000000e+01  -3.0000000e+01   0.0000000e+00
  -7.8000000e+01  -3.0000000e+01   0.0000000e+00
  -7.6000000e+01  -3.0000000e+01   0.0000000e+00
  -7.4000000e+01  -3.0000000e+01   0.0000000e+00
  -7.2000000e+01  -3.0000000e+01   0.0000000e+00
  -7.0000000e+01  -3.0000000e+01   0.0000000e+00
  -6.8000000e+01  -3.0000000e+01   0.0000000e+00
  -6.6000000e+01  -3.0000000e+01   0.0000000e+00
  -6.4000000e+01  -3.0000000e+01   0.0000000e+00
  -6.2000000e+01  -3.0000000e+01   0.0000000e+00
  -6.0000000e+01  -3.0000000e+01   0.0000000e+00
  -5.8000000e+01  -3.0000000e+01   0.0000000e+00
  -5.6000000e+01  -3.0000000e+01   0.0000000e+00
  -5.4000000e+01  -3.0000000e+01   0.0000000e+00
  -5.2000000e+01  -3.0000000e+01   0.0000000e+00
  -5.0000000e+01  -3.0000000e+01   0.0000000e+00
  -4.8000000e+01  -3.0000000e+01   0.0000000e+00
  -4.6000000e+01  -3.0000000e+01   0.0000000e+00
  -4.4000000e+01  -3.0000000e+01   0.0000000e+00
  -4.2000000e+01  -3.0000000e+01   0.0000000e+00
  -4.0000000e+01  -3.0000000e+01   9.6078947e-01
  -3.8000000e+01  -3.0000000e+01   1.0004853e+00
  -3.6000000e+01  -3.0000000e+01   9.7383844e-01
  -3.4000000e+01  -3.0000000e+01   9.4997010e-01
  -3.2000000e+01  -3.0000000e+01   9.2728049e-01
  -3.0000000e+01  -3.0000000e+01   9.0555256e-01
  -2.8000000e+01  -3.0000000e+01   8.8492005e-01
  -2.6000000e+01  -3.0000000e+01   8.6536612e-01
  -2.4000000e+01  -3.0000000e+01   8.4670992e-01
  -2.2000000e+01  -3.0000000e+01   8.2875979e-01
  -2.0000000e+01  -3.0000000e+01   8.1139141e-01
  -1.8000000e+01  -3.0000000e+01   7.9459037e-01
  -1.6000000e+01  -3.0000000e+01   7.7832857e-01
  -1.4000000e+01  -3.0000000e+01   7.6257581e-01
  -1.2000000e+01  -3.0000000e+01   7.4731199e-01
  -1.0000000e+01  -3.0000000e+01   7.3253224e-01
  -8.0000000e+00  -3.0000000e+01   7.1824595e-01
  -6.0000000e+00  -3.0000000e+01   7.0449247e-01
  -4.0000000e+00  -3.0000000e+01   6.9132863e-01
  -2.0000000e+00  -3.0000000e+01   6.7885280e-01
   0.0000000e+00  -3.0000000e+01   6.6717275e-01
   2.0000000e+00  -3.0000000e+01   6.5641327e-01
   4.0000000e+00  -3.0000000e+01   6.4671216e-01
   6.0000000e+00  -3.0000000e+01   6.3819001e-01
   8.0000000e+00  -3.0000000e+01   6.3097717e-01
   1.0000000e+01  -3.0000000e+01   6.2518925e-01
   1.2000000e+01  -3.0000000e+01   6.2085582e-01
   1.4000000e+01  -3.0000000e+01   6.1799887e-01
   1.6000000e+01  -3.0000000e+01   6.1660142e-01
   1.8000000e+01  -3.0000000e+01   6.1655540e-01
   2.0000000e+01  -3.0000000e+01   6.1774838e-01
   2.2000000e+01  -3.0000000e+01   6.1997917e-01
   2.4000000e+01  -3.0000000e+01   6.2309911e-01
   2.6000000e+01  -3.0000000e+01   6.2688344e-01
   2.8000000e+01  -3.0000000e+01   6.3107475e-01
   3.0000000e+01  -3.0000000e+01   6.3538739e-01
   3.2000000e+01  -3.0000000e+01   6.3950832e-01
   3.4000000e+01  -3.0000000e+01   6.4314539e-01
   3.6000000e+01  -3.0000000e+01   6.4763802e-01
   3.8000000e+01  -3.0000000e+01   6.6249636e-01
   4.0000000e+01  -3.0000000e+01   6.9236641e-01
   4.2000000e+01  -3.0000000e+01   0.0000000e+00
   4.4000000e+01  -3.0000000e+01   0.0000000e+00
   4.6000000e+01  -3.0000000e+01   0.0000000e+00
   4.8000000e+01  -3.0000000e+01   0.0000000e+00
   5.0000000e+01  -3.0000000e+01   0.0000000e+00
   5.2000000e+01  -3.0000000e+01   0.0000000e+00
   5.4000000e+01  -3.0000000e+01   0.0000000e+00
   5.6000000e+01  -3.0000000e+01   0.0000000e+00
   5.8000000e+01  -3.0000000e+01   0.0000000e+00
   6.0000000e+01  -3.0000000e+01   0.0000000e+00
   6.2000000e+01  -3.0000000e+01   0.0000000e+00
   6.4000000e+01  -3.0000000e+01   0.0000000e+00
   6.6000000e+01  -3.0000000e+01   0.0000000e+00
   6.8000000e+01  -3.0000000e+01   0.0000000e+00
   7.0000000e+01  -3.0000000e+01   0.0000000e+00
   7.2000000e+01  -3.0000000e+01   0.0000000e+00
   7.4000000e+01  -3.0000000e+01   0.0000000e+00
   7.6000000e+01  -3.0000000e+01   0.0000000e+00
   7.8000000e+01  -3.0000000e+01   0.0000000e+00
   8.0000000e+01  -3.0000000e+01   0.0000000e+00
   8.2000000e+01  -3.0000000e+01   0.0000000e+00
   8.4000000e+01  -3.0000000e+01   0.0000000e+00
   8.6000000e+01  -3.0000000e+01   0.0000000e+00
   8.8000000e+01  -3.0000000e+01   0.0000000e+00
   9.0000000e+01  -3.0000000e+01   0.0000000e+00
   9.2000000e+01  -3.0000000e+01   0.0000000e+00
   9.4000000e+01  -3.0000000e+01   0.0000000e+00
   9.6000000e+01  -3.0000000e+01   0.0000000e+00
   9.8000000e+01  -3.0000000e+01   0.0000000e+00
   1.0000000e+02  -3.0000000e+01   0.0000000e+00
  -1.0000000e+02  -2.8000000e+01   0.0000000e+00
  -9.8000000e+01  -2.8000000e+01   0.0000000e+00
  -9.6000000e+01  -2.8000000e+01   0.0000000e+00
  -9.4000000e+01  -2.8000000e+01   0.0000000e+00
  -9.2000000e+01  -2.8000000e+01   0.0000000e+00
  -9.0000000e+01  -2.8000000e+01   0.0000000e+00
  -8.8000000e+01  -2.8000000e+01   0.0000000e+00
  -8.6000000e+01  -2.8000000e+01   0.0000000e+00
  -8.4000000e+01  -2.8000000e+01   0.0000000e+00
  -8.2000000e+01  -2.8000000e+01   0.0000000e+00
  -8.0000000e+01  -2.8000000e+01   0.0000000e+00
  -7.8000000e+01  -2.8000000e+01   0.0000000e+00
  -7.6000000e+01  -2.8000000e+01   0.0000000e+00
  -7.4000000e+01  -2.8000000e+01   0.0000000e+00
  -7.2000000e+01  -2.8000000e+01   0.0000000e+00
  -7.0000000e+01  -2.8000000e+01   0.0000000e+00
  -6.8000000e+01  -2.8000000e+01   0.0000000e+00
  -6.6000000e+01  -2.8000000e+01   0.0000000e+00
  -6.4000000e+01  -2.8000000e+01   0.0000000e+00
  -6.2000000e+01  -2.8000000e+01   0.0000000e+00
  -6.0000000e+01  -2.8000000e+01   0.0000000e+00
  -5.8000000e+01  -2.8000000e+01   0.0000000e+00
  -5.6000000e+01  -2.8000000e+01   0.0000000e+00
  -5.4000000e+01  -2.8000000e+01   0.0000000e+00
  -5.2000000e+01  -2.8000000e+01   0.0000000e+00
  -5.0000000e+01  -2.8000000e+01   0.0000000e+00
  -4.8000000e+01  -2.8000000e+01   0.0000000e+00
  -4.6000000e+01  -2.8000000e+01   0.0000000e+00
  -4.4000000e+01  -2.8000000e+01   0.0000000e+00
  -4.2000000e+01  -2.8000000e+01   0.0000000e+00
  -4.0000000e+01  -2.8000000e+01   1.0130533e+00
  -3.8000000e+01  -2.8000000e+01   1.0028718e+00
  -3.6000000e+01  -2.8000000e+01   9.6515273e-01
  -3.4000000e+01  -2.8000000e+01   9.3866924e-01
  -3.2000000e+01  -2.8000000e+01   9.1522433e-01
  -3.0000000e+01  -2.8000000e+01   8.9324167e-01
  -2.8000000e+01  -2.8000000e+01   8.7244801e-01
  -2.6000000e+01  -2.8000000e+01   8.5272820e-01
  -2.4000000e+01  -2.8000000e+01   8.3390861e-01
  -2.2000000e+01  -2.8000000e+01   8.1585446e-01
  -2.0000000e+01  -2.8000000e+01   7.9843897e-01
  -1.8000000e+01  -2.8000000e+01   7.8159871e-01
  -1.6000000e+01  -2.8000000e+01   7.6528288e-01
  -1.4000000e+01  -2.8000000e+01   7.4945887e-01
  -1.2000000e+01  -2.8000000e+01   7.3411157e-01
  -1.0000000e+01  -2.8000000e+01   7.1925131e-01
  -8.0000000e+00  -2.8000000e+01   7.0489550e-01
  -6.0000000e+00  -2.8000000e+01   6.9110269e-01
  -4.0000000e+00  -2.8000000e+01   6.7794422e-01
  -2.0000000e+00  -2.8000000e+01   6.6551922e-01
   0.0000000e+00  -2.8000000e+01   6.5396769e-01
   2.0000000e+00  -2.8000000e+01   6.4341364e-01
   4.0000000e+00  -2.8000000e+01   6.3400194e-01
   6.0000000e+00  -2.8000000e+01   6.2588555e-01
   8.0000000e+00  -2.8000000e+01   6.1917625e-01
   1.0000000e+01  -2.8000000e+01   6.1397858e-01
   1.2000000e+01  -2.8000000e+01   6.1036248e-01
   1.4000000e+01  -2.8000000e+01   6.0831751e-01
   1.6000000e+01  -2.8000000e+01   6.0781794e-01
   1.8000000e+01  -2.8000000e+01   6.0876870e-01
   2.0000000e+01  -2.8000000e+01   6.1101912e-01
   2.2000000e+01  -2.8000000e+01   6.1436276e-01
   2.4000000e+01  -2.8000000e+01   6.1860341e-01
   2.6000000e+01  -2.8000000e+01   6.2348968e-01
   2.8000000e+01  -2.8000000e+01   6.2871795e-01
   3.0000000e+01  -2.8000000e+01   6.3399820e-01
   3.2000000e+01  -2.8000000e+01   6.3904517e-01
   3.4000000e+01  -2.8000000e+01   6.4374636e-01
   3.6000000e+01  -2.8000000e+01   6.4802796e-01
   3.8000000e+01  -2.8000000e+01   6.4751818e-01
   4.0000000e+01  -2.8000000e+01   6.3224685e-01
   4.2000000e+01  -2.8000000e+01   0.0000000e+00
   4.4000000e+01  -2.8000000e+01   0.0000000e+00
   4.6000000e+01  -2.8000000e+01   0.0000000e+00
   4.8000000e+01  -2.8000000e+01   0.0000000e+00
   5.0000000e+01  -2.8000000e+01   0.0000000e+00
   5.2000000e+01  -2.8000000e+01   0.0000000e+00
   5.4000000e+01  -2.8000000e+01   0.0000000e+00
   5.6000000e+01  -2.8000000e+01   0.0000000e+00
   5.8000000e+01  -2.8000000e+01   0.0000000e+00
   6.0000000e+01  -2.8000000e+01   0.0000000e+00
   6.2000000e+01  -2.8000000e+01   0.0000000e+00
   6.4000000e+01  -2.8000000e+01   0.0000000e+00
   6.6000000e+01  -2.8000000e+01   0.0000000e+00
   6.8000000e+01  -2.8000000e+01   0.0000000e+00
   7.0000000e+01  -2.8000000e+01   0.0000000e+00
   7.2000000e+01  -2.8000000e+01   0.0000000e+00
   7.4000000e+01  -2.8000000e+01   0.0000000e+00
   7.6000000e+01  -2.8000000e+01   0.0000000e+00
   7.8000000e+01  -2.8000000e+01   0.0000000e+00
   8.0000000e+01  -2.8000000e+01   0.0000000e+00
   8.2000000e+01  -2.8000000e+01   0.0000000e+00
   8.4000000e+01  -2.8000000e+01   0.0000000e+00
   8.6000000e+01  -2.8000000e+01   0.0000000e+00
   8.8000000e+01  -2.8000000e+01   0.0000000e+00
   9.0000000e+01  -2.8000000e+01   0.0000000e+00
   9.2000000e+01  -2.8000000e+01   0.0000000e+00
   9.4000000e+01  -2.8000000e+01   0.0000000e+00
   9.6000000e+01  -2.8000000e+01   0.0000000e+00
   9.8000000e+01  -2.8000000e+01   0.0000000e+00
   1.0000000e+02  -2.8000000e+01   0.0000000e+00
  -1.0000000e+02  -2.6000000e+01   0.0000000e+00
  -9.8000000e+01  -2.6000000e+01   0.0000000e+00
  -9.6000000e+01  -2.6000000e+01   0.0000000e+00
  -9.4000000e+01  -2.6000000e+01   0.0000000e+00
  -9.2000000e+01  -2.6000000e+01   0.0000000e+00
  -9.0000000e+01  -2.6000000e+01   0.0000000e+00
  -8.8000000e+01  -2.6000000e+01   0.0000000e+00
  -8.6000000e+01  -2.6000000e+01   0.0000000e+00
  -8.4000000e+01  -2.6000000e+01   0.0000000e+00
  -8.2000000e+01  -2.6000000e+01   0.0000000e+00
  -8.0000000e+01  -2.6000000e+01   0.0000000e+00
  -7.8000000e+01  -2.6000000e+01   0.0000000e+00
  -7.6000000e+01  -2.6000000e+01   0.0000000e+00
  -7.4000000e+01  -2.6000000e+01   0.0000000e+00
  -7.2000000e+01  -2.6000000e+01   0.0000000e+00
  -7.0000000e+01  -2.6000000e+01   0.0000000e+00
  -6.8000000e+01  -2.6000000e+01   0.0000000e+00
  -6.6000000e+01  -2.6000000e+01   0.0000000e+00
  -6.4000000e+01  -2.6000000e+01   0.0000000e+00
  -6.2000000e+01  -2.6000000e+01   0.0000000e+00
  -6.0000000e+01  -2.6000000e+01   0.0000000e+00
  -5.8000000e+01  -2.6000000e+01   0.0000000e+00
  -5.6000000e+01  -2.6000000e+01   0.0000000e+00
  -5.4000000e+01  -2.6000000e+01   0.0000000e+00
  -5.2000000e+01  -2.6000000e+01   0.0000000e+00
  -5.0000000e+01  -2.6000000e+01   0.0000000e+00
  -4.8000000e+01  -2.6000000e+01   0.0000000e+00
  -4.6000000e+01  -2.6000000e+01   0.0000000e+00
  -4.4000000e+01  -2.6000000e+01   0.0000000e+00
  -4.2000000e+01  -2.6000000e+01   9.8607511e-01
  -4.0000000e+01  -2.6000000e+01   9.9774472e-01
  -3.8000000e+01  -2.6000000e+01   9.7737379e-01
  -3.6000000e+01  -2.6000000e+01   9.5194210e-01
  -3.4000000e+01  -2.6000000e+01   9.2681521e-01
  -3.2000000e+01  -2.6000000e+01   9.0340429e-01
  -3.0000000e+01  -2.6000000e+01   8.8138169e-01
  -2.8000000e+01  -2.6000000e+01   8.6055481e-01
  -2.6000000e+01  -2.6000000e+01   8.4075319e-01
  -2.4000000e+01  -2.6000000e+01   8.2185318e-01
  -2.2000000e+01  -2.6000000e+01   8.0371888e-01
  -2.0000000e+01  -2.6000000e+01   7.8624014e-01
  -1.8000000e+01  -2.6000000e+01   7.6933181e-01
  -1.6000000e+01  -2.6000000e+01   7.5294583e-01
  -1.4000000e+01  -2.6000000e+01   7.3703136e-01
  -1.2000000e+01  -2.6000000e+01   7.2159727e-01
  -1.0000000e+01  -2.6000000e+01   7.0665458e-01
  -8.0000000e+00  -2.6000000e+01   6.9221963e-01
  -6.0000000e+00  -2.6000000e+01   6.7836609e-01
  -4.0000000e+00  -2.6000000e+01   6.6520835e-01
  -2.0000000e+00  -2.6000000e+01   6.5283690e-01
   0.0000000e+00  -2.6000000e+01   6.4139365e-01
   2.0000000e+00  -2.6000000e+01   6.3103712e-01
   4.0000000e+00  -2.6000000e+01   6.2191875e-01
   6.0000000e+00  -2.6000000e+01   6.1418508e-01
   8.0000000e+00  -2.6000000e+01   6.0797014e-01
   1.0000000e+01  -2.6000000e+01   6.0338252e-01
   1.2000000e+01  -2.6000000e+01   6.0047184e-01
   1.4000000e+01  -2.6000000e+01   5.9923951e-01
   1.6000000e+01  -2.6000000e+01   5.9963553e-01
   1.8000000e+01  -2.6000000e+01   6.0156692e-01
   2.0000000e+01  -2.6000000e+01   6.0484663e-01
   2.2000000e+01  -2.6000000e+01   6.0927134e-01
   2.4000000e+01  -2.6000000e+01   6.1460585e-01
   2.6000000e+01  -2.6000000e+01   6.2055318e-01
   2.8000000e+01  -2.6000000e+01   6.2680488e-01
   3.0000000e+01  -2.6000000e+01   6.3303034e-01
   3.2000000e+01  -2.6000000e+01   6.3889287e-01
   3.4000000e+01  -2.6000000e+01   6.4397743e-01
   3.6000000e+01  -2.6000000e+01   6.4739100e-01
   3.8000000e+01  -2.6000000e+01   6.4709695e-01
   4.0000000e+01  -2.6000000e+01   6.4748066e-01
   4.2000000e+01  -2.6000000e+01   6.4258747e-01
   4.4000000e+01  -2.6000000e+01   0.0000000e+00
   4.6000000e+01  -2.6000000e+01   0.0000000e+00
   4.8000000e+01  -2.6000000e+01   0.0000000e+00
   5.0000000e+01  -2.6000000e+01   0.0000000e+00
   5.2000000e+01  -2.6000000e+01   0.0000000e+00
   5.4000000e+01  -2.6000000e+01   0.0000000e+00
   5.6000000e+01  -2.6000000e+01   0.0000000e+00
   5.8000000e+01  -2.6000000e+01   0.0000000e+00
   6.0000000e+01  -2.6000000e+01   0.0000000e+00
   6.2000000e+01  -2.6000000e+01   0.0000000e+00
   6.4000000e+01  -2.6000000e+01   0.0000000e+00
   6.6000000e+01  -2.6000000e+01   0.0000000e+00
   6.8000000e+01  -2.6000000e+01   0.0000000e+00
   7.0000000e+01  -2.6000000e+01   0.0000000e+00
   7.2000000e+01  -2.6000000e+01   0.0000000e+00
   7.4000000e+01  -2.6000000e+01   0.0000000e+00
   7.6000000e+01  -2.6000000e+01   0.0000000e+00
   7.8000000e+01  -2.6000000e+01   0.0000000e+00
   8.0000000e+01  -2.6000000e+01   0.0000000e+00
   8.2000000e+01  -2.6000000e+01   0.0000000e+00
   8.4000000e+01  -2.6000000e+01   0.0000000e+00
   8.6000000e+01  -2.6000000e+01   0.0000000e+00
   8.8000000e+01  -2.6000000e+01   0.0000000e+00
   9.0000000e+01  -2.6000000e+01   0.0000000e+00
   9.2000000e+01  -2.6000000e+01   0.0000000e+00
   9.4000000e+01  -2.6000000e+01   0.0000000e+00
   9.6000000e+01  -2.6000000e+01   0.0000000e+00
   9.8000000e+01  -2.6000000e+01   0.0000000e+00
   1.0000000e+02  -2.6000000e+01   0.0000000e+00
  -1.0000000e+02  -2.4000000e+01   0.0000000e+00
  -9.8000000e+01  -2.4000000e+01   0.0000000e+00
  -9.6000000e+01  -2.4000000e+01   0.0000000e+00
  -9.4000000e+01  -2.4000000e+01   0.0000000e+00
  -9.2000000e+01  -2.4000000e+01   0.0000000e+00
  -9.0000000e+01  -2.4000000e+01   0.0000000e+00
  -8.8000000e+01  -2.4000000e+01   0.0000000e+00
  -8.6000000e+01  -2.4000000e+01   0.0000000e+00
  -8.4000000e+01  -2.4000000e+01   0.0000000e+00
  -8.2000000e+01  -2.4000000e+01   0.0000000e+00
  -8.0000000e+01  -2.4000000e+01   0.0000000e+00
  -7.8000000e+01  -2.4000000e+01   0.0000000e+00
  -7.6000000e+01  -2.4000000e+01   0.0000000e+00
  -7.4000000e+01  -2.4000000e+01   0.0000000e+00
  -7.2000000e+01  -2.4000000e+01   0.0000000e+00
  -7.0000000e+01  -2.4000000e+01   0.0000000e+00
  -6.8000000e+01  -2.4000000e+01   0.0000000e+00
  -6.6000000e+01  -2.4000000e+01   0.0000000e+00
  -6.4000000e+01  -2.4000000e+01   0.0000000e+00
  -6.2000000e+01  -2.4000000e+01   0.0000000e+00
  -6.0000000e+01  -2.4000000e+01   0.0000000e+00
  -5.8000000e+01  -2.4000000e+01   0.0000000e+00
  -5.6000000e+01  -2.4000000e+01   0.0000000e+00
  -5.4000000e+01  -2.4000000e+01   0.0000000e+00
  -5.2000000e+01  -2.4000000e+01   0.0000000e+00
  -5.0000000e+01  -2.4000000e+01   0.0000000e+00
  -4.8000000e+01  -2.4000000e+01   0.0000000e+00
  -4.6000000e+01  -2.4000000e+01   0.0000000e+00
  -4.4000000e+01  -2.4000000e+01   0.0000000e+00
  -4.2000000e+01  -2.4000000e+01   1.0088518e+00
  -4.0000000e+01  -2.4000000e+01   9.8437964e-01
  -3.8000000e+01  -2.4000000e+01   9.6154910e-01
  -3.6000000e+01  -2.4000000e+01   9.3833026e-01
  -3.4000000e+01  -2.4000000e+01   9.1472345e-01
  -3.2000000e+01  -2.4000000e+01   8.9187103e-01
  -3.0000000e+01  -2.4000000e+01   8.7005943e-01
  -2.8000000e+01  -2.4000000e+01   8.4929342e-01
  -2.6000000e+01  -2.4000000e+01   8.2949840e-01
  -2.4000000e+01  -2.4000000e+01   8.1055226e-01
  -2.2000000e+01  -2.4000000e+01   7.9236237e-01
  -2.0000000e+01  -2.4000000e+01   7.7480998e-01
  -1.8000000e+01  -2.4000000e+01   7.5782179e-01
  -1.6000000e+01  -2.4000000e+01   7.4134835e-01
  -1.4000000e+01  -2.4000000e+01   7.2534013e-01
  -1.2000000e+01  -2.4000000e+01   7.0981255e-01
  -1.0000000e+01  -2.4000000e+01   6.9476424e-01
  -8.0000000e+00  -2.4000000e+01   6.8024595e-01
  -6.0000000e+00  -2.4000000e+01   6.6634672e-01
  -4.0000000e+00  -2.4000000e+01   6.5316556e-01
  -2.0000000e+00  -2.4000000e+01   6.4083155e-01
   0.0000000e+00  -2.4000000e+01   6.2949938e-01
   2.0000000e+00  -2.4000000e+01   6.1933033e-01
   4.0000000e+00  -2.4000000e+01   6.1049909e-01
   6.0000000e+00  -2.4000000e+01   6.0314519e-01
   8.0000000e+00  -2.4000000e+01   5.9742425e-01
   1.0000000e+01  -2.4000000e+01   5.9342747e-01
   1.2000000e+01  -2.4000000e+01   5.9121078e-01
   1.4000000e+01  -2.4000000e+01   5.9078025e-01
   1.6000000e+01  -2.4000000e+01   5.9206960e-01
   1.8000000e+01  -2.4000000e+01   5.9494215e-01
   2.0000000e+01  -2.4000000e+01   5.9923464e-01
   2.2000000e+01  -2.4000000e+01   6.0470106e-01
   2.4000000e+01  -2.4000000e+01   6.1108091e-01
   2.6000000e+01  -2.4000000e+01   6.1805640e-01
   2.8000000e+01  -2.4000000e+01   6.2529071e-01
   3.0000000e+01  -2.4000000e+01   6.3242284e-01
   3.2000000e+01  -2.4000000e+01   6.3909971e-01
   3.4000000e+01  -2.4000000e+01   6.4483324e-01
   3.6000000e+01  -2.4000000e+01   6.4908670e-01
   3.8000000e+01  -2.4000000e+01   6.5158722e-01
   4.0000000e+01  -2.4000000e+01   6.5481548e-01
   4.2000000e+01  -2.4000000e+01   6.6620875e-01
   4.4000000e+01  -2.4000000e+01   0.0000000e+00
   4.6000000e+01  -2.4000000e+01   0.0000000e+00
   4.8000000e+01  -2.4000000e+01   0.0000000e+00
   5.0000000e+01  -2.4000000e+01   0.0000000e+00
   5.2000000e+01  -2.4000000e+01   0.0000000e+00
   5.4000000e+01  -2.4000000e+01   0.0000000e+00
   5.6000000e+01  -2.4000000e+01   0.0000000e+00
   5.8000000e+01  -2.4000000e+01   0.0000000e+00
   6.0000000e+01  -2.4000000e+01   0.0000000e+00
   6.2000000e+01  -2.4000000e+01   0.0000000e+00
   6.4000000e+01  -2.4000000e+01   0.0000000e+00
   6.6000000e+01  -2.4000000e+01   0.0000000e+00
   6.8000000e+01  -2.4000000e+01   0.0000000e+00
   7.0000000e+01  -2.4000000e+01   0.0000000e+00
   7.2000000e+01  -2.4000000e+01   0.0000000e+00
   7.4000000e+01  -2.4000000e+01   0.0000000e+00
   7.6000000e+01  -2.4000000e+01   0.0000000e+00
   7.8000000e+01  -2.4000000e+01   0.0000000e+00
   8.0000000e+01  -2.4000000e+01   0.0000000e+00
   8.2000000e+01  -2.4000000e+01   0.0000000e+00
   8.4000000e+01  -2.4000000e+01   0.0000000e+00
   8.6000000e+01  -2.4000000e+01   0.0000000e+00
   8.8000000e+01  -2.4000000e+01   0.0000000e+00
   9.0000000e+01  -2.4000000e+01   0.0000000e+00
   9.2000000e+01  -2.4000000e+01   0.0000000e+00
   9.4000000e+01  -2.4000000e+01   0.0000000e+00
   9.6000000e+01  -2.4000000e+01   0.0000000e+00
   9.8000000e+01  -2.4000000e+01   0.0000000e+00
   1.0000000e+02  -2.4000000e+01   0.0000000e+00
  -1.0000000e+02  -2.2000000e+01   0.0000000e+00
  -9.8000000e+01  -2.2000000e+01   0.0000000e+00
  -9.6000000e+01  -2.2000000e+01   0.0000000e+00
  -9.4000000e+01  -2.2000000e+01   0.0000000e+00
  -9.2000000e+01  -2.2000000e+01   0.0000000e+00
  -9.0000000e+01  -2.2000000e+01   0.0000000e+00
  -8.8000000e+01  -2.2000000e+01   0.0000000e+00
  -8.6000000e+01  -2.2000000e+01   0.0000000e+00
  -8.4000000e+01  -2.2000000e+01   0.0000000e+00
  -8.2000000e+01  -2.2000000e+01   0.0000000e+00
  -8.0000000e+01  -2.2000000e+01   0.0000000e+00
  -7.8000000e+01  -2.2000000e+01   0.0000000e+00
  -7.6000000e+01  -2.2000000e+01   0.0000000e+00
  -7.4000000e+01  -2.2000000e+01   0.0000000e+00
  -7.2000000e+01  -2.2000000e+01   0.0000000e+00
  -7.0000000e+01  -2.2000000e+01   0.0000000e+00
  -6.8000000e+01  -2.2000000e+01   0.0000000e+00
  -6.6000000e+01  -2.2000000e+01   0.0000000e+00
  -6.4000000e+01  -2.2000000e+01   0.0000000e+00
  -6.2000000e+01  -2.2000000e+01   0.0000000e+00
  -6.0000000e+01  -2.2000000e+01   0.0000000e+00
  -5.8000000e+01  -2.2000000e+01   0.0000000e+00
  -5.6000000e+01  -2.2000000e+01   0.0000000e+00
  -5.4000000e+01  -2.2000000e+01   0.0000000e+00
  -5.2000000e+01  -2.2000000e+01   0.0000000e+00
  -5.0000000e+01  -2.2000000e+01   0.0000000e+00
  -4.8000000e+01  -2.2000000e+01   0.0000000e+00
  -4.6000000e+01  -2.2000000e+01   0.0000000e+00
  -4.4000000e+01  -2.2000000e+01   1.0060096e+00
  -4.2000000e+01  -2.2000000e+01   1.0118687e+00
  -4.0000000e+01  -2.2000000e+01   9.7721001e-01
  -3.8000000e+01  -2.2000000e+01   9.5100112e-01
  -3.6000000e+01  -2.2000000e+01   9.2701527e-01
  -3.4000000e+01  -2.2000000e+01   9.0367316e-01
  -3.2000000e+01  -2.2000000e+01   8.8110442e-01
  -3.0000000e+01  -2.2000000e+01   8.5946897e-01
  -2.8000000e+01  -2.2000000e+01   8.3878540e-01
  -2.6000000e+01  -2.2000000e+01   8.1900251e-01
  -2.4000000e+01  -2.2000000e+01   8.0003503e-01
  -2.2000000e+01  -2.2000000e+01   7.8179185e-01
  -2.0000000e+01  -2.2000000e+01   7.6416463e-01
  -1.8000000e+01  -2.2000000e+01   7.4709781e-01
  -1.6000000e+01  -2.2000000e+01   7.3052298e-01
  -1.4000000e+01  -2.2000000e+01   7.1442036e-01
  -1.2000000e+01  -2.2000000e+01   6.9877362e-01
  -1.0000000e+01  -2.2000000e+01   6.8362511e-01
  -8.0000000e+00  -2.2000000e+01   6.6903152e-01
  -6.0000000e+00  -2.2000000e+01   6.5507383e-01
  -4.0000000e+00  -2.2000000e+01   6.4187074e-01
  -2.0000000e+00  -2.2000000e+01   6.2957309e-01
   0.0000000e+00  -2.2000000e+01   6.1834515e-01
   2.0000000e+00  -2.2000000e+01   6.0835540e-01
   4.0000000e+00  -2.2000000e+01   5.9978673e-01
   6.0000000e+00  -2.2000000e+01   5.9281922e-01
   8.0000000e+00  -2.2000000e+01   5.8756150e-01
   1.0000000e+01  -2.2000000e+01   5.8414890e-01
   1.2000000e+01  -2.2000000e+01   5.8261971e-01
   1.4000000e+01  -2.2000000e+01   5.8296539e-01
   1.6000000e+01  -2.2000000e+01   5.8511260e-01
   1.8000000e+01  -2.2000000e+01   5.8891519e-01
   2.0000000e+01  -2.2000000e+01   5.9417999e-01
   2.2000000e+01  -2.2000000e+01   6.0063766e-01
   2.4000000e+01  -2.2000000e+01   6.0801661e-01
   2.6000000e+01  -2.2000000e+01   6.1596476e-01
   2.8000000e+01  -2.2000000e+01   6.2413548e-01
   3.0000000e+01  -2.2000000e+01   6.3217546e-01
   3.2000000e+01  -2.2000000e+01   6.3968133e-01
   3.4000000e+01  -2.2000000e+01   6.4631773e-01
   3.6000000e+01  -2.2000000e+01   6.5180117e-01
   3.8000000e+01  -2.2000000e+01   6.5627112e-01
   4.0000000e+01  -2.2000000e+01   6.6031241e-01
   4.2000000e+01  -2.2000000e+01   6.6021553e-01
   4.4000000e+01  -2.2000000e+01   6.3839751e-01
   4.6000000e+01  -2.2000000e+01   0.0000000e+00
   4.8000000e+01  -2.2000000e+01   0.0000000e+00
   5.0000000e+01  -2.2000000e+01   0.0000000e+00
   5.2000000e+01  -2.2000000e+01   0.0000000e+00
   5.4000000e+01  -2.2000000e+01   0.0000000e+00
   5.6000000e+01  -2.2000000e+01   0.0000000e+00
   5.8000000e+01  -2.2000000e+01   0.0000000e+00
   6.0000000e+01  -2.2000000e+01   0.0000000e+00
   6.2000000e+01  -2.2000000e+01   0.0000000e+00
   6.4000000e+01  -2.2000000e+01   0.0000000e+00
   6.6000000e+01  -2.2000000e+01   0.0000000e+00
   6.8000000e+01  -2.2000000e+01   0.0000000e+00
   7.0000000e+01  -2.2000000e+01   0.0000000e+00
   7.2000000e+01  -2.2000000e+01   0.0000000e+00
   7.4000000e+01  -2.2000000e+01   0.0000000e+00
   7.6000000e+01  -2.2000000e+01   0.0000000e+00
   7.8000000e+01  -2.2000000e+01   0.0000000e+00
   8.0000000e+01  -2.2000000e+01   0.0000000e+00
   8.2000000e+01  -2.2000000e+01   0.0000000e+00
   8.4000000e+01  -2.2000000e+01   0.0000000e+00
   8.6000000e+01  -2.2000000e+01   0.0000000e+00
   8.8000000e+01  -2.2000000e+01   0.0000000e+00
   9.0000000e+01  -2.2000000e+01   0.0000000e+00
   9.2000000e+01  -2.2000000e+01   0.0000000e+00
   9.4000000e+01  -2.2000000e+01   0.0000000e+00
   9.6000000e+01  -2.2000000e+01   0.0000000e+00
   9.8000000e+01  -2.2000000e+01   0.0000000e+00
   1.0000000e+02  -2.2000000e+01   0.0000000e+00
  -1.0000000e+02  -2.0000000e+01   0.0000000e+00
  -9.8000000e+01  -2.0000000e+01   0.0000000e+00
  -9.6000000e+01  -2.0000000e+01   0.0000000e+00
  -9.4000000e+01  -2.0000000e+01   0.0000000e+00
  -9.2000000e+01  -2.0000000e+01   0.0000000e+00
  -9.0000000e+01  -2.0000000e+01   0.0000000e+00
  -8.8000000e+01  -2.0000000e+01   0.0000000e+00
  -8.6000000e+01  -2.0000000e+01   0.0000000e+00
  -8.4000000e+01  -2.0000000e+01   0.0000000e+00
  -8.2000000e+01  -2.0000000e+01   0.0000000e+00
  -8.0000000e+01  -2.0000000e+01   0.0000000e+00
  -7.8000000e+01  -2.0000000e+01   0.0000000e+00
  -7.6000000e+01  -2.0000000e+01   0.0000000e+00
  -7.4000000e+01  -2.0000000e+01   0.0000000e+00
  -7.2000000e+01  -2.0000000e+01   0.0000000e+00
  -7.0000000e+01  -2.0000000e+01   0.0000000e+00
  -6.8000000e+01  -2.0000000e+01   0.0000000e+00
  -6.6000000e+01  -2.0000000e+01   0.0000000e+00
  -6.4000000e+01  -2.0000000e+01   0.0000000e+00
  -6.2000000e+01  -2.0000000e+01   0.0000000e+00
  -6.0000000e+01  -2.0000000e+01   0.0000000e+00
  -5.8000000e+01  -2.0000000e+01   0.0000000e+00
  -5.6000000e+01  -2.0000000e+01   0.0000000e+00
  -5.4000000e+01  -2.0000000e+01   0.0000000e+00
  -5.2000000e+01  -2.0000000e+01   0.0000000e+00
  -5.0000000e+01  -2.0000000e+01   0.0000000e+00
  -4.8000000e+01  -2.0000000e+01   0.0000000e+00
  -4.6000000e+01  -2.0000000e+01   0.0000000e+00
  -4.4000000e+01  -2.0000000e+01   1.0149795e+00
  -4.2000000e+01  -2.0000000e+01   9.9425663e-01
  -4.0000000e+01  -2.0000000e+01   9.6821642e-01
  -3.8000000e+01  -2.0000000e+01   9.4207676e-01
  -3.6000000e+01  -2.0000000e+01   9.1740418e-01
  -3.4000000e+01  -2.0000000e+01   8.9385965e-01
  -3.2000000e+01  -2.0000000e+01   8.7131201e-01
  -3.0000000e+01  -2.0000000e+01   8.4973926e-01
  -2.8000000e+01  -2.0000000e+01   8.2910052e-01
  -2.6000000e+01  -2.0000000e+01   8.0932884e-01
  -2.4000000e+01  -2.0000000e+01   7.9033783e-01
  -2.2000000e+01  -2.0000000e+01   7.7203746e-01
  -2.0000000e+01  -2.0000000e+01   7.5434238e-01
  -1.8000000e+01  -2.0000000e+01   7.3718733e-01
  -1.6000000e+01  -2.0000000e+01   7.2051120e-01
  -1.4000000e+01  -2.0000000e+01   7.0429411e-01
  -1.2000000e+01  -2.0000000e+01   6.8854209e-01
  -1.0000000e+01  -2.0000000e+01   6.7328713e-01
  -8.0000000e+00  -2.0000000e+01   6.5860234e-01
  -6.0000000e+00  -2.0000000e+01   6.4458465e-01
  -4.0000000e+00  -2.0000000e+01   6.3136009e-01
  -2.0000000e+00  -2.0000000e+01   6.1908813e-01
   0.0000000e+00  -2.0000000e+01   6.0795292e-01
   2.0000000e+00  -2.0000000e+01   5.9814200e-01
   4.0000000e+00  -2.0000000e+01   5.8984119e-01
   6.0000000e+00  -2.0000000e+01   5.8322002e-01
   8.0000000e+00  -2.0000000e+01   5.7843649e-01
   1.0000000e+01  -2.0000000e+01   5.7558616e-01
   1.2000000e+01  -2.0000000e+01   5.7471574e-01
   1.4000000e+01  -2.0000000e+01   5.7580889e-01
   1.6000000e+01  -2.0000000e+01   5.7877725e-01
   1.8000000e+01  -2.0000000e+01   5.8346962e-01
   2.0000000e+01  -2.0000000e+01   5.8965070e-01
   2.2000000e+01  -2.0000000e+01   5.9705672e-01
   2.4000000e+01  -2.0000000e+01   6.0536903e-01
   2.6000000e+01  -2.0000000e+01   6.1424036e-01
   2.8000000e+01  -2.0000000e+01   6.2331699e-01
   3.0000000e+01  -2.0000000e+01   6.3220757e-01
   3.2000000e+01  -2.0000000e+01   6.4054582e-01
   3.4000000e+01  -2.0000000e+01   6.4802089e-01
   3.6000000e+01  -2.0000000e+01   6.5434553e-01
   3.8000000e+01  -2.0000000e+01   6.5931691e-01
   4.0000000e+01  -2.0000000e+01   6.6237975e-01
   4.2000000e+01  -2.0000000e+01   6.6236848e-01
   4.4000000e+01  -2.0000000e+01   6.6864421e-01
   4.6000000e+01  -2.0000000e+01   0.0000000e+00
   4.8000000e+01  -2.0000000e+01   0.0000000e+00
   5.0000000e+01  -2.0000000e+01   0.0000000e+00
   5.2000000e+01  -2.0000000e+01   0.0000000e+00
   5.4000000e+01  -2.0000000e+01   0.0000000e+00
   5.6000000e+01  -2.0000000e+01   0.0000000e+00
   5.8000000e+01  -2.0000000e+01   0.0000000e+00
   6.0000000e+01  -2.0000000e+01   0.0000000e+00
   6.2000000e+01  -2.0000000e+01   0.0000000e+00
   6.4000000e+01  -2.0000000e+01   0.0000000e+00
   6.6000000e+01  -2.0000000e+01   0.0000000e+00
   6.8000000e+01  -2.0000000e+01   0.0000000e+00
   7.0000000e+01  -2.0000000e+01   0.0000000e+00
   7.2000000e+01  -2.0000000e+01   0.0000000e+00
   7.4000000e+01  -2.0000000e+01   0.0000000e+00
   7.6000000e+01  -2.0000000e+01   0.0000000e+00
   7.8000000e+01  -2.0000000e+01   0.0000000e+00
   8.0000000e+01  -2.0000000e+01   0.0000000e+00
   8.2000000e+01  -2.0000000e+01   0.0000000e+00
   8.4000000e+01  -2.0000000e+01   0.0000000e+00
   8.6000000e+01  -2.0000000e+01   0.0000000e+00
   8.8000000e+01  -2.0000000e+01   0.0000000e+00
   9.0000000e+01  -2.0000000e+01   0.0000000e+00
   9.2000000e+01  -2.0000000e+01   0.0000000e+00
   9.4000000e+01  -2.0000000e+01   0.0000000e+00
   9.6000000e+01  -2.0000000e+01   0.0000000e+00
   9.8000000e+01  -2.0000000e+01   0.0000000e+00
   1.0000000e+02  -2.0000000e+01   0.0000000e+00
  -1.0000000e+02  -1.8000000e+01   0.0000000e+00
  -9.8000000e+01  -1.8000000e+01   0.0000000e+00
  -9.6000000e+01  -1.8000000e+01   0.0000000e+00
  -9.4000000e+01  -1.8000000e+01   0.0000000e+00
  -9.2000000e+01  -1.8000000e+01   0.0000000e+00
  -9.0000000e+01  -1.8000000e+01   0.0000000e+00
  -8.8000000e+01  -1.8000000e+01   0.0000000e+00
  -8.6000000e+01  -1.8000000e+01   0.0000000e+00
  -8.4000000e+01  -1.8000000e+01   0.0000000e+00
  -8.2000000e+01  -1.8000000e+01   0.0000000e+00
  -8.0000000e+01  -1.8000000e+01   0.0000000e+00
  -7.8000000e+01  -1.8000000e+01   0.0000000e+00
  -7.6000000e+01  -1.8000000e+01   0.0000000e+00
  -7.4000000e+01  -1.8000000e+01   0.0000000e+00
  -7.2000000e+01  -1.8000000e+01   0.0000000e+00
  -7.0000000e+01  -1.8000000e+01   0.0000000e+00
  -6.8000000e+01  -1.8000000e+01   0.0000000e+00
  -6.6000000e+01  -1.8000000e+01   0.0000000e+00
  -6.4000000e+01  -1.8000000e+01   0.0000000e+00
  -6.2000000e+01  -1.8000000e+01   0.0000000e+00
  -6.0000000e+01  -1.8000000e+01   0.0000000e+00
  -5.8000000e+01  -1.8000000e+01   0.0000000e+00
  -5.6000000e+01  -1.8000000e+01   0.0000000e+00
  -5.4000000e+01  -1.8000000e+01   0.0000000e+00
  -5.2000000e+01  -1.8000000e+01   0.0000000e+00
  -5.0000000e+01  -1.8000000e+01   0.0000000e+00
  -4.8000000e+01  -1.8000000e+01   0.0000000e+00
  -4.6000000e+01  -1.8000000e+01   9.9390028e-01
  -4.4000000e+01  -1.8000000e+01   1.0171381e+00
  -4.2000000e+01  -1.8000000e+01   9.8722555e-01
  -4.0000000e+01  -1.8000000e+01   9.5985021e-01
  -3.8000000e+01  -1.8000000e+01   9.3367120e-01
  -3.6000000e+01  -1.8000000e+01   9.0875899e-01
  -3.4000000e+01  -1.8000000e+01   8.8507114e-01
  -3.2000000e+01  -1.8000000e+01   8.6248640e-01
  -3.0000000e+01  -1.8000000e+01   8.4090781e-01
  -2.8000000e+01  -1.8000000e+01   8.2027692e-01
  -2.6000000e+01  -1.8000000e+01   8.0050028e-01
  -2.4000000e+01  -1.8000000e+01   7.8146833e-01
  -2.2000000e+01  -1.8000000e+01   7.6312460e-01
  -2.0000000e+01  -1.8000000e+01   7.4536295e-01
  -1.8000000e+01  -1.8000000e+01   7.2811093e-01
  -1.6000000e+01  -1.8000000e+01   7.1133656e-01
  -1.4000000e+01  -1.8000000e+01   6.9501247e-01
  -1.2000000e+01  -1.8000000e+01   6.7914426e-01
  -1.0000000e+01  -1.8000000e+01   6.6378955e-01
  -8.0000000e+00  -1.8000000e+01   6.4901655e-01
  -6.0000000e+00  -1.8000000e+01   6.3493328e-01
  -4.0000000e+00  -1.8000000e+01   6.2168877e-01
  -2.0000000e+00  -1.8000000e+01   6.0943844e-01
   0.0000000e+00  -1.8000000e+01   5.9839395e-01
   2.0000000e+00  -1.8000000e+01   5.8873850e-01
   4.0000000e+00  -1.8000000e+01   5.8069401e-01
   6.0000000e+00  -1.8000000e+01   5.7441748e-01
   8.0000000e+00  -1.8000000e+01   5.7007145e-01
   1.0000000e+01  -1.8000000e+01   5.6776437e-01
   1.2000000e+01  -1.8000000e+01   5.6752823e-01
   1.4000000e+01  -1.8000000e+01   5.6933428e-01
   1.6000000e+01  -1.8000000e+01   5.7307800e-01
   1.8000000e+01  -1.8000000e+01   5.7860115e-01
   2.0000000e+01  -1.8000000e+01   5.8564753e-01
   2.2000000e+01  -1.8000000e+01   5.9394229e-01
   2.4000000e+01  -1.8000000e+01   6.0313042e-01
   2.6000000e+01  -1.8000000e+01   6.1286814e-01
   2.8000000e+01  -1.8000000e+01   6.2275642e-01
   3.0000000e+01  -1.8000000e+01   6.3244451e-01
   3.2000000e+01  -1.8000000e+01   6.4155034e-01
   3.4000000e+01  -1.8000000e+01   6.4973287e-01
   3.6000000e+01  -1.8000000e+01   6.5670704e-01
   3.8000000e+01  -1.8000000e+01   6.6219579e-01
   4.0000000e+01  -1.8000000e+01   6.6604005e-01
   4.2000000e+01  -1.8000000e+01   6.6836427e-01
   4.4000000e+01  -1.8000000e+01   6.6608722e-01
   4.6000000e+01  -1.8000000e+01   6.3309076e-01
   4.8000000e+01  -1.8000000e+01   0.0000000e+00
   5.0000000e+01  -1.8000000e+01   0.0000000e+00
   5.2000000e+01  -1.8000000e+01   0.0000000e+00
   5.4000000e+01  -1.8000000e+01   0.0000000e+00
   5.6000000e+01  -1.8000000e+01   0.0000000e+00
   5.8000000e+01  -1.8000000e+01   0.0000000e+00
   6.0000000e+01  -1.8000000e+01   0.0000000e+00
   6.2000000e+01  -1.8000000e+01   0.0000000e+00
   6.4000000e+01  -1.8000000e+01   0.0000000e+00
   6.6000000e+01  -1.8000000e+01   0.0000000e+00
   6.8000000e+01  -1.8000000e+01   0.0000000e+00
   7.0000000e+01  -1.8000000e+01   0.0000000e+00
   7.2000000e+01  -1.8000000e+01   0.0000000e+00
   7.4000000e+01  -1.8000000e+01   0.0000000e+00
   7.6000000e+01  -1.8000000e+01   0.0000000e+00
   7.8000000e+01  -1.8000000e+01   0.0000000e+00
   8.0000000e+01  -1.8000000e+01   0.0000000e+00
   8.2000000e+01  -1.8000000e+01   0.0000000e+00
   8.4000000e+01  -1.8000000e+01   0.0000000e+00
   8.6000000e+01  -1.8000000e+01   0.0000000e+00
   8.8000000e+01  -1.8000000e+01   0.0000000e+00
   9.0000000e+01  -1.8000000e+01   0.0000000e+00
   9.2000000e+01  -1.8000000e+01   0.0000000e+00
   9.4000000e+01  -1.8000000e+01   0.0000000e+00
   9.6000000e+01  -1.8000000e+01   0.0000000e+00
   9.8000000e+01  -1.8000000e+01   0.0000000e+00
   1.0000000e+02  -1.8000000e+01   0.0000000e+00
  -1.0000000e+02  -1.6000000e+01   0.0000000e+00
  -9.8000000e+01  -1.6000000e+01   0.0000000e+00
  -9.6000000e+01  -1.6000000e+01   0.0000000e+00
  -9.4000000e+01  -1.6000000e+01   0.0000000e+00
  -9.2000000e+01  -1.6000000e+01   0.0000000e+00
  -9.0000000e+01  -1.6000000e+01   0.0000000e+00
  -8.8000000e+01  -1.6000000e+01   0.0000000e+00
  -8.6000000e+01  -1.6000000e+01   0.0000000e+00
  -8.4000000e+01  -1.6000000e+01   0.0000000e+00
  -8.2000000e+01  -1.6000000e+01   0.0000000e+00
  -8.0000000e+01  -1.6000000e+01   0.0000000e+00
  -7.8000000e+01  -1.6000000e+01   0.0000000e+00
  -7.6000000e+01  -1.6000000e+01   0.0000000e+00
  -7.4000000e+01  -1.6000000e+01   0.0000000e+00
  -7.2000000e+01  -1.6000000e+01   0.0000000e+00
  -7.0000000e+01  -1.6000000e+01   0.0000000e+00
  -6.8000000e+01  -1.6000000e+01   0.0000000e+00
  -6.6000000e+01  -1.6000000e+01   0.0000000e+00
  -6.4000000e+01  -1.6000000e+01   0.0000000e+00
  -6.2000000e+01  -1.6000000e+01   0.0000000e+00
  -6.0000000e+01  -1.6000000e+01   0.0000000e+00
  -5.8000000e+01  -1.6000000e+01   0.0000000e+00
  -5.6000000e+01  -1.6000000e+01   0.0000000e+00
  -5.4000000e+01  -1.6000000e+01   0.0000000e+00
  -5.2000000e+01  -1.6000000e+01   0.0000000e+00
  -5.0000000e+01  -1.6000000e+01   0.0000000e+00
  -4.8000000e+01  -1.6000000e+01   0.0000000e+00
  -4.6000000e+01  -1.6000000e+01   1.0045301e+00
  -4.4000000e+01  -1.6000000e+01   1.0028939e+00
  -4.2000000e+01  -1.6000000e+01   9.7987668e-01
  -4.0000000e+01  -1.6000000e+01   9.5251101e-01
  -3.8000000e+01  -1.6000000e+01   9.2607033e-01
  -3.6000000e+01  -1.6000000e+01   9.0098739e-01
  -3.4000000e+01  -1.6000000e+01   8.7719029e-01
  -3.2000000e+01  -1.6000000e+01   8.5455820e-01
  -3.0000000e+01  -1.6000000e+01   8.3297329e-01
  -2.8000000e+01  -1.6000000e+01   8.1233520e-01
  -2.6000000e+01  -1.6000000e+01   7.9253526e-01
  -2.4000000e+01  -1.6000000e+01   7.7348221e-01
  -2.2000000e+01  -1.6000000e+01   7.5508141e-01
  -2.0000000e+01  -1.6000000e+01   7.3723371e-01
  -1.8000000e+01  -1.6000000e+01   7.1990298e-01
  -1.6000000e+01  -1.6000000e+01   7.0302842e-01
  -1.4000000e+01  -1.6000000e+01   6.8659836e-01
  -1.2000000e+01  -1.6000000e+01   6.7063058e-01
  -1.0000000e+01  -1.6000000e+01   6.5516414e-01
  -8.0000000e+00  -1.6000000e+01   6.4030069e-01
  -6.0000000e+00  -1.6000000e+01   6.2615961e-01
  -4.0000000e+00  -1.6000000e+01   6.1288509e-01
  -2.0000000e+00  -1.6000000e+01   6.0066243e-01
   0.0000000e+00  -1.6000000e+01   5.8970202e-01
   2.0000000e+00  -1.6000000e+01   5.8020036e-01
   4.0000000e+00  -1.6000000e+01   5.7238543e-01
   6.0000000e+00  -1.6000000e+01   5.6643322e-01
   8.0000000e+00  -1.6000000e+01   5.6250400e-01
   1.0000000e+01  -1.6000000e+01   5.6070122e-01
   1.2000000e+01  -1.6000000e+01   5.6105111e-01
   1.4000000e+01  -1.6000000e+01   5.6352538e-01
   1.6000000e+01  -1.6000000e+01   5.6801202e-01
   1.8000000e+01  -1.6000000e+01   5.7430046e-01
   2.0000000e+01  -1.6000000e+01   5.8215718e-01
   2.2000000e+01  -1.6000000e+01   5.9125800e-01
   2.4000000e+01  -1.6000000e+01   6.0125375e-01
   2.6000000e+01  -1.6000000e+01   6.1177672e-01
   2.8000000e+01  -1.6000000e+01   6.2243340e-01
   3.0000000e+01  -1.6000000e+01   6.3282954e-01
   3.2000000e+01  -1.6000000e+01   6.4261278e-01
   3.4000000e+01  -1.6000000e+01   6.5141680e-01
   3.6000000e+01  -1.6000000e+01   6.5895324e-01
   3.8000000e+01  -1.6000000e+01   6.6492325e-01
   4.0000000e+01  -1.6000000e+01   6.6904515e-01
   4.2000000e+01  -1.6000000e+01   6.7061273e-01
   4.4000000e+01  -1.6000000e+01   6.6704792e-01
   4.6000000e+01  -1.6000000e+01   6.6412412e-01
   4.8000000e+01  -1.6000000e+01   0.0000000e+00
   5.0000000e+01  -1.6000000e+01   0.0000000e+00
   5.2000000e+01  -1.6000000e+01   0.0000000e+00
   5.4000000e+01  -1.6000000e+01   0.0000000e+00
   5.6000000e+01  -1.6000000e+01   0.0000000e+00
   5.8000000e+01  -1.6000000e+01   0.0000000e+00
   6.0000000e+01  -1.6000000e+01   0.0000000e+00
   6.2000000e+01  -1.6000000e+01   0.0000000e+00
   6.4000000e+01  -1.6000000e+01   0.0000000e+00
   6.6000000e+01  -1.6000000e+01   0.0000000e+00
   6.8000000e+01  -1.6000000e+01   0.0000000e+00
   7.0000000e+01  -1.6000000e+01   0.0000000e+00
   7.2000000e+01  -1.6000000e+01   0.0000000e+00
   7.4000000e+01  -1.6000000e+01   0.0000000e+00
   7.6000000e+01  -1.6000000e+01   0.0000000e+00
   7.8000000e+01  -1.6000000e+01   0.0000000e+00
   8.0000000e+01  -1.6000000e+01   0.0000000e+00
   8.2000000e+01  -1.6000000e+01   0.0000000e+00
   8.4000000e+01  -1.6000000e+01   0.0000000e+00
   8.6000000e+01  -1.6000000e+01   0.0000000e+00
   8.8000000e+01  -1.6000000e+01   0.0000000e+00
   9.0000000e+01  -1.6000000e+01   0.0000000e+00
   9.2000000e+01  -1.6000000e+01   0.0000000e+00
   9.4000000e+01  -1.6000000e+01   0.0000000e+00
   9.6000000e+01  -1.6000000e+01   0.0000000e+00
   9.8000000e+01  -1.6000000e+01   0.0000000e+00
   1.0000000e+02  -1.6000000e+01   0.0000000e+00
  -1.0000000e+02  -1.4000000e+01   0.0000000e+00
  -9.8000000e+01  -1.4000000e+01   0.0000000e+00
  -9.6000000e+01  -1.4000000e+01   0.0000000e+00
  -9.4000000e+01  -1.4000000e+01   0.0000000e+00
  -9.2000000e+01  -1.4000000e+01   0.0000000e+00
  -9.0000000e+01  -1.4000000e+01   0.0000000e+00
  -8.8000000e+01  -1.4000000e+01   0.0000000e+00
  -8.6000000e+01  -1.4000000e+01   0.0000000e+00
  -8.4000000e+01  -1.4000000e+01   0.0000000e+00
  -8.2000000e+01  -1.4000000e+01   0.0000000e+00
  -8.0000000e+01  -1.4000000e+01   0.0000000e+00
  -7.8000000e+01  -1.4000000e+01   0.0000000e+00
  -7.6000000e+01  -1.4000000e+01   0.0000000e+00
  -7.4000000e+01  -1.4000000e+01   0.0000000e+00
  -7.2000000e+01  -1.4000000e+01   0.0000000e+00
  -7.0000000e+01  -1.4000000e+01   0.0000000e+00
  -6.8000000e+01  -1.4000000e+01   0.0000000e+00
  -6.6000000e+01  -1.4000000e+01   0.0000000e+00
  -6.4000000e+01  -1.4000000e+01   0.0000000e+00
  -6.2000000e+01  -1.4000000e+01   0.0000000e+00
  -6.0000000e+01  -1.4000000e+01   0.0000000e+00
  -5.8000000e+01  -1.4000000e+01   0.0000000e+00
  -5.6000000e+01  -1.4000000e+01   0.0000000e+00
  -5.4000000e+01  -1.4000000e+01   0.0000000e+00
  -5.2000000e+01  -1.4000000e+01   0.0000000e+00
  -5.0000000e+01  -1.4000000e+01   0.0000000e+00
  -4.8000000e+01  -1.4000000e+01   9.5379485e-01
  -4.6000000e+01  -1.4000000e+01   1.0289509e+00
  -4.4000000e+01  -1.4000000e+01   1.0001500e+00
  -4.2000000e+01  -1.4000000e+01   9.7307364e-01
  -4.0000000e+01  -1.4000000e+01   9.4556200e-01
  -3.8000000e+01  -1.4000000e+01   9.1909416e-01
  -3.6000000e+01  -1.4000000e+01   8.9397861e-01
  -3.4000000e+01  -1.4000000e+01   8.7015834e-01
  -3.2000000e+01  -1.4000000e+01   8.4751877e-01
  -3.0000000e+01  -1.4000000e+01   8.2593095e-01
  -2.8000000e+01  -1.4000000e+01   8.0528128e-01
  -2.6000000e+01  -1.4000000e+01   7.8546270e-01
  -2.4000000e+01  -1.4000000e+01   7.6637346e-01
  -2.2000000e+01  -1.4000000e+01   7.4791174e-01
  -2.0000000e+01  -1.4000000e+01   7.3000517e-01
  -1.8000000e+01  -1.4000000e+01   7.1258484e-01
  -1.6000000e+01  -1.4000000e+01   6.9561837e-01
  -1.4000000e+01  -1.4000000e+01   6.7908312e-01
  -1.2000000e+01  -1.4000000e+01   6.6301166e-01
  -1.0000000e+01  -1.4000000e+01   6.4745853e-01
  -8.0000000e+00  -1.4000000e+01   6.3251053e-01
  -6.0000000e+00  -1.4000000e+01   6.1830343e-01
  -4.0000000e+00  -1.4000000e+01   6.0500553e-01
  -2.0000000e+00  -1.4000000e+01   5.9280644e-01
   0.0000000e+00  -1.4000000e+01   5.8191296e-01
   2.0000000e+00  -1.4000000e+01   5.7256100e-01
   4.0000000e+00  -1.4000000e+01   5.6495768e-01
   6.0000000e+00  -1.4000000e+01   5.5931188e-01
   8.0000000e+00  -1.4000000e+01   5.5575561e-01
   1.0000000e+01  -1.4000000e+01   5.5442130e-01
   1.2000000e+01  -1.4000000e+01   5.5532231e-01
   1.4000000e+01  -1.4000000e+01   5.5840765e-01
   1.6000000e+01  -1.4000000e+01   5.6355859e-01
   1.8000000e+01  -1.4000000e+01   5.7055868e-01
   2.0000000e+01  -1.4000000e+01   5.7913478e-01
   2.2000000e+01  -1.4000000e+01   5.8897716e-01
   2.4000000e+01  -1.4000000e+01   5.9970288e-01
   2.6000000e+01  -1.4000000e+01   6.1093789e-01
   2.8000000e+01  -1.4000000e+01   6.2226215e-01
   3.0000000e+01  -1.4000000e+01   6.3330271e-01
   3.2000000e+01  -1.4000000e+01   6.4367756e-01
   3.4000000e+01  -1.4000000e+01   6.5302090e-01
   3.6000000e+01  -1.4000000e+01   6.6100771e-01
   3.8000000e+01  -1.4000000e+01   6.6732550e-01
   4.0000000e+01  -1.4000000e+01   6.7166010e-01
   4.2000000e+01  -1.4000000e+01   6.7371550e-01
   4.4000000e+01  -1.4000000e+01   6.7418773e-01
   4.6000000e+01  -1.4000000e+01   6.7859609e-01
   4.8000000e+01  -1.4000000e+01   6.4019590e-01
   5.0000000e+01  -1.4000000e+01   0.0000000e+00
   5.2000000e+01  -1.4000000e+01   0.0000000e+00
   5.4000000e+01  -1.4000000e+01   0.0000000e+00
   5.6000000e+01  -1.4000000e+01   0.0000000e+00
   5.8000000e+01  -1.4000000e+01   0.0000000e+00
   6.0000000e+01  -1.4000000e+01   0.0000000e+00
   6.2000000e+01  -1.4000000e+01   0.0000000e+00
   6.4000000e+01  -1.4000000e+01   0.0000000e+00
   6.6000000e+01  -1.4000000e+01   0.0000000e+00
   6.8000000e+01  -1.4000000e+01   0.0000000e+00
   7.0000000e+01  -1.4000000e+01   0.0000000e+00
   7.2000000e+01  -1.4000000e+01   0.0000000e+00
   7.4000000e+01  -1.4000000e+01   0.0000000e+00
   7.6000000e+01  -1.4000000e+01   0.0000000e+00
   7.8000000e+01  -1.4000000e+01   0.0000000e+00
   8.0000000e+01  -1.4000000e+01   0.0000000e+00
   8.2000000e+01  -1.4000000e+01   0.0000000e+00
   8.4000000e+01  -1.4000000e+01   0.0000000e+00
   8.6000000e+01  -1.4000000e+01   0.0000000e+00
   8.8000000e+01  -1.4000000e+01   0.0000000e+00
   9.0000000e+01  -1.4000000e+01   0.0000000e+00
   9.2000000e+01  -1.4000000e+01   0.0000000e+00
   9.4000000e+01  -1.4000000e+01   0.0000000e+00
   9.6000000e+01  -1.4000000e+01   0.0000000e+00
   9.8000000e+01  -1.4000000e+01   0.0000000e+00
   1.0000000e+02  -1.4000000e+01   0.0000000e+00
  -1.0000000e+02  -1.2000000e+01   0.0000000e+00
  -9.8000000e+01  -1.2000000e+01   0.0000000e+00
  -9.6000000e+01  -1.2000000e+01   0.0000000e+00
  -9.4000000e+01  -1.2000000e+01   0.0000000e+00
  -9.2000000e+01  -1.2000000e+01   0.0000000e+00
  -9.0000000e+01  -1.2000000e+01   0.0000000e+00
  -8.8000000e+01  -1.2000000e+01   0.0000000e+00
  -8.6000000e+01  -1.2000000e+01   0.0000000e+00
  -8.4000000e+01  -1.2000000e+01   0.0000000e+00
  -8.2000000e+01  -1.2000000e+01   0.0000000e+00
  -8.0000000e+01  -1.2000000e+01   0.0000000e+00
  -7.8000000e+01  -1.2000000e+01   0.0000000e+00
  -7.6000000e+01  -1.2000000e+01   0.0000000e+00
  -7.4000000e+01  -1.2000000e+01   0.0000000e+00
  -7.2000000e+01  -1.2000000e+01   0.0000000e+00
  -7.0000000e+01  -1.2000000e+01   0.0000000e+00
  -6.8000000e+01  -1.2000000e+01   0.0000000e+00
  -6.6000000e+01  -1.2000000e+01   0.0000000e+00
  -6.4000000e+01  -1.2000000e+01   0.0000000e+00
  -6.2000000e+01  -1.2000000e+01   0.0000000e+00
  -6.0000000e+01  -1.2000000e+01   0.0000000e+00
  -5.8000000e+01  -1.2000000e+01   0.0000000e+00
  -5.6000000e+01  -1.2000000e+01   0.0000000e+00
  -5.4000000e+01  -1.2000000e+01   0.0000000e+00
  -5.2000000e+01  -1.2000000e+01   0.0000000e+00
  -5.0000000e+01  -1.2000000e+01   0.0000000e+00
  -4.8000000e+01  -1.2000000e+01   9.8182201e-01
  -4.6000000e+01  -1.2000000e+01   1.0412359e+00
  -4.4000000e+01  -1.2000000e+01   9.9905722e-01
  -4.2000000e+01  -1.2000000e+01   9.6740838e-01
  -4.0000000e+01  -1.2000000e+01   9.3924762e-01
  -3.8000000e+01  -1.2000000e+01   9.1278503e-01
  -3.6000000e+01  -1.2000000e+01   8.8773279e-01
  -3.4000000e+01  -1.2000000e+01   8.6396238e-01
  -3.2000000e+01  -1.2000000e+01   8.4135040e-01
  -3.0000000e+01  -1.2000000e+01   8.1976900e-01
  -2.8000000e+01  -1.2000000e+01   7.9912589e-01
  -2.6000000e+01  -1.2000000e+01   7.7928225e-01
  -2.4000000e+01  -1.2000000e+01   7.6016311e-01
  -2.2000000e+01  -1.2000000e+01   7.4166001e-01
  -2.0000000e+01  -1.2000000e+01   7.2368688e-01
  -1.8000000e+01  -1.2000000e+01   7.0618824e-01
  -1.6000000e+01  -1.2000000e+01   6.8912894e-01
  -1.4000000e+01  -1.2000000e+01   6.7250415e-01
  -1.2000000e+01  -1.2000000e+01   6.5633888e-01
  -1.0000000e+01  -1.2000000e+01   6.4069217e-01
  -8.0000000e+00  -1.2000000e+01   6.2567361e-01
  -6.0000000e+00  -1.2000000e+01   6.1141419e-01
  -4.0000000e+00  -1.2000000e+01   5.9808787e-01
  -2.0000000e+00  -1.2000000e+01   5.8590496e-01
   0.0000000e+00  -1.2000000e+01   5.7508014e-01
   2.0000000e+00  -1.2000000e+01   5.6585320e-01
   4.0000000e+00  -1.2000000e+01   5.5845079e-01
   6.0000000e+00  -1.2000000e+01   5.5306835e-01
   8.0000000e+00  -1.2000000e+01   5.4986943e-01
   1.0000000e+01  -1.2000000e+01   5.4894583e-01
   1.2000000e+01  -1.2000000e+01   5.5033434e-01
   1.4000000e+01  -1.2000000e+01   5.5398109e-01
   1.6000000e+01  -1.2000000e+01   5.5972258e-01
   1.8000000e+01  -1.2000000e+01   5.6735455e-01
   2.0000000e+01  -1.2000000e+01   5.7658372e-01
   2.2000000e+01  -1.2000000e+01   5.8706853e-01
   2.4000000e+01  -1.2000000e+01   5.9844147e-01
   2.6000000e+01  -1.2000000e+01   6.1029843e-01
   2.8000000e+01  -1.2000000e+01   6.2222016e-01
   3.0000000e+01  -1.2000000e+01   6.3382388e-01
   3.2000000e+01  -1.2000000e+01   6.4470162e-01
   3.4000000e+01  -1.2000000e+01   6.5450391e-01
   3.6000000e+01  -1.2000000e+01   6.6288329e-01
   3.8000000e+01  -1.2000000e+01   6.6952093e-01
   4.0000000e+01  -1.2000000e+01   6.7415937e-01
   4.2000000e+01  -1.2000000e+01   6.7671402e-01
   4.4000000e+01  -1.2000000e+01   6.7823952e-01
   4.6000000e+01  -1.2000000e+01   6.8193444e-01
   4.8000000e+01  -1.2000000e+01   6.4217935e-01
   5.0000000e+01  -1.2000000e+01   0.0000000e+00
   5.2000000e+01  -1.2000000e+01   0.0000000e+00
   5.4000000e+01  -1.2000000e+01   0.0000000e+00
   5.6000000e+01  -1.2000000e+01   0.0000000e+00
   5.8000000e+01  -1.2000000e+01   0.0000000e+00
   6.0000000e+01  -1.2000000e+01   0.0000000e+00
   6.2000000e+01  -1.2000000e+01   0.0000000e+00
   6.4000000e+01  -1.2000000e+01   0.0000000e+00
   6.6000000e+01  -1.2000000e+01   0.0000000e+00
   6.8000000e+01  -1.2000000e+01   0.0000000e+00
   7.0000000e+01  -1.2000000e+01   0.0000000e+00
   7.2000000e+01  -1.2000000e+01   0.0000000e+00
   7.4000000e+01  -1.2000000e+01   0.0000000e+00
   7.6000000e+01  -1.2000000e+01   0.0000000e+00
   7.8000000e+01  -1.2000000e+01   0.0000000e+00
   8.0000000e+01  -1.2000000e+01   0.0000000e+00
   8.2000000e+01  -1.2000000e+01   0.0000000e+00
   8.4000000e+01  -1.2000000e+01   0.0000000e+00
   8.6000000e+01  -1.2000000e+01   0.0000000e+00
   8.8000000e+01  -1.2000000e+01   0.0000000e+00
   9.0000000e+01  -1.2000000e+01   0.0000000e+00
   9.2000000e+01  -1.2000000e+01   0.0000000e+00
   9.4000000e+01  -1.2000000e+01   0.0000000e+00
   9.6000000e+01  -1.2000000e+01   0.0000000e+00
   9.8000000e+01  -1.2000000e+01   0.0000000e+00
   1.0000000e+02  -1.2000000e+01   0.0000000e+00
  -1.0000000e+02  -1.0000000e+01   0.0000000e+00
  -9.8000000e+01  -1.0000000e+01   0.0000000e+00
  -9.6000000e+01  -1.0000000e+01   0.0000000e+00
  -9.4000000e+01  -1.0000000e+01   0.0000000e+00
  -9.2000000e+01  -1.0000000e+01   0.0000000e+00
  -9.0000000e+01  -1.0000000e+01   0.0000000e+00
  -8.8000000e+01  -1.0000000e+01   0.0000000e+00
  -8.6000000e+01  -1.0000000e+01   0.0000000e+00
  -8.4000000e+01  -1.0000000e+01   0.0000000e+00
  -8.2000000e+01  -1.0000000e+01   0.0000000e+00
  -8.0000000e+01  -1.0000000e+01   0.0000000e+00
  -7.8000000e+01  -1.0000000e+01   0.0000000e+00
  -7.6000000e+01  -1.0000000e+01   0.0000000e+00
  -7.4000000e+01  -1.0000000e+01   0.0000000e+00
  -7.2000000e+01  -1.0000000e+01   0.0000000e+00
  -7.0000000e+01  -1.0000000e+01   0.0000000e+00
  -6.8000000e+01  -1.0000000e+01   0.0000000e+00
  -6.6000000e+01  -1.0000000e+01   0.0000000e+00
  -6.4000000e+01  -1.0000000e+01   0.0000000e+00
  -6.2000000e+01  -1.0000000e+01   0.0000000e+00
  -6.0000000e+01  -1.0000000e+01   0.0000000e+00
  -5.8000000e+01  -1.0000000e+01   0.0000000e+00
  -5.6000000e+01  -1.0000000e+01   0.0000000e+00
  -5.4000000e+01  -1.0000000e+01   0.0000000e+00
  -5.2000000e+01  -1.0000000e+01   0.0000000e+00
  -5.0000000e+01  -1.0000000e+01   0.0000000e+00
  -4.8000000e+01  -1.0000000e+01   1.0118785e+00
  -4.6000000e+01  -1.0000000e+01   1.0255740e+00
  -4.4000000e+01  -1.0000000e+01   9.9179635e-01
  -4.2000000e+01  -1.0000000e+01   9.6145701e-01
  -4.0000000e+01  -1.0000000e+01   9.3353499e-01
  -3.8000000e+01  -1.0000000e+01   9.0723777e-01
  -3.6000000e+01  -1.0000000e+01   8.8231581e-01
  -3.4000000e+01  -1.0000000e+01   8.5862849e-01
  -3.2000000e+01  -1.0000000e+01   8.3606169e-01
  -3.0000000e+01  -1.0000000e+01   8.1451848e-01
  -2.8000000e+01  -1.0000000e+01   7.9387532e-01
  -2.6000000e+01  -1.0000000e+01   7.7403603e-01
  -2.4000000e+01  -1.0000000e+01   7.5487940e-01
  -2.2000000e+01  -1.0000000e+01   7.3632680e-01
  -2.0000000e+01  -1.0000000e+01   7.1829896e-01
  -1.8000000e+01  -1.0000000e+01   7.0073569e-01
  -1.6000000e+01  -1.0000000e+01   6.8359573e-01
  -1.4000000e+01  -1.0000000e+01   6.6688734e-01
  -1.2000000e+01  -1.0000000e+01   6.5063404e-01
  -1.0000000e+01  -1.0000000e+01   6.3491427e-01
  -8.0000000e+00  -1.0000000e+01   6.1982537e-01
  -6.0000000e+00  -1.0000000e+01   6.0551323e-01
  -4.0000000e+00  -1.0000000e+01   5.9217040e-01
  -2.0000000e+00  -1.0000000e+01   5.7999771e-01
   0.0000000e+00  -1.0000000e+01   5.6922873e-01
   2.0000000e+00  -1.0000000e+01   5.6011241e-01
   4.0000000e+00  -1.0000000e+01   5.5288796e-01
   6.0000000e+00  -1.0000000e+01   5.4774010e-01
   8.0000000e+00  -1.0000000e+01   5.4484853e-01
   1.0000000e+01  -1.0000000e+01   5.4429943e-01
   1.2000000e+01  -1.0000000e+01   5.4611538e-01
   1.4000000e+01  -1.0000000e+01   5.5023245e-01
   1.6000000e+01  -1.0000000e+01   5.5649658e-01
   1.8000000e+01  -1.0000000e+01   5.6467446e-01
   2.0000000e+01  -1.0000000e+01   5.7446429e-01
   2.2000000e+01  -1.0000000e+01   5.8551649e-01
   2.4000000e+01  -1.0000000e+01   5.9743835e-01
   2.6000000e+01  -1.0000000e+01   6.0982103e-01
   2.8000000e+01  -1.0000000e+01   6.2226471e-01
   3.0000000e+01  -1.0000000e+01   6.3433031e-01
   3.2000000e+01  -1.0000000e+01   6.4565046e-01
   3.4000000e+01  -1.0000000e+01   6.5583062e-01
   3.6000000e+01  -1.0000000e+01   6.6453969e-01
   3.8000000e+01  -1.0000000e+01   6.7148587e-01
   4.0000000e+01  -1.0000000e+01   6.7637595e-01
   4.2000000e+01  -1.0000000e+01   6.7901701e-01
   4.4000000e+01  -1.0000000e+01   6.7896476e-01
   4.6000000e+01  -1.0000000e+01   6.7243244e-01
   4.8000000e+01  -1.0000000e+01   6.3750132e-01
   5.0000000e+01  -1.0000000e+01   0.0000000e+00
   5.2000000e+01  -1.0000000e+01   0.0000000e+00
   5.4000000e+01  -1.0000000e+01   0.0000000e+00
   5.6000000e+01  -1.0000000e+01   0.0000000e+00
   5.8000000e+01  -1.0000000e+01   0.0000000e+00
   6.0000000e+01  -1.0000000e+01   0.0000000e+00
   6.2000000e+01  -1.0000000e+01   0.0000000e+00
   6.4000000e+01  -1.0000000e+01   0.0000000e+00
   6.6000000e+01  -1.0000000e+01   0.0000000e+00
   6.8000000e+01  -1.0000000e+01   0.0000000e+00
   7.0000000e+01  -1.0000000e+01   0.0000000e+00
   7.2000000e+01  -1.0000000e+01   0.0000000e+00
   7.4000000e+01  -1.0000000e+01   0.0000000e+00
   7.6000000e+01  -1.0000000e+01   0.0000000e+00
   7.8000000e+01  -1.0000000e+01   0.0000000e+00
   8.0000000e+01  -1.0000000e+01   0.0000000e+00
   8.2000000e+01  -1.0000000e+01   0.0000000e+00
   8.4000000e+01  -1.0000000e+01   0.0000000e+00
   8.6000000e+01  -1.0000000e+01   0.0000000e+00
   8.8000000e+01  -1.0000000e+01   0.0000000e+00
   9.0000000e+01  -1.0000000e+01   0.0000000e+00
   9.2000000e+01  -1.0000000e+01   0.0000000e+00
   9.4000000e+01  -1.0000000e+01   0.0000000e+00
   9.6000000e+01  -1.0000000e+01   0.0000000e+00
   9.8000000e+01  -1.0000000e+01   0.0000000e+00
   1.0000000e+02  -1.0000000e+01   0.0000000e+00
  -1.0000000e+02  -8.0000000e+00   0.0000000e+00
  -9.8000000e+01  -8.0000000e+00   0.0000000e+00
  -9.6000000e+01  -8.0000000e+00   0.0000000e+00
  -9.4000000e+01  -8.0000000e+00   0.0000000e+00
  -9.2000000e+01  -8.0000000e+00   0.0000000e+00
  -9.0000000e+01  -8.0000000e+00   0.0000000e+00
  -8.8000000e+01  -8.0000000e+00   0.0000000e+00
  -8.6000000e+01  -8.0000000e+00   0.0000000e+00
  -8.4000000e+01  -8.0000000e+00   0.0000000e+00
  -8.2000000e+01  -8.0000000e+00   0.0000000e+00
  -8.0000000e+01  -8.0000000e+00   0.0000000e+00
  -7.8000000e+01  -8.0000000e+00   0.0000000e+00
  -7.6000000e+01  -8.0000000e+00   0.0000000e+00
  -7.4000000e+01  -8.0000000e+00   0.0000000e+00
  -7.2000000e+01  -8.0000000e+00   0.0000000e+00
  -7.0000000e+01  -8.0000000e+00   0.0000000e+00
  -6.8000000e+01  -8.0000000e+00   0.0000000e+00
  -6.6000000e+01  -8.0000000e+00   0.0000000e+00
  -6.4000000e+01  -8.0000000e+00   0.0000000e+00
  -6.2000000e+01  -8.0000000e+00   0.0000000e+00
  -6.0000000e+01  -8.0000000e+00   0.0000000e+00
  -5.8000000e+01  -8.0000000e+00   0.0000000e+00
  -5.6000000e+01  -8.0000000e+00   0.0000000e+00
  -5.4000000e+01  -8.0000000e+00   0.0000000e+00
  -5.2000000e+01  -8.0000000e+00   0.0000000e+00
  -5.0000000e+01  -8.0000000e+00   0.0000000e+00
  -4.8000000e+01  -8.0000000e+00   1.0165732e+00
  -4.6000000e+01  -8.0000000e+00   1.0044159e+00
  -4.4000000e+01  -8.0000000e+00   9.8246243e-01
  -4.2000000e+01  -8.0000000e+00   9.5540167e-01
  -4.0000000e+01  -8.0000000e+00   9.2840878e-01
  -3.8000000e+01  -8.0000000e+00   9.0247696e-01
  -3.6000000e+01  -8.0000000e+00   8.7774751e-01
  -3.4000000e+01  -8.0000000e+00   8.5418411e-01
  -3.2000000e+01  -8.0000000e+00   8.3168697e-01
  -3.0000000e+01  -8.0000000e+00   8.1018246e-01
  -2.8000000e+01  -8.0000000e+00   7.8955196e-01
  -2.6000000e+01  -8.0000000e+00   7.6969808e-01
  -2.4000000e+01  -8.0000000e+00   7.5052651e-01
  -2.2000000e+01  -8.0000000e+00   7.3194116e-01
  -2.0000000e+01  -8.0000000e+00   7.1386712e-01
  -1.8000000e+01  -8.0000000e+00   6.9624133e-01
  -1.6000000e+01  -8.0000000e+00   6.7903264e-01
  -1.4000000e+01  -8.0000000e+00   6.6225783e-01
  -1.2000000e+01  -8.0000000e+00   6.4593814e-01
  -1.0000000e+01  -8.0000000e+00   6.3013969e-01
  -8.0000000e+00  -8.0000000e+00   6.1499370e-01
  -6.0000000e+00  -8.0000000e+00   6.0064360e-01
  -4.0000000e+00  -8.0000000e+00   5.8728229e-01
  -2.0000000e+00  -8.0000000e+00   5.7511868e-01
   0.0000000e+00  -8.0000000e+00   5.6439766e-01
   2.0000000e+00  -8.0000000e+00   5.5538403e-01
   4.0000000e+00  -8.0000000e+00   5.4829689e-01
   6.0000000e+00  -8.0000000e+00   5.4335475e-01
   8.0000000e+00  -8.0000000e+00   5.4071408e-01
   1.0000000e+01  -8.0000000e+00   5.4047224e-01
   1.2000000e+01  -8.0000000e+00   5.4265075e-01
   1.4000000e+01  -8.0000000e+00   5.4717073e-01
   1.6000000e+01  -8.0000000e+00   5.5387160e-01
   1.8000000e+01  -8.0000000e+00   5.6251112e-01
   2.0000000e+01  -8.0000000e+00   5.7276230e-01
   2.2000000e+01  -8.0000000e+00   5.8428270e-01
   2.4000000e+01  -8.0000000e+00   5.9666999e-01
   2.6000000e+01  -8.0000000e+00   6.0950125e-01
   2.8000000e+01  -8.0000000e+00   6.2233771e-01
   3.0000000e+01  -8.0000000e+00   6.3479903e-01
   3.2000000e+01  -8.0000000e+00   6.4646217e-01
   3.4000000e+01  -8.0000000e+00   6.5696514e-01
   3.6000000e+01  -8.0000000e+00   6.6595980e-01
   3.8000000e+01  -8.0000000e+00   6.7310638e-01
   4.0000000e+01  -8.0000000e+00   6.7809176e-01
   4.2000000e+01  -8.0000000e+00   6.8047558e-01
   4.4000000e+01  -8.0000000e+00   6.7921004e-01
   4.6000000e+01  -8.0000000e+00   6.7189950e-01
   4.8000000e+01  -8.0000000e+00   6.6255419e-01
   5.0000000e+01  -8.0000000e+00   0.0000000e+00
   5.2000000e+01  -8.0000000e+00   0.0000000e+00
   5.4000000e+01  -8.0000000e+00   0.0000000e+00
   5.6000000e+01  -8.0000000e+00   0.0000000e+00
   5.8000000e+01  -8.0000000e+00   0.0000000e+00
   6.0000000e+01  -8.0000000e+00   0.0000000e+00
   6.2000000e+01  -8.0000000e+00   0.0000000e+00
   6.4000000e+01  -8.0000000e+00   0.0000000e+00
   6.6000000e+01  -8.0000000e+00   0.0000000e+00
   6.8000000e+01  -8.0000000e+00   0.0000000e+00
   7.0000000e+01  -8.0000000e+00   0.0000000e+00
   7.2000000e+01  -8.0000000e+00   0.0000000e+00
   7.4000000e+01  -8.0000000e+00   0.0000000e+00
   7.6000000e+01  -8.0000000e+00   0.0000000e+00
   7.8000000e+01  -8.0000000e+00   0.0000000e+00
   8.0000000e+01  -8.0000000e+00   0.0000000e+00
   8.2000000e+01  -8.0000000e+00   0.0000000e+00
   8.4000000e+01  -8.0000000e+00   0.0000000e+00
   8.6000000e+01  -8.0000000e+00   0.0000000e+00
   8.8000000e+01  -8.0000000e+00   0.0000000e+00
   9.0000000e+01  -8.0000000e+00   0.0000000e+00
   9.2000000e+01  -8.0000000e+00   0.0000000e+00
   9.4000000e+01  -8.0000000e+00   0.0000000e+00
   9.6000000e+01  -8.0000000e+00   0.0000000e+00
   9.8000000e+01  -8.0000000e+00   0.0000000e+00
   1.0000000e+02  -8.0000000e+00   0.0000000e+00
  -1.0000000e+02  -6.0000000e+00   0.0000000e+00
  -9.8000000e+01  -6.0000000e+00   0.0000000e+00
  -9.6000000e+01  -6.0000000e+00   0.0000000e+00
  -9.4000000e+01  -6.0000000e+00   0.0000000e+00
  -9.2000000e+01  -6.0000000e+00   0.0000000e+00
  -9.0000000e+01  -6.0000000e+00   0.0000000e+00
  -8.8000000e+01  -6.0000000e+00   0.0000000e+00
  -8.6000000e+01  -6.0000000e+00   0.0000000e+00
  -8.4000000e+01  -6.0000000e+00   0.0000000e+00
  -8.2000000e+01  -6.0000000e+00   0.0000000e+00
  -8.0000000e+01  -6.0000000e+00   0.0000000e+00
  -7.8000000e+01  -6.0000000e+00   0.0000000e+00
  -7.6000000e+01  -6.0000000e+00   0.0000000e+00
  -7.4000000e+01  -6.0000000e+00   0.0000000e+00
  -7.2000000e+01  -6.0000000e+00   0.0000000e+00
  -7.0000000e+01  -6.0000000e+00   0.0000000e+00
  -6.8000000e+01  -6.0000000e+00   0.0000000e+00
  -6.6000000e+01  -6.0000000e+00   0.0000000e+00
  -6.4000000e+01  -6.0000000e+00   0.0000000e+00
  -6.2000000e+01  -6.0000000e+00   0.0000000e+00
  -6.0000000e+01  -6.0000000e+00   0.0000000e+00
  -5.8000000e+01  -6.0000000e+00   0.0000000e+00
  -5.6000000e+01  -6.0000000e+00   0.0000000e+00
  -5.4000000e+01  -6.0000000e+00   0.0000000e+00
  -5.2000000e+01  -6.0000000e+00   0.0000000e+00
  -5.0000000e+01  -6.0000000e+00   0.0000000e+00
  -4.8000000e+01  -6.0000000e+00   1.0323931e+00
  -4.6000000e+01  -6.0000000e+00   1.0025513e+00
  -4.4000000e+01  -6.0000000e+00   9.7687161e-01
  -4.2000000e+01  -6.0000000e+00   9.5050892e-01
  -4.0000000e+01  -6.0000000e+00   9.2416570e-01
  -3.8000000e+01  -6.0000000e+00   8.9862717e-01
  -3.6000000e+01  -6.0000000e+00   8.7411578e-01
  -3.4000000e+01  -6.0000000e+00   8.5066542e-01
  -3.2000000e+01  -6.0000000e+00   8.2825030e-01
  -3.0000000e+01  -6.0000000e+00   8.0678089e-01
  -2.8000000e+01  -6.0000000e+00   7.8617393e-01
  -2.6000000e+01  -6.0000000e+00   7.6631636e-01
  -2.4000000e+01  -6.0000000e+00   7.4712675e-01
  -2.2000000e+01  -6.0000000e+00   7.2852074e-01
  -2.0000000e+01  -6.0000000e+00   7.1040294e-01
  -1.8000000e+01  -6.0000000e+00   6.9272811e-01
  -1.6000000e+01  -6.0000000e+00   6.7547315e-01
  -1.4000000e+01  -6.0000000e+00   6.5863513e-01
  -1.2000000e+01  -6.0000000e+00   6.4225476e-01
  -1.0000000e+01  -6.0000000e+00   6.2640978e-01
  -8.0000000e+00  -6.0000000e+00   6.1121058e-01
  -6.0000000e+00  -6.0000000e+00   5.9682815e-01
  -4.0000000e+00  -6.0000000e+00   5.8344779e-01
  -2.0000000e+00  -6.0000000e+00   5.7129847e-01
   0.0000000e+00  -6.0000000e+00   5.6062405e-01
   2.0000000e+00  -6.0000000e+00   5.5167649e-01
   4.0000000e+00  -6.0000000e+00   5.4469846e-01
   6.0000000e+00  -6.0000000e+00   5.3991679e-01
   8.0000000e+00  -6.0000000e+00   5.3747717e-01
   1.0000000e+01  -6.0000000e+00   5.3749316e-01
   1.2000000e+01  -6.0000000e+00   5.3995756e-01
   1.4000000e+01  -6.0000000e+00   5.4479363e-01
   1.6000000e+01  -6.0000000e+00   5.5184090e-01
   1.8000000e+01  -6.0000000e+00   5.6083317e-01
   2.0000000e+01  -6.0000000e+00   5.7146726e-01
   2.2000000e+01  -6.0000000e+00   5.8334370e-01
   2.4000000e+01  -6.0000000e+00   5.9609171e-01
   2.6000000e+01  -6.0000000e+00   6.0925836e-01
   2.8000000e+01  -6.0000000e+00   6.2243564e-01
   3.0000000e+01  -6.0000000e+00   6.3518858e-01
   3.2000000e+01  -6.0000000e+00   6.4714192e-01
   3.4000000e+01  -6.0000000e+00   6.5787330e-01
   3.6000000e+01  -6.0000000e+00   6.6706256e-01
   3.8000000e+01  -6.0000000e+00   6.7435825e-01
   4.0000000e+01  -6.0000000e+00   6.7940919e-01
   4.2000000e+01  -6.0000000e+00   6.8182411e-01
   4.4000000e+01  -6.0000000e+00   6.8111178e-01
   4.6000000e+01  -6.0000000e+00   6.7763179e-01
   4.8000000e+01  -6.0000000e+00   6.7420108e-01
   5.0000000e+01  -6.0000000e+00   0.0000000e+00
   5.2000000e+01  -6.0000000e+00   0.0000000e+00
   5.4000000e+01  -6.0000000e+00   0.0000000e+00
   5.6000000e+01  -6.0000000e+00   0.0000000e+00
   5.8000000e+01  -6.0000000e+00   0.0000000e+00
   6.0000000e+01  -6.0000000e+00   0.0000000e+00
   6.2000000e+01  -6.0000000e+00   0.0000000e+00
   6.4000000e+01  -6.0000000e+00   0.0000000e+00
   6.6000000e+01  -6.0000000e+00   0.0000000e+00
   6.8000000e+01  -6.0000000e+00   0.0000000e+00
   7.0000000e+01  -6.0000000e+00   0.0000000e+00
   7.2000000e+01  -6.0000000e+00   0.0000000e+00
   7.4000000e+01  -6.0000000e+00   0.0000000e+00
   7.6000000e+01  -6.0000000e+00   0.0000000e+00
   7.8000000e+01  -6.0000000e+00   0.0000000e+00
   8.0000000e+01  -6.0000000e+00   0.0000000e+00
   8.2000000e+01  -6.0000000e+00   0.0000000e+00
   8.4000000e+01  -6.0000000e+00   0.0000000e+00
   8.6000000e+01  -6.0000000e+00   0.0000000e+00
   8.8000000e+01  -6.0000000e+00   0.0000000e+00
   9.0000000e+01  -6.0000000e+00   0.0000000e+00
   9.2000000e+01  -6.0000000e+00   0.0000000e+00
   9.4000000e+01  -6.0000000e+00   0.0000000e+00
   9.6000000e+01  -6.0000000e+00   0.0000000e+00
   9.8000000e+01  -6.0000000e+00   0.0000000e+00
   1.0000000e+02  -6.0000000e+00   0.0000000e+00
  -1.0000000e+02  -4.0000000e+00   0.0000000e+00
  -9.8000000e+01  -4.0000000e+00   0.0000000e+00
  -9.6000000e+01  -4.0000000e+00   0.0000000e+00
  -9.4000000e+01  -4.0000000e+00   0.0000000e+00
  -9.2000000e+01  -4.0000000e+00   0.0000000e+00
  -9.0000000e+01  -4.0000000e+00   0.0000000e+00
  -8.8000000e+01  -4.0000000e+00   0.0000000e+00
  -8.6000000e+01  -4.0000000e+00   0.0000000e+00
  -8.4000000e+01  -4.0000000e+00   0.0000000e+00
  -8.2000000e+01  -4.0000000e+00   0.0000000e+00
  -8.0000000e+01  -4.0000000e+00   0.0000000e+00
  -7.8000000e+01  -4.0000000e+00   0.0000000e+00
  -7.6000000e+01  -4.0000000e+00   0.0000000e+00
  -7.4000000e+01  -4.0000000e+00   0.0000000e+00
  -7.2000000e+01  -4.0000000e+00   0.0000000e+00
  -7.0000000e+01  -4.0000000e+00   0.0000000e+00
  -6.8000000e+01  -4.0000000e+00   0.0000000e+00
  -6.6000000e+01  -4.0000000e+00   0.0000000e+00
  -6.4000000e+01  -4.0000000e+00   0.0000000e+00
  -6.2000000e+01  -4.0000000e+00   0.0000000e+00
  -6.0000000e+01  -4.0000000e+00   0.0000000e+00
  -5.8000000e+01  -4.0000000e+00   0.0000000e+00
  -5.6000000e+01  -4.0000000e+00   0.0000000e+00
  -5.4000000e+01  -4.0000000e+00   0.0000000e+00
  -5.2000000e+01  -4.0000000e+00   0.0000000e+00
  -5.0000000e+01  -4.0000000e+00   0.0000000e+00
  -4.8000000e+01  -4.0000000e+00   1.0406206e+00
  -4.6000000e+01  -4.0000000e+00   1.0052689e+00
  -4.4000000e+01  -4.0000000e+00   9.7508369e-01
  -4.2000000e+01  -4.0000000e+00   9.4758483e-01
  -4.0000000e+01  -4.0000000e+00   9.2121394e-01
  -3.8000000e+01  -4.0000000e+00   8.9583106e-01
  -3.6000000e+01  -4.0000000e+00   8.7147167e-01
  -3.4000000e+01  -4.0000000e+00   8.4812423e-01
  -3.2000000e+01  -4.0000000e+00   8.2577220e-01
  -3.0000000e+01  -4.0000000e+00   8.0433854e-01
  -2.8000000e+01  -4.0000000e+00   7.8374229e-01
  -2.6000000e+01  -4.0000000e+00   7.6389323e-01
  -2.4000000e+01  -4.0000000e+00   7.4468997e-01
  -2.2000000e+01  -4.0000000e+00   7.2605442e-01
  -2.0000000e+01  -4.0000000e+00   7.0790842e-01
  -1.8000000e+01  -4.0000000e+00   6.9020518e-01
  -1.6000000e+01  -4.0000000e+00   6.7291170e-01
  -1.4000000e+01  -4.0000000e+00   6.5603086e-01
  -1.2000000e+01  -4.0000000e+00   6.3960979e-01
  -1.0000000e+01  -4.0000000e+00   6.2372118e-01
  -8.0000000e+00  -4.0000000e+00   6.0849085e-01
  -6.0000000e+00  -4.0000000e+00   5.9408714e-01
  -4.0000000e+00  -4.0000000e+00   5.8069130e-01
  -2.0000000e+00  -4.0000000e+00   5.6854752e-01
   0.0000000e+00  -4.0000000e+00   5.5789981e-01
   2.0000000e+00  -4.0000000e+00   5.4901084e-01
   4.0000000e+00  -4.0000000e+00   5.4212777e-01
   6.0000000e+00  -4.0000000e+00   5.3744907e-01
   8.0000000e+00  -4.0000000e+00   5.3516850e-01
   1.0000000e+01  -4.0000000e+00   5.3535286e-01
   1.2000000e+01  -4.0000000e+00   5.3802479e-01
   1.4000000e+01  -4.0000000e+00   5.4309617e-01
   1.6000000e+01  -4.0000000e+00   5.5039499e-01
   1.8000000e+01  -4.0000000e+00   5.5964959e-01
   2.0000000e+01  -4.0000000e+00   5.7054669e-01
   2.2000000e+01  -4.0000000e+00   5.8269605e-01
   2.4000000e+01  -4.0000000e+00   5.9569169e-01
   2.6000000e+01  -4.0000000e+00   6.0911378e-01
   2.8000000e+01  -4.0000000e+00   6.2252734e-01
   3.0000000e+01  -4.0000000e+00   6.3549913e-01
   3.2000000e+01  -4.0000000e+00   6.4763221e-01
   3.4000000e+01  -4.0000000e+00   6.5854908e-01
   3.6000000e+01  -4.0000000e+00   6.6787620e-01
   3.8000000e+01  -4.0000000e+00   6.7528249e-01
   4.0000000e+01  -4.0000000e+00   6.8044980e-01
   4.2000000e+01  -4.0000000e+00   6.8314069e-01
   4.4000000e+01  -4.0000000e+00   6.8333055e-01
   4.6000000e+01  -4.0000000e+00   6.8188271e-01
   4.8000000e+01  -4.0000000e+00   6.7890342e-01
   5.0000000e+01  -4.0000000e+00   0.0000000e+00
   5.2000000e+01  -4.0000000e+00   0.0000000e+00
   5.4000000e+01  -4.0000000e+00   0.0000000e+00
   5.6000000e+01  -4.0000000e+00   0.0000000e+00
   5.8000000e+01  -4.0000000e+00   0.0000000e+00
   6.0000000e+01  -4.0000000e+00   0.0000000e+00
   6.2000000e+01  -4.0000000e+00   0.0000000e+00
   6.4000000e+01  -4.0000000e+00   0.0000000e+00
   6.6000000e+01  -4.0000000e+00   0.0000000e+00
   6.8000000e+01  -4.0000000e+00   0.0000000e+00
   7.0000000e+01  -4.0000000e+00   0.0000000e+00
   7.2000000e+01  -4.0000000e+00   0.0000000e+00
   7.4000000e+01  -4.0000000e+00   0.0000000e+00
   7.6000000e+01  -4.0000000e+00   0.0000000e+00
   7.8000000e+01  -4.0000000e+00   0.0000000e+00
   8.0000000e+01  -4.0000000e+00   0.0000000e+00
   8.2000000e+01  -4.0000000e+00   0.0000000e+00
   8.4000000e+01  -4.0000000e+00   0.0000000e+00
   8.6000000e+01  -4.0000000e+00   0.0000000e+00
   8.8000000e+01  -4.0000000e+00   0.0000000e+00
   9.0000000e+01  -4.0000000e+00   0.0000000e+00
   9.2000000e+01  -4.0000000e+00   0.0000000e+00
   9.4000000e+01  -4.0000000e+00   0.0000000e+00
   9.6000000e+01  -4.0000000e+00   0.0000000e+00
   9.8000000e+01  -4.0000000e+00   0.0000000e+00
   1.0000000e+02  -4.0000000e+00   0.0000000e+00
  -1.0000000e+02  -2.0000000e+00   0.0000000e+00
  -9.8000000e+01  -2.0000000e+00   0.0000000e+00
  -9.6000000e+01  -2.0000000e+00   0.0000000e+00
  -9.4000000e+01  -2.0000000e+00   0.0000000e+00
  -9.2000000e+01  -2.0000000e+00   0.0000000e+00
  -9.0000000e+01  -2.0000000e+00   0.0000000e+00
  -8.8000000e+01  -2.0000000e+00   0.0000000e+00
  -8.6000000e+01  -2.0000000e+00   0.0000000e+00
  -8.4000000e+01  -2.0000000e+00   0.0000000e+00
  -8.2000000e+01  -2.0000000e+00   0.0000000e+00
  -8.0000000e+01  -2.0000000e+00   0.0000000e+00
  -7.8000000e+01  -2.0000000e+00   0.0000000e+00
  -7.6000000e+01  -2.0000000e+00   0.0000000e+00
  -7.4000000e+01  -2.0000000e+00   0.0000000e+00
  -7.2000000e+01  -2.0000000e+00   0.0000000e+00
  -7.0000000e+01  -2.0000000e+00   0.0000000e+00
  -6.8000000e+01  -2.0000000e+00   0.0000000e+00
  -6.6000000e+01  -2.0000000e+00   0.0000000e+00
  -6.4000000e+01  -2.0000000e+00   0.0000000e+00
  -6.2000000e+01  -2.0000000e+00   0.0000000e+00
  -6.0000000e+01  -2.0000000e+00   0.0000000e+00
  -5.8000000e+01  -2.0000000e+00   0.0000000e+00
  -5.6000000e+01  -2.0000000e+00   0.0000000e+00
  -5.4000000e+01  -2.0000000e+00   0.0000000e+00
  -5.2000000e+01  -2.0000000e+00   0.0000000e+00
  -5.0000000e+01  -2.0000000e+00   0.0000000e+00
  -4.8000000e+01  -2.0000000e+00   1.0444091e+00
  -4.6000000e+01  -2.0000000e+00   1.0074133e+00
  -4.4000000e+01  -2.0000000e+00   9.7481491e-01
  -4.2000000e+01  -2.0000000e+00   9.4619839e-01
  -4.0000000e+01  -2.0000000e+00   9.1955167e-01
  -3.8000000e+01  -2.0000000e+00   8.9417026e-01
  -3.6000000e+01  -2.0000000e+00   8.6987212e-01
  -3.4000000e+01  -2.0000000e+00   8.4658656e-01
  -3.2000000e+01  -2.0000000e+00   8.2427894e-01
  -3.0000000e+01  -2.0000000e+00   8.0286420e-01
  -2.8000000e+01  -2.0000000e+00   7.8227904e-01
  -2.6000000e+01  -2.0000000e+00   7.6242993e-01
  -2.4000000e+01  -2.0000000e+00   7.4322683e-01
  -2.2000000e+01  -2.0000000e+00   7.2457453e-01
  -2.0000000e+01  -2.0000000e+00   7.0641877e-01
  -1.8000000e+01  -2.0000000e+00   6.8868742e-01
  -1.6000000e+01  -2.0000000e+00   6.7136425e-01
  -1.4000000e+01  -2.0000000e+00   6.5446981e-01
  -1.2000000e+01  -2.0000000e+00   6.3801546e-01
  -1.0000000e+01  -2.0000000e+00   6.2210354e-01
  -8.0000000e+00  -2.0000000e+00   6.0685431e-01
  -6.0000000e+00  -2.0000000e+00   5.9243688e-01
  -4.0000000e+00  -2.0000000e+00   5.7903460e-01
  -2.0000000e+00  -2.0000000e+00   5.6689153e-01
   0.0000000e+00  -2.0000000e+00   5.5626423e-01
   2.0000000e+00  -2.0000000e+00   5.4740181e-01
   4.0000000e+00  -2.0000000e+00   5.4056368e-01
   6.0000000e+00  -2.0000000e+00   5.3596957e-01
   8.0000000e+00  -2.0000000e+00   5.3377320e-01
   1.0000000e+01  -2.0000000e+00   5.3406751e-01
   1.2000000e+01  -2.0000000e+00   5.3687042e-01
   1.4000000e+01  -2.0000000e+00   5.4208181e-01
   1.6000000e+01  -2.0000000e+00   5.4952434e-01
   1.8000000e+01  -2.0000000e+00   5.5894279e-01
   2.0000000e+01  -2.0000000e+00   5.7000716e-01
   2.2000000e+01  -2.0000000e+00   5.8231198e-01
   2.4000000e+01  -2.0000000e+00   5.9547041e-01
   2.6000000e+01  -2.0000000e+00   6.0903632e-01
   2.8000000e+01  -2.0000000e+00   6.2257818e-01
   3.0000000e+01  -2.0000000e+00   6.3569171e-01
   3.2000000e+01  -2.0000000e+00   6.4793798e-01
   3.4000000e+01  -2.0000000e+00   6.5895140e-01
   3.6000000e+01  -2.0000000e+00   6.6836173e-01
   3.8000000e+01  -2.0000000e+00   6.7584311e-01
   4.0000000e+01  -2.0000000e+00   6.8113432e-01
   4.2000000e+01  -2.0000000e+00   6.8407283e-01
   4.4000000e+01  -2.0000000e+00   6.8484710e-01
   4.6000000e+01  -2.0000000e+00   6.8419757e-01
   4.8000000e+01  -2.0000000e+00   6.8120370e-01
   5.0000000e+01  -2.0000000e+00   0.0000000e+00
   5.2000000e+01  -2.0000000e+00   0.0000000e+00
   5.4000000e+01  -2.0000000e+00   0.0000000e+00
   5.6000000e+01  -2.0000000e+00   0.0000000e+00
   5.8000000e+01  -2.0000000e+00   0.0000000e+00
   6.0000000e+01  -2.0000000e+00   0.0000000e+00
   6.2000000e+01  -2.0000000e+00   0.0000000e+00
   6.4000000e+01  -2.0000000e+00   0.0000000e+00
   6.6000000e+01  -2.0000000e+00   0.0000000e+00
   6.8000000e+01  -2.0000000e+00   0.0000000e+00
   7.0000000e+01  -2.0000000e+00   0.0000000e+00
   7.2000000e+01  -2.0000000e+00   0.0000000e+00
   7.4000000e+01  -2.0000000e+00   0.0000000e+00
   7.6000000e+01  -2.0000000e+00   0.0000000e+00
   7.8000000e+01  -2.0000000e+00   0.0000000e+00
   8.0000000e+01  -2.0000000e+00   0.0000000e+00
   8.2000000e+01  -2.0000000e+00   0.0000000e+00
   8.4000000e+01  -2.0000000e+00   0.0000000e+00
   8.6000000e+01  -2.0000000e+00   0.0000000e+00
   8.8000000e+01  -2.0000000e+00   0.0000000e+00
   9.0000000e+01  -2.0000000e+00   0.0000000e+00
   9.2000000e+01  -2.0000000e+00   0.0000000e+00
   9.4000000e+01  -2.0000000e+00   0.0000000e+00
   9.6000000e+01  -2.0000000e+00   0.0000000e+00
   9.8000000e+01  -2.0000000e+00   0.0000000e+00
   1.0000000e+02  -2.0000000e+00   0.0000000e+00
  -1.0000000e+02   0.0000000e+00   0.0000000e+00
  -9.8000000e+01   0.0000000e+00   0.0000000e+00
  -9.6000000e+01   0.0000000e+00   0.0000000e+00
  -9.4000000e+01   0.0000000e+00   0.0000000e+00
  -9.2000000e+01   0.0000000e+00   0.0000000e+00
  -9.0000000e+01   0.0000000e+00   0.0000000e+00
  -8.8000000e+01   0.0000000e+00   0.0000000e+00
  -8.6000000e+01   0.0000000e+00   0.0000000e+00
  -8.4000000e+01   0.0000000e+00   0.0000000e+00
  -8.2000000e+01   0.0000000e+00   0.0000000e+00
  -8.0000000e+01   0.0000000e+00   0.0000000e+00
  -7.8000000e+01   0.0000000e+00   0.0000000e+00
  -7.6000000e+01   0.0000000e+00   0.0000000e+00
  -7.4000000e+01   0.0000000e+00   0.0000000e+00
  -7.2000000e+01   0.0000000e+00   0.0000000e+00
  -7.0000000e+01   0.0000000e+00   0.0000000e+00
  -6.8000000e+01   0.0000000e+00   0.0000000e+00
  -6.6000000e+01   0.0000000e+00   0.0000000e+00
  -6.4000000e+01   0.0000000e+00   0.0000000e+00
  -6.2000000e+01   0.0000000e+00   0.0000000e+00
  -6.0000000e+01   0.0000000e+00   0.0000000e+00
  -5.8000000e+01   0.0000000e+00   0.0000000e+00
  -5.6000000e+01   0.0000000e+00   0.0000000e+00
  -5.4000000e+01   0.0000000e+00   0.0000000e+00
  -5.2000000e+01   0.0000000e+00   0.0000000e+00
  -5.0000000e+01   0.0000000e+00   9.6141502e-01
  -4.8000000e+01   0.0000000e+00   1.0455121e+00
  -4.6000000e+01   0.0000000e+00   1.0081543e+00
  -4.4000000e+01   0.0000000e+00   9.7484563e-01
  -4.2000000e+01   0.0000000e+00   9.4580315e-01
  -4.0000000e+01   0.0000000e+00   9.1901667e-01
  -3.8000000e+01   0.0000000e+00   8.9362804e-01
  -3.6000000e+01   0.0000000e+00   8.6933525e-01
  -3.4000000e+01   0.0000000e+00   8.4607699e-01
  -3.2000000e+01   0.0000000e+00   8.2377336e-01
  -3.0000000e+01   0.0000000e+00   8.0237429e-01
  -2.8000000e+01   0.0000000e+00   7.8179409e-01
  -2.6000000e+01   0.0000000e+00   7.6193743e-01
  -2.4000000e+01   0.0000000e+00   7.4273604e-01
  -2.2000000e+01   0.0000000e+00   7.2408230e-01
  -2.0000000e+01   0.0000000e+00   7.0591429e-01
  -1.8000000e+01   0.0000000e+00   6.8817869e-01
  -1.6000000e+01   0.0000000e+00   6.7085432e-01
  -1.4000000e+01   0.0000000e+00   6.5394208e-01
  -1.2000000e+01   0.0000000e+00   6.3748538e-01
  -1.0000000e+01   0.0000000e+00   6.2157191e-01
  -8.0000000e+00   0.0000000e+00   6.0630386e-01
  -6.0000000e+00   0.0000000e+00   5.9187856e-01
  -4.0000000e+00   0.0000000e+00   5.7847890e-01
  -2.0000000e+00   0.0000000e+00   5.6633615e-01
   0.0000000e+00   0.0000000e+00   5.5571577e-01
   2.0000000e+00   0.0000000e+00   5.4687033e-01
   4.0000000e+00   0.0000000e+00   5.4004584e-01
   6.0000000e+00   0.0000000e+00   5.3547452e-01
   8.0000000e+00   0.0000000e+00   5.3331258e-01
   1.0000000e+01   0.0000000e+00   5.3364155e-01
   1.2000000e+01   0.0000000e+00   5.3649373e-01
   1.4000000e+01   0.0000000e+00   5.4174460e-01
   1.6000000e+01   0.0000000e+00   5.4924311e-01
   1.8000000e+01   0.0000000e+00   5.5870707e-01
   2.0000000e+01   0.0000000e+00   5.6982361e-01
   2.2000000e+01   0.0000000e+00   5.8218394e-01
   2.4000000e+01   0.0000000e+00   5.9539094e-01
   2.6000000e+01   0.0000000e+00   6.0901560e-01
   2.8000000e+01   0.0000000e+00   6.2260420e-01
   3.0000000e+01   0.0000000e+00   6.3575381e-01
   3.2000000e+01   0.0000000e+00   6.4803176e-01
   3.4000000e+01   0.0000000e+00   6.5907791e-01
   3.6000000e+01   0.0000000e+00   6.6853173e-01
   3.8000000e+01   0.0000000e+00   6.7603941e-01
   4.0000000e+01   0.0000000e+00   6.8136916e-01
   4.2000000e+01   0.0000000e+00   6.8441279e-01
   4.4000000e+01   0.0000000e+00   6.8537364e-01
   4.6000000e+01   0.0000000e+00   6.8493430e-01
   4.8000000e+01   0.0000000e+00   6.8190181e-01
   5.0000000e+01   0.0000000e+00   6.1288497e-01
   5.2000000e+01   0.0000000e+00   0.0000000e+00
   5.4000000e+01   0.0000000e+00   0.0000000e+00
   5.6000000e+01   0.0000000e+00   0.0000000e+00
   5.8000000e+01   0.0000000e+00   0.0000000e+00
   6.0000000e+01   0.0000000e+00   0.0000000e+00
   6.2000000e+01   0.0000000e+00   0.0000000e+00
   6.4000000e+01   0.0000000e+00   0.0000000e+00
   6.6000000e+01   0.0000000e+00   0.0000000e+00
   6.8000000e+01   0.0000000e+00   0.0000000e+00
   7.0000000e+01   0.0000000e+00   0.0000000e+00
   7.2000000e+01   0.0000000e+00   0.0000000e+00
   7.4000000e+01   0.0000000e+00   0.0000000e+00
   7.6000000e+01   0.0000000e+00   0.0000000e+00
   7.8000000e+01   0.0000000e+00   0.0000000e+00
   8.0000000e+01   0.0000000e+00   0.0000000e+00
   8.2000000e+01   0.0000000e+00   0.0000000e+00
   8.4000000e+01   0.0000000e+00   0.0000000e+00
   8.6000000e+01   0.0000000e+00   0.0000000e+00
   8.8000000e+01   0.0000000e+00   0.0000000e+00
   9.0000000e+01   0.0000000e+00   0.0000000e+00
   9.2000000e+01   0.0000000e+00   0.0000000e+00
   9.4000000e+01   0.0000000e+00   0.0000000e+00
   9.6000000e+01   0.0000000e+00   0.0000000e+00
   9.8000000e+01   0.0000000e+00   0.0000000e+00
   1.0000000e+02   0.0000000e+00   0.0000000e+00
  -1.0000000e+02   2.0000000e+00   0.0000000e+00
  -9.8000000e+01   2.0000000e+00   0.0000000e+00
  -9.6000000e+01   2.0000000e+00   0.0000000e+00
  -9.4000000e+01   2.0000000e+00   0.0000000e+00
  -9.2000000e+01   2.0000000e+00   0.0000000e+00
  -9.0000000e+01   2.0000000e+00   0.0000000e+00
  -8.8000000e+01   2.0000000e+00   0.0000000e+00
  -8.6000000e+01   2.0000000e+00   0.0000000e+00
  -8.4000000e+01   2.0000000e+00   0.0000000e+00
  -8.2000000e+01   2.0000000e+00   0.0000000e+00
  -8.0000000e+01   2.0000000e+00   0.0000000e+00
  -7.8000000e+01   2.0000000e+00   0.0000000e+00
  -7.6000000e+01   2.0000000e+00   0.0000000e+00
  -7.4000000e+01   2.0000000e+00   0.0000000e+00
  -7.2000000e+01   2.0000000e+00   0.0000000e+00
  -7.0000000e+01   2.0000000e+00   0.0000000e+00
  -6.8000000e+01   2.0000000e+00   0.0000000e+00
  -6.6000000e+01   2.0000000e+00   0.0000000e+00
  -6.4000000e+01   2.0000000e+00   0.0000000e+00
  -6.2000000e+01   2.0000000e+00   0.0000000e+00
  -6.0000000e+01   2.0000000e+00   0.0000000e+00
  -5.8000000e+01   2.0000000e+00   0.0000000e+00
  -5.6000000e+01   2.0000000e+00   0.0000000e+00
  -5.4000000e+01   2.0000000e+00   0.0000000e+00
  -5.2000000e+01   2.0000000e+00   0.0000000e+00
  -5.0000000e+01   2.0000000e+00   0.0000000e+00
  -4.8000000e+01   2.0000000e+00   1.0444091e+00
  -4.6000000e+01   2.0000000e+00   1.0074133e+00
  -4.4000000e+01   2.0000000e+00   9.7481491e-01
  -4.2000000e+01   2.0000000e+00   9.4619839e-01
  -4.0000000e+01   2.0000000e+00   9.1955167e-01
  -3.8000000e+01   2.0000000e+00   8.9417026e-01
  -3.6000000e+01   2.0000000e+00   8.6987212e-01
  -3.4000000e+01   2.0000000e+00   8.4658656e-01
  -3.2000000e+01   2.0000000e+00   8.2427894e-01
  -3.0000000e+01   2.0000000e+00   8.0286420e-01
  -2.8000000e+01   2.0000000e+00   7.8227904e-01
  -2.6000000e+01   2.0000000e+00   7.6243576e-01
  -2.4000000e+01   2.0000000e+00   7.4322683e-01
  -2.2000000e+01   2.0000000e+00   7.2457453e-01
  -2.0000000e+01   2.0000000e+00   7.0641877e-01
  -1.8000000e+01   2.0000000e+00   6.8868742e-01
  -1.6000000e+01   2.0000000e+00   6.7137132e-01
  -1.4000000e+01   2.0000000e+00   6.5446981e-01
  -1.2000000e+01   2.0000000e+00   6.3801546e-01
  -1.0000000e+01   2.0000000e+00   6.2211020e-01
  -8.0000000e+00   2.0000000e+00   6.0686063e-01
  -6.0000000e+00   2.0000000e+00   5.9243688e-01
  -4.0000000e+00   2.0000000e+00   5.7903460e-01
  -2.0000000e+00   2.0000000e+00   5.6689153e-01
   0.0000000e+00   2.0000000e+00   5.5626246e-01
   2.0000000e+00   2.0000000e+00   5.4740506e-01
   4.0000000e+00   2.0000000e+00   5.4057032e-01
   6.0000000e+00   2.0000000e+00   5.3596805e-01
   8.0000000e+00   2.0000000e+00   5.3377381e-01
   1.0000000e+01   2.0000000e+00   5.3406782e-01
   1.2000000e+01   2.0000000e+00   5.3687042e-01
   1.4000000e+01   2.0000000e+00   5.4207976e-01
   1.6000000e+01   2.0000000e+00   5.4952434e-01
   1.8000000e+01   2.0000000e+00   5.5894636e-01
   2.0000000e+01   2.0000000e+00   5.7000326e-01
   2.2000000e+01   2.0000000e+00   5.8231198e-01
   2.4000000e+01   2.0000000e+00   5.9546512e-01
   2.6000000e+01   2.0000000e+00   6.0903214e-01
   2.8000000e+01   2.0000000e+00   6.2258423e-01
   3.0000000e+01   2.0000000e+00   6.3568537e-01
   3.2000000e+01   2.0000000e+00   6.4793533e-01
   3.4000000e+01   2.0000000e+00   6.5894467e-01
   3.6000000e+01   2.0000000e+00   6.6836004e-01
   3.8000000e+01   2.0000000e+00   6.7584562e-01
   4.0000000e+01   2.0000000e+00   6.8113432e-01
   4.2000000e+01   2.0000000e+00   6.8407240e-01
   4.4000000e+01   2.0000000e+00   6.8484731e-01
   4.6000000e+01   2.0000000e+00   6.8419788e-01
   4.8000000e+01   2.0000000e+00   6.8120370e-01
   5.0000000e+01   2.0000000e+00   0.0000000e+00
   5.2000000e+01   2.0000000e+00   0.0000000e+00
   5.4000000e+01   2.0000000e+00   0.0000000e+00
   5.6000000e+01   2.0000000e+00   0.0000000e+00
   5.8000000e+01   2.0000000e+00   0.0000000e+00
   6.0000000e+01   2.0000000e+00   0.0000000e+00
   6.2000000e+01   2.0000000e+00   0.0000000e+00
   6.4000000e+01   2.0000000e+00   0.0000000e+00
   6.6000000e+01   2.0000000e+00   0.0000000e+00
   6.8000000e+01   2.0000000e+00   0.0000000e+00
   7.0000000e+01   2.0000000e+00   0.0000000e+00
   7.2000000e+01   2.0000000e+00   0.0000000e+00
   7.4000000e+01   2.0000000e+00   0.0000000e+00
   7.6000000e+01   2.0000000e+00   0.0000000e+00
   7.8000000e+01   2.0000000e+00   0.0000000e+00
   8.0000000e+01   2.0000000e+00   0.0000000e+00
   8.2000000e+01   2.0000000e+00   0.0000000e+00
   8.4000000e+01   2.0000000e+00   0.0000000e+00
   8.6000000e+01   2.0000000e+00   0.0000000e+00
   8.8000000e+01   2.0000000e+00   0.0000000e+00
   9.0000000e+01   2.0000000e+00   0.0000000e+00
   9.2000000e+01   2.0000000e+00   0.0000000e+00
   9.4000000e+01   2.0000000e+00   0.0000000e+00
   9.6000000e+01   2.0000000e+00   0.0000000e+00
   9.8000000e+01   2.0000000e+00   0.0000000e+00
   1.0000000e+02   2.0000000e+00   0.0000000e+00
  -1.0000000e+02   4.0000000e+00   0.0000000e+00
  -9.8000000e+01   4.0000000e+00   0.0000000e+00
  -9.6000000e+01   4.0000000e+00   0.0000000e+00
  -9.4000000e+01   4.0000000e+00   0.0000000e+00
  -9.2000000e+01   4.0000000e+00   0.0000000e+00
  -9.0000000e+01   4.0000000e+00   0.0000000e+00
  -8.8000000e+01   4.0000000e+00   0.0000000e+00
  -8.6000000e+01   4.0000000e+00   0.0000000e+00
  -8.4000000e+01   4.0000000e+00   0.0000000e+00
  -8.2000000e+01   4.0000000e+00   0.0000000e+00
  -8.0000000e+01   4.0000000e+00   0.0000000e+00
  -7.8000000e+01   4.0000000e+00   0.0000000e+00
  -7.6000000e+01   4.0000000e+00   0.0000000e+00
  -7.4000000e+01   4.0000000e+00   0.0000000e+00
  -7.2000000e+01   4.0000000e+00   0.0000000e+00
  -7.0000000e+01   4.0000000e+00   0.0000000e+00
  -6.8000000e+01   4.0000000e+00   0.0000000e+00
  -6.6000000e+01   4.0000000e+00   0.0000000e+00
  -6.4000000e+01   4.0000000e+00   0.0000000e+00
  -6.2000000e+01   4.0000000e+00   0.0000000e+00
  -6.0000000e+01   4.0000000e+00   0.0000000e+00
  -5.8000000e+01   4.0000000e+00   0.0000000e+00
  -5.6000000e+01   4.0000000e+00   0.0000000e+00
  -5.4000000e+01   4.0000000e+00   0.0000000e+00
  -5.2000000e+01   4.0000000e+00   0.0000000e+00
  -5.0000000e+01   4.0000000e+00   0.0000000e+00
  -4.8000000e+01   4.0000000e+00   1.0406182e+00
  -4.6000000e+01   4.0000000e+00   1.0052704e+00
  -4.4000000e+01   4.0000000e+00   9.7508369e-01
  -4.2000000e+01   4.0000000e+00   9.4758483e-01
  -4.0000000e+01   4.0000000e+00   9.2121394e-01
  -3.8000000e+01   4.0000000e+00   8.9583106e-01
  -3.6000000e+01   4.0000000e+00   8.7147167e-01
  -3.4000000e+01   4.0000000e+00   8.4812423e-01
  -3.2000000e+01   4.0000000e+00   8.2577232e-01
  -3.0000000e+01   4.0000000e+00   8.0433854e-01
  -2.8000000e+01   4.0000000e+00   7.8374229e-01
  -2.6000000e+01   4.0000000e+00   7.6389345e-01
  -2.4000000e+01   4.0000000e+00   7.4468997e-01
  -2.2000000e+01   4.0000000e+00   7.2605697e-01
  -2.0000000e+01   4.0000000e+00   7.0790842e-01
  -1.8000000e+01   4.0000000e+00   6.9020518e-01
  -1.6000000e+01   4.0000000e+00   6.7291157e-01
  -1.4000000e+01   4.0000000e+00   6.5603086e-01
  -1.2000000e+01   4.0000000e+00   6.3960979e-01
  -1.0000000e+01   4.0000000e+00   6.2372091e-01
  -8.0000000e+00   4.0000000e+00   6.0849399e-01
  -6.0000000e+00   4.0000000e+00   5.9408678e-01
  -4.0000000e+00   4.0000000e+00   5.8069130e-01
  -2.0000000e+00   4.0000000e+00   5.6854706e-01
   0.0000000e+00   4.0000000e+00   5.5789575e-01
   2.0000000e+00   4.0000000e+00   5.4900429e-01
   4.0000000e+00   4.0000000e+00   5.4212116e-01
   6.0000000e+00   4.0000000e+00   5.3745062e-01
   8.0000000e+00   4.0000000e+00   5.3516980e-01
   1.0000000e+01   4.0000000e+00   5.3535313e-01
   1.2000000e+01   4.0000000e+00   5.3802479e-01
   1.4000000e+01   4.0000000e+00   5.4310692e-01
   1.6000000e+01   4.0000000e+00   5.5038939e-01
   1.8000000e+01   4.0000000e+00   5.5964961e-01
   2.0000000e+01   4.0000000e+00   5.7054313e-01
   2.2000000e+01   4.0000000e+00   5.8270019e-01
   2.4000000e+01   4.0000000e+00   5.9569694e-01
   2.6000000e+01   4.0000000e+00   6.0911378e-01
   2.8000000e+01   4.0000000e+00   6.2252367e-01
   3.0000000e+01   4.0000000e+00   6.3549284e-01
   3.2000000e+01   4.0000000e+00   6.4762569e-01
   3.4000000e+01   4.0000000e+00   6.5854687e-01
   3.6000000e+01   4.0000000e+00   6.6787620e-01
   3.8000000e+01   4.0000000e+00   6.7527814e-01
   4.0000000e+01   4.0000000e+00   6.8044194e-01
   4.2000000e+01   4.0000000e+00   6.8314069e-01
   4.4000000e+01   4.0000000e+00   6.8332989e-01
   4.6000000e+01   4.0000000e+00   6.8188296e-01
   4.8000000e+01   4.0000000e+00   6.7890281e-01
   5.0000000e+01   4.0000000e+00   0.0000000e+00
   5.2000000e+01   4.0000000e+00   0.0000000e+00
   5.4000000e+01   4.0000000e+00   0.0000000e+00
   5.6000000e+01   4.0000000e+00   0.0000000e+00
   5.8000000e+01   4.0000000e+00   0.0000000e+00
   6.0000000e+01   4.0000000e+00   0.0000000e+00
   6.2000000e+01   4.0000000e+00   0.0000000e+00
   6.4000000e+01   4.0000000e+00   0.0000000e+00
   6.6000000e+01   4.0000000e+00   0.0000000e+00
   6.8000000e+01   4.0000000e+00   0.0000000e+00
   7.0000000e+01   4.0000000e+00   0.0000000e+00
   7.2000000e+01   4.0000000e+00   0.0000000e+00
   7.4000000e+01   4.0000000e+00   0.0000000e+00
   7.6000000e+01   4.0000000e+00   0.0000000e+00
   7.8000000e+01   4.0000000e+00   0.0000000e+00
   8.0000000e+01   4.0000000e+00   0.0000000e+00
   8.2000000e+01   4.0000000e+00   0.0000000e+00
   8.4000000e+01   4.0000000e+00   0.0000000e+00
   8.6000000e+01   4.0000000e+00   0.0000000e+00
   8.8000000e+01   4.0000000e+00   0.0000000e+00
   9.0000000e+01   4.0000000e+00   0.0000000e+00
   9.2000000e+01   4.0000000e+00   0.0000000e+00
   9.4000000e+01   4.0000000e+00   0.0000000e+00
   9.6000000e+01   4.0000000e+00   0.0000000e+00
   9.8000000e+01   4.0000000e+00   0.0000000e+00
   1.0000000e+02   4.0000000e+00   0.0000000e+00
  -1.0000000e+02   6.0000000e+00   0.0000000e+00
  -9.8000000e+01   6.0000000e+00   0.0000000e+00
  -9.6000000e+01   6.0000000e+00   0.0000000e+00
  -9.4000000e+01   6.0000000e+00   0.0000000e+00
  -9.2000000e+01   6.0000000e+00   0.0000000e+00
  -9.0000000e+01   6.0000000e+00   0.0000000e+00
  -8.8000000e+01   6.0000000e+00   0.0000000e+00
  -8.6000000e+01   6.0000000e+00   0.0000000e+00
  -8.4000000e+01   6.0000000e+00   0.0000000e+00
  -8.2000000e+01   6.0000000e+00   0.0000000e+00
  -8.0000000e+01   6.0000000e+00   0.0000000e+00
  -7.8000000e+01   6.0000000e+00   0.0000000e+00
  -7.6000000e+01   6.0000000e+00   0.0000000e+00
  -7.4000000e+01   6.0000000e+00   0.0000000e+00
  -7.2000000e+01   6.0000000e+00   0.0000000e+00
  -7.0000000e+01   6.0000000e+00   0.0000000e+00
  -6.8000000e+01   6.0000000e+00   0.0000000e+00
  -6.6000000e+01   6.0000000e+00   0.0000000e+00
  -6.4000000e+01   6.0000000e+00   0.0000000e+00
  -6.2000000e+01   6.0000000e+00   0.0000000e+00
  -6.0000000e+01   6.0000000e+00   0.0000000e+00
  -5.8000000e+01   6.0000000e+00   0.0000000e+00
  -5.6000000e+01   6.0000000e+00   0.0000000e+00
  -5.4000000e+01   6.0000000e+00   0.0000000e+00
  -5.2000000e+01   6.0000000e+00   0.0000000e+00
  -5.0000000e+01   6.0000000e+00   0.0000000e+00
  -4.8000000e+01   6.0000000e+00   1.0323931e+00
  -4.6000000e+01   6.0000000e+00   1.0025444e+00
  -4.4000000e+01   6.0000000e+00   9.7687161e-01
  -4.2000000e+01   6.0000000e+00   9.5050892e-01
  -4.0000000e+01   6.0000000e+00   9.2416570e-01
  -3.8000000e+01   6.0000000e+00   8.9862033e-01
  -3.6000000e+01   6.0000000e+00   8.7411578e-01
  -3.4000000e+01   6.0000000e+00   8.5066896e-01
  -3.2000000e+01   6.0000000e+00   8.2825030e-01
  -3.0000000e+01   6.0000000e+00   8.0677561e-01
  -2.8000000e+01   6.0000000e+00   7.8617393e-01
  -2.6000000e+01   6.0000000e+00   7.6631636e-01
  -2.4000000e+01   6.0000000e+00   7.4712675e-01
  -2.2000000e+01   6.0000000e+00   7.2852074e-01
  -2.0000000e+01   6.0000000e+00   7.1039612e-01
  -1.8000000e+01   6.0000000e+00   6.9272811e-01
  -1.6000000e+01   6.0000000e+00   6.7547331e-01
  -1.4000000e+01   6.0000000e+00   6.5863513e-01
  -1.2000000e+01   6.0000000e+00   6.4224787e-01
  -1.0000000e+01   6.0000000e+00   6.2641210e-01
  -8.0000000e+00   6.0000000e+00   6.1121058e-01
  -6.0000000e+00   6.0000000e+00   5.9683201e-01
  -4.0000000e+00   6.0000000e+00   5.8344779e-01
  -2.0000000e+00   6.0000000e+00   5.7129367e-01
   0.0000000e+00   6.0000000e+00   5.6062333e-01
   2.0000000e+00   6.0000000e+00   5.5167016e-01
   4.0000000e+00   6.0000000e+00   5.4470756e-01
   6.0000000e+00   6.0000000e+00   5.3991679e-01
   8.0000000e+00   6.0000000e+00   5.3747952e-01
   1.0000000e+01   6.0000000e+00   5.3749353e-01
   1.2000000e+01   6.0000000e+00   5.3995756e-01
   1.4000000e+01   6.0000000e+00   5.4479363e-01
   1.6000000e+01   6.0000000e+00   5.5184363e-01
   1.8000000e+01   6.0000000e+00   5.6082971e-01
   2.0000000e+01   6.0000000e+00   5.7146313e-01
   2.2000000e+01   6.0000000e+00   5.8334836e-01
   2.4000000e+01   6.0000000e+00   5.9609225e-01
   2.6000000e+01   6.0000000e+00   6.0925836e-01
   2.8000000e+01   6.0000000e+00   6.2243340e-01
   3.0000000e+01   6.0000000e+00   6.3519474e-01
   3.2000000e+01   6.0000000e+00   6.4713542e-01
   3.4000000e+01   6.0000000e+00   6.5787551e-01
   3.6000000e+01   6.0000000e+00   6.6706862e-01
   3.8000000e+01   6.0000000e+00   6.7435956e-01
   4.0000000e+01   6.0000000e+00   6.7941786e-01
   4.2000000e+01   6.0000000e+00   6.8182418e-01
   4.4000000e+01   6.0000000e+00   6.8111270e-01
   4.6000000e+01   6.0000000e+00   6.7763194e-01
   4.8000000e+01   6.0000000e+00   6.7420907e-01
   5.0000000e+01   6.0000000e+00   0.0000000e+00
   5.2000000e+01   6.0000000e+00   0.0000000e+00
   5.4000000e+01   6.0000000e+00   0.0000000e+00
   5.6000000e+01   6.0000000e+00   0.0000000e+00
   5.8000000e+01   6.0000000e+00   0.0000000e+00
   6.0000000e+01   6.0000000e+00   0.0000000e+00
   6.2000000e+01   6.0000000e+00   0.0000000e+00
   6.4000000e+01   6.0000000e+00   0.0000000e+00
   6.6000000e+01   6.0000000e+00   0.0000000e+00
   6.8000000e+01   6.0000000e+00   0.0000000e+00
   7.0000000e+01   6.0000000e+00   0.0000000e+00
   7.2000000e+01   6.0000000e+00   0.0000000e+00
   7.4000000e+01   6.0000000e+00   0.0000000e+00
   7.6000000e+01   6.0000000e+00   0.0000000e+00
   7.8000000e+01   6.0000000e+00   0.0000000e+00
   8.0000000e+01   6.0000000e+00   0.0000000e+00
   8.2000000e+01   6.0000000e+00   0.0000000e+00
   8.4000000e+01   6.0000000e+00   0.0000000e+00
   8.6000000e+01   6.0000000e+00   0.0000000e+00
   8.8000000e+01   6.0000000e+00   0.0000000e+00
   9.0000000e+01   6.0000000e+00   0.0000000e+00
   9.2000000e+01   6.0000000e+00   0.0000000e+00
   9.4000000e+01   6.0000000e+00   0.0000000e+00
   9.6000000e+01   6.0000000e+00   0.0000000e+00
   9.8000000e+01   6.0000000e+00   0.0000000e+00
   1.0000000e+02   6.0000000e+00   0.0000000e+00
  -1.0000000e+02   8.0000000e+00   0.0000000e+00
  -9.8000000e+01   8.0000000e+00   0.0000000e+00
  -9.6000000e+01   8.0000000e+00   0.0000000e+00
  -9.4000000e+01   8.0000000e+00   0.0000000e+00
  -9.2000000e+01   8.0000000e+00   0.0000000e+00
  -9.0000000e+01   8.0000000e+00   0.0000000e+00
  -8.8000000e+01   8.0000000e+00   0.0000000e+00
  -8.6000000e+01   8.0000000e+00   0.0000000e+00
  -8.4000000e+01   8.0000000e+00   0.0000000e+00
  -8.2000000e+01   8.0000000e+00   0.0000000e+00
  -8.0000000e+01   8.0000000e+00   0.0000000e+00
  -7.8000000e+01   8.0000000e+00   0.0000000e+00
  -7.6000000e+01   8.0000000e+00   0.0000000e+00
  -7.4000000e+01   8.0000000e+00   0.0000000e+00
  -7.2000000e+01   8.0000000e+00   0.0000000e+00
  -7.0000000e+01   8.0000000e+00   0.0000000e+00
  -6.8000000e+01   8.0000000e+00   0.0000000e+00
  -6.6000000e+01   8.0000000e+00   0.0000000e+00
  -6.4000000e+01   8.0000000e+00   0.0000000e+00
  -6.2000000e+01   8.0000000e+00   0.0000000e+00
  -6.0000000e+01   8.0000000e+00   0.0000000e+00
  -5.8000000e+01   8.0000000e+00   0.0000000e+00
  -5.6000000e+01   8.0000000e+00   0.0000000e+00
  -5.4000000e+01   8.0000000e+00   0.0000000e+00
  -5.2000000e+01   8.0000000e+00   0.0000000e+00
  -5.0000000e+01   8.0000000e+00   0.0000000e+00
  -4.8000000e+01   8.0000000e+00   1.0165732e+00
  -4.6000000e+01   8.0000000e+00   1.0044165e+00
  -4.4000000e+01   8.0000000e+00   9.8246315e-01
  -4.2000000e+01   8.0000000e+00   9.5540167e-01
  -4.0000000e+01   8.0000000e+00   9.2840878e-01
  -3.8000000e+01   8.0000000e+00   9.0247696e-01
  -3.6000000e+01   8.0000000e+00   8.7775006e-01
  -3.4000000e+01   8.0000000e+00   8.5418411e-01
  -3.2000000e+01   8.0000000e+00   8.3168697e-01
  -3.0000000e+01   8.0000000e+00   8.1018246e-01
  -2.8000000e+01   8.0000000e+00   7.8955196e-01
  -2.6000000e+01   8.0000000e+00   7.6969808e-01
  -2.4000000e+01   8.0000000e+00   7.5052651e-01
  -2.2000000e+01   8.0000000e+00   7.3195032e-01
  -2.0000000e+01   8.0000000e+00   7.1386699e-01
  -1.8000000e+01   8.0000000e+00   6.9624238e-01
  -1.6000000e+01   8.0000000e+00   6.7903264e-01
  -1.4000000e+01   8.0000000e+00   6.6225783e-01
  -1.2000000e+01   8.0000000e+00   6.4593668e-01
  -1.0000000e+01   8.0000000e+00   6.3014639e-01
  -8.0000000e+00   8.0000000e+00   6.1499370e-01
  -6.0000000e+00   8.0000000e+00   6.0064360e-01
  -4.0000000e+00   8.0000000e+00   5.8727243e-01
  -2.0000000e+00   8.0000000e+00   5.7511868e-01
   0.0000000e+00   8.0000000e+00   5.6440178e-01
   2.0000000e+00   8.0000000e+00   5.5538299e-01
   4.0000000e+00   8.0000000e+00   5.4829944e-01
   6.0000000e+00   8.0000000e+00   5.4335475e-01
   8.0000000e+00   8.0000000e+00   5.4071408e-01
   1.0000000e+01   8.0000000e+00   5.4047094e-01
   1.2000000e+01   8.0000000e+00   5.4265775e-01
   1.4000000e+01   8.0000000e+00   5.4716888e-01
   1.6000000e+01   8.0000000e+00   5.5386896e-01
   1.8000000e+01   8.0000000e+00   5.6251112e-01
   2.0000000e+01   8.0000000e+00   5.7276798e-01
   2.2000000e+01   8.0000000e+00   5.8428732e-01
   2.4000000e+01   8.0000000e+00   5.9666487e-01
   2.6000000e+01   8.0000000e+00   6.0949015e-01
   2.8000000e+01   8.0000000e+00   6.2233976e-01
   3.0000000e+01   8.0000000e+00   6.3479283e-01
   3.2000000e+01   8.0000000e+00   6.4646217e-01
   3.4000000e+01   8.0000000e+00   6.5696514e-01
   3.6000000e+01   8.0000000e+00   6.6595607e-01
   3.8000000e+01   8.0000000e+00   6.7309820e-01
   4.0000000e+01   8.0000000e+00   6.7809176e-01
   4.2000000e+01   8.0000000e+00   6.8048252e-01
   4.4000000e+01   8.0000000e+00   6.7921647e-01
   4.6000000e+01   8.0000000e+00   6.7189950e-01
   4.8000000e+01   8.0000000e+00   6.6256260e-01
   5.0000000e+01   8.0000000e+00   0.0000000e+00
   5.2000000e+01   8.0000000e+00   0.0000000e+00
   5.4000000e+01   8.0000000e+00   0.0000000e+00
   5.6000000e+01   8.0000000e+00   0.0000000e+00
   5.8000000e+01   8.0000000e+00   0.0000000e+00
   6.0000000e+01   8.0000000e+00   0.0000000e+00
   6.2000000e+01   8.0000000e+00   0.0000000e+00
   6.4000000e+01   8.0000000e+00   0.0000000e+00
   6.6000000e+01   8.0000000e+00   0.0000000e+00
   6.8000000e+01   8.0000000e+00   0.0000000e+00
   7.0000000e+01   8.0000000e+00   0.0000000e+00
   7.2000000e+01   8.0000000e+00   0.0000000e+00
   7.4000000e+01   8.0000000e+00   0.0000000e+00
   7.6000000e+01   8.0000000e+00   0.0000000e+00
   7.8000000e+01   8.0000000e+00   0.0000000e+00
   8.0000000e+01   8.0000000e+00   0.0000000e+00
   8.2000000e+01   8.0000000e+00   0.0000000e+00
   8.4000000e+01   8.0000000e+00   0.0000000e+00
   8.6000000e+01   8.0000000e+00   0.0000000e+00
   8.8000000e+01   8.0000000e+00   0.0000000e+00
   9.0000000e+01   8.0000000e+00   0.0000000e+00
   9.2000000e+01   8.0000000e+00   0.0000000e+00
   9.4000000e+01   8.0000000e+00   0.0000000e+00
   9.6000000e+01   8.0000000e+00   0.0000000e+00
   9.8000000e+01   8.0000000e+00   0.0000000e+00
   1.0000000e+02   8.0000000e+00   0.0000000e+00
  -1.0000000e+02   1.0000000e+01   0.0000000e+00
  -9.8000000e+01   1.0000000e+01   0.0000000e+00
  -9.6000000e+01   1.0000000e+01   0.0000000e+00
  -9.4000000e+01   1.0000000e+01   0.0000000e+00
  -9.2000000e+01   1.0000000e+01   0.0000000e+00
  -9.0000000e+01   1.0000000e+01   0.0000000e+00
  -8.8000000e+01   1.0000000e+01   0.0000000e+00
  -8.6000000e+01   1.0000000e+01   0.0000000e+00
  -8.4000000e+01   1.0000000e+01   0.0000000e+00
  -8.2000000e+01   1.0000000e+01   0.0000000e+00
  -8.0000000e+01   1.0000000e+01   0.0000000e+00
  -7.8000000e+01   1.0000000e+01   0.0000000e+00
  -7.6000000e+01   1.0000000e+01   0.0000000e+00
  -7.4000000e+01   1.0000000e+01   0.0000000e+00
  -7.2000000e+01   1.0000000e+01   0.0000000e+00
  -7.0000000e+01   1.0000000e+01   0.0000000e+00
  -6.8000000e+01   1.0000000e+01   0.0000000e+00
  -6.6000000e+01   1.0000000e+01   0.0000000e+00
  -6.4000000e+01   1.0000000e+01   0.0000000e+00
  -6.2000000e+01   1.0000000e+01   0.0000000e+00
  -6.0000000e+01   1.0000000e+01   0.0000000e+00
  -5.8000000e+01   1.0000000e+01   0.0000000e+00
  -5.6000000e+01   1.0000000e+01   0.0000000e+00
  -5.4000000e+01   1.0000000e+01   0.0000000e+00
  -5.2000000e+01   1.0000000e+01   0.0000000e+00
  -5.0000000e+01   1.0000000e+01   0.0000000e+00
  -4.8000000e+01   1.0000000e+01   1.0118785e+00
  -4.6000000e+01   1.0000000e+01   1.0255740e+00
  -4.4000000e+01   1.0000000e+01   9.9179713e-01
  -4.2000000e+01   1.0000000e+01   9.6145701e-01
  -4.0000000e+01   1.0000000e+01   9.3353475e-01
  -3.8000000e+01   1.0000000e+01   9.0723777e-01
  -3.6000000e+01   1.0000000e+01   8.8231581e-01
  -3.4000000e+01   1.0000000e+01   8.5862849e-01
  -3.2000000e+01   1.0000000e+01   8.3606169e-01
  -3.0000000e+01   1.0000000e+01   8.1451848e-01
  -2.8000000e+01   1.0000000e+01   7.9387487e-01
  -2.6000000e+01   1.0000000e+01   7.7403603e-01
  -2.4000000e+01   1.0000000e+01   7.5487940e-01
  -2.2000000e+01   1.0000000e+01   7.3632680e-01
  -2.0000000e+01   1.0000000e+01   7.1829896e-01
  -1.8000000e+01   1.0000000e+01   7.0073486e-01
  -1.6000000e+01   1.0000000e+01   6.8359573e-01
  -1.4000000e+01   1.0000000e+01   6.6688786e-01
  -1.2000000e+01   1.0000000e+01   6.5063404e-01
  -1.0000000e+01   1.0000000e+01   6.3491206e-01
  -8.0000000e+00   1.0000000e+01   6.1982828e-01
  -6.0000000e+00   1.0000000e+01   6.0551925e-01
  -4.0000000e+00   1.0000000e+01   5.9217040e-01
  -2.0000000e+00   1.0000000e+01   5.7999277e-01
   0.0000000e+00   1.0000000e+01   5.6922873e-01
   2.0000000e+00   1.0000000e+01   5.6011844e-01
   4.0000000e+00   1.0000000e+01   5.5288796e-01
   6.0000000e+00   1.0000000e+01   5.4773833e-01
   8.0000000e+00   1.0000000e+01   5.4484853e-01
   1.0000000e+01   1.0000000e+01   5.4429943e-01
   1.2000000e+01   1.0000000e+01   5.4611538e-01
   1.4000000e+01   1.0000000e+01   5.5023245e-01
   1.6000000e+01   1.0000000e+01   5.5649406e-01
   1.8000000e+01   1.0000000e+01   5.6467130e-01
   2.0000000e+01   1.0000000e+01   5.7446429e-01
   2.2000000e+01   1.0000000e+01   5.8551495e-01
   2.4000000e+01   1.0000000e+01   5.9744337e-01
   2.6000000e+01   1.0000000e+01   6.0982639e-01
   2.8000000e+01   1.0000000e+01   6.2225951e-01
   3.0000000e+01   1.0000000e+01   6.3432427e-01
   3.2000000e+01   1.0000000e+01   6.4564137e-01
   3.4000000e+01   1.0000000e+01   6.5582655e-01
   3.6000000e+01   1.0000000e+01   6.6455511e-01
   3.8000000e+01   1.0000000e+01   6.7147912e-01
   4.0000000e+01   1.0000000e+01   6.7638169e-01
   4.2000000e+01   1.0000000e+01   6.7901656e-01
   4.4000000e+01   1.0000000e+01   6.7896496e-01
   4.6000000e+01   1.0000000e+01   6.7244030e-01
   4.8000000e+01   1.0000000e+01   6.3750164e-01
   5.0000000e+01   1.0000000e+01   0.0000000e+00
   5.2000000e+01   1.0000000e+01   0.0000000e+00
   5.4000000e+01   1.0000000e+01   0.0000000e+00
   5.6000000e+01   1.0000000e+01   0.0000000e+00
   5.8000000e+01   1.0000000e+01   0.0000000e+00
   6.0000000e+01   1.0000000e+01   0.0000000e+00
   6.2000000e+01   1.0000000e+01   0.0000000e+00
   6.4000000e+01   1.0000000e+01   0.0000000e+00
   6.6000000e+01   1.0000000e+01   0.0000000e+00
   6.8000000e+01   1.0000000e+01   0.0000000e+00
   7.0000000e+01   1.0000000e+01   0.0000000e+00
   7.2000000e+01   1.0000000e+01   0.0000000e+00
   7.4000000e+01   1.0000000e+01   0.0000000e+00
   7.6000000e+01   1.0000000e+01   0.0000000e+00
   7.8000000e+01   1.0000000e+01   0.0000000e+00
   8.0000000e+01   1.0000000e+01   0.0000000e+00
   8.2000000e+01   1.0000000e+01   0.0000000e+00
   8.4000000e+01   1.0000000e+01   0.0000000e+00
   8.6000000e+01   1.0000000e+01   0.0000000e+00
   8.8000000e+01   1.0000000e+01   0.0000000e+00
   9.0000000e+01   1.0000000e+01   0.0000000e+00
   9.2000000e+01   1.0000000e+01   0.0000000e+00
   9.4000000e+01   1.0000000e+01   0.0000000e+00
   9.6000000e+01   1.0000000e+01   0.0000000e+00
   9.8000000e+01   1.0000000e+01   0.0000000e+00
   1.0000000e+02   1.0000000e+01   0.0000000e+00
  -1.0000000e+02   1.2000000e+01   0.0000000e+00
  -9.8000000e+01   1.2000000e+01   0.0000000e+00
  -9.6000000e+01   1.2000000e+01   0.0000000e+00
  -9.4000000e+01   1.2000000e+01   0.0000000e+00
  -9.2000000e+01   1.2000000e+01   0.0000000e+00
  -9.0000000e+01   1.2000000e+01   0.0000000e+00
  -8.8000000e+01   1.2000000e+01   0.0000000e+00
  -8.6000000e+01   1.2000000e+01   0.0000000e+00
  -8.4000000e+01   1.2000000e+01   0.0000000e+00
  -8.2000000e+01   1.2000000e+01   0.0000000e+00
  -8.0000000e+01   1.2000000e+01   0.0000000e+00
  -7.8000000e+01   1.2000000e+01   0.0000000e+00
  -7.6000000e+01   1.2000000e+01   0.0000000e+00
  -7.4000000e+01   1.2000000e+01   0.0000000e+00
  -7.2000000e+01   1.2000000e+01   0.0000000e+00
  -7.0000000e+01   1.2000000e+01   0.0000000e+00
  -6.8000000e+01   1.2000000e+01   0.0000000e+00
  -6.6000000e+01   1.2000000e+01   0.0000000e+00
  -6.4000000e+01   1.2000000e+01   0.0000000e+00
  -6.2000000e+01   1.2000000e+01   0.0000000e+00
  -6.0000000e+01   1.2000000e+01   0.0000000e+00
  -5.8000000e+01   1.2000000e+01   0.0000000e+00
  -5.6000000e+01   1.2000000e+01   0.0000000e+00
  -5.4000000e+01   1.2000000e+01   0.0000000e+00
  -5.2000000e+01   1.2000000e+01   0.0000000e+00
  -5.0000000e+01   1.2000000e+01   0.0000000e+00
  -4.8000000e+01   1.2000000e+01   9.8181554e-01
  -4.6000000e+01   1.2000000e+01   1.0412375e+00
  -4.4000000e+01   1.2000000e+01   9.9905722e-01
  -4.2000000e+01   1.2000000e+01   9.6740821e-01
  -4.0000000e+01   1.2000000e+01   9.3924762e-01
  -3.8000000e+01   1.2000000e+01   9.1278503e-01
  -3.6000000e+01   1.2000000e+01   8.8773319e-01
  -3.4000000e+01   1.2000000e+01   8.6396238e-01
  -3.2000000e+01   1.2000000e+01   8.4135040e-01
  -3.0000000e+01   1.2000000e+01   8.1976444e-01
  -2.8000000e+01   1.2000000e+01   7.9912589e-01
  -2.6000000e+01   1.2000000e+01   7.7928642e-01
  -2.4000000e+01   1.2000000e+01   7.6016574e-01
  -2.2000000e+01   1.2000000e+01   7.4166001e-01
  -2.0000000e+01   1.2000000e+01   7.2368489e-01
  -1.8000000e+01   1.2000000e+01   7.0618824e-01
  -1.6000000e+01   1.2000000e+01   6.8912894e-01
  -1.4000000e+01   1.2000000e+01   6.7250415e-01
  -1.2000000e+01   1.2000000e+01   6.5633888e-01
  -1.0000000e+01   1.2000000e+01   6.4069293e-01
  -8.0000000e+00   1.2000000e+01   6.2567361e-01
  -6.0000000e+00   1.2000000e+01   6.1142017e-01
  -4.0000000e+00   1.2000000e+01   5.9808787e-01
  -2.0000000e+00   1.2000000e+01   5.8590496e-01
   0.0000000e+00   1.2000000e+01   5.7508574e-01
   2.0000000e+00   1.2000000e+01   5.6585683e-01
   4.0000000e+00   1.2000000e+01   5.5845079e-01
   6.0000000e+00   1.2000000e+01   5.5306835e-01
   8.0000000e+00   1.2000000e+01   5.4986768e-01
   1.0000000e+01   1.2000000e+01   5.4894583e-01
   1.2000000e+01   1.2000000e+01   5.5033508e-01
   1.4000000e+01   1.2000000e+01   5.5398109e-01
   1.6000000e+01   1.2000000e+01   5.5972258e-01
   1.8000000e+01   1.2000000e+01   5.6735157e-01
   2.0000000e+01   1.2000000e+01   5.7658372e-01
   2.2000000e+01   1.2000000e+01   5.8706853e-01
   2.4000000e+01   1.2000000e+01   5.9844604e-01
   2.6000000e+01   1.2000000e+01   6.1029917e-01
   2.8000000e+01   1.2000000e+01   6.2222075e-01
   3.0000000e+01   1.2000000e+01   6.3382388e-01
   3.2000000e+01   1.2000000e+01   6.4470162e-01
   3.4000000e+01   1.2000000e+01   6.5450378e-01
   3.6000000e+01   1.2000000e+01   6.6288329e-01
   3.8000000e+01   1.2000000e+01   6.6951562e-01
   4.0000000e+01   1.2000000e+01   6.7415969e-01
   4.2000000e+01   1.2000000e+01   6.7671336e-01
   4.4000000e+01   1.2000000e+01   6.7823952e-01
   4.6000000e+01   1.2000000e+01   6.8193444e-01
   4.8000000e+01   1.2000000e+01   6.4217935e-01
   5.0000000e+01   1.2000000e+01   0.0000000e+00
   5.2000000e+01   1.2000000e+01   0.0000000e+00
   5.4000000e+01   1.2000000e+01   0.0000000e+00
   5.6000000e+01   1.2000000e+01   0.0000000e+00
   5.8000000e+01   1.2000000e+01   0.0000000e+00
   6.0000000e+01   1.2000000e+01   0.0000000e+00
   6.2000000e+01   1.2000000e+01   0.0000000e+00
   6.4000000e+01   1.2000000e+01   0.0000000e+00
   6.6000000e+01   1.2000000e+01   0.0000000e+00
   6.8000000e+01   1.2000000e+01   0.0000000e+00
   7.0000000e+01   1.2000000e+01   0.0000000e+00
   7.2000000e+01   1.2000000e+01   0.0000000e+00
   7.4000000e+01   1.2000000e+01   0.0000000e+00
   7.6000000e+01   1.2000000e+01   0.0000000e+00
   7.8000000e+01   1.2000000e+01   0.0000000e+00
   8.0000000e+01   1.2000000e+01   0.0000000e+00
   8.2000000e+01   1.2000000e+01   0.0000000e+00
   8.4000000e+01   1.2000000e+01   0.0000000e+00
   8.6000000e+01   1.2000000e+01   0.0000000e+00
   8.8000000e+01   1.2000000e+01   0.0000000e+00
   9.0000000e+01   1.2000000e+01   0.0000000e+00
   9.2000000e+01   1.2000000e+01   0.0000000e+00
   9.4000000e+01   1.2000000e+01   0.0000000e+00
   9.6000000e+01   1.2000000e+01   0.0000000e+00
   9.8000000e+01   1.2000000e+01   0.0000000e+00
   1.0000000e+02   1.2000000e+01   0.0000000e+00
  -1.0000000e+02   1.4000000e+01   0.0000000e+00
  -9.8000000e+01   1.4000000e+01   0.0000000e+00
  -9.6000000e+01   1.4000000e+01   0.0000000e+00
  -9.4000000e+01   1.4000000e+01   0.0000000e+00
  -9.2000000e+01   1.4000000e+01   0.0000000e+00
  -9.0000000e+01   1.4000000e+01   0.0000000e+00
  -8.8000000e+01   1.4000000e+01   0.0000000e+00
  -8.6000000e+01   1.4000000e+01   0.0000000e+00
  -8.4000000e+01   1.4000000e+01   0.0000000e+00
  -8.2000000e+01   1.4000000e+01   0.0000000e+00
  -8.0000000e+01   1.4000000e+01   0.0000000e+00
  -7.8000000e+01   1.4000000e+01   0.0000000e+00
  -7.6000000e+01   1.4000000e+01   0.0000000e+00
  -7.4000000e+01   1.4000000e+01   0.0000000e+00
  -7.2000000e+01   1.4000000e+01   0.0000000e+00
  -7.0000000e+01   1.4000000e+01   0.0000000e+00
  -6.8000000e+01   1.4000000e+01   0.0000000e+00
  -6.6000000e+01   1.4000000e+01   0.0000000e+00
  -6.4000000e+01   1.4000000e+01   0.0000000e+00
  -6.2000000e+01   1.4000000e+01   0.0000000e+00
  -6.0000000e+01   1.4000000e+01   0.0000000e+00
  -5.8000000e+01   1.4000000e+01   0.0000000e+00
  -5.6000000e+01   1.4000000e+01   0.0000000e+00
  -5.4000000e+01   1.4000000e+01   0.0000000e+00
  -5.2000000e+01   1.4000000e+01   0.0000000e+00
  -5.0000000e+01   1.4000000e+01   0.0000000e+00
  -4.8000000e+01   1.4000000e+01   9.5379141e-01
  -4.6000000e+01   1.4000000e+01   1.0289509e+00
  -4.4000000e+01   1.4000000e+01   1.0001500e+00
  -4.2000000e+01   1.4000000e+01   9.7307359e-01
  -4.0000000e+01   1.4000000e+01   9.4556200e-01
  -3.8000000e+01   1.4000000e+01   9.1909416e-01
  -3.6000000e+01   1.4000000e+01   8.9397806e-01
  -3.4000000e+01   1.4000000e+01   8.7015834e-01
  -3.2000000e+01   1.4000000e+01   8.4751877e-01
  -3.0000000e+01   1.4000000e+01   8.2593095e-01
  -2.8000000e+01   1.4000000e+01   8.0528128e-01
  -2.6000000e+01   1.4000000e+01   7.8545708e-01
  -2.4000000e+01   1.4000000e+01   7.6637346e-01
  -2.2000000e+01   1.4000000e+01   7.4791174e-01
  -2.0000000e+01   1.4000000e+01   7.3000517e-01
  -1.8000000e+01   1.4000000e+01   7.1258355e-01
  -1.6000000e+01   1.4000000e+01   6.9561886e-01
  -1.4000000e+01   1.4000000e+01   6.7908312e-01
  -1.2000000e+01   1.4000000e+01   6.6301166e-01
  -1.0000000e+01   1.4000000e+01   6.4745853e-01
  -8.0000000e+00   1.4000000e+01   6.3251053e-01
  -6.0000000e+00   1.4000000e+01   6.1830343e-01
  -4.0000000e+00   1.4000000e+01   6.0500553e-01
  -2.0000000e+00   1.4000000e+01   5.9280151e-01
   0.0000000e+00   1.4000000e+01   5.8191296e-01
   2.0000000e+00   1.4000000e+01   5.7255739e-01
   4.0000000e+00   1.4000000e+01   5.6495768e-01
   6.0000000e+00   1.4000000e+01   5.5931405e-01
   8.0000000e+00   1.4000000e+01   5.5576228e-01
   1.0000000e+01   1.4000000e+01   5.5442130e-01
   1.2000000e+01   1.4000000e+01   5.5532231e-01
   1.4000000e+01   1.4000000e+01   5.5841029e-01
   1.6000000e+01   1.4000000e+01   5.6355841e-01
   1.8000000e+01   1.4000000e+01   5.7055573e-01
   2.0000000e+01   1.4000000e+01   5.7914447e-01
   2.2000000e+01   1.4000000e+01   5.8897504e-01
   2.4000000e+01   1.4000000e+01   5.9970288e-01
   2.6000000e+01   1.4000000e+01   6.1092765e-01
   2.8000000e+01   1.4000000e+01   6.2226215e-01
   3.0000000e+01   1.4000000e+01   6.3330806e-01
   3.2000000e+01   1.4000000e+01   6.4367737e-01
   3.4000000e+01   1.4000000e+01   6.5302339e-01
   3.6000000e+01   1.4000000e+01   6.6101011e-01
   3.8000000e+01   1.4000000e+01   6.6732746e-01
   4.0000000e+01   1.4000000e+01   6.7166010e-01
   4.2000000e+01   1.4000000e+01   6.7371625e-01
   4.4000000e+01   1.4000000e+01   6.7418737e-01
   4.6000000e+01   1.4000000e+01   6.7859615e-01
   4.8000000e+01   1.4000000e+01   6.4019653e-01
   5.0000000e+01   1.4000000e+01   0.0000000e+00
   5.2000000e+01   1.4000000e+01   0.0000000e+00
   5.4000000e+01   1.4000000e+01   0.0000000e+00
   5.6000000e+01   1.4000000e+01   0.0000000e+00
   5.8000000e+01   1.4000000e+01   0.0000000e+00
   6.0000000e+01   1.4000000e+01   0.0000000e+00
   6.2000000e+01   1.4000000e+01   0.0000000e+00
   6.4000000e+01   1.4000000e+01   0.0000000e+00
   6.6000000e+01   1.4000000e+01   0.0000000e+00
   6.8000000e+01   1.4000000e+01   0.0000000e+00
   7.0000000e+01   1.4000000e+01   0.0000000e+00
   7.2000000e+01   1.4000000e+01   0.0000000e+00
   7.4000000e+01   1.4000000e+01   0.0000000e+00
   7.6000000e+01   1.4000000e+01   0.0000000e+00
   7.8000000e+01   1.4000000e+01   0.0000000e+00
   8.0000000e+01   1.4000000e+01   0.0000000e+00
   8.2000000e+01   1.4000000e+01   0.0000000e+00
   8.4000000e+01   1.4000000e+01   0.0000000e+00
   8.6000000e+01   1.4000000e+01   0.0000000e+00
   8.8000000e+01   1.4000000e+01   0.0000000e+00
   9.0000000e+01   1.4000000e+01   0.0000000e+00
   9.2000000e+01   1.4000000e+01   0.0000000e+00
   9.4000000e+01   1.4000000e+01   0.0000000e+00
   9.6000000e+01   1.4000000e+01   0.0000000e+00
   9.8000000e+01   1.4000000e+01   0.0000000e+00
   1.0000000e+02   1.4000000e+01   0.0000000e+00
  -1.0000000e+02   1.6000000e+01   0.0000000e+00
  -9.8000000e+01   1.6000000e+01   0.0000000e+00
  -9.6000000e+01   1.6000000e+01   0.0000000e+00
  -9.4000000e+01   1.6000000e+01   0.0000000e+00
  -9.2000000e+01   1.6000000e+01   0.0000000e+00
  -9.0000000e+01   1.6000000e+01   0.0000000e+00
  -8.8000000e+01   1.6000000e+01   0.0000000e+00
  -8.6000000e+01   1.6000000e+01   0.0000000e+00
  -8.4000000e+01   1.6000000e+01   0.0000000e+00
  -8.2000000e+01   1.6000000e+01   0.0000000e+00
  -8.0000000e+01   1.6000000e+01   0.0000000e+00
  -7.8000000e+01   1.6000000e+01   0.0000000e+00
  -7.6000000e+01   1.6000000e+01   0.0000000e+00
  -7.4000000e+01   1.6000000e+01   0.0000000e+00
  -7.2000000e+01   1.6000000e+01   0.0000000e+00
  -7.0000000e+01   1.6000000e+01   0.0000000e+00
  -6.8000000e+01   1.6000000e+01   0.0000000e+00
  -6.6000000e+01   1.6000000e+01   0.0000000e+00
  -6.4000000e+01   1.6000000e+01   0.0000000e+00
  -6.2000000e+01   1.6000000e+01   0.0000000e+00
  -6.0000000e+01   1.6000000e+01   0.0000000e+00
  -5.8000000e+01   1.6000000e+01   0.0000000e+00
  -5.6000000e+01   1.6000000e+01   0.0000000e+00
  -5.4000000e+01   1.6000000e+01   0.0000000e+00
  -5.2000000e+01   1.6000000e+01   0.0000000e+00
  -5.0000000e+01   1.6000000e+01   0.0000000e+00
  -4.8000000e+01   1.6000000e+01   0.0000000e+00
  -4.6000000e+01   1.6000000e+01   1.0045301e+00
  -4.4000000e+01   1.6000000e+01   1.0028939e+00
  -4.2000000e+01   1.6000000e+01   9.7987668e-01
  -4.0000000e+01   1.6000000e+01   9.5250367e-01
  -3.8000000e+01   1.6000000e+01   9.2607033e-01
  -3.6000000e+01   1.6000000e+01   9.0098739e-01
  -3.4000000e+01   1.6000000e+01   8.7719029e-01
  -3.2000000e+01   1.6000000e+01   8.5455226e-01
  -3.0000000e+01   1.6000000e+01   8.3297329e-01
  -2.8000000e+01   1.6000000e+01   8.1233098e-01
  -2.6000000e+01   1.6000000e+01   7.9254080e-01
  -2.4000000e+01   1.6000000e+01   7.7347857e-01
  -2.2000000e+01   1.6000000e+01   7.5507504e-01
  -2.0000000e+01   1.6000000e+01   7.3723378e-01
  -1.8000000e+01   1.6000000e+01   7.1990167e-01
  -1.6000000e+01   1.6000000e+01   7.0302842e-01
  -1.4000000e+01   1.6000000e+01   6.8659836e-01
  -1.2000000e+01   1.6000000e+01   6.7063058e-01
  -1.0000000e+01   1.6000000e+01   6.5516414e-01
  -8.0000000e+00   1.6000000e+01   6.4030728e-01
  -6.0000000e+00   1.6000000e+01   6.2616088e-01
  -4.0000000e+00   1.6000000e+01   6.1288365e-01
  -2.0000000e+00   1.6000000e+01   6.0066243e-01
   0.0000000e+00   1.6000000e+01   5.8969659e-01
   2.0000000e+00   1.6000000e+01   5.8020036e-01
   4.0000000e+00   1.6000000e+01   5.7238543e-01
   6.0000000e+00   1.6000000e+01   5.6643322e-01
   8.0000000e+00   1.6000000e+01   5.6250400e-01
   1.0000000e+01   1.6000000e+01   5.6070168e-01
   1.2000000e+01   1.6000000e+01   5.6105111e-01
   1.4000000e+01   1.6000000e+01   5.6352294e-01
   1.6000000e+01   1.6000000e+01   5.6801379e-01
   1.8000000e+01   1.6000000e+01   5.7430697e-01
   2.0000000e+01   1.6000000e+01   5.8215399e-01
   2.2000000e+01   1.6000000e+01   5.9125800e-01
   2.4000000e+01   1.6000000e+01   6.0125375e-01
   2.6000000e+01   1.6000000e+01   6.1176948e-01
   2.8000000e+01   1.6000000e+01   6.2243482e-01
   3.0000000e+01   1.6000000e+01   6.3282803e-01
   3.2000000e+01   1.6000000e+01   6.4261278e-01
   3.4000000e+01   1.6000000e+01   6.5141680e-01
   3.6000000e+01   1.6000000e+01   6.5894933e-01
   3.8000000e+01   1.6000000e+01   6.6491975e-01
   4.0000000e+01   1.6000000e+01   6.6904515e-01
   4.2000000e+01   1.6000000e+01   6.7061631e-01
   4.4000000e+01   1.6000000e+01   6.6704792e-01
   4.6000000e+01   1.6000000e+01   6.6412404e-01
   4.8000000e+01   1.6000000e+01   0.0000000e+00
   5.0000000e+01   1.6000000e+01   0.0000000e+00
   5.2000000e+01   1.6000000e+01   0.0000000e+00
   5.4000000e+01   1.6000000e+01   0.0000000e+00
   5.6000000e+01   1.6000000e+01   0.0000000e+00
   5.8000000e+01   1.6000000e+01   0.0000000e+00
   6.0000000e+01   1.6000000e+01   0.0000000e+00
   6.2000000e+01   1.6000000e+01   0.0000000e+00
   6.4000000e+01   1.6000000e+01   0.0000000e+00
   6.6000000e+01   1.6000000e+01   0.0000000e+00
   6.8000000e+01   1.6000000e+01   0.0000000e+00
   7.0000000e+01   1.6000000e+01   0.0000000e+00
   7.2000000e+01   1.6000000e+01   0.0000000e+00
   7.4000000e+01   1.6000000e+01   0.0000000e+00
   7.6000000e+01   1.6000000e+01   0.0000000e+00
   7.8000000e+01   1.6000000e+01   0.0000000e+00
   8.0000000e+01   1.6000000e+01   0.0000000e+00
   8.2000000e+01   1.6000000e+01   0.0000000e+00
   8.4000000e+01   1.6000000e+01   0.0000000e+00
   8.6000000e+01   1.6000000e+01   0.0000000e+00
   8.8000000e+01   1.6000000e+01   0.0000000e+00
   9.0000000e+01   1.6000000e+01   0.0000000e+00
   9.2000000e+01   1.6000000e+01   0.0000000e+00
   9.4000000e+01   1.6000000e+01   0.0000000e+00
   9.6000000e+01   1.6000000e+01   0.0000000e+00
   9.8000000e+01   1.6000000e+01   0.0000000e+00
   1.0000000e+02   1.6000000e+01   0.0000000e+00
  -1.0000000e+02   1.8000000e+01   0.0000000e+00
  -9.8000000e+01   1.8000000e+01   0.0000000e+00
  -9.6000000e+01   1.8000000e+01   0.0000000e+00
  -9.4000000e+01   1.8000000e+01   0.0000000e+00
  -9.2000000e+01   1.8000000e+01   0.0000000e+00
  -9.0000000e+01   1.8000000e+01   0.0000000e+00
  -8.8000000e+01   1.8000000e+01   0.0000000e+00
  -8.6000000e+01   1.8000000e+01   0.0000000e+00
  -8.4000000e+01   1.8000000e+01   0.0000000e+00
  -8.2000000e+01   1.8000000e+01   0.0000000e+00
  -8.0000000e+01   1.8000000e+01   0.0000000e+00
  -7.8000000e+01   1.8000000e+01   0.0000000e+00
  -7.6000000e+01   1.8000000e+01   0.0000000e+00
  -7.4000000e+01   1.8000000e+01   0.0000000e+00
  -7.2000000e+01   1.8000000e+01   0.0000000e+00
  -7.0000000e+01   1.8000000e+01   0.0000000e+00
  -6.8000000e+01   1.8000000e+01   0.0000000e+00
  -6.6000000e+01   1.8000000e+01   0.0000000e+00
  -6.4000000e+01   1.8000000e+01   0.0000000e+00
  -6.2000000e+01   1.8000000e+01   0.0000000e+00
  -6.0000000e+01   1.8000000e+01   0.0000000e+00
  -5.8000000e+01   1.8000000e+01   0.0000000e+00
  -5.6000000e+01   1.8000000e+01   0.0000000e+00
  -5.4000000e+01   1.8000000e+01   0.0000000e+00
  -5.2000000e+01   1.8000000e+01   0.0000000e+00
  -5.0000000e+01   1.8000000e+01   0.0000000e+00
  -4.8000000e+01   1.8000000e+01   0.0000000e+00
  -4.6000000e+01   1.8000000e+01   9.9390028e-01
  -4.4000000e+01   1.8000000e+01   1.0171381e+00
  -4.2000000e+01   1.8000000e+01   9.8722555e-01
  -4.0000000e+01   1.8000000e+01   9.5984961e-01
  -3.8000000e+01   1.8000000e+01   9.3366572e-01
  -3.6000000e+01   1.8000000e+01   9.0875899e-01
  -3.4000000e+01   1.8000000e+01   8.8507114e-01
  -3.2000000e+01   1.8000000e+01   8.6248565e-01
  -3.0000000e+01   1.8000000e+01   8.4091332e-01
  -2.8000000e+01   1.8000000e+01   8.2027692e-01
  -2.6000000e+01   1.8000000e+01   8.0050466e-01
  -2.4000000e+01   1.8000000e+01   7.8147201e-01
  -2.2000000e+01   1.8000000e+01   7.6312460e-01
  -2.0000000e+01   1.8000000e+01   7.4536075e-01
  -1.8000000e+01   1.8000000e+01   7.2811244e-01
  -1.6000000e+01   1.8000000e+01   7.1133656e-01
  -1.4000000e+01   1.8000000e+01   6.9501247e-01
  -1.2000000e+01   1.8000000e+01   6.7915111e-01
  -1.0000000e+01   1.8000000e+01   6.6378955e-01
  -8.0000000e+00   1.8000000e+01   6.4900993e-01
  -6.0000000e+00   1.8000000e+01   6.3493328e-01
  -4.0000000e+00   1.8000000e+01   6.2168291e-01
  -2.0000000e+00   1.8000000e+01   6.0943333e-01
   0.0000000e+00   1.8000000e+01   5.9839586e-01
   2.0000000e+00   1.8000000e+01   5.8874258e-01
   4.0000000e+00   1.8000000e+01   5.8068477e-01
   6.0000000e+00   1.8000000e+01   5.7441491e-01
   8.0000000e+00   1.8000000e+01   5.7006821e-01
   1.0000000e+01   1.8000000e+01   5.6776344e-01
   1.2000000e+01   1.8000000e+01   5.6752823e-01
   1.4000000e+01   1.8000000e+01   5.6933327e-01
   1.6000000e+01   1.8000000e+01   5.7307950e-01
   1.8000000e+01   1.8000000e+01   5.7860115e-01
   2.0000000e+01   1.8000000e+01   5.8565091e-01
   2.2000000e+01   1.8000000e+01   5.9393876e-01
   2.4000000e+01   1.8000000e+01   6.0313394e-01
   2.6000000e+01   1.8000000e+01   6.1286303e-01
   2.8000000e+01   1.8000000e+01   6.2276426e-01
   3.0000000e+01   1.8000000e+01   6.3244975e-01
   3.2000000e+01   1.8000000e+01   6.4154910e-01
   3.4000000e+01   1.8000000e+01   6.4973908e-01
   3.6000000e+01   1.8000000e+01   6.5670704e-01
   3.8000000e+01   1.8000000e+01   6.6220861e-01
   4.0000000e+01   1.8000000e+01   6.6604209e-01
   4.2000000e+01   1.8000000e+01   6.6836326e-01
   4.4000000e+01   1.8000000e+01   6.6608788e-01
   4.6000000e+01   1.8000000e+01   6.3308995e-01
   4.8000000e+01   1.8000000e+01   0.0000000e+00
   5.0000000e+01   1.8000000e+01   0.0000000e+00
   5.2000000e+01   1.8000000e+01   0.0000000e+00
   5.4000000e+01   1.8000000e+01   0.0000000e+00
   5.6000000e+01   1.8000000e+01   0.0000000e+00
   5.8000000e+01   1.8000000e+01   0.0000000e+00
   6.0000000e+01   1.8000000e+01   0.0000000e+00
   6.2000000e+01   1.8000000e+01   0.0000000e+00
   6.4000000e+01   1.8000000e+01   0.0000000e+00
   6.6000000e+01   1.8000000e+01   0.0000000e+00
   6.8000000e+01   1.8000000e+01   0.0000000e+00
   7.0000000e+01   1.8000000e+01   0.0000000e+00
   7.2000000e+01   1.8000000e+01   0.0000000e+00
   7.4000000e+01   1.8000000e+01   0.0000000e+00
   7.6000000e+01   1.8000000e+01   0.0000000e+00
   7.8000000e+01   1.8000000e+01   0.0000000e+00
   8.0000000e+01   1.8000000e+01   0.0000000e+00
   8.2000000e+01   1.8000000e+01   0.0000000e+00
   8.4000000e+01   1.8000000e+01   0.0000000e+00
   8.6000000e+01   1.8000000e+01   0.0000000e+00
   8.8000000e+01   1.8000000e+01   0.0000000e+00
   9.0000000e+01   1.8000000e+01   0.0000000e+00
   9.2000000e+01   1.8000000e+01   0.0000000e+00
   9.4000000e+01   1.8000000e+01   0.0000000e+00
   9.6000000e+01   1.8000000e+01   0.0000000e+00
   9.8000000e+01   1.8000000e+01   0.0000000e+00
   1.0000000e+02   1.8000000e+01   0.0000000e+00
  -1.0000000e+02   2.0000000e+01   0.0000000e+00
  -9.8000000e+01   2.0000000e+01   0.0000000e+00
  -9.6000000e+01   2.0000000e+01   0.0000000e+00
  -9.4000000e+01   2.0000000e+01   0.0000000e+00
  -9.2000000e+01   2.0000000e+01   0.0000000e+00
  -9.0000000e+01   2.0000000e+01   0.0000000e+00
  -8.8000000e+01   2.0000000e+01   0.0000000e+00
  -8.6000000e+01   2.0000000e+01   0.0000000e+00
  -8.4000000e+01   2.0000000e+01   0.0000000e+00
  -8.2000000e+01   2.0000000e+01   0.0000000e+00
  -8.0000000e+01   2.0000000e+01   0.0000000e+00
  -7.8000000e+01   2.0000000e+01   0.0000000e+00
  -7.6000000e+01   2.0000000e+01   0.0000000e+00
  -7.4000000e+01   2.0000000e+01   0.0000000e+00
  -7.2000000e+01   2.0000000e+01   0.0000000e+00
  -7.0000000e+01   2.0000000e+01   0.0000000e+00
  -6.8000000e+01   2.0000000e+01   0.0000000e+00
  -6.6000000e+01   2.0000000e+01   0.0000000e+00
  -6.4000000e+01   2.0000000e+01   0.0000000e+00
  -6.2000000e+01   2.0000000e+01   0.0000000e+00
  -6.0000000e+01   2.0000000e+01   0.0000000e+00
  -5.8000000e+01   2.0000000e+01   0.0000000e+00
  -5.6000000e+01   2.0000000e+01   0.0000000e+00
  -5.4000000e+01   2.0000000e+01   0.0000000e+00
  -5.2000000e+01   2.0000000e+01   0.0000000e+00
  -5.0000000e+01   2.0000000e+01   0.0000000e+00
  -4.8000000e+01   2.0000000e+01   0.0000000e+00
  -4.6000000e+01   2.0000000e+01   0.0000000e+00
  -4.4000000e+01   2.0000000e+01   1.0149783e+00
  -4.2000000e+01   2.0000000e+01   9.9425569e-01
  -4.0000000e+01   2.0000000e+01   9.6821553e-01
  -3.8000000e+01   2.0000000e+01   9.4207676e-01
  -3.6000000e+01   2.0000000e+01   9.1740418e-01
  -3.4000000e+01   2.0000000e+01   8.9386606e-01
  -3.2000000e+01   2.0000000e+01   8.7131201e-01
  -3.0000000e+01   2.0000000e+01   8.4973926e-01
  -2.8000000e+01   2.0000000e+01   8.2909567e-01
  -2.6000000e+01   2.0000000e+01   8.0932346e-01
  -2.4000000e+01   2.0000000e+01   7.9033783e-01
  -2.2000000e+01   2.0000000e+01   7.7203441e-01
  -2.0000000e+01   2.0000000e+01   7.5435147e-01
  -1.8000000e+01   2.0000000e+01   7.3718733e-01
  -1.6000000e+01   2.0000000e+01   7.2051120e-01
  -1.4000000e+01   2.0000000e+01   7.0429411e-01
  -1.2000000e+01   2.0000000e+01   6.8854140e-01
  -1.0000000e+01   2.0000000e+01   6.7328713e-01
  -8.0000000e+00   2.0000000e+01   6.5860632e-01
  -6.0000000e+00   2.0000000e+01   6.4458465e-01
  -4.0000000e+00   2.0000000e+01   6.3135982e-01
  -2.0000000e+00   2.0000000e+01   6.1909273e-01
   0.0000000e+00   2.0000000e+01   6.0795752e-01
   2.0000000e+00   2.0000000e+01   5.9814625e-01
   4.0000000e+00   2.0000000e+01   5.8984002e-01
   6.0000000e+00   2.0000000e+01   5.8322002e-01
   8.0000000e+00   2.0000000e+01   5.7843649e-01
   1.0000000e+01   2.0000000e+01   5.7558701e-01
   1.2000000e+01   2.0000000e+01   5.7471612e-01
   1.4000000e+01   2.0000000e+01   5.7580889e-01
   1.6000000e+01   2.0000000e+01   5.7878351e-01
   1.8000000e+01   2.0000000e+01   5.8346962e-01
   2.0000000e+01   2.0000000e+01   5.8964508e-01
   2.2000000e+01   2.0000000e+01   5.9706035e-01
   2.4000000e+01   2.0000000e+01   6.0537284e-01
   2.6000000e+01   2.0000000e+01   6.1424027e-01
   2.8000000e+01   2.0000000e+01   6.2331187e-01
   3.0000000e+01   2.0000000e+01   6.3220246e-01
   3.2000000e+01   2.0000000e+01   6.4054764e-01
   3.4000000e+01   2.0000000e+01   6.4802089e-01
   3.6000000e+01   2.0000000e+01   6.5434553e-01
   3.8000000e+01   2.0000000e+01   6.5931240e-01
   4.0000000e+01   2.0000000e+01   6.6237975e-01
   4.2000000e+01   2.0000000e+01   6.6237520e-01
   4.4000000e+01   2.0000000e+01   6.6864529e-01
   4.6000000e+01   2.0000000e+01   0.0000000e+00
   4.8000000e+01   2.0000000e+01   0.0000000e+00
   5.0000000e+01   2.0000000e+01   0.0000000e+00
   5.2000000e+01   2.0000000e+01   0.0000000e+00
   5.4000000e+01   2.0000000e+01   0.0000000e+00
   5.6000000e+01   2.0000000e+01   0.0000000e+00
   5.8000000e+01   2.0000000e+01   0.0000000e+00
   6.0000000e+01   2.0000000e+01   0.0000000e+00
   6.2000000e+01   2.0000000e+01   0.0000000e+00
   6.4000000e+01   2.0000000e+01   0.0000000e+00
   6.6000000e+01   2.0000000e+01   0.0000000e+00
   6.8000000e+01   2.0000000e+01   0.0000000e+00
   7.0000000e+01   2.0000000e+01   0.0000000e+00
   7.2000000e+01   2.0000000e+01   0.0000000e+00
   7.4000000e+01   2.0000000e+01   0.0000000e+00
   7.6000000e+01   2.0000000e+01   0.0000000e+00
   7.8000000e+01   2.0000000e+01   0.0000000e+00
   8.0000000e+01   2.0000000e+01   0.0000000e+00
   8.2000000e+01   2.0000000e+01   0.0000000e+00
   8.4000000e+01   2.0000000e+01   0.0000000e+00
   8.6000000e+01   2.0000000e+01   0.0000000e+00
   8.8000000e+01   2.0000000e+01   0.0000000e+00
   9.0000000e+01   2.0000000e+01   0.0000000e+00
   9.2000000e+01   2.0000000e+01   0.0000000e+00
   9.4000000e+01   2.0000000e+01   0.0000000e+00
   9.6000000e+01   2.0000000e+01   0.0000000e+00
   9.8000000e+01   2.0000000e+01   0.0000000e+00
   1.0000000e+02   2.0000000e+01   0.0000000e+00
  -1.0000000e+02   2.2000000e+01   0.0000000e+00
  -9.8000000e+01   2.2000000e+01   0.0000000e+00
  -9.6000000e+01   2.2000000e+01   0.0000000e+00
  -9.4000000e+01   2.2000000e+01   0.0000000e+00
  -9.2000000e+01   2.2000000e+01   0.0000000e+00
  -9.0000000e+01   2.2000000e+01   0.0000000e+00
  -8.8000000e+01   2.2000000e+01   0.0000000e+00
  -8.6000000e+01   2.2000000e+01   0.0000000e+00
  -8.4000000e+01   2.2000000e+01   0.0000000e+00
  -8.2000000e+01   2.2000000e+01   0.0000000e+00
  -8.0000000e+01   2.2000000e+01   0.0000000e+00
  -7.8000000e+01   2.2000000e+01   0.0000000e+00
  -7.6000000e+01   2.2000000e+01   0.0000000e+00
  -7.4000000e+01   2.2000000e+01   0.0000000e+00
  -7.2000000e+01   2.2000000e+01   0.0000000e+00
  -7.0000000e+01   2.2000000e+01   0.0000000e+00
  -6.8000000e+01   2.2000000e+01   0.0000000e+00
  -6.6000000e+01   2.2000000e+01   0.0000000e+00
  -6.4000000e+01   2.2000000e+01   0.0000000e+00
  -6.2000000e+01   2.2000000e+01   0.0000000e+00
  -6.0000000e+01   2.2000000e+01   0.0000000e+00
  -5.8000000e+01   2.2000000e+01   0.0000000e+00
  -5.6000000e+01   2.2000000e+01   0.0000000e+00
  -5.4000000e+01   2.2000000e+01   0.0000000e+00
  -5.2000000e+01   2.2000000e+01   0.0000000e+00
  -5.0000000e+01   2.2000000e+01   0.0000000e+00
  -4.8000000e+01   2.2000000e+01   0.0000000e+00
  -4.6000000e+01   2.2000000e+01   0.0000000e+00
  -4.4000000e+01   2.2000000e+01   1.0060096e+00
  -4.2000000e+01   2.2000000e+01   1.0118687e+00
  -4.0000000e+01   2.2000000e+01   9.7721043e-01
  -3.8000000e+01   2.2000000e+01   9.5100232e-01
  -3.6000000e+01   2.2000000e+01   9.2701527e-01
  -3.4000000e+01   2.2000000e+01   9.0367316e-01
  -3.2000000e+01   2.2000000e+01   8.8110442e-01
  -3.0000000e+01   2.2000000e+01   8.5946897e-01
  -2.8000000e+01   2.2000000e+01   8.3878540e-01
  -2.6000000e+01   2.2000000e+01   8.1900251e-01
  -2.4000000e+01   2.2000000e+01   8.0003509e-01
  -2.2000000e+01   2.2000000e+01   7.8179185e-01
  -2.0000000e+01   2.2000000e+01   7.6416463e-01
  -1.8000000e+01   2.2000000e+01   7.4709946e-01
  -1.6000000e+01   2.2000000e+01   7.3052298e-01
  -1.4000000e+01   2.2000000e+01   7.1441900e-01
  -1.2000000e+01   2.2000000e+01   6.9877271e-01
  -1.0000000e+01   2.2000000e+01   6.8362665e-01
  -8.0000000e+00   2.2000000e+01   6.6902949e-01
  -6.0000000e+00   2.2000000e+01   6.5507108e-01
  -4.0000000e+00   2.2000000e+01   6.4187074e-01
  -2.0000000e+00   2.2000000e+01   6.2957309e-01
   0.0000000e+00   2.2000000e+01   6.1834515e-01
   2.0000000e+00   2.2000000e+01   6.0835540e-01
   4.0000000e+00   2.2000000e+01   5.9978673e-01
   6.0000000e+00   2.2000000e+01   5.9280972e-01
   8.0000000e+00   2.2000000e+01   5.8756377e-01
   1.0000000e+01   2.2000000e+01   5.8414890e-01
   1.2000000e+01   2.2000000e+01   5.8261971e-01
   1.4000000e+01   2.2000000e+01   5.8296550e-01
   1.6000000e+01   2.2000000e+01   5.8511260e-01
   1.8000000e+01   2.2000000e+01   5.8891444e-01
   2.0000000e+01   2.2000000e+01   5.9417494e-01
   2.2000000e+01   2.2000000e+01   6.0064087e-01
   2.4000000e+01   2.2000000e+01   6.0800432e-01
   2.6000000e+01   2.2000000e+01   6.1595861e-01
   2.8000000e+01   2.2000000e+01   6.2413855e-01
   3.0000000e+01   2.2000000e+01   6.3217014e-01
   3.2000000e+01   2.2000000e+01   6.3968471e-01
   3.4000000e+01   2.2000000e+01   6.4632116e-01
   3.6000000e+01   2.2000000e+01   6.5179782e-01
   3.8000000e+01   2.2000000e+01   6.5626901e-01
   4.0000000e+01   2.2000000e+01   6.6031241e-01
   4.2000000e+01   2.2000000e+01   6.6021553e-01
   4.4000000e+01   2.2000000e+01   6.3840483e-01
   4.6000000e+01   2.2000000e+01   0.0000000e+00
   4.8000000e+01   2.2000000e+01   0.0000000e+00
   5.0000000e+01   2.2000000e+01   0.0000000e+00
   5.2000000e+01   2.2000000e+01   0.0000000e+00
   5.4000000e+01   2.2000000e+01   0.0000000e+00
   5.6000000e+01   2.2000000e+01   0.0000000e+00
   5.8000000e+01   2.2000000e+01   0.0000000e+00
   6.0000000e+01   2.2000000e+01   0.0000000e+00
   6.2000000e+01   2.2000000e+01   0.0000000e+00
   6.4000000e+01   2.2000000e+01   0.0000000e+00
   6.6000000e+01   2.2000000e+01   0.0000000e+00
   6.8000000e+01   2.2000000e+01   0.0000000e+00
   7.0000000e+01   2.2000000e+01   0.0000000e+00
   7.2000000e+01   2.2000000e+01   0.0000000e+00
   7.4000000e+01   2.2000000e+01   0.0000000e+00
   7.6000000e+01   2.2000000e+01   0.0000000e+00
   7.8000000e+01   2.2000000e+01   0.0000000e+00
   8.0000000e+01   2.2000000e+01   0.0000000e+00
   8.2000000e+01   2.2000000e+01   0.0000000e+00
   8.4000000e+01   2.2000000e+01   0.0000000e+00
   8.6000000e+01   2.2000000e+01   0.0000000e+00
   8.8000000e+01   2.2000000e+01   0.0000000e+00
   9.0000000e+01   2.2000000e+01   0.0000000e+00
   9.2000000e+01   2.2000000e+01   0.0000000e+00
   9.4000000e+01   2.2000000e+01   0.0000000e+00
   9.6000000e+01   2.2000000e+01   0.0000000e+00
   9.8000000e+01   2.2000000e+01   0.0000000e+00
   1.0000000e+02   2.2000000e+01   0.0000000e+00
  -1.0000000e+02   2.4000000e+01   0.0000000e+00
  -9.8000000e+01   2.4000000e+01   0.0000000e+00
  -9.6000000e+01   2.4000000e+01   0.0000000e+00
  -9.4000000e+01   2.4000000e+01   0.0000000e+00
  -9.2000000e+01   2.4000000e+01   0.0000000e+00
  -9.0000000e+01   2.4000000e+01   0.0000000e+00
  -8.8000000e+01   2.4000000e+01   0.0000000e+00
  -8.6000000e+01   2.4000000e+01   0.0000000e+00
  -8.4000000e+01   2.4000000e+01   0.0000000e+00
  -8.2000000e+01   2.4000000e+01   0.0000000e+00
  -8.0000000e+01   2.4000000e+01   0.0000000e+00
  -7.8000000e+01   2.4000000e+01   0.0000000e+00
  -7.6000000e+01   2.4000000e+01   0.0000000e+00
  -7.4000000e+01   2.4000000e+01   0.0000000e+00
  -7.2000000e+01   2.4000000e+01   0.0000000e+00
  -7.0000000e+01   2.4000000e+01   0.0000000e+00
  -6.8000000e+01   2.4000000e+01   0.0000000e+00
  -6.6000000e+01   2.4000000e+01   0.0000000e+00
  -6.4000000e+01   2.4000000e+01   0.0000000e+00
  -6.2000000e+01   2.4000000e+01   0.0000000e+00
  -6.0000000e+01   2.4000000e+01   0.0000000e+00
  -5.8000000e+01   2.4000000e+01   0.0000000e+00
  -5.6000000e+01   2.4000000e+01   0.0000000e+00
  -5.4000000e+01   2.4000000e+01   0.0000000e+00
  -5.2000000e+01   2.4000000e+01   0.0000000e+00
  -5.0000000e+01   2.4000000e+01   0.0000000e+00
  -4.8000000e+01   2.4000000e+01   0.0000000e+00
  -4.6000000e+01   2.4000000e+01   0.0000000e+00
  -4.4000000e+01   2.4000000e+01   0.0000000e+00
  -4.2000000e+01   2.4000000e+01   1.0088525e+00
  -4.0000000e+01   2.4000000e+01   9.8437964e-01
  -3.8000000e+01   2.4000000e+01   9.6154910e-01
  -3.6000000e+01   2.4000000e+01   9.3833026e-01
  -3.4000000e+01   2.4000000e+01   9.1472345e-01
  -3.2000000e+01   2.4000000e+01   8.9187103e-01
  -3.0000000e+01   2.4000000e+01   8.7005943e-01
  -2.8000000e+01   2.4000000e+01   8.4929228e-01
  -2.6000000e+01   2.4000000e+01   8.2949375e-01
  -2.4000000e+01   2.4000000e+01   8.1055810e-01
  -2.2000000e+01   2.4000000e+01   7.9236228e-01
  -2.0000000e+01   2.4000000e+01   7.7480998e-01
  -1.8000000e+01   2.4000000e+01   7.5782207e-01
  -1.6000000e+01   2.4000000e+01   7.4134835e-01
  -1.4000000e+01   2.4000000e+01   7.2534013e-01
  -1.2000000e+01   2.4000000e+01   7.0981255e-01
  -1.0000000e+01   2.4000000e+01   6.9475724e-01
  -8.0000000e+00   2.4000000e+01   6.8024595e-01
  -6.0000000e+00   2.4000000e+01   6.6634055e-01
  -4.0000000e+00   2.4000000e+01   6.5316556e-01
  -2.0000000e+00   2.4000000e+01   6.4083155e-01
   0.0000000e+00   2.4000000e+01   6.2949938e-01
   2.0000000e+00   2.4000000e+01   6.1933444e-01
   4.0000000e+00   2.4000000e+01   6.1049864e-01
   6.0000000e+00   2.4000000e+01   6.0314519e-01
   8.0000000e+00   2.4000000e+01   5.9743023e-01
   1.0000000e+01   2.4000000e+01   5.9342747e-01
   1.2000000e+01   2.4000000e+01   5.9121078e-01
   1.4000000e+01   2.4000000e+01   5.9078055e-01
   1.6000000e+01   2.4000000e+01   5.9206907e-01
   1.8000000e+01   2.4000000e+01   5.9494089e-01
   2.0000000e+01   2.4000000e+01   5.9923464e-01
   2.2000000e+01   2.4000000e+01   6.0470106e-01
   2.4000000e+01   2.4000000e+01   6.1107719e-01
   2.6000000e+01   2.4000000e+01   6.1805273e-01
   2.8000000e+01   2.4000000e+01   6.2529071e-01
   3.0000000e+01   2.4000000e+01   6.3242919e-01
   3.2000000e+01   2.4000000e+01   6.3909036e-01
   3.4000000e+01   2.4000000e+01   6.4483324e-01
   3.6000000e+01   2.4000000e+01   6.4908768e-01
   3.8000000e+01   2.4000000e+01   6.5159286e-01
   4.0000000e+01   2.4000000e+01   6.5481548e-01
   4.2000000e+01   2.4000000e+01   6.6620635e-01
   4.4000000e+01   2.4000000e+01   0.0000000e+00
   4.6000000e+01   2.4000000e+01   0.0000000e+00
   4.8000000e+01   2.4000000e+01   0.0000000e+00
   5.0000000e+01   2.4000000e+01   0.0000000e+00
   5.2000000e+01   2.4000000e+01   0.0000000e+00
   5.4000000e+01   2.4000000e+01   0.0000000e+00
   5.6000000e+01   2.4000000e+01   0.0000000e+00
   5.8000000e+01   2.4000000e+01   0.0000000e+00
   6.0000000e+01   2.4000000e+01   0.0000000e+00
   6.2000000e+01   2.4000000e+01   0.0000000e+00
   6.4000000e+01   2.4000000e+01   0.0000000e+00
   6.6000000e+01   2.4000000e+01   0.0000000e+00
   6.8000000e+01   2.4000000e+01   0.0000000e+00
   7.0000000e+01   2.4000000e+01   0.0000000e+00
   7.2000000e+01   2.4000000e+01   0.0000000e+00
   7.4000000e+01   2.4000000e+01   0.0000000e+00
   7.6000000e+01   2.4000000e+01   0.0000000e+00
   7.8000000e+01   2.4000000e+01   0.0000000e+00
   8.0000000e+01   2.4000000e+01   0.0000000e+00
   8.2000000e+01   2.4000000e+01   0.0000000e+00
   8.4000000e+01   2.4000000e+01   0.0000000e+00
   8.6000000e+01   2.4000000e+01   0.0000000e+00
   8.8000000e+01   2.4000000e+01   0.0000000e+00
   9.0000000e+01   2.4000000e+01   0.0000000e+00
   9.2000000e+01   2.4000000e+01   0.0000000e+00
   9.4000000e+01   2.4000000e+01   0.0000000e+00
   9.6000000e+01   2.4000000e+01   0.0000000e+00
   9.8000000e+01   2.4000000e+01   0.0000000e+00
   1.0000000e+02   2.4000000e+01   0.0000000e+00
  -1.0000000e+02   2.6000000e+01   0.0000000e+00
  -9.8000000e+01   2.6000000e+01   0.0000000e+00
  -9.6000000e+01   2.6000000e+01   0.0000000e+00
  -9.4000000e+01   2.6000000e+01   0.0000000e+00
  -9.2000000e+01   2.6000000e+01   0.0000000e+00
  -9.0000000e+01   2.6000000e+01   0.0000000e+00
  -8.8000000e+01   2.6000000e+01   0.0000000e+00
  -8.6000000e+01   2.6000000e+01   0.0000000e+00
  -8.4000000e+01   2.6000000e+01   0.0000000e+00
  -8.2000000e+01   2.6000000e+01   0.0000000e+00
  -8.0000000e+01   2.6000000e+01   0.0000000e+00
  -7.8000000e+01   2.6000000e+01   0.0000000e+00
  -7.6000000e+01   2.6000000e+01   0.0000000e+00
  -7.4000000e+01   2.6000000e+01   0.0000000e+00
  -7.2000000e+01   2.6000000e+01   0.0000000e+00
  -7.0000000e+01   2.6000000e+01   0.0000000e+00
  -6.8000000e+01   2.6000000e+01   0.0000000e+00
  -6.6000000e+01   2.6000000e+01   0.0000000e+00
  -6.4000000e+01   2.6000000e+01   0.0000000e+00
  -6.2000000e+01   2.6000000e+01   0.0000000e+00
  -6.0000000e+01   2.6000000e+01   0.0000000e+00
  -5.8000000e+01   2.6000000e+01   0.0000000e+00
  -5.6000000e+01   2.6000000e+01   0.0000000e+00
  -5.4000000e+01   2.6000000e+01   0.0000000e+00
  -5.2000000e+01   2.6000000e+01   0.0000000e+00
  -5.0000000e+01   2.6000000e+01   0.0000000e+00
  -4.8000000e+01   2.6000000e+01   0.0000000e+00
  -4.6000000e+01   2.6000000e+01   0.0000000e+00
  -4.4000000e+01   2.6000000e+01   0.0000000e+00
  -4.2000000e+01   2.6000000e+01   9.8607635e-01
  -4.0000000e+01   2.6000000e+01   9.9774477e-01
  -3.8000000e+01   2.6000000e+01   9.7737379e-01
  -3.6000000e+01   2.6000000e+01   9.5194210e-01
  -3.4000000e+01   2.6000000e+01   9.2681263e-01
  -3.2000000e+01   2.6000000e+01   9.0340429e-01
  -3.0000000e+01   2.6000000e+01   8.8138278e-01
  -2.8000000e+01   2.6000000e+01   8.6055481e-01
  -2.6000000e+01   2.6000000e+01   8.4075319e-01
  -2.4000000e+01   2.6000000e+01   8.2184903e-01
  -2.2000000e+01   2.6000000e+01   8.0371888e-01
  -2.0000000e+01   2.6000000e+01   7.8624014e-01
  -1.8000000e+01   2.6000000e+01   7.6933181e-01
  -1.6000000e+01   2.6000000e+01   7.5293752e-01
  -1.4000000e+01   2.6000000e+01   7.3703099e-01
  -1.2000000e+01   2.6000000e+01   7.2159727e-01
  -1.0000000e+01   2.6000000e+01   7.0664754e-01
  -8.0000000e+00   2.6000000e+01   6.9221824e-01
  -6.0000000e+00   2.6000000e+01   6.7836609e-01
  -4.0000000e+00   2.6000000e+01   6.6521420e-01
  -2.0000000e+00   2.6000000e+01   6.5284313e-01
   0.0000000e+00   2.6000000e+01   6.4138874e-01
   2.0000000e+00   2.6000000e+01   6.3103229e-01
   4.0000000e+00   2.6000000e+01   6.2191360e-01
   6.0000000e+00   2.6000000e+01   6.1418808e-01
   8.0000000e+00   2.6000000e+01   6.0797014e-01
   1.0000000e+01   2.6000000e+01   6.0338252e-01
   1.2000000e+01   2.6000000e+01   6.0047110e-01
   1.4000000e+01   2.6000000e+01   5.9923951e-01
   1.6000000e+01   2.6000000e+01   5.9963553e-01
   1.8000000e+01   2.6000000e+01   6.0156692e-01
   2.0000000e+01   2.6000000e+01   6.0484507e-01
   2.2000000e+01   2.6000000e+01   6.0927564e-01
   2.4000000e+01   2.6000000e+01   6.1459964e-01
   2.6000000e+01   2.6000000e+01   6.2055717e-01
   2.8000000e+01   2.6000000e+01   6.2680488e-01
   3.0000000e+01   2.6000000e+01   6.3303034e-01
   3.2000000e+01   2.6000000e+01   6.3888396e-01
   3.4000000e+01   2.6000000e+01   6.4397743e-01
   3.6000000e+01   2.6000000e+01   6.4738633e-01
   3.8000000e+01   2.6000000e+01   6.4709371e-01
   4.0000000e+01   2.6000000e+01   6.4748066e-01
   4.2000000e+01   2.6000000e+01   6.4259064e-01
   4.4000000e+01   2.6000000e+01   0.0000000e+00
   4.6000000e+01   2.6000000e+01   0.0000000e+00
   4.8000000e+01   2.6000000e+01   0.0000000e+00
   5.0000000e+01   2.6000000e+01   0.0000000e+00
   5.2000000e+01   2.6000000e+01   0.0000000e+00
   5.4000000e+01   2.6000000e+01   0.0000000e+00
   5.6000000e+01   2.6000000e+01   0.0000000e+00
   5.8000000e+01   2.6000000e+01   0.0000000e+00
   6.0000000e+01   2.6000000e+01   0.0000000e+00
   6.2000000e+01   2.6000000e+01   0.0000000e+00
   6.4000000e+01   2.6000000e+01   0.0000000e+00
   6.6000000e+01   2.6000000e+01   0.0000000e+00
   6.8000000e+01   2.6000000e+01   0.0000000e+00
   7.0000000e+01   2.6000000e+01   0.0000000e+00
   7.2000000e+01   2.6000000e+01   0.0000000e+00
   7.4000000e+01   2.6000000e+01   0.0000000e+00
   7.6000000e+01   2.6000000e+01   0.0000000e+00
   7.8000000e+01   2.6000000e+01   0.0000000e+00
   8.0000000e+01   2.6000000e+01   0.0000000e+00
   8.2000000e+01   2.6000000e+01   0.0000000e+00
   8.4000000e+01   2.6000000e+01   0.0000000e+00
   8.6000000e+01   2.6000000e+01   0.0000000e+00
   8.8000000e+01   2.6000000e+01   0.0000000e+00
   9.0000000e+01   2.6000000e+01   0.0000000e+00
   9.2000000e+01   2.6000000e+01   0.0000000e+00
   9.4000000e+01   2.6000000e+01   0.0000000e+00
   9.6000000e+01   2.6000000e+01   0.0000000e+00
   9.8000000e+01   2.6000000e+01   0.0000000e+00
   1.0000000e+02   2.6000000e+01   0.0000000e+00
  -1.0000000e+02   2.8000000e+01   0.0000000e+00
  -9.8000000e+01   2.8000000e+01   0.0000000e+00
  -9.6000000e+01   2.8000000e+01   0.0000000e+00
  -9.4000000e+01   2.8000000e+01   0.0000000e+00
  -9.2000000e+01   2.8000000e+01   0.0000000e+00
  -9.0000000e+01   2.8000000e+01   0.0000000e+00
  -8.8000000e+01   2.8000000e+01   0.0000000e+00
  -8.6000000e+01   2.8000000e+01   0.0000000e+00
  -8.4000000e+01   2.8000000e+01   0.0000000e+00
  -8.2000000e+01   2.8000000e+01   0.0000000e+00
  -8.0000000e+01   2.8000000e+01   0.0000000e+00
  -7.8000000e+01   2.8000000e+01   0.0000000e+00
  -7.6000000e+01   2.8000000e+01   0.0000000e+00
  -7.4000000e+01   2.8000000e+01   0.0000000e+00
  -7.2000000e+01   2.8000000e+01   0.0000000e+00
  -7.0000000e+01   2.8000000e+01   0.0000000e+00
  -6.8000000e+01   2.8000000e+01   0.0000000e+00
  -6.6000000e+01   2.8000000e+01   0.0000000e+00
  -6.4000000e+01   2.8000000e+01   0.0000000e+00
  -6.2000000e+01   2.8000000e+01   0.0000000e+00
  -6.0000000e+01   2.8000000e+01   0.0000000e+00
  -5.8000000e+01   2.8000000e+01   0.0000000e+00
  -5.6000000e+01   2.8000000e+01   0.0000000e+00
  -5.4000000e+01   2.8000000e+01   0.0000000e+00
  -5.2000000e+01   2.8000000e+01   0.0000000e+00
  -5.0000000e+01   2.8000000e+01   0.0000000e+00
  -4.8000000e+01   2.8000000e+01   0.0000000e+00
  -4.6000000e+01   2.8000000e+01   0.0000000e+00
  -4.4000000e+01   2.8000000e+01   0.0000000e+00
  -4.2000000e+01   2.8000000e+01   0.0000000e+00
  -4.0000000e+01   2.8000000e+01   1.0130533e+00
  -3.8000000e+01   2.8000000e+01   1.0028728e+00
  -3.6000000e+01   2.8000000e+01   9.6515273e-01
  -3.4000000e+01   2.8000000e+01   9.3867163e-01
  -3.2000000e+01   2.8000000e+01   9.1522433e-01
  -3.0000000e+01   2.8000000e+01   8.9324167e-01
  -2.8000000e+01   2.8000000e+01   8.7244801e-01
  -2.6000000e+01   2.8000000e+01   8.5272476e-01
  -2.4000000e+01   2.8000000e+01   8.3390861e-01
  -2.2000000e+01   2.8000000e+01   8.1585289e-01
  -2.0000000e+01   2.8000000e+01   7.9843601e-01
  -1.8000000e+01   2.8000000e+01   7.8159871e-01
  -1.6000000e+01   2.8000000e+01   7.6528247e-01
  -1.4000000e+01   2.8000000e+01   7.4945887e-01
  -1.2000000e+01   2.8000000e+01   7.3411157e-01
  -1.0000000e+01   2.8000000e+01   7.1925131e-01
  -8.0000000e+00   2.8000000e+01   7.0489550e-01
  -6.0000000e+00   2.8000000e+01   6.9110269e-01
  -4.0000000e+00   2.8000000e+01   6.7794849e-01
  -2.0000000e+00   2.8000000e+01   6.6551922e-01
   0.0000000e+00   2.8000000e+01   6.5396769e-01
   2.0000000e+00   2.8000000e+01   6.4340653e-01
   4.0000000e+00   2.8000000e+01   6.3400194e-01
   6.0000000e+00   2.8000000e+01   6.2587946e-01
   8.0000000e+00   2.8000000e+01   6.1918263e-01
   1.0000000e+01   2.8000000e+01   6.1397858e-01
   1.2000000e+01   2.8000000e+01   6.1036248e-01
   1.4000000e+01   2.8000000e+01   6.0831751e-01
   1.6000000e+01   2.8000000e+01   6.0781816e-01
   1.8000000e+01   2.8000000e+01   6.0876813e-01
   2.0000000e+01   2.8000000e+01   6.1101640e-01
   2.2000000e+01   2.8000000e+01   6.1436276e-01
   2.4000000e+01   2.8000000e+01   6.1860861e-01
   2.6000000e+01   2.8000000e+01   6.2348968e-01
   2.8000000e+01   2.8000000e+01   6.2871342e-01
   3.0000000e+01   2.8000000e+01   6.3399820e-01
   3.2000000e+01   2.8000000e+01   6.3905016e-01
   3.4000000e+01   2.8000000e+01   6.4374997e-01
   3.6000000e+01   2.8000000e+01   6.4802443e-01
   3.8000000e+01   2.8000000e+01   6.4751210e-01
   4.0000000e+01   2.8000000e+01   6.3224892e-01
   4.2000000e+01   2.8000000e+01   0.0000000e+00
   4.4000000e+01   2.8000000e+01   0.0000000e+00
   4.6000000e+01   2.8000000e+01   0.0000000e+00
   4.8000000e+01   2.8000000e+01   0.0000000e+00
   5.0000000e+01   2.8000000e+01   0.0000000e+00
   5.2000000e+01   2.8000000e+01   0.0000000e+00
   5.4000000e+01   2.8000000e+01   0.0000000e+00
   5.6000000e+01   2.8000000e+01   0.0000000e+00
   5.8000000e+01   2.8000000e+01   0.0000000e+00
   6.0000000e+01   2.8000000e+01   0.0000000e+00
   6.2000000e+01   2.8000000e+01   0.0000000e+00
   6.4000000e+01   2.8000000e+01   0.0000000e+00
   6.6000000e+01   2.8000000e+01   0.0000000e+00
   6.8000000e+01   2.8000000e+01   0.0000000e+00
   7.0000000e+01   2.8000000e+01   0.0000000e+00
   7.2000000e+01   2.8000000e+01   0.0000000e+00
   7.4000000e+01   2.8000000e+01   0.0000000e+00
   7.6000000e+01   2.8000000e+01   0.0000000e+00
   7.8000000e+01   2.8000000e+01   0.0000000e+00
   8.0000000e+01   2.8000000e+01   0.0000000e+00
   8.2000000e+01   2.8000000e+01   0.0000000e+00
   8.4000000e+01   2.8000000e+01   0.0000000e+00
   8.6000000e+01   2.8000000e+01   0.0000000e+00
   8.8000000e+01   2.8000000e+01   0.0000000e+00
   9.0000000e+01   2.8000000e+01   0.0000000e+00
   9.2000000e+01   2.8000000e+01   0.0000000e+00
   9.4000000e+01   2.8000000e+01   0.0000000e+00
   9.6000000e+01   2.8000000e+01   0.0000000e+00
   9.8000000e+01   2.8000000e+01   0.0000000e+00
   1.0000000e+02   2.8000000e+01   0.0000000e+00
  -1.0000000e+02   3.0000000e+01   0.0000000e+00
  -9.8000000e+01   3.0000000e+01   0.0000000e+00
  -9.6000000e+01   3.0000000e+01   0.0000000e+00
  -9.4000000e+01   3.0000000e+01   0.0000000e+00
  -9.2000000e+01   3.0000000e+01   0.0000000e+00
  -9.0000000e+01   3.0000000e+01   0.0000000e+00
  -8.8000000e+01   3.0000000e+01   0.0000000e+00
  -8.6000000e+01   3.0000000e+01   0.0000000e+00
  -8.4000000e+01   3.0000000e+01   0.0000000e+00
  -8.2000000e+01   3.0000000e+01   0.0000000e+00
  -8.0000000e+01   3.0000000e+01   0.0000000e+00
  -7.8000000e+01   3.0000000e+01   0.0000000e+00
  -7.6000000e+01   3.0000000e+01   0.0000000e+00
  -7.4000000e+01   3.0000000e+01   0.0000000e+00
  -7.2000000e+01   3.0000000e+01   0.0000000e+00
  -7.0000000e+01   3.0000000e+01   0.0000000e+00
  -6.8000000e+01   3.0000000e+01   0.0000000e+00
  -6.6000000e+01   3.0000000e+01   0.0000000e+00
  -6.4000000e+01   3.0000000e+01   0.0000000e+00
  -6.2000000e+01   3.0000000e+01   0.0000000e+00
  -6.0000000e+01   3.0000000e+01   0.0000000e+00
  -5.8000000e+01   3.0000000e+01   0.0000000e+00
  -5.6000000e+01   3.0000000e+01   0.0000000e+00
  -5.4000000e+01   3.0000000e+01   0.0000000e+00
  -5.2000000e+01   3.0000000e+01   0.0000000e+00
  -5.0000000e+01   3.0000000e+01   0.0000000e+00
  -4.8000000e+01   3.0000000e+01   0.0000000e+00
  -4.6000000e+01   3.0000000e+01   0.0000000e+00
  -4.4000000e+01   3.0000000e+01   0.0000000e+00
  -4.2000000e+01   3.0000000e+01   0.0000000e+00
  -4.0000000e+01   3.0000000e+01   9.6078947e-01
  -3.8000000e+01   3.0000000e+01   1.0004853e+00
  -3.6000000e+01   3.0000000e+01   9.7383720e-01
  -3.4000000e+01   3.0000000e+01   9.4997232e-01
  -3.2000000e+01   3.0000000e+01   9.2728784e-01
  -3.0000000e+01   3.0000000e+01   9.0555256e-01
  -2.8000000e+01   3.0000000e+01   8.8492427e-01
  -2.6000000e+01   3.0000000e+01   8.6537108e-01
  -2.4000000e+01   3.0000000e+01   8.4671149e-01
  -2.2000000e+01   3.0000000e+01   8.2875979e-01
  -2.0000000e+01   3.0000000e+01   8.1139141e-01
  -1.8000000e+01   3.0000000e+01   7.9459037e-01
  -1.6000000e+01   3.0000000e+01   7.7832857e-01
  -1.4000000e+01   3.0000000e+01   7.6257581e-01
  -1.2000000e+01   3.0000000e+01   7.4731199e-01
  -1.0000000e+01   3.0000000e+01   7.3253224e-01
  -8.0000000e+00   3.0000000e+01   7.1823600e-01
  -6.0000000e+00   3.0000000e+01   7.0449083e-01
  -4.0000000e+00   3.0000000e+01   6.9133261e-01
  -2.0000000e+00   3.0000000e+01   6.7885596e-01
   0.0000000e+00   3.0000000e+01   6.6717648e-01
   2.0000000e+00   3.0000000e+01   6.5641327e-01
   4.0000000e+00   3.0000000e+01   6.4670926e-01
   6.0000000e+00   3.0000000e+01   6.3819001e-01
   8.0000000e+00   3.0000000e+01   6.3097717e-01
   1.0000000e+01   3.0000000e+01   6.2518451e-01
   1.2000000e+01   3.0000000e+01   6.2085582e-01
   1.4000000e+01   3.0000000e+01   6.1799887e-01
   1.6000000e+01   3.0000000e+01   6.1660080e-01
   1.8000000e+01   3.0000000e+01   6.1656240e-01
   2.0000000e+01   3.0000000e+01   6.1774838e-01
   2.2000000e+01   3.0000000e+01   6.1998238e-01
   2.4000000e+01   3.0000000e+01   6.2310434e-01
   2.6000000e+01   3.0000000e+01   6.2687850e-01
   2.8000000e+01   3.0000000e+01   6.3107932e-01
   3.0000000e+01   3.0000000e+01   6.3538739e-01
   3.2000000e+01   3.0000000e+01   6.3950832e-01
   3.4000000e+01   3.0000000e+01   6.4314750e-01
   3.6000000e+01   3.0000000e+01   6.4764628e-01
   3.8000000e+01   3.0000000e+01   6.6249636e-01
   4.0000000e+01   3.0000000e+01   6.9236641e-01
   4.2000000e+01   3.0000000e+01   0.0000000e+00
   4.4000000e+01   3.0000000e+01   0.0000000e+00
   4.6000000e+01   3.0000000e+01   0.0000000e+00
   4.8000000e+01   3.0000000e+01   0.0000000e+00
   5.0000000e+01   3.0000000e+01   0.0000000e+00
   5.2000000e+01   3.0000000e+01   0.0000000e+00
   5.4000000e+01   3.0000000e+01   0.0000000e+00
   5.6000000e+01   3.0000000e+01   0.0000000e+00
   5.8000000e+01   3.0000000e+01   0.0000000e+00
   6.0000000e+01   3.0000000e+01   0.0000000e+00
   6.2000000e+01   3.0000000e+01   0.0000000e+00
   6.4000000e+01   3.0000000e+01   0.0000000e+00
   6.6000000e+01   3.0000000e+01   0.0000000e+00
   6.8000000e+01   3.0000000e+01   0.0000000e+00
   7.0000000e+01   3.0000000e+01   0.0000000e+00
   7.2000000e+01   3.0000000e+01   0.0000000e+00
   7.4000000e+01   3.0000000e+01   0.0000000e+00
   7.6000000e+01   3.0000000e+01   0.0000000e+00
   7.8000000e+01   3.0000000e+01   0.0000000e+00
   8.0000000e+01   3.0000000e+01   0.0000000e+00
   8.2000000e+01   3.0000000e+01   0.0000000e+00
   8.4000000e+01   3.0000000e+01   0.0000000e+00
   8.6000000e+01   3.0000000e+01   0.0000000e+00
   8.8000000e+01   3.0000000e+01   0.0000000e+00
   9.0000000e+01   3.0000000e+01   0.0000000e+00
   9.2000000e+01   3.0000000e+01   0.0000000e+00
   9.4000000e+01   3.0000000e+01   0.0000000e+00
   9.6000000e+01   3.0000000e+01   0.0000000e+00
   9.8000000e+01   3.0000000e+01   0.0000000e+00
   1.0000000e+02   3.0000000e+01   0.0000000e+00
  -1.0000000e+02   3.2000000e+01   0.0000000e+00
  -9.8000000e+01   3.2000000e+01   0.0000000e+00
  -9.6000000e+01   3.2000000e+01   0.0000000e+00
  -9.4000000e+01   3.2000000e+01   0.0000000e+00
  -9.2000000e+01   3.2000000e+01   0.0000000e+00
  -9.0000000e+01   3.2000000e+01   0.0000000e+00
  -8.8000000e+01   3.2000000e+01   0.0000000e+00
  -8.6000000e+01   3.2000000e+01   0.0000000e+00
  -8.4000000e+01   3.2000000e+01   0.0000000e+00
  -8.2000000e+01   3.2000000e+01   0.0000000e+00
  -8.0000000e+01   3.2000000e+01   0.0000000e+00
  -7.8000000e+01   3.2000000e+01   0.0000000e+00
  -7.6000000e+01   3.2000000e+01   0.0000000e+00
  -7.4000000e+01   3.2000000e+01   0.0000000e+00
  -7.2000000e+01   3.2000000e+01   0.0000000e+00
  -7.0000000e+01   3.2000000e+01   0.0000000e+00
  -6.8000000e+01   3.2000000e+01   0.0000000e+00
  -6.6000000e+01   3.2000000e+01   0.0000000e+00
  -6.4000000e+01   3.2000000e+01   0.0000000e+00
  -6.2000000e+01   3.2000000e+01   0.0000000e+00
  -6.0000000e+01   3.2000000e+01   0.0000000e+00
  -5.8000000e+01   3.2000000e+01   0.0000000e+00
  -5.6000000e+01   3.2000000e+01   0.0000000e+00
  -5.4000000e+01   3.2000000e+01   0.0000000e+00
  -5.2000000e+01   3.2000000e+01   0.0000000e+00
  -5.0000000e+01   3.2000000e+01   0.0000000e+00
  -4.8000000e+01   3.2000000e+01   0.0000000e+00
  -4.6000000e+01   3.2000000e+01   0.0000000e+00
  -4.4000000e+01   3.2000000e+01   0.0000000e+00
  -4.2000000e+01   3.2000000e+01   0.0000000e+00
  -4.0000000e+01   3.2000000e+01   0.0000000e+00
  -3.8000000e+01   3.2000000e+01   9.7992060e-01
  -3.6000000e+01   3.2000000e+01   9.8364585e-01
  -3.4000000e+01   3.2000000e+01   9.6231083e-01
  -3.2000000e+01   3.2000000e+01   9.3983011e-01
  -3.0000000e+01   3.2000000e+01   9.1827746e-01
  -2.8000000e+01   3.2000000e+01   8.9787803e-01
  -2.6000000e+01   3.2000000e+01   8.7866485e-01
  -2.4000000e+01   3.2000000e+01   8.6031044e-01
  -2.2000000e+01   3.2000000e+01   8.4246381e-01
  -2.0000000e+01   3.2000000e+01   8.2509658e-01
  -1.8000000e+01   3.2000000e+01   8.0829038e-01
  -1.6000000e+01   3.2000000e+01   7.9205012e-01
  -1.4000000e+01   3.2000000e+01   7.7635300e-01
  -1.2000000e+01   3.2000000e+01   7.6115749e-01
  -1.0000000e+01   3.2000000e+01   7.4644987e-01
  -8.0000000e+00   3.2000000e+01   7.3221785e-01
  -6.0000000e+00   3.2000000e+01   7.1850180e-01
  -4.0000000e+00   3.2000000e+01   7.0532621e-01
  -2.0000000e+00   3.2000000e+01   6.9278725e-01
   0.0000000e+00   3.2000000e+01   6.8095980e-01
   2.0000000e+00   3.2000000e+01   6.6998459e-01
   4.0000000e+00   3.2000000e+01   6.5997365e-01
   6.0000000e+00   3.2000000e+01   6.5105264e-01
   8.0000000e+00   3.2000000e+01   6.4335166e-01
   1.0000000e+01   3.2000000e+01   6.3694314e-01
   1.2000000e+01   3.2000000e+01   6.3190529e-01
   1.4000000e+01   3.2000000e+01   6.2825728e-01
   1.6000000e+01   3.2000000e+01   6.2595967e-01
   1.8000000e+01   3.2000000e+01   6.2494238e-01
   2.0000000e+01   3.2000000e+01   6.2505226e-01
   2.2000000e+01   3.2000000e+01   6.2613422e-01
   2.4000000e+01   3.2000000e+01   6.2806019e-01
   2.6000000e+01   3.2000000e+01   6.3073826e-01
   2.8000000e+01   3.2000000e+01   6.3395718e-01
   3.0000000e+01   3.2000000e+01   6.3730048e-01
   3.2000000e+01   3.2000000e+01   6.4063105e-01
   3.4000000e+01   3.2000000e+01   6.4357130e-01
   3.6000000e+01   3.2000000e+01   6.4597298e-01
   3.8000000e+01   3.2000000e+01   6.4990912e-01
   4.0000000e+01   3.2000000e+01   0.0000000e+00
   4.2000000e+01   3.2000000e+01   0.0000000e+00
   4.4000000e+01   3.2000000e+01   0.0000000e+00
   4.6000000e+01   3.2000000e+01   0.0000000e+00
   4.8000000e+01   3.2000000e+01   0.0000000e+00
   5.0000000e+01   3.2000000e+01   0.0000000e+00
   5.2000000e+01   3.2000000e+01   0.0000000e+00
   5.4000000e+01   3.2000000e+01   0.0000000e+00
   5.6000000e+01   3.2000000e+01   0.0000000e+00
   5.8000000e+01   3.2000000e+01   0.0000000e+00
   6.0000000e+01   3.2000000e+01   0.0000000e+00
   6.2000000e+01   3.2000000e+01   0.0000000e+00
   6.4000000e+01   3.2000000e+01   0.0000000e+00
   6.6000000e+01   3.2000000e+01   0.0000000e+00
   6.8000000e+01   3.2000000e+01   0.0000000e+00
   7.0000000e+01   3.2000000e+01   0.0000000e+00
   7.2000000e+01   3.2000000e+01   0.0000000e+00
   7.4000000e+01   3.2000000e+01   0.0000000e+00
   7.6000000e+01   3.2000000e+01   0.0000000e+00
   7.8000000e+01   3.2000000e+01   0.0000000e+00
   8.0000000e+01   3.2000000e+01   0.0000000e+00
   8.2000000e+01   3.2000000e+01   0.0000000e+00
   8.4000000e+01   3.2000000e+01   0.0000000e+00
   8.6000000e+01   3.2000000e+01   0.0000000e+00
   8.8000000e+01   3.2000000e+01   0.0000000e+00
   9.0000000e+01   3.2000000e+01   0.0000000e+00
   9.2000000e+01   3.2000000e+01   0.0000000e+00
   9.4000000e+01   3.2000000e+01   0.0000000e+00
   9.6000000e+01   3.2000000e+01   0.0000000e+00
   9.8000000e+01   3.2000000e+01   0.0000000e+00
   1.0000000e+02   3.2000000e+01   0.0000000e+00
  -1.0000000e+02   3.4000000e+01   0.0000000e+00
  -9.8000000e+01   3.4000000e+01   0.0000000e+00
  -9.6000000e+01   3.4000000e+01   0.0000000e+00
  -9.4000000e+01   3.4000000e+01   0.0000000e+00
  -9.2000000e+01   3.4000000e+01   0.0000000e+00
  -9.0000000e+01   3.4000000e+01   0.0000000e+00
  -8.8000000e+01   3.4000000e+01   0.0000000e+00
  -8.6000000e+01   3.4000000e+01   0.0000000e+00
  -8.4000000e+01   3.4000000e+01   0.0000000e+00
  -8.2000000e+01   3.4000000e+01   0.0000000e+00
  -8.0000000e+01   3.4000000e+01   0.0000000e+00
  -7.8000000e+01   3.4000000e+01   0.0000000e+00
  -7.6000000e+01   3.4000000e+01   0.0000000e+00
  -7.4000000e+01   3.4000000e+01   0.0000000e+00
  -7.2000000e+01   3.4000000e+01   0.0000000e+00
  -7.0000000e+01   3.4000000e+01   0.0000000e+00
  -6.8000000e+01   3.4000000e+01   0.0000000e+00
  -6.6000000e+01   3.4000000e+01   0.0000000e+00
  -6.4000000e+01   3.4000000e+01   0.0000000e+00
  -6.2000000e+01   3.4000000e+01   0.0000000e+00
  -6.0000000e+01   3.4000000e+01   0.0000000e+00
  -5.8000000e+01   3.4000000e+01   0.0000000e+00
  -5.6000000e+01   3.4000000e+01   0.0000000e+00
  -5.4000000e+01   3.4000000e+01   0.0000000e+00
  -5.2000000e+01   3.4000000e+01   0.0000000e+00
  -5.0000000e+01   3.4000000e+01   0.0000000e+00
  -4.8000000e+01   3.4000000e+01   0.0000000e+00
  -4.6000000e+01   3.4000000e+01   0.0000000e+00
  -4.4000000e+01   3.4000000e+01   0.0000000e+00
  -4.2000000e+01   3.4000000e+01   0.0000000e+00
  -4.0000000e+01   3.4000000e+01   0.0000000e+00
  -3.8000000e+01   3.4000000e+01   0.0000000e+00
  -3.6000000e+01   3.4000000e+01   9.8340569e-01
  -3.4000000e+01   3.4000000e+01   9.7838197e-01
  -3.2000000e+01   3.4000000e+01   9.5379115e-01
  -3.0000000e+01   3.4000000e+01   9.3127085e-01
  -2.8000000e+01   3.4000000e+01   9.1103999e-01
  -2.6000000e+01   3.4000000e+01   8.9263643e-01
  -2.4000000e+01   3.4000000e+01   8.7485471e-01
  -2.2000000e+01   3.4000000e+01   8.5702859e-01
  -2.0000000e+01   3.4000000e+01   8.3954126e-01
  -1.8000000e+01   3.4000000e+01   8.2266147e-01
  -1.6000000e+01   3.4000000e+01   8.0640038e-01
  -1.4000000e+01   3.4000000e+01   7.9073742e-01
  -1.2000000e+01   3.4000000e+01   7.7560687e-01
  -1.0000000e+01   3.4000000e+01   7.6096027e-01
  -8.0000000e+00   3.4000000e+01   7.4677783e-01
  -6.0000000e+00   3.4000000e+01   7.3308855e-01
  -4.0000000e+00   3.4000000e+01   7.1990144e-01
  -2.0000000e+00   3.4000000e+01   7.0726725e-01
   0.0000000e+00   3.4000000e+01   6.9529654e-01
   2.0000000e+00   3.4000000e+01   6.8407614e-01
   4.0000000e+00   3.4000000e+01   6.7374510e-01
   6.0000000e+00   3.4000000e+01   6.6441966e-01
   8.0000000e+00   3.4000000e+01   6.5621373e-01
   1.0000000e+01   3.4000000e+01   6.4921472e-01
   1.2000000e+01   3.4000000e+01   6.4348289e-01
   1.4000000e+01   3.4000000e+01   6.3904713e-01
   1.6000000e+01   3.4000000e+01   6.3588553e-01
   1.8000000e+01   3.4000000e+01   6.3389467e-01
   2.0000000e+01   3.4000000e+01   6.3294931e-01
   2.2000000e+01   3.4000000e+01   6.3283593e-01
   2.4000000e+01   3.4000000e+01   6.3343254e-01
   2.6000000e+01   3.4000000e+01   6.3495717e-01
   2.8000000e+01   3.4000000e+01   6.3752623e-01
   3.0000000e+01   3.4000000e+01   6.3976672e-01
   3.2000000e+01   3.4000000e+01   6.4252011e-01
   3.4000000e+01   3.4000000e+01   6.4304718e-01
   3.6000000e+01   3.4000000e+01   6.4331846e-01
   3.8000000e+01   3.4000000e+01   0.0000000e+00
   4.0000000e+01   3.4000000e+01   0.0000000e+00
   4.2000000e+01   3.4000000e+01   0.0000000e+00
   4.4000000e+01   3.4000000e+01   0.0000000e+00
   4.6000000e+01   3.4000000e+01   0.0000000e+00
   4.8000000e+01   3.4000000e+01   0.0000000e+00
   5.0000000e+01   3.4000000e+01   0.0000000e+00
   5.2000000e+01   3.4000000e+01   0.0000000e+00
   5.4000000e+01   3.4000000e+01   0.0000000e+00
   5.6000000e+01   3.4000000e+01   0.0000000e+00
   5.8000000e+01   3.4000000e+01   0.0000000e+00
   6.0000000e+01   3.4000000e+01   0.0000000e+00
   6.2000000e+01   3.4000000e+01   0.0000000e+00
   6.4000000e+01   3.4000000e+01   0.0000000e+00
   6.6000000e+01   3.4000000e+01   0.0000000e+00
   6.8000000e+01   3.4000000e+01   0.0000000e+00
   7.0000000e+01   3.4000000e+01   0.0000000e+00
   7.2000000e+01   3.4000000e+01   0.0000000e+00
   7.4000000e+01   3.4000000e+01   0.0000000e+00
   7.6000000e+01   3.4000000e+01   0.0000000e+00
   7.8000000e+01   3.4000000e+01   0.0000000e+00
   8.0000000e+01   3.4000000e+01   0.0000000e+00
   8.2000000e+01   3.4000000e+01   0.0000000e+00
   8.4000000e+01   3.4000000e+01   0.0000000e+00
   8.6000000e+01   3.4000000e+01   0.0000000e+00
   8.8000000e+01   3.4000000e+01   0.0000000e+00
   9.0000000e+01   3.4000000e+01   0.0000000e+00
   9.2000000e+01   3.4000000e+01   0.0000000e+00
   9.4000000e+01   3.4000000e+01   0.0000000e+00
   9.6000000e+01   3.4000000e+01   0.0000000e+00
   9.8000000e+01   3.4000000e+01   0.0000000e+00
   1.0000000e+02   3.4000000e+01   0.0000000e+00
  -1.0000000e+02   3.6000000e+01   0.0000000e+00
  -9.8000000e+01   3.6000000e+01   0.0000000e+00
  -9.6000000e+01   3.6000000e+01   0.0000000e+00
  -9.4000000e+01   3.6000000e+01   0.0000000e+00
  -9.2000000e+01   3.6000000e+01   0.0000000e+00
  -9.0000000e+01   3.6000000e+01   0.0000000e+00
  -8.8000000e+01   3.6000000e+01   0.0000000e+00
  -8.6000000e+01   3.6000000e+01   0.0000000e+00
  -8.4000000e+01   3.6000000e+01   0.0000000e+00
  -8.2000000e+01   3.6000000e+01   0.0000000e+00
  -8.0000000e+01   3.6000000e+01   0.0000000e+00
  -7.8000000e+01   3.6000000e+01   0.0000000e+00
  -7.6000000e+01   3.6000000e+01   0.0000000e+00
  -7.4000000e+01   3.6000000e+01   0.0000000e+00
  -7.2000000e+01   3.6000000e+01   0.0000000e+00
  -7.0000000e+01   3.6000000e+01   0.0000000e+00
  -6.8000000e+01   3.6000000e+01   0.0000000e+00
  -6.6000000e+01   3.6000000e+01   0.0000000e+00
  -6.4000000e+01   3.6000000e+01   0.0000000e+00
  -6.2000000e+01   3.6000000e+01   0.0000000e+00
  -6.0000000e+01   3.6000000e+01   0.0000000e+00
  -5.8000000e+01   3.6000000e+01   0.0000000e+00
  -5.6000000e+01   3.6000000e+01   0.0000000e+00
  -5.4000000e+01   3.6000000e+01   0.0000000e+00
  -5.2000000e+01   3.6000000e+01   0.0000000e+00
  -5.0000000e+01   3.6000000e+01   0.0000000e+00
  -4.8000000e+01   3.6000000e+01   0.0000000e+00
  -4.6000000e+01   3.6000000e+01   0.0000000e+00
  -4.4000000e+01   3.6000000e+01   0.0000000e+00
  -4.2000000e+01   3.6000000e+01   0.0000000e+00
  -4.0000000e+01   3.6000000e+01   0.0000000e+00
  -3.8000000e+01   3.6000000e+01   0.0000000e+00
  -3.6000000e+01   3.6000000e+01   0.0000000e+00
  -3.4000000e+01   3.6000000e+01   9.8287791e-01
  -3.2000000e+01   3.6000000e+01   9.7035929e-01
  -3.0000000e+01   3.6000000e+01   9.4353950e-01
  -2.8000000e+01   3.6000000e+01   9.2357292e-01
  -2.6000000e+01   3.6000000e+01   9.0775226e-01
  -2.4000000e+01   3.6000000e+01   8.9080957e-01
  -2.2000000e+01   3.6000000e+01   8.7252597e-01
  -2.0000000e+01   3.6000000e+01   8.5464801e-01
  -1.8000000e+01   3.6000000e+01   8.3759583e-01
  -1.6000000e+01   3.6000000e+01   8.2130198e-01
  -1.4000000e+01   3.6000000e+01   8.0568107e-01
  -1.2000000e+01   3.6000000e+01   7.9062560e-01
  -1.0000000e+01   3.6000000e+01   7.7603565e-01
  -8.0000000e+00   3.6000000e+01   7.6191575e-01
  -6.0000000e+00   3.6000000e+01   7.4824509e-01
  -4.0000000e+00   3.6000000e+01   7.3501199e-01
  -2.0000000e+00   3.6000000e+01   7.2228090e-01
   0.0000000e+00   3.6000000e+01   7.1011146e-01
   2.0000000e+00   3.6000000e+01   6.9863993e-01
   4.0000000e+00   3.6000000e+01   6.8796057e-01
   6.0000000e+00   3.6000000e+01   6.7821783e-01
   8.0000000e+00   3.6000000e+01   6.6951244e-01
   1.0000000e+01   3.6000000e+01   6.6191956e-01
   1.2000000e+01   3.6000000e+01   6.5551201e-01
   1.4000000e+01   3.6000000e+01   6.5032509e-01
   1.6000000e+01   3.6000000e+01   6.4633846e-01
   1.8000000e+01   3.6000000e+01   6.4343964e-01
   2.0000000e+01   3.6000000e+01   6.4148975e-01
   2.2000000e+01   3.6000000e+01   6.4019305e-01
   2.4000000e+01   3.6000000e+01   6.3908612e-01
   2.6000000e+01   3.6000000e+01   6.3903204e-01
   2.8000000e+01   3.6000000e+01   6.4199816e-01
   3.0000000e+01   3.6000000e+01   6.4348362e-01
   3.2000000e+01   3.6000000e+01   6.4574970e-01
   3.4000000e+01   3.6000000e+01   6.4432817e-01
   3.6000000e+01   3.6000000e+01   0.0000000e+00
   3.8000000e+01   3.6000000e+01   0.0000000e+00
   4.0000000e+01   3.6000000e+01   0.0000000e+00
   4.2000000e+01   3.6000000e+01   0.0000000e+00
   4.4000000e+01   3.6000000e+01   0.0000000e+00
   4.6000000e+01   3.6000000e+01   0.0000000e+00
   4.8000000e+01   3.6000000e+01   0.0000000e+00
   5.0000000e+01   3.6000000e+01   0.0000000e+00
   5.2000000e+01   3.6000000e+01   0.0000000e+00
   5.4000000e+01   3.6000000e+01   0.0000000e+00
   5.6000000e+01   3.6000000e+01   0.0000000e+00
   5.8000000e+01   3.6000000e+01   0.0000000e+00
   6.0000000e+01   3.6000000e+01   0.0000000e+00
   6.2000000e+01   3.6000000e+01   0.0000000e+00
   6.4000000e+01   3.6000000e+01   0.0000000e+00
   6.6000000e+01   3.6000000e+01   0.0000000e+00
   6.8000000e+01   3.6000000e+01   0.0000000e+00
   7.0000000e+01   3.6000000e+01   0.0000000e+00
   7.2000000e+01   3.6000000e+01   0.0000000e+00
   7.4000000e+01   3.6000000e+01   0.0000000e+00
   7.6000000e+01   3.6000000e+01   0.0000000e+00
   7.8000000e+01   3.6000000e+01   0.0000000e+00
   8.0000000e+01   3.6000000e+01   0.0000000e+00
   8.2000000e+01   3.6000000e+01   0.0000000e+00
   8.4000000e+01   3.6000000e+01   0.0000000e+00
   8.6000000e+01   3.6000000e+01   0.0000000e+00
   8.8000000e+01   3.6000000e+01   0.0000000e+00
   9.0000000e+01   3.6000000e+01   0.0000000e+00
   9.2000000e+01   3.6000000e+01   0.0000000e+00
   9.4000000e+01   3.6000000e+01   0.0000000e+00
   9.6000000e+01   3.6000000e+01   0.0000000e+00
   9.8000000e+01   3.6000000e+01   0.0000000e+00
   1.0000000e+02   3.6000000e+01   0.0000000e+00
  -1.0000000e+02   3.8000000e+01   0.0000000e+00
  -9.8000000e+01   3.8000000e+01   0.0000000e+00
  -9.6000000e+01   3.8000000e+01   0.0000000e+00
  -9.4000000e+01   3.8000000e+01   0.0000000e+00
  -9.2000000e+01   3.8000000e+01   0.0000000e+00
  -9.0000000e+01   3.8000000e+01   0.0000000e+00
  -8.8000000e+01   3.8000000e+01   0.0000000e+00
  -8.6000000e+01   3.8000000e+01   0.0000000e+00
  -8.4000000e+01   3.8000000e+01   0.0000000e+00
  -8.2000000e+01   3.8000000e+01   0.0000000e+00
  -8.0000000e+01   3.8000000e+01   0.0000000e+00
  -7.8000000e+01   3.8000000e+01   0.0000000e+00
  -7.6000000e+01   3.8000000e+01   0.0000000e+00
  -7.4000000e+01   3.8000000e+01   0.0000000e+00
  -7.2000000e+01   3.8000000e+01   0.0000000e+00
  -7.0000000e+01   3.8000000e+01   0.0000000e+00
  -6.8000000e+01   3.8000000e+01   0.0000000e+00
  -6.6000000e+01   3.8000000e+01   0.0000000e+00
  -6.4000000e+01   3.8000000e+01   0.0000000e+00
  -6.2000000e+01   3.8000000e+01   0.0000000e+00
  -6.0000000e+01   3.8000000e+01   0.0000000e+00
  -5.8000000e+01   3.8000000e+01   0.0000000e+00
  -5.6000000e+01   3.8000000e+01   0.0000000e+00
  -5.4000000e+01   3.8000000e+01   0.0000000e+00
  -5.2000000e+01   3.8000000e+01   0.0000000e+00
  -5.0000000e+01   3.8000000e+01   0.0000000e+00
  -4.8000000e+01   3.8000000e+01   0.0000000e+00
  -4.6000000e+01   3.8000000e+01   0.0000000e+00
  -4.4000000e+01   3.8000000e+01   0.0000000e+00
  -4.2000000e+01   3.8000000e+01   0.0000000e+00
  -4.0000000e+01   3.8000000e+01   0.0000000e+00
  -3.8000000e+01   3.8000000e+01   0.0000000e+00
  -3.6000000e+01   3.8000000e+01   0.0000000e+00
  -3.4000000e+01   3.8000000e+01   0.0000000e+00
  -3.2000000e+01   3.8000000e+01   9.7678430e-01
  -3.0000000e+01   3.8000000e+01   9.4865061e-01
  -2.8000000e+01   3.8000000e+01   9.3513778e-01
  -2.6000000e+01   3.8000000e+01   9.2729928e-01
  -2.4000000e+01   3.8000000e+01   9.0889176e-01
  -2.2000000e+01   3.8000000e+01   8.8865416e-01
  -2.0000000e+01   3.8000000e+01   8.7016156e-01
  -1.8000000e+01   3.8000000e+01   8.5296022e-01
  -1.6000000e+01   3.8000000e+01   8.3661936e-01
  -1.4000000e+01   3.8000000e+01   8.2113524e-01
  -1.2000000e+01   3.8000000e+01   8.0618236e-01
  -1.0000000e+01   3.8000000e+01   7.9164367e-01
  -8.0000000e+00   3.8000000e+01   7.7759005e-01
  -6.0000000e+00   3.8000000e+01   7.6395884e-01
  -4.0000000e+00   3.8000000e+01   7.5065194e-01
  -2.0000000e+00   3.8000000e+01   7.3775339e-01
   0.0000000e+00   3.8000000e+01   7.2537584e-01
   2.0000000e+00   3.8000000e+01   7.1361957e-01
   4.0000000e+00   3.8000000e+01   7.0257436e-01
   6.0000000e+00   3.8000000e+01   6.9237359e-01
   8.0000000e+00   3.8000000e+01   6.8315476e-01
   1.0000000e+01   3.8000000e+01   6.7500831e-01
   1.2000000e+01   3.8000000e+01   6.6793882e-01
   1.4000000e+01   3.8000000e+01   6.6202045e-01
   1.6000000e+01   3.8000000e+01   6.5728752e-01
   1.8000000e+01   3.8000000e+01   6.5354044e-01
   2.0000000e+01   3.8000000e+01   6.5066999e-01
   2.2000000e+01   3.8000000e+01   6.4865191e-01
   2.4000000e+01   3.8000000e+01   6.4529291e-01
   2.6000000e+01   3.8000000e+01   6.4176692e-01
   2.8000000e+01   3.8000000e+01   6.4288390e-01
   3.0000000e+01   3.8000000e+01   6.5515617e-01
   3.2000000e+01   3.8000000e+01   6.5594979e-01
   3.4000000e+01   3.8000000e+01   0.0000000e+00
   3.6000000e+01   3.8000000e+01   0.0000000e+00
   3.8000000e+01   3.8000000e+01   0.0000000e+00
   4.0000000e+01   3.8000000e+01   0.0000000e+00
   4.2000000e+01   3.8000000e+01   0.0000000e+00
   4.4000000e+01   3.8000000e+01   0.0000000e+00
   4.6000000e+01   3.8000000e+01   0.0000000e+00
   4.8000000e+01   3.8000000e+01   0.0000000e+00
   5.0000000e+01   3.8000000e+01   0.0000000e+00
   5.2000000e+01   3.8000000e+01   0.0000000e+00
   5.4000000e+01   3.8000000e+01   0.0000000e+00
   5.6000000e+01   3.8000000e+01   0.0000000e+00
   5.8000000e+01   3.8000000e+01   0.0000000e+00
   6.0000000e+01   3.8000000e+01   0.0000000e+00
   6.2000000e+01   3.8000000e+01   0.0000000e+00
   6.4000000e+01   3.8000000e+01   0.0000000e+00
   6.6000000e+01   3.8000000e+01   0.0000000e+00
   6.8000000e+01   3.8000000e+01   0.0000000e+00
   7.0000000e+01   3.8000000e+01   0.0000000e+00
   7.2000000e+01   3.8000000e+01   0.0000000e+00
   7.4000000e+01   3.8000000e+01   0.0000000e+00
   7.6000000e+01   3.8000000e+01   0.0000000e+00
   7.8000000e+01   3.8000000e+01   0.0000000e+00
   8.0000000e+01   3.8000000e+01   0.0000000e+00
   8.2000000e+01   3.8000000e+01   0.0000000e+00
   8.4000000e+01   3.8000000e+01   0.0000000e+00
   8.6000000e+01   3.8000000e+01   0.0000000e+00
   8.8000000e+01   3.8000000e+01   0.0000000e+00
   9.0000000e+01   3.8000000e+01   0.0000000e+00
   9.2000000e+01   3.8000000e+01   0.0000000e+00
   9.4000000e+01   3.8000000e+01   0.0000000e+00
   9.6000000e+01   3.8000000e+01   0.0000000e+00
   9.8000000e+01   3.8000000e+01   0.0000000e+00
   1.0000000e+02   3.8000000e+01   0.0000000e+00
  -1.0000000e+02   4.0000000e+01   0.0000000e+00
  -9.8000000e+01   4.0000000e+01   0.0000000e+00
  -9.6000000e+01   4.0000000e+01   0.0000000e+00
  -9.4000000e+01   4.0000000e+01   0.0000000e+00
  -9.2000000e+01   4.0000000e+01   0.0000000e+00
  -9.0000000e+01   4.0000000e+01   0.0000000e+00
  -8.8000000e+01   4.0000000e+01   0.0000000e+00
  -8.6000000e+01   4.0000000e+01   0.0000000e+00
  -8.4000000e+01   4.0000000e+01   0.0000000e+00
  -8.2000000e+01   4.0000000e+01   0.0000000e+00
  -8.0000000e+01   4.0000000e+01   0.0000000e+00
  -7.8000000e+01   4.0000000e+01   0.0000000e+00
  -7.6000000e+01   4.0000000e+01   0.0000000e+00
  -7.4000000e+01   4.0000000e+01   0.0000000e+00
  -7.2000000e+01   4.0000000e+01   0.0000000e+00
  -7.0000000e+01   4.0000000e+01   0.0000000e+00
  -6.8000000e+01   4.0000000e+01   0.0000000e+00
  -6.6000000e+01   4.0000000e+01   0.0000000e+00
  -6.4000000e+01   4.0000000e+01   0.0000000e+00
  -6.2000000e+01   4.0000000e+01   0.0000000e+00
  -6.0000000e+01   4.0000000e+01   0.0000000e+00
  -5.8000000e+01   4.0000000e+01   0.0000000e+00
  -5.6000000e+01   4.0000000e+01   0.0000000e+00
  -5.4000000e+01   4.0000000e+01   0.0000000e+00
  -5.2000000e+01   4.0000000e+01   0.0000000e+00
  -5.0000000e+01   4.0000000e+01   0.0000000e+00
  -4.8000000e+01   4.0000000e+01   0.0000000e+00
  -4.6000000e+01   4.0000000e+01   0.0000000e+00
  -4.4000000e+01   4.0000000e+01   0.0000000e+00
  -4.2000000e+01   4.0000000e+01   0.0000000e+00
  -4.0000000e+01   4.0000000e+01   0.0000000e+00
  -3.8000000e+01   4.0000000e+01   0.0000000e+00
  -3.6000000e+01   4.0000000e+01   0.0000000e+00
  -3.4000000e+01   4.0000000e+01   0.0000000e+00
  -3.2000000e+01   4.0000000e+01   0.0000000e+00
  -3.0000000e+01   4.0000000e+01   9.5135194e-01
  -2.8000000e+01   4.0000000e+01   9.6964505e-01
  -2.6000000e+01   4.0000000e+01   9.5422795e-01
  -2.4000000e+01   4.0000000e+01   9.2737946e-01
  -2.2000000e+01   4.0000000e+01   9.0394100e-01
  -2.0000000e+01   4.0000000e+01   8.8594095e-01
  -1.8000000e+01   4.0000000e+01   8.6854621e-01
  -1.6000000e+01   4.0000000e+01   8.5223144e-01
  -1.4000000e+01   4.0000000e+01   8.3704274e-01
  -1.2000000e+01   4.0000000e+01   8.2222859e-01
  -1.0000000e+01   4.0000000e+01   8.0773389e-01
  -8.0000000e+00   4.0000000e+01   7.9386246e-01
  -6.0000000e+00   4.0000000e+01   7.8027062e-01
  -4.0000000e+00   4.0000000e+01   7.6679590e-01
  -2.0000000e+00   4.0000000e+01   7.5363988e-01
   0.0000000e+00   4.0000000e+01   7.4100966e-01
   2.0000000e+00   4.0000000e+01   7.2896581e-01
   4.0000000e+00   4.0000000e+01   7.1754356e-01
   6.0000000e+00   4.0000000e+01   7.0679927e-01
   8.0000000e+00   4.0000000e+01   6.9700738e-01
   1.0000000e+01   4.0000000e+01   6.8837437e-01
   1.2000000e+01   4.0000000e+01   6.8069149e-01
   1.4000000e+01   4.0000000e+01   6.7405611e-01
   1.6000000e+01   4.0000000e+01   6.6866391e-01
   1.8000000e+01   4.0000000e+01   6.6426405e-01
   2.0000000e+01   4.0000000e+01   6.6001865e-01
   2.2000000e+01   4.0000000e+01   6.5871076e-01
   2.4000000e+01   4.0000000e+01   6.5393575e-01
   2.6000000e+01   4.0000000e+01   6.4667373e-01
   2.8000000e+01   4.0000000e+01   6.2505940e-01
   3.0000000e+01   4.0000000e+01   7.1414792e-01
   3.2000000e+01   4.0000000e+01   0.0000000e+00
   3.4000000e+01   4.0000000e+01   0.0000000e+00
   3.6000000e+01   4.0000000e+01   0.0000000e+00
   3.8000000e+01   4.0000000e+01   0.0000000e+00
   4.0000000e+01   4.0000000e+01   0.0000000e+00
   4.2000000e+01   4.0000000e+01   0.0000000e+00
   4.4000000e+01   4.0000000e+01   0.0000000e+00
   4.6000000e+01   4.0000000e+01   0.0000000e+00
   4.8000000e+01   4.0000000e+01   0.0000000e+00
   5.0000000e+01   4.0000000e+01   0.0000000e+00
   5.2000000e+01   4.0000000e+01   0.0000000e+00
   5.4000000e+01   4.0000000e+01   0.0000000e+00
   5.6000000e+01   4.0000000e+01   0.0000000e+00
   5.8000000e+01   4.0000000e+01   0.0000000e+00
   6.0000000e+01   4.0000000e+01   0.0000000e+00
   6.2000000e+01   4.0000000e+01   0.0000000e+00
   6.4000000e+01   4.0000000e+01   0.0000000e+00
   6.6000000e+01   4.0000000e+01   0.0000000e+00
   6.8000000e+01   4.0000000e+01   0.0000000e+00
   7.0000000e+01   4.0000000e+01   0.0000000e+00
   7.2000000e+01   4.0000000e+01   0.0000000e+00
   7.4000000e+01   4.0000000e+01   0.0000000e+00
   7.6000000e+01   4.0000000e+01   0.0000000e+00
   7.8000000e+01   4.0000000e+01   0.0000000e+00
   8.0000000e+01   4.0000000e+01   0.0000000e+00
   8.2000000e+01   4.0000000e+01   0.0000000e+00
   8.4000000e+01   4.0000000e+01   0.0000000e+00
   8.6000000e+01   4.0000000e+01   0.0000000e+00
   8.8000000e+01   4.0000000e+01   0.0000000e+00
   9.0000000e+01   4.0000000e+01   0.0000000e+00
   9.2000000e+01   4.0000000e+01   0.0000000e+00
   9.4000000e+01   4.0000000e+01   0.0000000e+00
   9.6000000e+01   4.0000000e+01   0.0000000e+00
   9.8000000e+01   4.0000000e+01   0.0000000e+00
   1.0000000e+02   4.0000000e+01   0.0000000e+00
  -1.0000000e+02   4.2000000e+01   0.0000000e+00
  -9.8000000e+01   4.2000000e+01   0.0000000e+00
  -9.6000000e+01   4.2000000e+01   0.0000000e+00
  -9.4000000e+01   4.2000000e+01   0.0000000e+00
  -9.2000000e+01   4.2000000e+01   0.0000000e+00
  -9.0000000e+01   4.2000000e+01   0.0000000e+00
  -8.8000000e+01   4.2000000e+01   0.0000000e+00
  -8.6000000e+01   4.2000000e+01   0.0000000e+00
  -8.4000000e+01   4.2000000e+01   0.0000000e+00
  -8.2000000e+01   4.2000000e+01   0.0000000e+00
  -8.0000000e+01   4.2000000e+01   0.0000000e+00
  -7.8000000e+01   4.2000000e+01   0.0000000e+00
  -7.6000000e+01   4.2000000e+01   0.0000000e+00
  -7.4000000e+01   4.2000000e+01   0.0000000e+00
  -7.2000000e+01   4.2000000e+01   0.0000000e+00
  -7.0000000e+01   4.2000000e+01   0.0000000e+00
  -6.8000000e+01   4.2000000e+01   0.0000000e+00
  -6.6000000e+01   4.2000000e+01   0.0000000e+00
  -6.4000000e+01   4.2000000e+01   0.0000000e+00
  -6.2000000e+01   4.2000000e+01   0.0000000e+00
  -6.0000000e+01   4.2000000e+01   0.0000000e+00
  -5.8000000e+01   4.2000000e+01   0.0000000e+00
  -5.6000000e+01   4.2000000e+01   0.0000000e+00
  -5.4000000e+01   4.2000000e+01   0.0000000e+00
  -5.2000000e+01   4.2000000e+01   0.0000000e+00
  -5.0000000e+01   4.2000000e+01   0.0000000e+00
  -4.8000000e+01   4.2000000e+01   0.0000000e+00
  -4.6000000e+01   4.2000000e+01   0.0000000e+00
  -4.4000000e+01   4.2000000e+01   0.0000000e+00
  -4.2000000e+01   4.2000000e+01   0.0000000e+00
  -4.0000000e+01   4.2000000e+01   0.0000000e+00
  -3.8000000e+01   4.2000000e+01   0.0000000e+00
  -3.6000000e+01   4.2000000e+01   0.0000000e+00
  -3.4000000e+01   4.2000000e+01   0.0000000e+00
  -3.2000000e+01   4.2000000e+01   0.0000000e+00
  -3.0000000e+01   4.2000000e+01   0.0000000e+00
  -2.8000000e+01   4.2000000e+01   0.0000000e+00
  -2.6000000e+01   4.2000000e+01   9.7224349e-01
  -2.4000000e+01   4.2000000e+01   9.3911163e-01
  -2.2000000e+01   4.2000000e+01   9.1818830e-01
  -2.0000000e+01   4.2000000e+01   9.0376537e-01
  -1.8000000e+01   4.2000000e+01   8.8377584e-01
  -1.6000000e+01   4.2000000e+01   8.6807662e-01
  -1.4000000e+01   4.2000000e+01   8.5330044e-01
  -1.2000000e+01   4.2000000e+01   8.3852381e-01
  -1.0000000e+01   4.2000000e+01   8.2425599e-01
  -8.0000000e+00   4.2000000e+01   8.1094067e-01
  -6.0000000e+00   4.2000000e+01   7.9729640e-01
  -4.0000000e+00   4.2000000e+01   7.8333845e-01
  -2.0000000e+00   4.2000000e+01   7.6977656e-01
   0.0000000e+00   4.2000000e+01   7.5691581e-01
   2.0000000e+00   4.2000000e+01   7.4470023e-01
   4.0000000e+00   4.2000000e+01   7.3292187e-01
   6.0000000e+00   4.2000000e+01   7.2145793e-01
   8.0000000e+00   4.2000000e+01   7.1075406e-01
   1.0000000e+01   4.2000000e+01   7.0180566e-01
   1.2000000e+01   4.2000000e+01   6.9376861e-01
   1.4000000e+01   4.2000000e+01   6.8647222e-01
   1.6000000e+01   4.2000000e+01   6.7999489e-01
   1.8000000e+01   4.2000000e+01   6.7603581e-01
   2.0000000e+01   4.2000000e+01   6.6896305e-01
   2.2000000e+01   4.2000000e+01   6.6581344e-01
   2.4000000e+01   4.2000000e+01   6.7020256e-01
   2.6000000e+01   4.2000000e+01   6.5658355e-01
   2.8000000e+01   4.2000000e+01   0.0000000e+00
   3.0000000e+01   4.2000000e+01   0.0000000e+00
   3.2000000e+01   4.2000000e+01   0.0000000e+00
   3.4000000e+01   4.2000000e+01   0.0000000e+00
   3.6000000e+01   4.2000000e+01   0.0000000e+00
   3.8000000e+01   4.2000000e+01   0.0000000e+00
   4.0000000e+01   4.2000000e+01   0.0000000e+00
   4.2000000e+01   4.2000000e+01   0.0000000e+00
   4.4000000e+01   4.2000000e+01   0.0000000e+00
   4.6000000e+01   4.2000000e+01   0.0000000e+00
   4.8000000e+01   4.2000000e+01   0.0000000e+00
   5.0000000e+01   4.2000000e+01   0.0000000e+00
   5.2000000e+01   4.2000000e+01   0.0000000e+00
   5.4000000e+01   4.2000000e+01   0.0000000e+00
   5.6000000e+01   4.2000000e+01   0.0000000e+00
   5.8000000e+01   4.2000000e+01   0.0000000e+00
   6.0000000e+01   4.2000000e+01   0.0000000e+00
   6.2000000e+01   4.2000000e+01   0.0000000e+00
   6.4000000e+01   4.2000000e+01   0.0000000e+00
   6.6000000e+01   4.2000000e+01   0.0000000e+00
   6.8000000e+01   4.2000000e+01   0.0000000e+00
   7.0000000e+01   4.2000000e+01   0.0000000e+00
   7.2000000e+01   4.2000000e+01   0.0000000e+00
   7.4000000e+01   4.2000000e+01   0.0000000e+00
   7.6000000e+01   4.2000000e+01   0.0000000e+00
   7.8000000e+01   4.2000000e+01   0.0000000e+00
   8.0000000e+01   4.2000000e+01   0.0000000e+00
   8.2000000e+01   4.2000000e+01   0.0000000e+00
   8.4000000e+01   4.2000000e+01   0.0000000e+00
   8.6000000e+01   4.2000000e+01   0.0000000e+00
   8.8000000e+01   4.2000000e+01   0.0000000e+00
   9.0000000e+01   4.2000000e+01   0.0000000e+00
   9.2000000e+01   4.2000000e+01   0.0000000e+00
   9.4000000e+01   4.2000000e+01   0.0000000e+00
   9.6000000e+01   4.2000000e+01   0.0000000e+00
   9.8000000e+01   4.2000000e+01   0.0000000e+00
   1.0000000e+02   4.2000000e+01   0.0000000e+00
  -1.0000000e+02   4.4000000e+01   0.0000000e+00
  -9.8000000e+01   4.4000000e+01   0.0000000e+00
  -9.6000000e+01   4.4000000e+01   0.0000000e+00
  -9.4000000e+01   4.4000000e+01   0.0000000e+00
  -9.2000000e+01   4.4000000e+01   0.0000000e+00
  -9.0000000e+01   4.4000000e+01   0.0000000e+00
  -8.8000000e+01   4.4000000e+01   0.0000000e+00
  -8.6000000e+01   4.4000000e+01   0.0000000e+00
  -8.4000000e+01   4.4000000e+01   0.0000000e+00
  -8.2000000e+01   4.4000000e+01   0.0000000e+00
  -8.0000000e+01   4.4000000e+01   0.0000000e+00
  -7.8000000e+01   4.4000000e+01   0.0000000e+00
  -7.6000000e+01   4.4000000e+01   0.0000000e+00
  -7.4000000e+01   4.4000000e+01   0.0000000e+00
  -7.2000000e+01   4.4000000e+01   0.0000000e+00
  -7.0000000e+01   4.4000000e+01   0.0000000e+00
  -6.8000000e+01   4.4000000e+01   0.0000000e+00
  -6.6000000e+01   4.4000000e+01   0.0000000e+00
  -6.4000000e+01   4.4000000e+01   0.0000000e+00
  -6.2000000e+01   4.4000000e+01   0.0000000e+00
  -6.0000000e+01   4.4000000e+01   0.0000000e+00
  -5.8000000e+01   4.4000000e+01   0.0000000e+00
  -5.6000000e+01   4.4000000e+01   0.0000000e+00
  -5.4000000e+01   4.4000000e+01   0.0000000e+00
  -5.2000000e+01   4.4000000e+01   0.0000000e+00
  -5.0000000e+01   4.4000000e+01   0.0000000e+00
  -4.8000000e+01   4.4000000e+01   0.0000000e+00
  -4.6000000e+01   4.4000000e+01   0.0000000e+00
  -4.4000000e+01   4.4000000e+01   0.0000000e+00
  -4.2000000e+01   4.4000000e+01   0.0000000e+00
  -4.0000000e+01   4.4000000e+01   0.0000000e+00
  -3.8000000e+01   4.4000000e+01   0.0000000e+00
  -3.6000000e+01   4.4000000e+01   0.0000000e+00
  -3.4000000e+01   4.4000000e+01   0.0000000e+00
  -3.2000000e+01   4.4000000e+01   0.0000000e+00
  -3.0000000e+01   4.4000000e+01   0.0000000e+00
  -2.8000000e+01   4.4000000e+01   0.0000000e+00
  -2.6000000e+01   4.4000000e+01   0.0000000e+00
  -2.4000000e+01   4.4000000e+01   0.0000000e+00
  -2.2000000e+01   4.4000000e+01   9.5715754e-01
  -2.0000000e+01   4.4000000e+01   9.1925208e-01
  -1.8000000e+01   4.4000000e+01   8.9712825e-01
  -1.6000000e+01   4.4000000e+01   8.8495513e-01
  -1.4000000e+01   4.4000000e+01   8.6831212e-01
  -1.2000000e+01   4.4000000e+01   8.5372376e-01
  -1.0000000e+01   4.4000000e+01   8.4172338e-01
  -8.0000000e+00   4.4000000e+01   8.2977839e-01
  -6.0000000e+00   4.4000000e+01   8.1508488e-01
  -4.0000000e+00   4.4000000e+01   7.9987902e-01
  -2.0000000e+00   4.4000000e+01   7.8580792e-01
   0.0000000e+00   4.4000000e+01   7.7297777e-01
   2.0000000e+00   4.4000000e+01   7.6095610e-01
   4.0000000e+00   4.4000000e+01   7.4913507e-01
   6.0000000e+00   4.4000000e+01   7.3674170e-01
   8.0000000e+00   4.4000000e+01   7.2383074e-01
   1.0000000e+01   4.4000000e+01   7.1421347e-01
   1.2000000e+01   4.4000000e+01   7.0731217e-01
   1.4000000e+01   4.4000000e+01   7.0069500e-01
   1.6000000e+01   4.4000000e+01   6.9020324e-01
   1.8000000e+01   4.4000000e+01   6.8427509e-01
   2.0000000e+01   4.4000000e+01   6.8606709e-01
   2.2000000e+01   4.4000000e+01   6.5683508e-01
   2.4000000e+01   4.4000000e+01   0.0000000e+00
   2.6000000e+01   4.4000000e+01   0.0000000e+00
   2.8000000e+01   4.4000000e+01   0.0000000e+00
   3.0000000e+01   4.4000000e+01   0.0000000e+00
   3.2000000e+01   4.4000000e+01   0.0000000e+00
   3.4000000e+01   4.4000000e+01   0.0000000e+00
   3.6000000e+01   4.4000000e+01   0.0000000e+00
   3.8000000e+01   4.4000000e+01   0.0000000e+00
   4.0000000e+01   4.4000000e+01   0.0000000e+00
   4.2000000e+01   4.4000000e+01   0.0000000e+00
   4.4000000e+01   4.4000000e+01   0.0000000e+00
   4.6000000e+01   4.4000000e+01   0.0000000e+00
   4.8000000e+01   4.4000000e+01   0.0000000e+00
   5.0000000e+01   4.4000000e+01   0.0000000e+00
   5.2000000e+01   4.4000000e+01   0.0000000e+00
   5.4000000e+01   4.4000000e+01   0.0000000e+00
   5.6000000e+01   4.4000000e+01   0.0000000e+00
   5.8000000e+01   4.4000000e+01   0.0000000e+00
   6.0000000e+01   4.4000000e+01   0.0000000e+00
   6.2000000e+01   4.4000000e+01   0.0000000e+00
   6.4000000e+01   4.4000000e+01   0.0000000e+00
   6.6000000e+01   4.4000000e+01   0.0000000e+00
   6.8000000e+01   4.4000000e+01   0.0000000e+00
   7.0000000e+01   4.4000000e+01   0.0000000e+00
   7.2000000e+01   4.4000000e+01   0.0000000e+00
   7.4000000e+01   4.4000000e+01   0.0000000e+00
   7.6000000e+01   4.4000000e+01   0.0000000e+00
   7.8000000e+01   4.4000000e+01   0.0000000e+00
   8.0000000e+01   4.4000000e+01   0.0000000e+00
   8.2000000e+01   4.4000000e+01   0.0000000e+00
   8.4000000e+01   4.4000000e+01   0.0000000e+00
   8.6000000e+01   4.4000000e+01   0.0000000e+00
   8.8000000e+01   4.4000000e+01   0.0000000e+00
   9.0000000e+01   4.4000000e+01   0.0000000e+00
   9.2000000e+01   4.4000000e+01   0.0000000e+00
   9.4000000e+01   4.4000000e+01   0.0000000e+00
   9.6000000e+01   4.4000000e+01   0.0000000e+00
   9.8000000e+01   4.4000000e+01   0.0000000e+00
   1.0000000e+02   4.4000000e+01   0.0000000e+00
  -1.0000000e+02   4.6000000e+01   0.0000000e+00
  -9.8000000e+01   4.6000000e+01   0.0000000e+00
  -9.6000000e+01   4.6000000e+01   0.0000000e+00
  -9.4000000e+01   4.6000000e+01   0.0000000e+00
  -9.2000000e+01   4.6000000e+01   0.0000000e+00
  -9.0000000e+01   4.6000000e+01   0.0000000e+00
  -8.8000000e+01   4.6000000e+01   0.0000000e+00
  -8.6000000e+01   4.6000000e+01   0.0000000e+00
  -8.4000000e+01   4.6000000e+01   0.0000000e+00
  -8.2000000e+01   4.6000000e+01   0.0000000e+00
  -8.0000000e+01   4.6000000e+01   0.0000000e+00
  -7.8000000e+01   4.6000000e+01   0.0000000e+00
  -7.6000000e+01   4.6000000e+01   0.0000000e+00
  -7.4000000e+01   4.6000000e+01   0.0000000e+00
  -7.2000000e+01   4.6000000e+01   0.0000000e+00
  -7.0000000e+01   4.6000000e+01   0.0000000e+00
  -6.8000000e+01   4.6000000e+01   0.0000000e+00
  -6.6000000e+01   4.6000000e+01   0.0000000e+00
  -6.4000000e+01   4.6000000e+01   0.0000000e+00
  -6.2000000e+01   4.6000000e+01   0.0000000e+00
  -6.0000000e+01   4.6000000e+01   0.0000000e+00
  -5.8000000e+01   4.6000000e+01   0.0000000e+00
  -5.6000000e+01   4.6000000e+01   0.0000000e+00
  -5.4000000e+01   4.6000000e+01   0.0000000e+00
  -5.2000000e+01   4.6000000e+01   0.0000000e+00
  -5.0000000e+01   4.6000000e+01   0.0000000e+00
  -4.8000000e+01   4.6000000e+01   0.0000000e+00
  -4.6000000e+01   4.6000000e+01   0.0000000e+00
  -4.4000000e+01   4.6000000e+01   0.0000000e+00
  -4.2000000e+01   4.6000000e+01   0.0000000e+00
  -4.0000000e+01   4.6000000e+01   0.0000000e+00
  -3.8000000e+01   4.6000000e+01   0.0000000e+00
  -3.6000000e+01   4.6000000e+01   0.0000000e+00
  -3.4000000e+01   4.6000000e+01   0.0000000e+00
  -3.2000000e+01   4.6000000e+01   0.0000000e+00
  -3.0000000e+01   4.6000000e+01   0.0000000e+00
  -2.8000000e+01   4.6000000e+01   0.0000000e+00
  -2.6000000e+01   4.6000000e+01   0.0000000e+00
  -2.4000000e+01   4.6000000e+01   0.0000000e+00
  -2.2000000e+01   4.6000000e+01   0.0000000e+00
  -2.0000000e+01   4.6000000e+01   0.0000000e+00
  -1.8000000e+01   4.6000000e+01   9.4459047e-01
  -1.6000000e+01   4.6000000e+01   9.0013921e-01
  -1.4000000e+01   4.6000000e+01   8.7329591e-01
  -1.2000000e+01   4.6000000e+01   8.6255129e-01
  -1.0000000e+01   4.6000000e+01   8.6650701e-01
  -8.0000000e+00   4.6000000e+01   8.5286378e-01
  -6.0000000e+00   4.6000000e+01   8.3223202e-01
  -4.0000000e+00   4.6000000e+01   8.1513119e-01
  -2.0000000e+00   4.6000000e+01   8.0121117e-01
   0.0000000e+00   4.6000000e+01   7.8921030e-01
   2.0000000e+00   4.6000000e+01   7.7816449e-01
   4.0000000e+00   4.6000000e+01   7.6722390e-01
   6.0000000e+00   4.6000000e+01   7.5477536e-01
   8.0000000e+00   4.6000000e+01   7.3731507e-01
   1.0000000e+01   4.6000000e+01   7.1878674e-01
   1.2000000e+01   4.6000000e+01   7.2111462e-01
   1.4000000e+01   4.6000000e+01   7.2299398e-01
   1.6000000e+01   4.6000000e+01   7.0990066e-01
   1.8000000e+01   4.6000000e+01   6.7394937e-01
   2.0000000e+01   4.6000000e+01   0.0000000e+00
   2.2000000e+01   4.6000000e+01   0.0000000e+00
   2.4000000e+01   4.6000000e+01   0.0000000e+00
   2.6000000e+01   4.6000000e+01   0.0000000e+00
   2.8000000e+01   4.6000000e+01   0.0000000e+00
   3.0000000e+01   4.6000000e+01   0.0000000e+00
   3.2000000e+01   4.6000000e+01   0.0000000e+00
   3.4000000e+01   4.6000000e+01   0.0000000e+00
   3.6000000e+01   4.6000000e+01   0.0000000e+00
   3.8000000e+01   4.6000000e+01   0.0000000e+00
   4.0000000e+01   4.6000000e+01   0.0000000e+00
   4.2000000e+01   4.6000000e+01   0.0000000e+00
   4.4000000e+01   4.6000000e+01   0.0000000e+00
   4.6000000e+01   4.6000000e+01   0.0000000e+00
   4.8000000e+01   4.6000000e+01   0.0000000e+00
   5.0000000e+01   4.6000000e+01   0.0000000e+00
   5.2000000e+01   4.6000000e+01   0.0000000e+00
   5.4000000e+01   4.6000000e+01   0.0000000e+00
   5.6000000e+01   4.6000000e+01   0.0000000e+00
   5.8000000e+01   4.6000000e+01   0.0000000e+00
   6.0000000e+01   4.6000000e+01   0.0000000e+00
   6.2000000e+01   4.6000000e+01   0.0000000e+00
   6.4000000e+01   4.6000000e+01   0.0000000e+00
   6.6000000e+01   4.6000000e+01   0.0000000e+00
   6.8000000e+01   4.6000000e+01   0.0000000e+00
   7.0000000e+01   4.6000000e+01   0.0000000e+00
   7.2000000e+01   4.6000000e+01   0.0000000e+00
   7.4000000e+01   4.6000000e+01   0.0000000e+00
   7.6000000e+01   4.6000000e+01   0.0000000e+00
   7.8000000e+01   4.6000000e+01   0.0000000e+00
   8.0000000e+01   4.6000000e+01   0.0000000e+00
   8.2000000e+01   4.6000000e+01   0.0000000e+00
   8.4000000e+01   4.6000000e+01   0.0000000e+00
   8.6000000e+01   4.6000000e+01   0.0000000e+00
   8.8000000e+01   4.6000000e+01   0.0000000e+00
   9.0000000e+01   4.6000000e+01   0.0000000e+00
   9.2000000e+01   4.6000000e+01   0.0000000e+00
   9.4000000e+01   4.6000000e+01   0.0000000e+00
   9.6000000e+01   4.6000000e+01   0.0000000e+00
   9.8000000e+01   4.6000000e+01   0.0000000e+00
   1.0000000e+02   4.6000000e+01   0.0000000e+00
  -1.0000000e+02   4.8000000e+01   0.0000000e+00
  -9.8000000e+01   4.8000000e+01   0.0000000e+00
  -9.6000000e+01   4.8000000e+01   0.0000000e+00
  -9.4000000e+01   4.8000000e+01   0.0000000e+00
  -9.2000000e+01   4.8000000e+01   0.0000000e+00
  -9.0000000e+01   4.8000000e+01   0.0000000e+00
  -8.8000000e+01   4.8000000e+01   0.0000000e+00
  -8.6000000e+01   4.8000000e+01   0.0000000e+00
  -8.4000000e+01   4.8000000e+01   0.0000000e+00
  -8.2000000e+01   4.8000000e+01   0.0000000e+00
  -8.0000000e+01   4.8000000e+01   0.0000000e+00
  -7.8000000e+01   4.8000000e+01   0.0000000e+00
  -7.6000000e+01   4.8000000e+01   0.0000000e+00
  -7.4000000e+01   4.8000000e+01   0.0000000e+00
  -7.2000000e+01   4.8000000e+01   0.0000000e+00
  -7.0000000e+01   4.8000000e+01   0.0000000e+00
  -6.8000000e+01   4.8000000e+01   0.0000000e+00
  -6.6000000e+01   4.8000000e+01   0.0000000e+00
  -6.4000000e+01   4.8000000e+01   0.0000000e+00
  -6.2000000e+01   4.8000000e+01   0.0000000e+00
  -6.0000000e+01   4.8000000e+01   0.0000000e+00
  -5.8000000e+01   4.8000000e+01   0.0000000e+00
  -5.6000000e+01   4.8000000e+01   0.0000000e+00
  -5.4000000e+01   4.8000000e+01   0.0000000e+00
  -5.2000000e+01   4.8000000e+01   0.0000000e+00
  -5.0000000e+01   4.8000000e+01   0.0000000e+00
  -4.8000000e+01   4.8000000e+01   0.0000000e+00
  -4.6000000e+01   4.8000000e+01   0.0000000e+00
  -4.4000000e+01   4.8000000e+01   0.0000000e+00
  -4.2000000e+01   4.8000000e+01   0.0000000e+00
  -4.0000000e+01   4.8000000e+01   0.0000000e+00
  -3.8000000e+01   4.8000000e+01   0.0000000e+00
  -3.6000000e+01   4.8000000e+01   0.0000000e+00
  -3.4000000e+01   4.8000000e+01   0.0000000e+00
  -3.2000000e+01   4.8000000e+01   0.0000000e+00
  -3.0000000e+01   4.8000000e+01   0.0000000e+00
  -2.8000000e+01   4.8000000e+01   0.0000000e+00
  -2.6000000e+01   4.8000000e+01   0.0000000e+00
  -2.4000000e+01   4.8000000e+01   0.0000000e+00
  -2.2000000e+01   4.8000000e+01   0.0000000e+00
  -2.0000000e+01   4.8000000e+01   0.0000000e+00
  -1.8000000e+01   4.8000000e+01   0.0000000e+00
  -1.6000000e+01   4.8000000e+01   0.0000000e+00
  -1.4000000e+01   4.8000000e+01   9.1577132e-01
  -1.2000000e+01   4.8000000e+01   8.9434324e-01
  -1.0000000e+01   4.8000000e+01   9.2244549e-01
  -8.0000000e+00   4.8000000e+01   8.7362266e-01
  -6.0000000e+00   4.8000000e+01   8.4205938e-01
  -4.0000000e+00   4.8000000e+01   8.2728708e-01
  -2.0000000e+00   4.8000000e+01   8.1584593e-01
   0.0000000e+00   4.8000000e+01   8.0576711e-01
   2.0000000e+00   4.8000000e+01   7.9637086e-01
   4.0000000e+00   4.8000000e+01   7.8728028e-01
   6.0000000e+00   4.8000000e+01   7.7815918e-01
   8.0000000e+00   4.8000000e+01   7.6432340e-01
   1.0000000e+01   4.8000000e+01   7.1194994e-01
   1.2000000e+01   4.8000000e+01   7.4046007e-01
   1.4000000e+01   4.8000000e+01   7.6208889e-01
   1.6000000e+01   4.8000000e+01   0.0000000e+00
   1.8000000e+01   4.8000000e+01   0.0000000e+00
   2.0000000e+01   4.8000000e+01   0.0000000e+00
   2.2000000e+01   4.8000000e+01   0.0000000e+00
   2.4000000e+01   4.8000000e+01   0.0000000e+00
   2.6000000e+01   4.8000000e+01   0.0000000e+00
   2.8000000e+01   4.8000000e+01   0.0000000e+00
   3.0000000e+01   4.8000000e+01   0.0000000e+00
   3.2000000e+01   4.8000000e+01   0.0000000e+00
   3.4000000e+01   4.8000000e+01   0.0000000e+00
   3.6000000e+01   4.8000000e+01   0.0000000e+00
   3.8000000e+01   4.8000000e+01   0.0000000e+00
   4.0000000e+01   4.8000000e+01   0.0000000e+00
   4.2000000e+01   4.8000000e+01   0.0000000e+00
   4.4000000e+01   4.8000000e+01   0.0000000e+00
   4.6000000e+01   4.8000000e+01   0.0000000e+00
   4.8000000e+01   4.8000000e+01   0.0000000e+00
   5.0000000e+01   4.8000000e+01   0.0000000e+00
   5.2000000e+01   4.8000000e+01   0.0000000e+00
   5.4000000e+01   4.8000000e+01   0.0000000e+00
   5.6000000e+01   4.8000000e+01   0.0000000e+00
   5.8000000e+01   4.8000000e+01   0.0000000e+00
   6.0000000e+01   4.8000000e+01   0.0000000e+00
   6.2000000e+01   4.8000000e+01   0.0000000e+00
   6.4000000e+01   4.8000000e+01   0.0000000e+00
   6.6000000e+01   4.8000000e+01   0.0000000e+00
   6.8000000e+01   4.8000000e+01   0.0000000e+00
   7.0000000e+01   4.8000000e+01   0.0000000e+00
   7.2000000e+01   4.8000000e+01   0.0000000e+00
   7.4000000e+01   4.8000000e+01   0.0000000e+00
   7.6000000e+01   4.8000000e+01   0.0000000e+00
   7.8000000e+01   4.8000000e+01   0.0000000e+00
   8.0000000e+01   4.8000000e+01   0.0000000e+00
   8.2000000e+01   4.8000000e+01   0.0000000e+00
   8.4000000e+01   4.8000000e+01   0.0000000e+00
   8.6000000e+01   4.8000000e+01   0.0000000e+00
   8.8000000e+01   4.8000000e+01   0.0000000e+00
   9.0000000e+01   4.8000000e+01   0.0000000e+00
   9.2000000e+01   4.8000000e+01   0.0000000e+00
   9.4000000e+01   4.8000000e+01   0.0000000e+00
   9.6000000e+01   4.8000000e+01   0.0000000e+00
   9.8000000e+01   4.8000000e+01   0.0000000e+00
   1.0000000e+02   4.8000000e+01   0.0000000e+00
  -1.0000000e+02   5.0000000e+01   0.0000000e+00
  -9.8000000e+01   5.0000000e+01   0.0000000e+00
  -9.6000000e+01   5.0000000e+01   0.0000000e+00
  -9.4000000e+01   5.0000000e+01   0.0000000e+00
  -9.2000000e+01   5.0000000e+01   0.0000000e+00
  -9.0000000e+01   5.0000000e+01   0.0000000e+00
  -8.8000000e+01   5.0000000e+01   0.0000000e+00
  -8.6000000e+01   5.0000000e+01   0.0000000e+00
  -8.4000000e+01   5.0000000e+01   0.0000000e+00
  -8.2000000e+01   5.0000000e+01   0.0000000e+00
  -8.0000000e+01   5.0000000e+01   0.0000000e+00
  -7.8000000e+01   5.0000000e+01   0.0000000e+00
  -7.6000000e+01   5.0000000e+01   0.0000000e+00
  -7.4000000e+01   5.0000000e+01   0.0000000e+00
  -7.2000000e+01   5.0000000e+01   0.0000000e+00
  -7.0000000e+01   5.0000000e+01   0.0000000e+00
  -6.8000000e+01   5.0000000e+01   0.0000000e+00
  -6.6000000e+01   5.0000000e+01   0.0000000e+00
  -6.4000000e+01   5.0000000e+01   0.0000000e+00
  -6.2000000e+01   5.0000000e+01   0.0000000e+00
  -6.0000000e+01   5.0000000e+01   0.0000000e+00
  -5.8000000e+01   5.0000000e+01   0.0000000e+00
  -5.6000000e+01   5.0000000e+01   0.0000000e+00
  -5.4000000e+01   5.0000000e+01   0.0000000e+00
  -5.2000000e+01   5.0000000e+01   0.0000000e+00
  -5.0000000e+01   5.0000000e+01   0.0000000e+00
  -4.8000000e+01   5.0000000e+01   0.0000000e+00
  -4.6000000e+01   5.0000000e+01   0.0000000e+00
  -4.4000000e+01   5.0000000e+01   0.0000000e+00
  -4.2000000e+01   5.0000000e+01   0.0000000e+00
  -4.0000000e+01   5.0000000e+01   0.0000000e+00
  -3.8000000e+01   5.0000000e+01   0.0000000e+00
  -3.6000000e+01   5.0000000e+01   0.0000000e+00
  -3.4000000e+01   5.0000000e+01   0.0000000e+00
  -3.2000000e+01   5.0000000e+01   0.0000000e+00
  -3.0000000e+01   5.0000000e+01   0.0000000e+00
  -2.8000000e+01   5.0000000e+01   0.0000000e+00
  -2.6000000e+01   5.0000000e+01   0.0000000e+00
  -2.4000000e+01   5.0000000e+01   0.0000000e+00
  -2.2000000e+01   5.0000000e+01   0.0000000e+00
  -2.0000000e+01   5.0000000e+01   0.0000000e+00
  -1.8000000e+01   5.0000000e+01   0.0000000e+00
  -1.6000000e+01   5.0000000e+01   0.0000000e+00
  -1.4000000e+01   5.0000000e+01   0.0000000e+00
  -1.2000000e+01   5.0000000e+01   0.0000000e+00
  -1.0000000e+01   5.0000000e+01   0.0000000e+00
  -8.0000000e+00   5.0000000e+01   0.0000000e+00
  -6.0000000e+00   5.0000000e+01   0.0000000e+00
  -4.0000000e+00   5.0000000e+01   0.0000000e+00
  -2.0000000e+00   5.0000000e+01   0.0000000e+00
   0.0000000e+00   5.0000000e+01   8.4687142e-01
   2.0000000e+00   5.0000000e+01   0.0000000e+00
   4.0000000e+00   5.0000000e+01   0.0000000e+00
   6.0000000e+00   5.0000000e+01   0.0000000e+00
   8.0000000e+00   5.0000000e+01   0.0000000e+00
   1.0000000e+01   5.0000000e+01   0.0000000e+00
   1.2000000e+01   5.0000000e+01   0.0000000e+00
   1.4000000e+01   5.0000000e+01   0.0000000e+00
   1.6000000e+01   5.0000000e+01   0.0000000e+00
   1.8000000e+01   5.0000000e+01   0.0000000e+00
   2.0000000e+01   5.0000000e+01   0.0000000e+00
   2.2000000e+01   5.0000000e+01   0.0000000e+00
   2.4000000e+01   5.0000000e+01   0.0000000e+00
   2.6000000e+01   5.0000000e+01   0.0000000e+00
   2.8000000e+01   5.0000000e+01   0.0000000e+00
   3.0000000e+01   5.0000000e+01   0.0000000e+00
   3.2000000e+01   5.0000000e+01   0.0000000e+00
   3.4000000e+01   5.0000000e+01   0.0000000e+00
   3.6000000e+01   5.0000000e+01   0.0000000e+00
   3.8000000e+01   5.0000000e+01   0.0000000e+00
   4.0000000e+01   5.0000000e+01   0.0000000e+00
   4.2000000e+01   5.0000000e+01   0.0000000e+00
   4.4000000e+01   5.0000000e+01   0.0000000e+00
   4.6000000e+01   5.0000000e+01   0.0000000e+00
   4.8000000e+01   5.0000000e+01   0.0000000e+00
   5.0000000e+01   5.0000000e+01   0.0000000e+00
   5.2000000e+01   5.0000000e+01   0.0000000e+00
   5.4000000e+01   5.0000000e+01   0.0000000e+00
   5.6000000e+01   5.0000000e+01   0.0000000e+00
   5.8000000e+01   5.0000000e+01   0.0000000e+00
   6.0000000e+01   5.0000000e+01   0.0000000e+00
   6.2000000e+01   5.0000000e+01   0.0000000e+00
   6.4000000e+01   5.0000000e+01   0.0000000e+00
   6.6000000e+01   5.0000000e+01   0.0000000e+00
   6.8000000e+01   5.0000000e+01   0.0000000e+00
   7.0000000e+01   5.0000000e+01   0.0000000e+00
   7.2000000e+01   5.0000000e+01   0.0000000e+00
   7.4000000e+01   5.0000000e+01   0.0000000e+00
   7.6000000e+01   5.0000000e+01   0.0000000e+00
   7.8000000e+01   5.0000000e+01   0.0000000e+00
   8.0000000e+01   5.0000000e+01   0.0000000e+00
   8.2000000e+01   5.0000000e+01   0.0000000e+00
   8.4000000e+01   5.0000000e+01   0.0000000e+00
   8.6000000e+01   5.0000000e+01   0.0000000e+00
   8.8000000e+01   5.0000000e+01   0.0000000e+00
   9.0000000e+01   5.0000000e+01   0.0000000e+00
   9.2000000e+01   5.0000000e+01   0.0000000e+00
   9.4000000e+01   5.0000000e+01   0.0000000e+00
   9.6000000e+01   5.0000000e+01   0.0000000e+00
   9.8000000e+01   5.0000000e+01   0.0000000e+00
   1.0000000e+02   5.0000000e+01   0.0000000e+00
  -1.0000000e+02   5.2000000e+01   0.0000000e+00
  -9.8000000e+01   5.2000000e+01   0.0000000e+00
  -9.6000000e+01   5.2000000e+01   0.0000000e+00
  -9.4000000e+01   5.2000000e+01   0.0000000e+00
  -9.2000000e+01   5.2000000e+01   0.0000000e+00
  -9.0000000e+01   5.2000000e+01   0.0000000e+00
  -8.8000000e+01   5.2000000e+01   0.0000000e+00
  -8.6000000e+01   5.2000000e+01   0.0000000e+00
  -8.4000000e+01   5.2000000e+01   0.0000000e+00
  -8.2000000e+01   5.2000000e+01   0.0000000e+00
  -8.0000000e+01   5.2000000e+01   0.0000000e+00
  -7.8000000e+01   5.2000000e+01   0.0000000e+00
  -7.6000000e+01   5.2000000e+01   0.0000000e+00
  -7.4000000e+01   5.2000000e+01   0.0000000e+00
  -7.2000000e+01   5.2000000e+01   0.0000000e+00
  -7.0000000e+01   5.2000000e+01   0.0000000e+00
  -6.8000000e+01   5.2000000e+01   0.0000000e+00
  -6.6000000e+01   5.2000000e+01   0.0000000e+00
  -6.4000000e+01   5.2000000e+01   0.0000000e+00
  -6.2000000e+01   5.2000000e+01   0.0000000e+00
  -6.0000000e+01   5.2000000e+01   0.0000000e+00
  -5.8000000e+01   5.2000000e+01   0.0000000e+00
  -5.6000000e+01   5.2000000e+01   0.0000000e+00
  -5.4000000e+01   5.2000000e+01   0.0000000e+00
  -5.2000000e+01   5.2000000e+01   0.0000000e+00
  -5.0000000e+01   5.2000000e+01   0.0000000e+00
  -4.8000000e+01   5.2000000e+01   0.0000000e+00
  -4.6000000e+01   5.2000000e+01   0.0000000e+00
  -4.4000000e+01   5.2000000e+01   0.0000000e+00
  -4.2000000e+01   5.2000000e+01   0.0000000e+00
  -4.0000000e+01   5.2000000e+01   0.0000000e+00
  -3.8000000e+01   5.2000000e+01   0.0000000e+00
  -3.6000000e+01   5.2000000e+01   0.0000000e+00
  -3.4000000e+01   5.2000000e+01   0.0000000e+00
  -3.2000000e+01   5.2000000e+01   0.0000000e+00
  -3.0000000e+01   5.2000000e+01   0.0000000e+00
  -2.8000000e+01   5.2000000e+01   0.0000000e+00
  -2.6000000e+01   5.2000000e+01   0.0000000e+00
  -2.4000000e+01   5.2000000e+01   0.0000000e+00
  -2.2000000e+01   5.2000000e+01   0.0000000e+00
  -2.0000000e+01   5.2000000e+01   0.0000000e+00
  -1.8000000e+01   5.2000000e+01   0.0000000e+00
  -1.6000000e+01   5.2000000e+01   0.0000000e+00
  -1.4000000e+01   5.2000000e+01   0.0000000e+00
  -1.2000000e+01   5.2000000e+01   0.0000000e+00
  -1.0000000e+01   5.2000000e+01   0.0000000e+00
  -8.0000000e+00   5.2000000e+01   0.0000000e+00
  -6.0000000e+00   5.2000000e+01   0.0000000e+00
  -4.0000000e+00   5.2000000e+01   0.0000000e+00
  -2.0000000e+00   5.2000000e+01   0.0000000e+00
   0.0000000e+00   5.2000000e+01   0.0000000e+00
   2.0000000e+00   5.2000000e+01   0.0000000e+00
   4.0000000e+00   5.2000000e+01   0.0000000e+00
   6.0000000e+00   5.2000000e+01   0.0000000e+00
   8.0000000e+00   5.2000000e+01   0.0000000e+00
   1.0000000e+01   5.2000000e+01   0.0000000e+00
   1.2000000e+01   5.2000000e+01   0.0000000e+00
   1.4000000e+01   5.2000000e+01   0.0000000e+00
   1.6000000e+01   5.2000000e+01   0.0000000e+00
   1.8000000e+01   5.2000000e+01   0.0000000e+00
   2.0000000e+01   5.2000000e+01   0.0000000e+00
   2.2000000e+01   5.2000000e+01   0.0000000e+00
   2.4000000e+01   5.2000000e+01   0.0000000e+00
   2.6000000e+01   5.2000000e+01   0.0000000e+00
   2.8000000e+01   5.2000000e+01   0.0000000e+00
   3.0000000e+01   5.2000000e+01   0.0000000e+00
   3.2000000e+01   5.2000000e+01   0.0000000e+00
   3.4000000e+01   5.2000000e+01   0.0000000e+00
   3.6000000e+01   5.2000000e+01   0.0000000e+00
   3.8000000e+01   5.2000000e+01   0.0000000e+00
   4.0000000e+01   5.2000000e+01   0.0000000e+00
   4.2000000e+01   5.2000000e+01   0.0000000e+00
   4.4000000e+01   5.2000000e+01   0.0000000e+00
   4.6000000e+01   5.2000000e+01   0.0000000e+00
   4.8000000e+01   5.2000000e+01   0.0000000e+00
   5.0000000e+01   5.2000000e+01   0.0000000e+00
   5.2000000e+01   5.2000000e+01   0.0000000e+00
   5.4000000e+01   5.2000000e+01   0.0000000e+00
   5.6000000e+01   5.2000000e+01   0.0000000e+00
   5.8000000e+01   5.2000000e+01   0.0000000e+00
   6.0000000e+01   5.2000000e+01   0.0000000e+00
   6.2000000e+01   5.2000000e+01   0.0000000e+00
   6.4000000e+01   5.2000000e+01   0.0000000e+00
   6.6000000e+01   5.2000000e+01   0.0000000e+00
   6.8000000e+01   5.2000000e+01   0.0000000e+00
   7.0000000e+01   5.2000000e+01   0.0000000e+00
   7.2000000e+01   5.2000000e+01   0.0000000e+00
   7.4000000e+01   5.2000000e+01   0.0000000e+00
   7.6000000e+01   5.2000000e+01   0.0000000e+00
   7.8000000e+01   5.2000000e+01   0.0000000e+00
   8.0000000e+01   5.2000000e+01   0.0000000e+00
   8.2000000e+01   5.2000000e+01   0.0000000e+00
   8.4000000e+01   5.2000000e+01   0.0000000e+00
   8.6000000e+01   5.2000000e+01   0.0000000e+00
   8.8000000e+01   5.2000000e+01   0.0000000e+00
   9.0000000e+01   5.2000000e+01   0.0000000e+00
   9.2000000e+01   5.2000000e+01   0.0000000e+00
   9.4000000e+01   5.2000000e+01   0.0000000e+00
   9.6000000e+01   5.2000000e+01   0.0000000e+00
   9.8000000e+01   5.2000000e+01   0.0000000e+00
   1.0000000e+02   5.2000000e+01   0.0000000e+00
  -1.0000000e+02   5.4000000e+01   0.0000000e+00
  -9.8000000e+01   5.4000000e+01   0.0000000e+00
  -9.6000000e+01   5.4000000e+01   0.0000000e+00
  -9.4000000e+01   5.4000000e+01   0.0000000e+00
  -9.2000000e+01   5.4000000e+01   0.0000000e+00
  -9.0000000e+01   5.4000000e+01   0.0000000e+00
  -8.8000000e+01   5.4000000e+01   0.0000000e+00
  -8.6000000e+01   5.4000000e+01   0.0000000e+00
  -8.4000000e+01   5.4000000e+01   0.0000000e+00
  -8.2000000e+01   5.4000000e+01   0.0000000e+00
  -8.0000000e+01   5.4000000e+01   0.0000000e+00
  -7.8000000e+01   5.4000000e+01   0.0000000e+00
  -7.6000000e+01   5.4000000e+01   0.0000000e+00
  -7.4000000e+01   5.4000000e+01   0.0000000e+00
  -7.2000000e+01   5.4000000e+01   0.0000000e+00
  -7.0000000e+01   5.4000000e+01   0.0000000e+00
  -6.8000000e+01   5.4000000e+01   0.0000000e+00
  -6.6000000e+01   5.4000000e+01   0.0000000e+00
  -6.4000000e+01   5.4000000e+01   0.0000000e+00
  -6.2000000e+01   5.4000000e+01   0.0000000e+00
  -6.0000000e+01   5.4000000e+01   0.0000000e+00
  -5.8000000e+01   5.4000000e+01   0.0000000e+00
  -5.6000000e+01   5.4000000e+01   0.0000000e+00
  -5.4000000e+01   5.4000000e+01   0.0000000e+00
  -5.2000000e+01   5.4000000e+01   0.0000000e+00
  -5.0000000e+01   5.4000000e+01   0.0000000e+00
  -4.8000000e+01   5.4000000e+01   0.0000000e+00
  -4.6000000e+01   5.4000000e+01   0.0000000e+00
  -4.4000000e+01   5.4000000e+01   0.0000000e+00
  -4.2000000e+01   5.4000000e+01   0.0000000e+00
  -4.0000000e+01   5.4000000e+01   0.0000000e+00
  -3.8000000e+01   5.4000000e+01   0.0000000e+00
  -3.6000000e+01   5.4000000e+01   0.0000000e+00
  -3.4000000e+01   5.4000000e+01   0.0000000e+00
  -3.2000000e+01   5.4000000e+01   0.0000000e+00
  -3.0000000e+01   5.4000000e+01   0.0000000e+00
  -2.8000000e+01   5.4000000e+01   0.0000000e+00
  -2.6000000e+01   5.4000000e+01   0.0000000e+00
  -2.4000000e+01   5.4000000e+01   0.0000000e+00
  -2.2000000e+01   5.4000000e+01   0.0000000e+00
  -2.0000000e+01   5.4000000e+01   0.0000000e+00
  -1.8000000e+01   5.4000000e+01   0.0000000e+00
  -1.6000000e+01   5.4000000e+01   0.0000000e+00
  -1.4000000e+01   5.4000000e+01   0.0000000e+00
  -1.2000000e+01   5.4000000e+01   0.0000000e+00
  -1.0000000e+01   5.4000000e+01   0.0000000e+00
  -8.0000000e+00   5.4000000e+01   0.0000000e+00
  -6.0000000e+00   5.4000000e+01   0.0000000e+00
  -4.0000000e+00   5.4000000e+01   0.0000000e+00
  -2.0000000e+00   5.4000000e+01   0.0000000e+00
   0.0000000e+00   5.4000000e+01   0.0000000e+00
   2.0000000e+00   5.4000000e+01   0.0000000e+00
   4.0000000e+00   5.4000000e+01   0.0000000e+00
   6.0000000e+00   5.4000000e+01   0.0000000e+00
   8.0000000e+00   5.4000000e+01   0.0000000e+00
   1.0000000e+01   5.4000000e+01   0.0000000e+00
   1.2000000e+01   5.4000000e+01   0.0000000e+00
   1.4000000e+01   5.4000000e+01   0.0000000e+00
   1.6000000e+01   5.4000000e+01   0.0000000e+00
   1.8000000e+01   5.4000000e+01   0.0000000e+00
   2.0000000e+01   5.4000000e+01   0.0000000e+00
   2.2000000e+01   5.4000000e+01   0.0000000e+00
   2.4000000e+01   5.4000000e+01   0.0000000e+00
   2.6000000e+01   5.4000000e+01   0.0000000e+00
   2.8000000e+01   5.4000000e+01   0.0000000e+00
   3.0000000e+01   5.4000000e+01   0.0000000e+00
   3.2000000e+01   5.4000000e+01   0.0000000e+00
   3.4000000e+01   5.4000000e+01   0.0000000e+00
   3.6000000e+01   5.4000000e+01   0.0000000e+00
   3.8000000e+01   5.4000000e+01   0.0000000e+00
   4.0000000e+01   5.4000000e+01   0.0000000e+00
   4.2000000e+01   5.4000000e+01   0.0000000e+00
   4.4000000e+01   5.4000000e+01   0.0000000e+00
   4.6000000e+01   5.4000000e+01   0.0000000e+00
   4.8000000e+01   5.4000000e+01   0.0000000e+00
   5.0000000e+01   5.4000000e+01   0.0000000e+00
   5.2000000e+01   5.4000000e+01   0.0000000e+00
   5.4000000e+01   5.4000000e+01   0.0000000e+00
   5.6000000e+01   5.4000000e+01   0.0000000e+00
   5.8000000e+01   5.4000000e+01   0.0000000e+00
   6.0000000e+01   5.4000000e+01   0.0000000e+00
   6.2000000e+01   5.4000000e+01   0.0000000e+00
   6.4000000e+01   5.4000000e+01   0.0000000e+00
   6.6000000e+01   5.4000000e+01   0.0000000e+00
   6.8000000e+01   5.4000000e+01   0.0000000e+00
   7.0000000e+01   5.4000000e+01   0.0000000e+00
   7.2000000e+01   5.4000000e+01   0.0000000e+00
   7.4000000e+01   5.4000000e+01   0.0000000e+00
   7.6000000e+01   5.4000000e+01   0.0000000e+00
   7.8000000e+01   5.4000000e+01   0.0000000e+00
   8.0000000e+01   5.4000000e+01   0.0000000e+00
   8.2000000e+01   5.4000000e+01   0.0000000e+00
   8.4000000e+01   5.4000000e+01   0.0000000e+00
   8.6000000e+01   5.4000000e+01   0.0000000e+00
   8.8000000e+01   5.4000000e+01   0.0000000e+00
   9.0000000e+01   5.4000000e+01   0.0000000e+00
   9.2000000e+01   5.4000000e+01   0.0000000e+00
   9.4000000e+01   5.4000000e+01   0.0000000e+00
   9.6000000e+01   5.4000000e+01   0.0000000e+00
   9.8000000e+01   5.4000000e+01   0.0000000e+00
   1.0000000e+02   5.4000000e+01   0.0000000e+00
  -1.0000000e+02   5.6000000e+01   0.0000000e+00
  -9.8000000e+01   5.6000000e+01   0.0000000e+00
  -9.6000000e+01   5.6000000e+01   0.0000000e+00
  -9.4000000e+01   5.6000000e+01   0.0000000e+00
  -9.2000000e+01   5.6000000e+01   0.0000000e+00
  -9.0000000e+01   5.6000000e+01   0.0000000e+00
  -8.8000000e+01   5.6000000e+01   0.0000000e+00
  -8.6000000e+01   5.6000000e+01   0.0000000e+00
  -8.4000000e+01   5.6000000e+01   0.0000000e+00
  -8.2000000e+01   5.6000000e+01   0.0000000e+00
  -8.0000000e+01   5.6000000e+01   0.0000000e+00
  -7.8000000e+01   5.6000000e+01   0.0000000e+00
  -7.6000000e+01   5.6000000e+01   0.0000000e+00
  -7.4000000e+01   5.6000000e+01   0.0000000e+00
  -7.2000000e+01   5.6000000e+01   0.0000000e+00
  -7.0000000e+01   5.6000000e+01   0.0000000e+00
  -6.8000000e+01   5.6000000e+01   0.0000000e+00
  -6.6000000e+01   5.6000000e+01   0.0000000e+00
  -6.4000000e+01   5.6000000e+01   0.0000000e+00
  -6.2000000e+01   5.6000000e+01   0.0000000e+00
  -6.0000000e+01   5.6000000e+01   0.0000000e+00
  -5.8000000e+01   5.6000000e+01   0.0000000e+00
  -5.6000000e+01   5.6000000e+01   0.0000000e+00
  -5.4000000e+01   5.6000000e+01   0.0000000e+00
  -5.2000000e+01   5.6000000e+01   0.0000000e+00
  -5.0000000e+01   5.6000000e+01   0.0000000e+00
  -4.8000000e+01   5.6000000e+01   0.0000000e+00
  -4.6000000e+01   5.6000000e+01   0.0000000e+00
  -4.4000000e+01   5.6000000e+01   0.0000000e+00
  -4.2000000e+01   5.6000000e+01   0.0000000e+00
  -4.0000000e+01   5.6000000e+01   0.0000000e+00
  -3.8000000e+01   5.6000000e+01   0.0000000e+00
  -3.6000000e+01   5.6000000e+01   0.0000000e+00
  -3.4000000e+01   5.6000000e+01   0.0000000e+00
  -3.2000000e+01   5.6000000e+01   0.0000000e+00
  -3.0000000e+01   5.6000000e+01   0.0000000e+00
  -2.8000000e+01   5.6000000e+01   0.0000000e+00
  -2.6000000e+01   5.6000000e+01   0.0000000e+00
  -2.4000000e+01   5.6000000e+01   0.0000000e+00
  -2.2000000e+01   5.6000000e+01   0.0000000e+00
  -2.0000000e+01   5.6000000e+01   0.0000000e+00
  -1.8000000e+01   5.6000000e+01   0.0000000e+00
  -1.6000000e+01   5.6000000e+01   0.0000000e+00
  -1.4000000e+01   5.6000000e+01   0.0000000e+00
  -1.2000000e+01   5.6000000e+01   0.0000000e+00
  -1.0000000e+01   5.6000000e+01   0.0000000e+00
  -8.0000000e+00   5.6000000e+01   0.0000000e+00
  -6.0000000e+00   5.6000000e+01   0.0000000e+00
  -4.0000000e+00   5.6000000e+01   0.0000000e+00
  -2.0000000e+00   5.6000000e+01   0.0000000e+00
   0.0000000e+00   5.6000000e+01   0.0000000e+00
   2.0000000e+00   5.6000000e+01   0.0000000e+00
   4.0000000e+00   5.6000000e+01   0.0000000e+00
   6.0000000e+00   5.6000000e+01   0.0000000e+00
   8.0000000e+00   5.6000000e+01   0.0000000e+00
   1.0000000e+01   5.6000000e+01   0.0000000e+00
   1.2000000e+01   5.6000000e+01   0.0000000e+00
   1.4000000e+01   5.6000000e+01   0.0000000e+00
   1.6000000e+01   5.6000000e+01   0.0000000e+00
   1.8000000e+01   5.6000000e+01   0.0000000e+00
   2.0000000e+01   5.6000000e+01   0.0000000e+00
   2.2000000e+01   5.6000000e+01   0.0000000e+00
   2.4000000e+01   5.6000000e+01   0.0000000e+00
   2.6000000e+01   5.6000000e+01   0.0000000e+00
   2.8000000e+01   5.6000000e+01   0.0000000e+00
   3.0000000e+01   5.6000000e+01   0.0000000e+00
   3.2000000e+01   5.6000000e+01   0.0000000e+00
   3.4000000e+01   5.6000000e+01   0.0000000e+00
   3.6000000e+01   5.6000000e+01   0.0000000e+00
   3.8000000e+01   5.6000000e+01   0.0000000e+00
   4.0000000e+01   5.6000000e+01   0.0000000e+00
   4.2000000e+01   5.6000000e+01   0.0000000e+00
   4.4000000e+01   5.6000000e+01   0.0000000e+00
   4.6000000e+01   5.6000000e+01   0.0000000e+00
   4.8000000e+01   5.6000000e+01   0.0000000e+00
   5.0000000e+01   5.6000000e+01   0.0000000e+00
   5.2000000e+01   5.6000000e+01   0.0000000e+00
   5.4000000e+01   5.6000000e+01   0.0000000e+00
   5.6000000e+01   5.6000000e+01   0.0000000e+00
   5.8000000e+01   5.6000000e+01   0.0000000e+00
   6.0000000e+01   5.6000000e+01   0.0000000e+00
   6.2000000e+01   5.6000000e+01   0.0000000e+00
   6.4000000e+01   5.6000000e+01   0.0000000e+00
   6.6000000e+01   5.6000000e+01   0.0000000e+00
   6.8000000e+01   5.6000000e+01   0.0000000e+00
   7.0000000e+01   5.6000000e+01   0.0000000e+00
   7.2000000e+01   5.6000000e+01   0.0000000e+00
   7.4000000e+01   5.6000000e+01   0.0000000e+00
   7.6000000e+01   5.6000000e+01   0.0000000e+00
   7.8000000e+01   5.6000000e+01   0.0000000e+00
   8.0000000e+01   5.6000000e+01   0.0000000e+00
   8.2000000e+01   5.6000000e+01   0.0000000e+00
   8.4000000e+01   5.6000000e+01   0.0000000e+00
   8.6000000e+01   5.6000000e+01   0.0000000e+00
   8.8000000e+01   5.6000000e+01   0.0000000e+00
   9.0000000e+01   5.6000000e+01   0.0000000e+00
   9.2000000e+01   5.6000000e+01   0.0000000e+00
   9.4000000e+01   5.6000000e+01   0.0000000e+00
   9.6000000e+01   5.6000000e+01   0.0000000e+00
   9.8000000e+01   5.6000000e+01   0.0000000e+00
   1.0000000e+02   5.6000000e+01   0.0000000e+00
  -1.0000000e+02   5.8000000e+01   0.0000000e+00
  -9.8000000e+01   5.8000000e+01   0.0000000e+00
  -9.6000000e+01   5.8000000e+01   0.0000000e+00
  -9.4000000e+01   5.8000000e+01   0.0000000e+00
  -9.2000000e+01   5.8000000e+01   0.0000000e+00
  -9.0000000e+01   5.8000000e+01   0.0000000e+00
  -8.8000000e+01   5.8000000e+01   0.0000000e+00
  -8.6000000e+01   5.8000000e+01   0.0000000e+00
  -8.4000000e+01   5.8000000e+01   0.0000000e+00
  -8.2000000e+01   5.8000000e+01   0.0000000e+00
  -8.0000000e+01   5.8000000e+01   0.0000000e+00
  -7.8000000e+01   5.8000000e+01   0.0000000e+00
  -7.6000000e+01   5.8000000e+01   0.0000000e+00
  -7.4000000e+01   5.8000000e+01   0.0000000e+00
  -7.2000000e+01   5.8000000e+01   0.0000000e+00
  -7.0000000e+01   5.8000000e+01   0.0000000e+00
  -6.8000000e+01   5.8000000e+01   0.0000000e+00
  -6.6000000e+01   5.8000000e+01   0.0000000e+00
  -6.4000000e+01   5.8000000e+01   0.0000000e+00
  -6.2000000e+01   5.8000000e+01   0.0000000e+00
  -6.0000000e+01   5.8000000e+01   0.0000000e+00
  -5.8000000e+01   5.8000000e+01   0.0000000e+00
  -5.6000000e+01   5.8000000e+01   0.0000000e+00
  -5.4000000e+01   5.8000000e+01   0.0000000e+00
  -5.2000000e+01   5.8000000e+01   0.0000000e+00
  -5.0000000e+01   5.8000000e+01   0.0000000e+00
  -4.8000000e+01   5.8000000e+01   0.0000000e+00
  -4.6000000e+01   5.8000000e+01   0.0000000e+00
  -4.4000000e+01   5.8000000e+01   0.0000000e+00
  -4.2000000e+01   5.8000000e+01   0.0000000e+00
  -4.0000000e+01   5.8000000e+01   0.0000000e+00
  -3.8000000e+01   5.8000000e+01   0.0000000e+00
  -3.6000000e+01   5.8000000e+01   0.0000000e+00
  -3.4000000e+01   5.8000000e+01   0.0000000e+00
  -3.2000000e+01   5.8000000e+01   0.0000000e+00
  -3.0000000e+01   5.8000000e+01   0.0000000e+00
  -2.8000000e+01   5.8000000e+01   0.0000000e+00
  -2.6000000e+01   5.8000000e+01   0.0000000e+00
  -2.4000000e+01   5.8000000e+01   0.0000000e+00
  -2.2000000e+01   5.8000000e+01   0.0000000e+00
  -2.0000000e+01   5.8000000e+01   0.0000000e+00
  -1.8000000e+01   5.8000000e+01   0.0000000e+00
  -1.6000000e+01   5.8000000e+01   0.0000000e+00
  -1.4000000e+01   5.8000000e+01   0.0000000e+00
  -1.2000000e+01   5.8000000e+01   0.0000000e+00
  -1.0000000e+01   5.8000000e+01   0.0000000e+00
  -8.0000000e+00   5.8000000e+01   0.0000000e+00
  -6.0000000e+00   5.8000000e+01   0.0000000e+00
  -4.0000000e+00   5.8000000e+01   0.0000000e+00
  -2.0000000e+00   5.8000000e+01   0.0000000e+00
   0.0000000e+00   5.8000000e+01   0.0000000e+00
   2.0000000e+00   5.8000000e+01   0.0000000e+00
   4.0000000e+00   5.8000000e+01   0.0000000e+00
   6.0000000e+00   5.8000000e+01   0.0000000e+00
   8.0000000e+00   5.8000000e+01   0.0000000e+00
   1.0000000e+01   5.8000000e+01   0.0000000e+00
   1.2000000e+01   5.8000000e+01   0.0000000e+00
   1.4000000e+01   5.8000000e+01   0.0000000e+00
   1.6000000e+01   5.8000000e+01   0.0000000e+00
   1.8000000e+01   5.8000000e+01   0.0000000e+00
   2.0000000e+01   5.8000000e+01   0.0000000e+00
   2.2000000e+01   5.8000000e+01   0.0000000e+00
   2.4000000e+01   5.8000000e+01   0.0000000e+00
   2.6000000e+01   5.8000000e+01   0.0000000e+00
   2.8000000e+01   5.8000000e+01   0.0000000e+00
   3.0000000e+01   5.8000000e+01   0.0000000e+00
   3.2000000e+01   5.8000000e+01   0.0000000e+00
   3.4000000e+01   5.8000000e+01   0.0000000e+00
   3.6000000e+01   5.8000000e+01   0.0000000e+00
   3.8000000e+01   5.8000000e+01   0.0000000e+00
   4.0000000e+01   5.8000000e+01   0.0000000e+00
   4.2000000e+01   5.8000000e+01   0.0000000e+00
   4.4000000e+01   5.8000000e+01   0.0000000e+00
   4.6000000e+01   5.8000000e+01   0.0000000e+00
   4.8000000e+01   5.8000000e+01   0.0000000e+00
   5.0000000e+01   5.8000000e+01   0.0000000e+00
   5.2000000e+01   5.8000000e+01   0.0000000e+00
   5.4000000e+01   5.8000000e+01   0.0000000e+00
   5.6000000e+01   5.8000000e+01   0.0000000e+00
   5.8000000e+01   5.8000000e+01   0.0000000e+00
   6.0000000e+01   5.8000000e+01   0.0000000e+00
   6.2000000e+01   5.8000000e+01   0.0000000e+00
   6.4000000e+01   5.8000000e+01   0.0000000e+00
   6.6000000e+01   5.8000000e+01   0.0000000e+00
   6.8000000e+01   5.8000000e+01   0.0000000e+00
   7.0000000e+01   5.8000000e+01   0.0000000e+00
   7.2000000e+01   5.8000000e+01   0.0000000e+00
   7.4000000e+01   5.8000000e+01   0.0000000e+00
   7.6000000e+01   5.8000000e+01   0.0000000e+00
   7.8000000e+01   5.8000000e+01   0.0000000e+00
   8.0000000e+01   5.8000000e+01   0.0000000e+00
   8.2000000e+01   5.8000000e+01   0.0000000e+00
   8.4000000e+01   5.8000000e+01   0.0000000e+00
   8.6000000e+01   5.8000000e+01   0.0000000e+00
   8.8000000e+01   5.8000000e+01   0.0000000e+00
   9.0000000e+01   5.8000000e+01   0.0000000e+00
   9.2000000e+01   5.8000000e+01   0.0000000e+00
   9.4000000e+01   5.8000000e+01   0.0000000e+00
   9.6000000e+01   5.8000000e+01   0.0000000e+00
   9.8000000e+01   5.8000000e+01   0.0000000e+00
   1.0000000e+02   5.8000000e+01   0.0000000e+00
  -1.0000000e+02   6.0000000e+01   0.0000000e+00
  -9.8000000e+01   6.0000000e+01   0.0000000e+00
  -9.6000000e+01   6.0000000e+01   0.0000000e+00
  -9.4000000e+01   6.0000000e+01   0.0000000e+00
  -9.2000000e+01   6.0000000e+01   0.0000000e+00
  -9.0000000e+01   6.0000000e+01   0.0000000e+00
  -8.8000000e+01   6.0000000e+01   0.0000000e+00
  -8.6000000e+01   6.0000000e+01   0.0000000e+00
  -8.4000000e+01   6.0000000e+01   0.0000000e+00
  -8.2000000e+01   6.0000000e+01   0.0000000e+00
  -8.0000000e+01   6.0000000e+01   0.0000000e+00
  -7.8000000e+01   6.0000000e+01   0.0000000e+00
  -7.6000000e+01   6.0000000e+01   0.0000000e+00
  -7.4000000e+01   6.0000000e+01   0.0000000e+00
  -7.2000000e+01   6.0000000e+01   0.0000000e+00
  -7.0000000e+01   6.0000000e+01   0.0000000e+00
  -6.8000000e+01   6.0000000e+01   0.0000000e+00
  -6.6000000e+01   6.0000000e+01   0.0000000e+00
  -6.4000000e+01   6.0000000e+01   0.0000000e+00
  -6.2000000e+01   6.0000000e+01   0.0000000e+00
  -6.0000000e+01   6.0000000e+01   0.0000000e+00
  -5.8000000e+01   6.0000000e+01   0.0000000e+00
  -5.6000000e+01   6.0000000e+01   0.0000000e+00
  -5.4000000e+01   6.0000000e+01   0.0000000e+00
  -5.2000000e+01   6.0000000e+01   0.0000000e+00
  -5.0000000e+01   6.0000000e+01   0.0000000e+00
  -4.8000000e+01   6.0000000e+01   0.0000000e+00
  -4.6000000e+01   6.0000000e+01   0.0000000e+00
  -4.4000000e+01   6.0000000e+01   0.0000000e+00
  -4.2000000e+01   6.0000000e+01   0.0000000e+00
  -4.0000000e+01   6.0000000e+01   0.0000000e+00
  -3.8000000e+01   6.0000000e+01   0.0000000e+00
  -3.6000000e+01   6.0000000e+01   0.0000000e+00
  -3.4000000e+01   6.0000000e+01   0.0000000e+00
  -3.2000000e+01   6.0000000e+01   0.0000000e+00
  -3.0000000e+01   6.0000000e+01   0.0000000e+00
  -2.8000000e+01   6.0000000e+01   0.0000000e+00
  -2.6000000e+01   6.0000000e+01   0.0000000e+00
  -2.4000000e+01   6.0000000e+01   0.0000000e+00
  -2.2000000e+01   6.0000000e+01   0.0000000e+00
  -2.0000000e+01   6.0000000e+01   0.0000000e+00
  -1.8000000e+01   6.0000000e+01   0.0000000e+00
  -1.6000000e+01   6.0000000e+01   0.0000000e+00
  -1.4000000e+01   6.0000000e+01   0.0000000e+00
  -1.2000000e+01   6.0000000e+01   0.0000000e+00
  -1.0000000e+01   6.0000000e+01   0.0000000e+00
  -8.0000000e+00   6.0000000e+01   0.0000000e+00
  -6.0000000e+00   6.0000000e+01   0.0000000e+00
  -4.0000000e+00   6.0000000e+01   0.0000000e+00
  -2.0000000e+00   6.0000000e+01   0.0000000e+00
   0.0000000e+00   6.0000000e+01   0.0000000e+00
   2.0000000e+00   6.0000000e+01   0.0000000e+00
   4.0000000e+00   6.0000000e+01   0.0000000e+00
   6.0000000e+00   6.0000000e+01   0.0000000e+00
   8.0000000e+00   6.0000000e+01   0.0000000e+00
   1.0000000e+01   6.0000000e+01   0.0000000e+00
   1.2000000e+01   6.0000000e+01   0.0000000e+00
   1.4000000e+01   6.0000000e+01   0.0000000e+00
   1.6000000e+01   6.0000000e+01   0.0000000e+00
   1.8000000e+01   6.0000000e+01   0.0000000e+00
   2.0000000e+01   6.0000000e+01   0.0000000e+00
   2.2000000e+01   6.0000000e+01   0.0000000e+00
   2.4000000e+01   6.0000000e+01   0.0000000e+00
   2.6000000e+01   6.0000000e+01   0.0000000e+00
   2.8000000e+01   6.0000000e+01   0.0000000e+00
   3.0000000e+01   6.0000000e+01   0.0000000e+00
   3.2000000e+01   6.0000000e+01   0.0000000e+00
   3.4000000e+01   6.0000000e+01   0.0000000e+00
   3.6000000e+01   6.0000000e+01   0.0000000e+00
   3.8000000e+01   6.0000000e+01   0.0000000e+00
   4.0000000e+01   6.0000000e+01   0.0000000e+00
   4.2000000e+01   6.0000000e+01   0.0000000e+00
   4.4000000e+01   6.0000000e+01   0.0000000e+00
   4.6000000e+01   6.0000000e+01   0.0000000e+00
   4.8000000e+01   6.0000000e+01   0.0000000e+00
   5.0000000e+01   6.0000000e+01   0.0000000e+00
   5.2000000e+01   6.0000000e+01   0.0000000e+00
   5.4000000e+01   6.0000000e+01   0.0000000e+00
   5.6000000e+01   6.0000000e+01   0.0000000e+00
   5.8000000e+01   6.0000000e+01   0.0000000e+00
   6.0000000e+01   6.0000000e+01   0.0000000e+00
   6.2000000e+01   6.0000000e+01   0.0000000e+00
[truncated: 99,912 more chars]
