# Supplementary material for: Linking photoelectron circular dichroism to the asymmetric total photoemission yield measured in aerosol nanoparticles of tyrosine
Source: Nat Commun. 2026 Mar 24;17:2792. doi: 10.1038/s41467-026-70997-w (PMC13018607; doi:10.1038/s41467-026-70997-w)
Supplement: Supplementary file 4 — Source Data [file 41467_2026_70997_MOESM4_ESM.zip › source_data/Figure4/Fig4bcd_X.dat]

  -3.1622777e-02  -3.0990321e-02  -3.0357866e-02  -2.9725410e-02  -2.9092954e-02  -2.8460499e-02  -2.7828043e-02  -2.7195588e-02  -2.6563132e-02  -2.5930677e-02  -2.5298221e-02  -2.4665766e-02  -2.4033310e-02  -2.3400855e-02  -2.2768399e-02  -2.2135944e-02  -2.1503488e-02  -2.0871033e-02  -2.0238577e-02  -1.9606121e-02  -1.8973666e-02  -1.8341210e-02  -1.7708755e-02  -1.7076299e-02  -1.6443844e-02  -1.5811388e-02  -1.5178933e-02  -1.4546477e-02  -1.3914022e-02  -1.3281566e-02  -1.2649111e-02  -1.2016655e-02  -1.1384200e-02  -1.0751744e-02  -1.0119289e-02  -9.4868330e-03  -8.8543774e-03  -8.2219219e-03  -7.5894664e-03  -6.9570109e-03  -6.3245553e-03  -5.6920998e-03  -5.0596443e-03  -4.4271887e-03  -3.7947332e-03  -3.1622777e-03  -2.5298221e-03  -1.8973666e-03  -1.2649111e-03  -6.3245553e-04   0.0000000e+00   6.3245553e-04   1.2649111e-03   1.8973666e-03   2.5298221e-03   3.1622777e-03   3.7947332e-03   4.4271887e-03   5.0596443e-03   5.6920998e-03   6.3245553e-03   6.9570109e-03   7.5894664e-03   8.2219219e-03   8.8543774e-03   9.4868330e-03   1.0119289e-02   1.0751744e-02   1.1384200e-02   1.2016655e-02   1.2649111e-02   1.3281566e-02   1.3914022e-02   1.4546477e-02   1.5178933e-02   1.5811388e-02   1.6443844e-02   1.7076299e-02   1.7708755e-02   1.8341210e-02   1.8973666e-02   1.9606121e-02   2.0238577e-02   2.0871033e-02   2.1503488e-02   2.2135944e-02   2.2768399e-02   2.3400855e-02   2.4033310e-02   2.4665766e-02   2.5298221e-02   2.5930677e-02   2.6563132e-02   2.7195588e-02   2.7828043e-02   2.8460499e-02   2.9092954e-02   2.9725410e-02   3.0357866e-02   3.0990321e-02   3.1622777e-02
  -3.2235348e-01  -3.1590641e-01  -3.0945934e-01  -3.0301227e-01  -2.9656520e-01  -2.9011813e-01  -2.8367106e-01  -2.7722399e-01  -2.7077692e-01  -2.6432985e-01  -2.5788278e-01  -2.5143571e-01  -2.4498864e-01  -2.3854157e-01  -2.3209450e-01  -2.2564743e-01  -2.1920036e-01  -2.1275330e-01  -2.0630623e-01  -1.9985916e-01  -1.9341209e-01  -1.8696502e-01  -1.8051795e-01  -1.7407088e-01  -1.6762381e-01  -1.6117674e-01  -1.5472967e-01  -1.4828260e-01  -1.4183553e-01  -1.3538846e-01  -1.2894139e-01  -1.2249432e-01  -1.1604725e-01  -1.0960018e-01  -1.0315311e-01  -9.6706043e-02  -9.0258974e-02  -8.3811904e-02  -7.7364835e-02  -7.0917765e-02  -6.4470696e-02  -5.8023626e-02  -5.1576556e-02  -4.5129487e-02  -3.8682417e-02  -3.2235348e-02  -2.5788278e-02  -1.9341209e-02  -1.2894139e-02  -6.4470696e-03   0.0000000e+00   6.4470696e-03   1.2894139e-02   1.9341209e-02   2.5788278e-02   3.2235348e-02   3.8682417e-02   4.5129487e-02   5.1576556e-02   5.8023626e-02   6.4470696e-02   7.0917765e-02   7.7364835e-02   8.3811904e-02   9.0258974e-02   9.6706043e-02   1.0315311e-01   1.0960018e-01   1.1604725e-01   1.2249432e-01   1.2894139e-01   1.3538846e-01   1.4183553e-01   1.4828260e-01   1.5472967e-01   1.6117674e-01   1.6762381e-01   1.7407088e-01   1.8051795e-01   1.8696502e-01   1.9341209e-01   1.9985916e-01   2.0630623e-01   2.1275330e-01   2.1920036e-01   2.2564743e-01   2.3209450e-01   2.3854157e-01   2.4498864e-01   2.5143571e-01   2.5788278e-01   2.6432985e-01   2.7077692e-01   2.7722399e-01   2.8367106e-01   2.9011813e-01   2.9656520e-01   3.0301227e-01   3.0945934e-01   3.1590641e-01   3.2235348e-01
  -4.5477855e-01  -4.4568298e-01  -4.3658741e-01  -4.2749184e-01  -4.1839627e-01  -4.0930069e-01  -4.0020512e-01  -3.9110955e-01  -3.8201398e-01  -3.7291841e-01  -3.6382284e-01  -3.5472727e-01  -3.4563170e-01  -3.3653613e-01  -3.2744056e-01  -3.1834498e-01  -3.0924941e-01  -3.0015384e-01  -2.9105827e-01  -2.8196270e-01  -2.7286713e-01  -2.6377156e-01  -2.5467599e-01  -2.4558042e-01  -2.3648485e-01  -2.2738927e-01  -2.1829370e-01  -2.0919813e-01  -2.0010256e-01  -1.9100699e-01  -1.8191142e-01  -1.7281585e-01  -1.6372028e-01  -1.5462471e-01  -1.4552914e-01  -1.3643356e-01  -1.2733799e-01  -1.1824242e-01  -1.0914685e-01  -1.0005128e-01  -9.0955710e-02  -8.1860139e-02  -7.2764568e-02  -6.3668997e-02  -5.4573426e-02  -4.5477855e-02  -3.6382284e-02  -2.7286713e-02  -1.8191142e-02  -9.0955710e-03   0.0000000e+00   9.0955710e-03   1.8191142e-02   2.7286713e-02   3.6382284e-02   4.5477855e-02   5.4573426e-02   6.3668997e-02   7.2764568e-02   8.1860139e-02   9.0955710e-02   1.0005128e-01   1.0914685e-01   1.1824242e-01   1.2733799e-01   1.3643356e-01   1.4552914e-01   1.5462471e-01   1.6372028e-01   1.7281585e-01   1.8191142e-01   1.9100699e-01   2.0010256e-01   2.0919813e-01   2.1829370e-01   2.2738927e-01   2.3648485e-01   2.4558042e-01   2.5467599e-01   2.6377156e-01   2.7286713e-01   2.8196270e-01   2.9105827e-01   3.0015384e-01   3.0924941e-01   3.1834498e-01   3.2744056e-01   3.3653613e-01   3.4563170e-01   3.5472727e-01   3.6382284e-01   3.7291841e-01   3.8201398e-01   3.9110955e-01   4.0020512e-01   4.0930069e-01   4.1839627e-01   4.2749184e-01   4.3658741e-01   4.4568298e-01   4.5477855e-01
  -5.5653867e-01  -5.4540790e-01  -5.3427713e-01  -5.2314635e-01  -5.1201558e-01  -5.0088481e-01  -4.8975403e-01  -4.7862326e-01  -4.6749248e-01  -4.5636171e-01  -4.4523094e-01  -4.3410016e-01  -4.2296939e-01  -4.1183862e-01  -4.0070784e-01  -3.8957707e-01  -3.7844630e-01  -3.6731552e-01  -3.5618475e-01  -3.4505398e-01  -3.3392320e-01  -3.2279243e-01  -3.1166166e-01  -3.0053088e-01  -2.8940011e-01  -2.7826934e-01  -2.6713856e-01  -2.5600779e-01  -2.4487702e-01  -2.3374624e-01  -2.2261547e-01  -2.1148470e-01  -2.0035392e-01  -1.8922315e-01  -1.7809238e-01  -1.6696160e-01  -1.5583083e-01  -1.4470005e-01  -1.3356928e-01  -1.2243851e-01  -1.1130773e-01  -1.0017696e-01  -8.9046188e-02  -7.7915414e-02  -6.6784641e-02  -5.5653867e-02  -4.4523094e-02  -3.3392320e-02  -2.2261547e-02  -1.1130773e-02   0.0000000e+00   1.1130773e-02   2.2261547e-02   3.3392320e-02   4.4523094e-02   5.5653867e-02   6.6784641e-02   7.7915414e-02   8.9046188e-02   1.0017696e-01   1.1130773e-01   1.2243851e-01   1.3356928e-01   1.4470005e-01   1.5583083e-01   1.6696160e-01   1.7809238e-01   1.8922315e-01   2.0035392e-01   2.1148470e-01   2.2261547e-01   2.3374624e-01   2.4487702e-01   2.5600779e-01   2.6713856e-01   2.7826934e-01   2.8940011e-01   3.0053088e-01   3.1166166e-01   3.2279243e-01   3.3392320e-01   3.4505398e-01   3.5618475e-01   3.6731552e-01   3.7844630e-01   3.8957707e-01   4.0070784e-01   4.1183862e-01   4.2296939e-01   4.3410016e-01   4.4523094e-01   4.5636171e-01   4.6749248e-01   4.7862326e-01   4.8975403e-01   5.0088481e-01   5.1201558e-01   5.2314635e-01   5.3427713e-01   5.4540790e-01   5.5653867e-01
  -6.4237610e-01  -6.2952858e-01  -6.1668106e-01  -6.0383354e-01  -5.9098602e-01  -5.7813849e-01  -5.6529097e-01  -5.5244345e-01  -5.3959593e-01  -5.2674841e-01  -5.1390088e-01  -5.0105336e-01  -4.8820584e-01  -4.7535832e-01  -4.6251079e-01  -4.4966327e-01  -4.3681575e-01  -4.2396823e-01  -4.1112071e-01  -3.9827318e-01  -3.8542566e-01  -3.7257814e-01  -3.5973062e-01  -3.4688310e-01  -3.3403557e-01  -3.2118805e-01  -3.0834053e-01  -2.9549301e-01  -2.8264549e-01  -2.6979796e-01  -2.5695044e-01  -2.4410292e-01  -2.3125540e-01  -2.1840788e-01  -2.0556035e-01  -1.9271283e-01  -1.7986531e-01  -1.6701779e-01  -1.5417026e-01  -1.4132274e-01  -1.2847522e-01  -1.1562770e-01  -1.0278018e-01  -8.9932655e-02  -7.7085132e-02  -6.4237610e-02  -5.1390088e-02  -3.8542566e-02  -2.5695044e-02  -1.2847522e-02   0.0000000e+00   1.2847522e-02   2.5695044e-02   3.8542566e-02   5.1390088e-02   6.4237610e-02   7.7085132e-02   8.9932655e-02   1.0278018e-01   1.1562770e-01   1.2847522e-01   1.4132274e-01   1.5417026e-01   1.6701779e-01   1.7986531e-01   1.9271283e-01   2.0556035e-01   2.1840788e-01   2.3125540e-01   2.4410292e-01   2.5695044e-01   2.6979796e-01   2.8264549e-01   2.9549301e-01   3.0834053e-01   3.2118805e-01   3.3403557e-01   3.4688310e-01   3.5973062e-01   3.7257814e-01   3.8542566e-01   3.9827318e-01   4.1112071e-01   4.2396823e-01   4.3681575e-01   4.4966327e-01   4.6251079e-01   4.7535832e-01   4.8820584e-01   5.0105336e-01   5.1390088e-01   5.2674841e-01   5.3959593e-01   5.5244345e-01   5.6529097e-01   5.7813849e-01   5.9098602e-01   6.0383354e-01   6.1668106e-01   6.2952858e-01   6.4237610e-01
  -7.1802425e-01  -7.0366376e-01  -6.8930328e-01  -6.7494279e-01  -6.6058231e-01  -6.4622182e-01  -6.3186134e-01  -6.1750085e-01  -6.0314037e-01  -5.8877988e-01  -5.7441940e-01  -5.6005891e-01  -5.4569843e-01  -5.3133794e-01  -5.1697746e-01  -5.0261697e-01  -4.8825649e-01  -4.7389600e-01  -4.5953552e-01  -4.4517503e-01  -4.3081455e-01  -4.1645406e-01  -4.0209358e-01  -3.8773309e-01  -3.7337261e-01  -3.5901212e-01  -3.4465164e-01  -3.3029115e-01  -3.1593067e-01  -3.0157018e-01  -2.8720970e-01  -2.7284921e-01  -2.5848873e-01  -2.4412824e-01  -2.2976776e-01  -2.1540727e-01  -2.0104679e-01  -1.8668630e-01  -1.7232582e-01  -1.5796533e-01  -1.4360485e-01  -1.2924436e-01  -1.1488388e-01  -1.0052339e-01  -8.6162910e-02  -7.1802425e-02  -5.7441940e-02  -4.3081455e-02  -2.8720970e-02  -1.4360485e-02   0.0000000e+00   1.4360485e-02   2.8720970e-02   4.3081455e-02   5.7441940e-02   7.1802425e-02   8.6162910e-02   1.0052339e-01   1.1488388e-01   1.2924436e-01   1.4360485e-01   1.5796533e-01   1.7232582e-01   1.8668630e-01   2.0104679e-01   2.1540727e-01   2.2976776e-01   2.4412824e-01   2.5848873e-01   2.7284921e-01   2.8720970e-01   3.0157018e-01   3.1593067e-01   3.3029115e-01   3.4465164e-01   3.5901212e-01   3.7337261e-01   3.8773309e-01   4.0209358e-01   4.1645406e-01   4.3081455e-01   4.4517503e-01   4.5953552e-01   4.7389600e-01   4.8825649e-01   5.0261697e-01   5.1697746e-01   5.3133794e-01   5.4569843e-01   5.6005891e-01   5.7441940e-01   5.8877988e-01   6.0314037e-01   6.1750085e-01   6.3186134e-01   6.4622182e-01   6.6058231e-01   6.7494279e-01   6.8930328e-01   7.0366376e-01   7.1802425e-01
  -7.8642901e-01  -7.7070043e-01  -7.5497185e-01  -7.3924327e-01  -7.2351469e-01  -7.0778611e-01  -6.9205753e-01  -6.7632895e-01  -6.6060037e-01  -6.4487179e-01  -6.2914321e-01  -6.1341463e-01  -5.9768605e-01  -5.8195747e-01  -5.6622889e-01  -5.5050031e-01  -5.3477173e-01  -5.1904315e-01  -5.0331457e-01  -4.8758599e-01  -4.7185741e-01  -4.5612883e-01  -4.4040025e-01  -4.2467167e-01  -4.0894309e-01  -3.9321451e-01  -3.7748592e-01  -3.6175734e-01  -3.4602876e-01  -3.3030018e-01  -3.1457160e-01  -2.9884302e-01  -2.8311444e-01  -2.6738586e-01  -2.5165728e-01  -2.3592870e-01  -2.2020012e-01  -2.0447154e-01  -1.8874296e-01  -1.7301438e-01  -1.5728580e-01  -1.4155722e-01  -1.2582864e-01  -1.1010006e-01  -9.4371481e-02  -7.8642901e-02  -6.2914321e-02  -4.7185741e-02  -3.1457160e-02  -1.5728580e-02   0.0000000e+00   1.5728580e-02   3.1457160e-02   4.7185741e-02   6.2914321e-02   7.8642901e-02   9.4371481e-02   1.1010006e-01   1.2582864e-01   1.4155722e-01   1.5728580e-01   1.7301438e-01   1.8874296e-01   2.0447154e-01   2.2020012e-01   2.3592870e-01   2.5165728e-01   2.6738586e-01   2.8311444e-01   2.9884302e-01   3.1457160e-01   3.3030018e-01   3.4602876e-01   3.6175734e-01   3.7748592e-01   3.9321451e-01   4.0894309e-01   4.2467167e-01   4.4040025e-01   4.5612883e-01   4.7185741e-01   4.8758599e-01   5.0331457e-01   5.1904315e-01   5.3477173e-01   5.5050031e-01   5.6622889e-01   5.8195747e-01   5.9768605e-01   6.1341463e-01   6.2914321e-01   6.4487179e-01   6.6060037e-01   6.7632895e-01   6.9205753e-01   7.0778611e-01   7.2351469e-01   7.3924327e-01   7.5497185e-01   7.7070043e-01   7.8642901e-01
  -8.4934231e-01  -8.3235546e-01  -8.1536861e-01  -7.9838177e-01  -7.8139492e-01  -7.6440808e-01  -7.4742123e-01  -7.3043438e-01  -7.1344754e-01  -6.9646069e-01  -6.7947384e-01  -6.6248700e-01  -6.4550015e-01  -6.2851331e-01  -6.1152646e-01  -5.9453961e-01  -5.7755277e-01  -5.6056592e-01  -5.4357908e-01  -5.2659223e-01  -5.0960538e-01  -4.9261854e-01  -4.7563169e-01  -4.5864485e-01  -4.4165800e-01  -4.2467115e-01  -4.0768431e-01  -3.9069746e-01  -3.7371061e-01  -3.5672377e-01  -3.3973692e-01  -3.2275008e-01  -3.0576323e-01  -2.8877638e-01  -2.7178954e-01  -2.5480269e-01  -2.3781585e-01  -2.2082900e-01  -2.0384215e-01  -1.8685531e-01  -1.6986846e-01  -1.5288162e-01  -1.3589477e-01  -1.1890792e-01  -1.0192108e-01  -8.4934231e-02  -6.7947384e-02  -5.0960538e-02  -3.3973692e-02  -1.6986846e-02   0.0000000e+00   1.6986846e-02   3.3973692e-02   5.0960538e-02   6.7947384e-02   8.4934231e-02   1.0192108e-01   1.1890792e-01   1.3589477e-01   1.5288162e-01   1.6986846e-01   1.8685531e-01   2.0384215e-01   2.2082900e-01   2.3781585e-01   2.5480269e-01   2.7178954e-01   2.8877638e-01   3.0576323e-01   3.2275008e-01   3.3973692e-01   3.5672377e-01   3.7371061e-01   3.9069746e-01   4.0768431e-01   4.2467115e-01   4.4165800e-01   4.5864485e-01   4.7563169e-01   4.9261854e-01   5.0960538e-01   5.2659223e-01   5.4357908e-01   5.6056592e-01   5.7755277e-01   5.9453961e-01   6.1152646e-01   6.2851331e-01   6.4550015e-01   6.6248700e-01   6.7947384e-01   6.9646069e-01   7.1344754e-01   7.3043438e-01   7.4742123e-01   7.6440808e-01   7.8139492e-01   7.9838177e-01   8.1536861e-01   8.3235546e-01   8.4934231e-01
  -9.0790645e-01  -8.8974832e-01  -8.7159019e-01  -8.5343206e-01  -8.3527393e-01  -8.1711580e-01  -7.9895767e-01  -7.8079954e-01  -7.6264142e-01  -7.4448329e-01  -7.2632516e-01  -7.0816703e-01  -6.9000890e-01  -6.7185077e-01  -6.5369264e-01  -6.3553451e-01  -6.1737638e-01  -5.9921826e-01  -5.8106013e-01  -5.6290200e-01  -5.4474387e-01  -5.2658574e-01  -5.0842761e-01  -4.9026948e-01  -4.7211135e-01  -4.5395322e-01  -4.3579509e-01  -4.1763697e-01  -3.9947884e-01  -3.8132071e-01  -3.6316258e-01  -3.4500445e-01  -3.2684632e-01  -3.0868819e-01  -2.9053006e-01  -2.7237193e-01  -2.5421381e-01  -2.3605568e-01  -2.1789755e-01  -1.9973942e-01  -1.8158129e-01  -1.6342316e-01  -1.4526503e-01  -1.2710690e-01  -1.0894877e-01  -9.0790645e-02  -7.2632516e-02  -5.4474387e-02  -3.6316258e-02  -1.8158129e-02   0.0000000e+00   1.8158129e-02   3.6316258e-02   5.4474387e-02   7.2632516e-02   9.0790645e-02   1.0894877e-01   1.2710690e-01   1.4526503e-01   1.6342316e-01   1.8158129e-01   1.9973942e-01   2.1789755e-01   2.3605568e-01   2.5421381e-01   2.7237193e-01   2.9053006e-01   3.0868819e-01   3.2684632e-01   3.4500445e-01   3.6316258e-01   3.8132071e-01   3.9947884e-01   4.1763697e-01   4.3579509e-01   4.5395322e-01   4.7211135e-01   4.9026948e-01   5.0842761e-01   5.2658574e-01   5.4474387e-01   5.6290200e-01   5.8106013e-01   5.9921826e-01   6.1737638e-01   6.3553451e-01   6.5369264e-01   6.7185077e-01   6.9000890e-01   7.0816703e-01   7.2632516e-01   7.4448329e-01   7.6264142e-01   7.8079954e-01   7.9895767e-01   8.1711580e-01   8.3527393e-01   8.5343206e-01   8.7159019e-01   8.8974832e-01   9.0790645e-01
  -9.6291530e-01  -9.4365700e-01  -9.2439869e-01  -9.0514039e-01  -8.8588208e-01  -8.6662377e-01  -8.4736547e-01  -8.2810716e-01  -8.0884886e-01  -7.8959055e-01  -7.7033224e-01  -7.5107394e-01  -7.3181563e-01  -7.1255732e-01  -6.9329902e-01  -6.7404071e-01  -6.5478241e-01  -6.3552410e-01  -6.1626579e-01  -5.9700749e-01  -5.7774918e-01  -5.5849088e-01  -5.3923257e-01  -5.1997426e-01  -5.0071596e-01  -4.8145765e-01  -4.6219935e-01  -4.4294104e-01  -4.2368273e-01  -4.0442443e-01  -3.8516612e-01  -3.6590782e-01  -3.4664951e-01  -3.2739120e-01  -3.0813290e-01  -2.8887459e-01  -2.6961629e-01  -2.5035798e-01  -2.3109967e-01  -2.1184137e-01  -1.9258306e-01  -1.7332475e-01  -1.5406645e-01  -1.3480814e-01  -1.1554984e-01  -9.6291530e-02  -7.7033224e-02  -5.7774918e-02  -3.8516612e-02  -1.9258306e-02   0.0000000e+00   1.9258306e-02   3.8516612e-02   5.7774918e-02   7.7033224e-02   9.6291530e-02   1.1554984e-01   1.3480814e-01   1.5406645e-01   1.7332475e-01   1.9258306e-01   2.1184137e-01   2.3109967e-01   2.5035798e-01   2.6961629e-01   2.8887459e-01   3.0813290e-01   3.2739120e-01   3.4664951e-01   3.6590782e-01   3.8516612e-01   4.0442443e-01   4.2368273e-01   4.4294104e-01   4.6219935e-01   4.8145765e-01   5.0071596e-01   5.1997426e-01   5.3923257e-01   5.5849088e-01   5.7774918e-01   5.9700749e-01   6.1626579e-01   6.3552410e-01   6.5478241e-01   6.7404071e-01   6.9329902e-01   7.1255732e-01   7.3181563e-01   7.5107394e-01   7.7033224e-01   7.8959055e-01   8.0884886e-01   8.2810716e-01   8.4736547e-01   8.6662377e-01   8.8588208e-01   9.0514039e-01   9.2439869e-01   9.4365700e-01   9.6291530e-01
  -1.0149471e+00  -9.9464817e-01  -9.7434923e-01  -9.5405029e-01  -9.3375135e-01  -9.1345240e-01  -8.9315346e-01  -8.7285452e-01  -8.5255558e-01  -8.3225663e-01  -8.1195769e-01  -7.9165875e-01  -7.7135981e-01  -7.5106087e-01  -7.3076192e-01  -7.1046298e-01  -6.9016404e-01  -6.6986510e-01  -6.4956615e-01  -6.2926721e-01  -6.0896827e-01  -5.8866933e-01  -5.6837038e-01  -5.4807144e-01  -5.2777250e-01  -5.0747356e-01  -4.8717462e-01  -4.6687567e-01  -4.4657673e-01  -4.2627779e-01  -4.0597885e-01  -3.8567990e-01  -3.6538096e-01  -3.4508202e-01  -3.2478308e-01  -3.0448413e-01  -2.8418519e-01  -2.6388625e-01  -2.4358731e-01  -2.2328837e-01  -2.0298942e-01  -1.8269048e-01  -1.6239154e-01  -1.4209260e-01  -1.2179365e-01  -1.0149471e-01  -8.1195769e-02  -6.0896827e-02  -4.0597885e-02  -2.0298942e-02   0.0000000e+00   2.0298942e-02   4.0597885e-02   6.0896827e-02   8.1195769e-02   1.0149471e-01   1.2179365e-01   1.4209260e-01   1.6239154e-01   1.8269048e-01   2.0298942e-01   2.2328837e-01   2.4358731e-01   2.6388625e-01   2.8418519e-01   3.0448413e-01   3.2478308e-01   3.4508202e-01   3.6538096e-01   3.8567990e-01   4.0597885e-01   4.2627779e-01   4.4657673e-01   4.6687567e-01   4.8717462e-01   5.0747356e-01   5.2777250e-01   5.4807144e-01   5.6837038e-01   5.8866933e-01   6.0896827e-01   6.2926721e-01   6.4956615e-01   6.6986510e-01   6.9016404e-01   7.1046298e-01   7.3076192e-01   7.5106087e-01   7.7135981e-01   7.9165875e-01   8.1195769e-01   8.3225663e-01   8.5255558e-01   8.7285452e-01   8.9315346e-01   9.1345240e-01   9.3375135e-01   9.5405029e-01   9.7434923e-01   9.9464817e-01   1.0149471e+00
  -1.0644385e+00  -1.0431498e+00  -1.0218610e+00  -1.0005722e+00  -9.7928346e-01  -9.5799469e-01  -9.3670592e-01  -9.1541715e-01  -8.9412838e-01  -8.7283961e-01  -8.5155083e-01  -8.3026206e-01  -8.0897329e-01  -7.8768452e-01  -7.6639575e-01  -7.4510698e-01  -7.2381821e-01  -7.0252944e-01  -6.8124067e-01  -6.5995190e-01  -6.3866313e-01  -6.1737435e-01  -5.9608558e-01  -5.7479681e-01  -5.5350804e-01  -5.3221927e-01  -5.1093050e-01  -4.8964173e-01  -4.6835296e-01  -4.4706419e-01  -4.2577542e-01  -4.0448665e-01  -3.8319788e-01  -3.6190910e-01  -3.4062033e-01  -3.1933156e-01  -2.9804279e-01  -2.7675402e-01  -2.5546525e-01  -2.3417648e-01  -2.1288771e-01  -1.9159894e-01  -1.7031017e-01  -1.4902140e-01  -1.2773263e-01  -1.0644385e-01  -8.5155083e-02  -6.3866313e-02  -4.2577542e-02  -2.1288771e-02   0.0000000e+00   2.1288771e-02   4.2577542e-02   6.3866313e-02   8.5155083e-02   1.0644385e-01   1.2773263e-01   1.4902140e-01   1.7031017e-01   1.9159894e-01   2.1288771e-01   2.3417648e-01   2.5546525e-01   2.7675402e-01   2.9804279e-01   3.1933156e-01   3.4062033e-01   3.6190910e-01   3.8319788e-01   4.0448665e-01   4.2577542e-01   4.4706419e-01   4.6835296e-01   4.8964173e-01   5.1093050e-01   5.3221927e-01   5.5350804e-01   5.7479681e-01   5.9608558e-01   6.1737435e-01   6.3866313e-01   6.5995190e-01   6.8124067e-01   7.0252944e-01   7.2381821e-01   7.4510698e-01   7.6639575e-01   7.8768452e-01   8.0897329e-01   8.3026206e-01   8.5155083e-01   8.7283961e-01   8.9412838e-01   9.1541715e-01   9.3670592e-01   9.5799469e-01   9.7928346e-01   1.0005722e+00   1.0218610e+00   1.0431498e+00   1.0644385e+00
  -1.1117289e+00  -1.0894943e+00  -1.0672598e+00  -1.0450252e+00  -1.0227906e+00  -1.0005560e+00  -9.7832144e-01  -9.5608687e-01  -9.3385229e-01  -9.1161771e-01  -8.8938313e-01  -8.6714855e-01  -8.4491397e-01  -8.2267940e-01  -8.0044482e-01  -7.7821024e-01  -7.5597566e-01  -7.3374108e-01  -7.1150650e-01  -6.8927193e-01  -6.6703735e-01  -6.4480277e-01  -6.2256819e-01  -6.0033361e-01  -5.7809903e-01  -5.5586446e-01  -5.3362988e-01  -5.1139530e-01  -4.8916072e-01  -4.6692614e-01  -4.4469157e-01  -4.2245699e-01  -4.0022241e-01  -3.7798783e-01  -3.5575325e-01  -3.3351867e-01  -3.1128410e-01  -2.8904952e-01  -2.6681494e-01  -2.4458036e-01  -2.2234578e-01  -2.0011120e-01  -1.7787663e-01  -1.5564205e-01  -1.3340747e-01  -1.1117289e-01  -8.8938313e-02  -6.6703735e-02  -4.4469157e-02  -2.2234578e-02   0.0000000e+00   2.2234578e-02   4.4469157e-02   6.6703735e-02   8.8938313e-02   1.1117289e-01   1.3340747e-01   1.5564205e-01   1.7787663e-01   2.0011120e-01   2.2234578e-01   2.4458036e-01   2.6681494e-01   2.8904952e-01   3.1128410e-01   3.3351867e-01   3.5575325e-01   3.7798783e-01   4.0022241e-01   4.2245699e-01   4.4469157e-01   4.6692614e-01   4.8916072e-01   5.1139530e-01   5.3362988e-01   5.5586446e-01   5.7809903e-01   6.0033361e-01   6.2256819e-01   6.4480277e-01   6.6703735e-01   6.8927193e-01   7.1150650e-01   7.3374108e-01   7.5597566e-01   7.7821024e-01   8.0044482e-01   8.2267940e-01   8.4491397e-01   8.6714855e-01   8.8938313e-01   9.1161771e-01   9.3385229e-01   9.5608687e-01   9.7832144e-01   1.0005560e+00   1.0227906e+00   1.0450252e+00   1.0672598e+00   1.0894943e+00   1.1117289e+00
  -1.1570881e+00  -1.1339464e+00  -1.1108046e+00  -1.0876628e+00  -1.0645211e+00  -1.0413793e+00  -1.0182376e+00  -9.9509579e-01  -9.7195403e-01  -9.4881227e-01  -9.2567050e-01  -9.0252874e-01  -8.7938698e-01  -8.5624522e-01  -8.3310345e-01  -8.0996169e-01  -7.8681993e-01  -7.6367817e-01  -7.4053640e-01  -7.1739464e-01  -6.9425288e-01  -6.7111112e-01  -6.4796935e-01  -6.2482759e-01  -6.0168583e-01  -5.7854407e-01  -5.5540230e-01  -5.3226054e-01  -5.0911878e-01  -4.8597701e-01  -4.6283525e-01  -4.3969349e-01  -4.1655173e-01  -3.9340996e-01  -3.7026820e-01  -3.4712644e-01  -3.2398468e-01  -3.0084291e-01  -2.7770115e-01  -2.5455939e-01  -2.3141763e-01  -2.0827586e-01  -1.8513410e-01  -1.6199234e-01  -1.3885058e-01  -1.1570881e-01  -9.2567050e-02  -6.9425288e-02  -4.6283525e-02  -2.3141763e-02   0.0000000e+00   2.3141763e-02   4.6283525e-02   6.9425288e-02   9.2567050e-02   1.1570881e-01   1.3885058e-01   1.6199234e-01   1.8513410e-01   2.0827586e-01   2.3141763e-01   2.5455939e-01   2.7770115e-01   3.0084291e-01   3.2398468e-01   3.4712644e-01   3.7026820e-01   3.9340996e-01   4.1655173e-01   4.3969349e-01   4.6283525e-01   4.8597701e-01   5.0911878e-01   5.3226054e-01   5.5540230e-01   5.7854407e-01   6.0168583e-01   6.2482759e-01   6.4796935e-01   6.7111112e-01   6.9425288e-01   7.1739464e-01   7.4053640e-01   7.6367817e-01   7.8681993e-01   8.0996169e-01   8.3310345e-01   8.5624522e-01   8.7938698e-01   9.0252874e-01   9.2567050e-01   9.4881227e-01   9.7195403e-01   9.9509579e-01   1.0182376e+00   1.0413793e+00   1.0645211e+00   1.0876628e+00   1.1108046e+00   1.1339464e+00   1.1570881e+00
  -1.2007351e+00  -1.1767204e+00  -1.1527057e+00  -1.1286910e+00  -1.1046763e+00  -1.0806616e+00  -1.0566469e+00  -1.0326322e+00  -1.0086175e+00  -9.8460276e-01  -9.6058806e-01  -9.3657335e-01  -9.1255865e-01  -8.8854395e-01  -8.6452925e-01  -8.4051455e-01  -8.1649985e-01  -7.9248515e-01  -7.6847044e-01  -7.4445574e-01  -7.2044104e-01  -6.9642634e-01  -6.7241164e-01  -6.4839694e-01  -6.2438224e-01  -6.0036753e-01  -5.7635283e-01  -5.5233813e-01  -5.2832343e-01  -5.0430873e-01  -4.8029403e-01  -4.5627933e-01  -4.3226462e-01  -4.0824992e-01  -3.8423522e-01  -3.6022052e-01  -3.3620582e-01  -3.1219112e-01  -2.8817642e-01  -2.6416172e-01  -2.4014701e-01  -2.1613231e-01  -1.9211761e-01  -1.6810291e-01  -1.4408821e-01  -1.2007351e-01  -9.6058806e-02  -7.2044104e-02  -4.8029403e-02  -2.4014701e-02   0.0000000e+00   2.4014701e-02   4.8029403e-02   7.2044104e-02   9.6058806e-02   1.2007351e-01   1.4408821e-01   1.6810291e-01   1.9211761e-01   2.1613231e-01   2.4014701e-01   2.6416172e-01   2.8817642e-01   3.1219112e-01   3.3620582e-01   3.6022052e-01   3.8423522e-01   4.0824992e-01   4.3226462e-01   4.5627933e-01   4.8029403e-01   5.0430873e-01   5.2832343e-01   5.5233813e-01   5.7635283e-01   6.0036753e-01   6.2438224e-01   6.4839694e-01   6.7241164e-01   6.9642634e-01   7.2044104e-01   7.4445574e-01   7.6847044e-01   7.9248515e-01   8.1649985e-01   8.4051455e-01   8.6452925e-01   8.8854395e-01   9.1255865e-01   9.3657335e-01   9.6058806e-01   9.8460276e-01   1.0086175e+00   1.0326322e+00   1.0566469e+00   1.0806616e+00   1.1046763e+00   1.1286910e+00   1.1527057e+00   1.1767204e+00   1.2007351e+00
  -1.2428501e+00  -1.2179931e+00  -1.1931361e+00  -1.1682791e+00  -1.1434221e+00  -1.1185651e+00  -1.0937081e+00  -1.0688511e+00  -1.0439941e+00  -1.0191371e+00  -9.9428011e-01  -9.6942311e-01  -9.4456611e-01  -9.1970910e-01  -8.9485210e-01  -8.6999510e-01  -8.4513810e-01  -8.2028109e-01  -7.9542409e-01  -7.7056709e-01  -7.4571008e-01  -7.2085308e-01  -6.9599608e-01  -6.7113908e-01  -6.4628207e-01  -6.2142507e-01  -5.9656807e-01  -5.7171106e-01  -5.4685406e-01  -5.2199706e-01  -4.9714006e-01  -4.7228305e-01  -4.4742605e-01  -4.2256905e-01  -3.9771204e-01  -3.7285504e-01  -3.4799804e-01  -3.2314104e-01  -2.9828403e-01  -2.7342703e-01  -2.4857003e-01  -2.2371303e-01  -1.9885602e-01  -1.7399902e-01  -1.4914202e-01  -1.2428501e-01  -9.9428011e-02  -7.4571008e-02  -4.9714006e-02  -2.4857003e-02   0.0000000e+00   2.4857003e-02   4.9714006e-02   7.4571008e-02   9.9428011e-02   1.2428501e-01   1.4914202e-01   1.7399902e-01   1.9885602e-01   2.2371303e-01   2.4857003e-01   2.7342703e-01   2.9828403e-01   3.2314104e-01   3.4799804e-01   3.7285504e-01   3.9771204e-01   4.2256905e-01   4.4742605e-01   4.7228305e-01   4.9714006e-01   5.2199706e-01   5.4685406e-01   5.7171106e-01   5.9656807e-01   6.2142507e-01   6.4628207e-01   6.7113908e-01   6.9599608e-01   7.2085308e-01   7.4571008e-01   7.7056709e-01   7.9542409e-01   8.2028109e-01   8.4513810e-01   8.6999510e-01   8.9485210e-01   9.1970910e-01   9.4456611e-01   9.6942311e-01   9.9428011e-01   1.0191371e+00   1.0439941e+00   1.0688511e+00   1.0937081e+00   1.1185651e+00   1.1434221e+00   1.1682791e+00   1.1931361e+00   1.2179931e+00   1.2428501e+00
  -1.2835841e+00  -1.2579125e+00  -1.2322408e+00  -1.2065691e+00  -1.1808974e+00  -1.1552257e+00  -1.1295540e+00  -1.1038824e+00  -1.0782107e+00  -1.0525390e+00  -1.0268673e+00  -1.0011956e+00  -9.7552394e-01  -9.4985226e-01  -9.2418058e-01  -8.9850890e-01  -8.7283721e-01  -8.4716553e-01  -8.2149385e-01  -7.9582216e-01  -7.7015048e-01  -7.4447880e-01  -7.1880712e-01  -6.9313543e-01  -6.6746375e-01  -6.4179207e-01  -6.1612039e-01  -5.9044870e-01  -5.6477702e-01  -5.3910534e-01  -5.1343365e-01  -4.8776197e-01  -4.6209029e-01  -4.3641861e-01  -4.1074692e-01  -3.8507524e-01  -3.5940356e-01  -3.3373188e-01  -3.0806019e-01  -2.8238851e-01  -2.5671683e-01  -2.3104514e-01  -2.0537346e-01  -1.7970178e-01  -1.5403010e-01  -1.2835841e-01  -1.0268673e-01  -7.7015048e-02  -5.1343365e-02  -2.5671683e-02   0.0000000e+00   2.5671683e-02   5.1343365e-02   7.7015048e-02   1.0268673e-01   1.2835841e-01   1.5403010e-01   1.7970178e-01   2.0537346e-01   2.3104514e-01   2.5671683e-01   2.8238851e-01   3.0806019e-01   3.3373188e-01   3.5940356e-01   3.8507524e-01   4.1074692e-01   4.3641861e-01   4.6209029e-01   4.8776197e-01   5.1343365e-01   5.3910534e-01   5.6477702e-01   5.9044870e-01   6.1612039e-01   6.4179207e-01   6.6746375e-01   6.9313543e-01   7.1880712e-01   7.4447880e-01   7.7015048e-01   7.9582216e-01   8.2149385e-01   8.4716553e-01   8.7283721e-01   8.9850890e-01   9.2418058e-01   9.4985226e-01   9.7552394e-01   1.0011956e+00   1.0268673e+00   1.0525390e+00   1.0782107e+00   1.1038824e+00   1.1295540e+00   1.1552257e+00   1.1808974e+00   1.2065691e+00   1.2322408e+00   1.2579125e+00   1.2835841e+00
  -1.3230646e+00  -1.2966033e+00  -1.2701420e+00  -1.2436807e+00  -1.2172195e+00  -1.1907582e+00  -1.1642969e+00  -1.1378356e+00  -1.1113743e+00  -1.0849130e+00  -1.0584517e+00  -1.0319904e+00  -1.0055291e+00  -9.7906782e-01  -9.5260653e-01  -9.2614524e-01  -8.9968394e-01  -8.7322265e-01  -8.4676136e-01  -8.2030007e-01  -7.9383877e-01  -7.6737748e-01  -7.4091619e-01  -7.1445490e-01  -6.8799360e-01  -6.6153231e-01  -6.3507102e-01  -6.0860973e-01  -5.8214843e-01  -5.5568714e-01  -5.2922585e-01  -5.0276456e-01  -4.7630326e-01  -4.4984197e-01  -4.2338068e-01  -3.9691939e-01  -3.7045809e-01  -3.4399680e-01  -3.1753551e-01  -2.9107422e-01  -2.6461292e-01  -2.3815163e-01  -2.1169034e-01  -1.8522905e-01  -1.5876775e-01  -1.3230646e-01  -1.0584517e-01  -7.9383877e-02  -5.2922585e-02  -2.6461292e-02   0.0000000e+00   2.6461292e-02   5.2922585e-02   7.9383877e-02   1.0584517e-01   1.3230646e-01   1.5876775e-01   1.8522905e-01   2.1169034e-01   2.3815163e-01   2.6461292e-01   2.9107422e-01   3.1753551e-01   3.4399680e-01   3.7045809e-01   3.9691939e-01   4.2338068e-01   4.4984197e-01   4.7630326e-01   5.0276456e-01   5.2922585e-01   5.5568714e-01   5.8214843e-01   6.0860973e-01   6.3507102e-01   6.6153231e-01   6.8799360e-01   7.1445490e-01   7.4091619e-01   7.6737748e-01   7.9383877e-01   8.2030007e-01   8.4676136e-01   8.7322265e-01   8.9968394e-01   9.2614524e-01   9.5260653e-01   9.7906782e-01   1.0055291e+00   1.0319904e+00   1.0584517e+00   1.0849130e+00   1.1113743e+00   1.1378356e+00   1.1642969e+00   1.1907582e+00   1.2172195e+00   1.2436807e+00   1.2701420e+00   1.2966033e+00   1.3230646e+00
  -1.3614007e+00  -1.3341726e+00  -1.3069446e+00  -1.2797166e+00  -1.2524886e+00  -1.2252606e+00  -1.1980326e+00  -1.1708046e+00  -1.1435766e+00  -1.1163485e+00  -1.0891205e+00  -1.0618925e+00  -1.0346645e+00  -1.0074365e+00  -9.8020848e-01  -9.5298046e-01  -9.2575245e-01  -8.9852444e-01  -8.7129642e-01  -8.4406841e-01  -8.1684040e-01  -7.8961238e-01  -7.6238437e-01  -7.3515636e-01  -7.0792834e-01  -6.8070033e-01  -6.5347232e-01  -6.2624430e-01  -5.9901629e-01  -5.7178828e-01  -5.4456027e-01  -5.1733225e-01  -4.9010424e-01  -4.6287623e-01  -4.3564821e-01  -4.0842020e-01  -3.8119219e-01  -3.5396417e-01  -3.2673616e-01  -2.9950815e-01  -2.7228013e-01  -2.4505212e-01  -2.1782411e-01  -1.9059609e-01  -1.6336808e-01  -1.3614007e-01  -1.0891205e-01  -8.1684040e-02  -5.4456027e-02  -2.7228013e-02   0.0000000e+00   2.7228013e-02   5.4456027e-02   8.1684040e-02   1.0891205e-01   1.3614007e-01   1.6336808e-01   1.9059609e-01   2.1782411e-01   2.4505212e-01   2.7228013e-01   2.9950815e-01   3.2673616e-01   3.5396417e-01   3.8119219e-01   4.0842020e-01   4.3564821e-01   4.6287623e-01   4.9010424e-01   5.1733225e-01   5.4456027e-01   5.7178828e-01   5.9901629e-01   6.2624430e-01   6.5347232e-01   6.8070033e-01   7.0792834e-01   7.3515636e-01   7.6238437e-01   7.8961238e-01   8.1684040e-01   8.4406841e-01   8.7129642e-01   8.9852444e-01   9.2575245e-01   9.5298046e-01   9.8020848e-01   1.0074365e+00   1.0346645e+00   1.0618925e+00   1.0891205e+00   1.1163485e+00   1.1435766e+00   1.1708046e+00   1.1980326e+00   1.2252606e+00   1.2524886e+00   1.2797166e+00   1.3069446e+00   1.3341726e+00   1.3614007e+00
  -1.3986864e+00  -1.3707126e+00  -1.3427389e+00  -1.3147652e+00  -1.2867914e+00  -1.2588177e+00  -1.2308440e+00  -1.2028703e+00  -1.1748965e+00  -1.1469228e+00  -1.1189491e+00  -1.0909754e+00  -1.0630016e+00  -1.0350279e+00  -1.0070542e+00  -9.7908045e-01  -9.5110672e-01  -9.2313300e-01  -8.9515927e-01  -8.6718554e-01  -8.3921182e-01  -8.1123809e-01  -7.8326436e-01  -7.5529063e-01  -7.2731691e-01  -6.9934318e-01  -6.7136945e-01  -6.4339572e-01  -6.1542200e-01  -5.8744827e-01  -5.5947454e-01  -5.3150082e-01  -5.0352709e-01  -4.7555336e-01  -4.4757963e-01  -4.1960591e-01  -3.9163218e-01  -3.6365845e-01  -3.3568473e-01  -3.0771100e-01  -2.7973727e-01  -2.5176354e-01  -2.2378982e-01  -1.9581609e-01  -1.6784236e-01  -1.3986864e-01  -1.1189491e-01  -8.3921182e-02  -5.5947454e-02  -2.7973727e-02   0.0000000e+00   2.7973727e-02   5.5947454e-02   8.3921182e-02   1.1189491e-01   1.3986864e-01   1.6784236e-01   1.9581609e-01   2.2378982e-01   2.5176354e-01   2.7973727e-01   3.0771100e-01   3.3568473e-01   3.6365845e-01   3.9163218e-01   4.1960591e-01   4.4757963e-01   4.7555336e-01   5.0352709e-01   5.3150082e-01   5.5947454e-01   5.8744827e-01   6.1542200e-01   6.4339572e-01   6.7136945e-01   6.9934318e-01   7.2731691e-01   7.5529063e-01   7.8326436e-01   8.1123809e-01   8.3921182e-01   8.6718554e-01   8.9515927e-01   9.2313300e-01   9.5110672e-01   9.7908045e-01   1.0070542e+00   1.0350279e+00   1.0630016e+00   1.0909754e+00   1.1189491e+00   1.1469228e+00   1.1748965e+00   1.2028703e+00   1.2308440e+00   1.2588177e+00   1.2867914e+00   1.3147652e+00   1.3427389e+00   1.3707126e+00   1.3986864e+00
  -1.4350036e+00  -1.4063035e+00  -1.3776034e+00  -1.3489034e+00  -1.3202033e+00  -1.2915032e+00  -1.2628032e+00  -1.2341031e+00  -1.2054030e+00  -1.1767029e+00  -1.1480029e+00  -1.1193028e+00  -1.0906027e+00  -1.0619027e+00  -1.0332026e+00  -1.0045025e+00  -9.7580244e-01  -9.4710237e-01  -9.1840230e-01  -8.8970222e-01  -8.6100215e-01  -8.3230208e-01  -8.0360201e-01  -7.7490194e-01  -7.4620187e-01  -7.1750179e-01  -6.8880172e-01  -6.6010165e-01  -6.3140158e-01  -6.0270151e-01  -5.7400143e-01  -5.4530136e-01  -5.1660129e-01  -4.8790122e-01  -4.5920115e-01  -4.3050108e-01  -4.0180100e-01  -3.7310093e-01  -3.4440086e-01  -3.1570079e-01  -2.8700072e-01  -2.5830065e-01  -2.2960057e-01  -2.0090050e-01  -1.7220043e-01  -1.4350036e-01  -1.1480029e-01  -8.6100215e-02  -5.7400143e-02  -2.8700072e-02   0.0000000e+00   2.8700072e-02   5.7400143e-02   8.6100215e-02   1.1480029e-01   1.4350036e-01   1.7220043e-01   2.0090050e-01   2.2960057e-01   2.5830065e-01   2.8700072e-01   3.1570079e-01   3.4440086e-01   3.7310093e-01   4.0180100e-01   4.3050108e-01   4.5920115e-01   4.8790122e-01   5.1660129e-01   5.4530136e-01   5.7400143e-01   6.0270151e-01   6.3140158e-01   6.6010165e-01   6.8880172e-01   7.1750179e-01   7.4620187e-01   7.7490194e-01   8.0360201e-01   8.3230208e-01   8.6100215e-01   8.8970222e-01   9.1840230e-01   9.4710237e-01   9.7580244e-01   1.0045025e+00   1.0332026e+00   1.0619027e+00   1.0906027e+00   1.1193028e+00   1.1480029e+00   1.1767029e+00   1.2054030e+00   1.2341031e+00   1.2628032e+00   1.2915032e+00   1.3202033e+00   1.3489034e+00   1.3776034e+00   1.4063035e+00   1.4350036e+00
  -1.4704241e+00  -1.4410156e+00  -1.4116071e+00  -1.3821987e+00  -1.3527902e+00  -1.3233817e+00  -1.2939732e+00  -1.2645647e+00  -1.2351563e+00  -1.2057478e+00  -1.1763393e+00  -1.1469308e+00  -1.1175223e+00  -1.0881138e+00  -1.0587054e+00  -1.0292969e+00  -9.9988839e-01  -9.7047991e-01  -9.4107143e-01  -9.1166295e-01  -8.8225447e-01  -8.5284598e-01  -8.2343750e-01  -7.9402902e-01  -7.6462054e-01  -7.3521205e-01  -7.0580357e-01  -6.7639509e-01  -6.4698661e-01  -6.1757813e-01  -5.8816964e-01  -5.5876116e-01  -5.2935268e-01  -4.9994420e-01  -4.7053571e-01  -4.4112723e-01  -4.1171875e-01  -3.8231027e-01  -3.5290179e-01  -3.2349330e-01  -2.9408482e-01  -2.6467634e-01  -2.3526786e-01  -2.0585938e-01  -1.7645089e-01  -1.4704241e-01  -1.1763393e-01  -8.8225447e-02  -5.8816964e-02  -2.9408482e-02   0.0000000e+00   2.9408482e-02   5.8816964e-02   8.8225447e-02   1.1763393e-01   1.4704241e-01   1.7645089e-01   2.0585938e-01   2.3526786e-01   2.6467634e-01   2.9408482e-01   3.2349330e-01   3.5290179e-01   3.8231027e-01   4.1171875e-01   4.4112723e-01   4.7053571e-01   4.9994420e-01   5.2935268e-01   5.5876116e-01   5.8816964e-01   6.1757813e-01   6.4698661e-01   6.7639509e-01   7.0580357e-01   7.3521205e-01   7.6462054e-01   7.9402902e-01   8.2343750e-01   8.5284598e-01   8.8225447e-01   9.1166295e-01   9.4107143e-01   9.7047991e-01   9.9988839e-01   1.0292969e+00   1.0587054e+00   1.0881138e+00   1.1175223e+00   1.1469308e+00   1.1763393e+00   1.2057478e+00   1.2351563e+00   1.2645647e+00   1.2939732e+00   1.3233817e+00   1.3527902e+00   1.3821987e+00   1.4116071e+00   1.4410156e+00   1.4704241e+00
  -1.5050112e+00  -1.4749110e+00  -1.4448108e+00  -1.4147106e+00  -1.3846103e+00  -1.3545101e+00  -1.3244099e+00  -1.2943097e+00  -1.2642094e+00  -1.2341092e+00  -1.2040090e+00  -1.1739088e+00  -1.1438085e+00  -1.1137083e+00  -1.0836081e+00  -1.0535079e+00  -1.0234076e+00  -9.9330742e-01  -9.6320719e-01  -9.3310697e-01  -9.0300674e-01  -8.7290652e-01  -8.4280629e-01  -8.1270607e-01  -7.8260584e-01  -7.5250562e-01  -7.2240539e-01  -6.9230517e-01  -6.6220494e-01  -6.3210472e-01  -6.0200449e-01  -5.7190427e-01  -5.4180405e-01  -5.1170382e-01  -4.8160360e-01  -4.5150337e-01  -4.2140315e-01  -3.9130292e-01  -3.6120270e-01  -3.3110247e-01  -3.0100225e-01  -2.7090202e-01  -2.4080180e-01  -2.1070157e-01  -1.8060135e-01  -1.5050112e-01  -1.2040090e-01  -9.0300674e-02  -6.0200449e-02  -3.0100225e-02   0.0000000e+00   3.0100225e-02   6.0200449e-02   9.0300674e-02   1.2040090e-01   1.5050112e-01   1.8060135e-01   2.1070157e-01   2.4080180e-01   2.7090202e-01   3.0100225e-01   3.3110247e-01   3.6120270e-01   3.9130292e-01   4.2140315e-01   4.5150337e-01   4.8160360e-01   5.1170382e-01   5.4180405e-01   5.7190427e-01   6.0200449e-01   6.3210472e-01   6.6220494e-01   6.9230517e-01   7.2240539e-01   7.5250562e-01   7.8260584e-01   8.1270607e-01   8.4280629e-01   8.7290652e-01   9.0300674e-01   9.3310697e-01   9.6320719e-01   9.9330742e-01   1.0234076e+00   1.0535079e+00   1.0836081e+00   1.1137083e+00   1.1438085e+00   1.1739088e+00   1.2040090e+00   1.2341092e+00   1.2642094e+00   1.2943097e+00   1.3244099e+00   1.3545101e+00   1.3846103e+00   1.4147106e+00   1.4448108e+00   1.4749110e+00   1.5050112e+00
  -1.5388212e+00  -1.5080447e+00  -1.4772683e+00  -1.4464919e+00  -1.4157155e+00  -1.3849391e+00  -1.3541626e+00  -1.3233862e+00  -1.2926098e+00  -1.2618334e+00  -1.2310569e+00  -1.2002805e+00  -1.1695041e+00  -1.1387277e+00  -1.1079512e+00  -1.0771748e+00  -1.0463984e+00  -1.0156220e+00  -9.8484555e-01  -9.5406912e-01  -9.2329270e-01  -8.9251628e-01  -8.6173985e-01  -8.3096343e-01  -8.0018701e-01  -7.6941058e-01  -7.3863416e-01  -7.0785774e-01  -6.7708131e-01  -6.4630489e-01  -6.1552847e-01  -5.8475204e-01  -5.5397562e-01  -5.2319920e-01  -4.9242277e-01  -4.6164635e-01  -4.3086993e-01  -4.0009350e-01  -3.6931708e-01  -3.3854066e-01  -3.0776423e-01  -2.7698781e-01  -2.4621139e-01  -2.1543496e-01  -1.8465854e-01  -1.5388212e-01  -1.2310569e-01  -9.2329270e-02  -6.1552847e-02  -3.0776423e-02   0.0000000e+00   3.0776423e-02   6.1552847e-02   9.2329270e-02   1.2310569e-01   1.5388212e-01   1.8465854e-01   2.1543496e-01   2.4621139e-01   2.7698781e-01   3.0776423e-01   3.3854066e-01   3.6931708e-01   4.0009350e-01   4.3086993e-01   4.6164635e-01   4.9242277e-01   5.2319920e-01   5.5397562e-01   5.8475204e-01   6.1552847e-01   6.4630489e-01   6.7708131e-01   7.0785774e-01   7.3863416e-01   7.6941058e-01   8.0018701e-01   8.3096343e-01   8.6173985e-01   8.9251628e-01   9.2329270e-01   9.5406912e-01   9.8484555e-01   1.0156220e+00   1.0463984e+00   1.0771748e+00   1.1079512e+00   1.1387277e+00   1.1695041e+00   1.2002805e+00   1.2310569e+00   1.2618334e+00   1.2926098e+00   1.3233862e+00   1.3541626e+00   1.3849391e+00   1.4157155e+00   1.4464919e+00   1.4772683e+00   1.5080447e+00   1.5388212e+00
  -1.5719041e+00  -1.5404660e+00  -1.5090279e+00  -1.4775898e+00  -1.4461517e+00  -1.4147136e+00  -1.3832756e+00  -1.3518375e+00  -1.3203994e+00  -1.2889613e+00  -1.2575232e+00  -1.2260852e+00  -1.1946471e+00  -1.1632090e+00  -1.1317709e+00  -1.1003328e+00  -1.0688948e+00  -1.0374567e+00  -1.0060186e+00  -9.7458051e-01  -9.4314243e-01  -9.1170435e-01  -8.8026627e-01  -8.4882819e-01  -8.1739011e-01  -7.8595203e-01  -7.5451395e-01  -7.2307586e-01  -6.9163778e-01  -6.6019970e-01  -6.2876162e-01  -5.9732354e-01  -5.6588546e-01  -5.3444738e-01  -5.0300930e-01  -4.7157122e-01  -4.4013313e-01  -4.0869505e-01  -3.7725697e-01  -3.4581889e-01  -3.1438081e-01  -2.8294273e-01  -2.5150465e-01  -2.2006657e-01  -1.8862849e-01  -1.5719041e-01  -1.2575232e-01  -9.4314243e-02  -6.2876162e-02  -3.1438081e-02   0.0000000e+00   3.1438081e-02   6.2876162e-02   9.4314243e-02   1.2575232e-01   1.5719041e-01   1.8862849e-01   2.2006657e-01   2.5150465e-01   2.8294273e-01   3.1438081e-01   3.4581889e-01   3.7725697e-01   4.0869505e-01   4.4013313e-01   4.7157122e-01   5.0300930e-01   5.3444738e-01   5.6588546e-01   5.9732354e-01   6.2876162e-01   6.6019970e-01   6.9163778e-01   7.2307586e-01   7.5451395e-01   7.8595203e-01   8.1739011e-01   8.4882819e-01   8.8026627e-01   9.1170435e-01   9.4314243e-01   9.7458051e-01   1.0060186e+00   1.0374567e+00   1.0688948e+00   1.1003328e+00   1.1317709e+00   1.1632090e+00   1.1946471e+00   1.2260852e+00   1.2575232e+00   1.2889613e+00   1.3203994e+00   1.3518375e+00   1.3832756e+00   1.4147136e+00   1.4461517e+00   1.4775898e+00   1.5090279e+00   1.5404660e+00   1.5719041e+00
  -1.6043049e+00  -1.5722188e+00  -1.5401327e+00  -1.5080466e+00  -1.4759605e+00  -1.4438744e+00  -1.4117883e+00  -1.3797022e+00  -1.3476161e+00  -1.3155300e+00  -1.2834439e+00  -1.2513578e+00  -1.2192717e+00  -1.1871856e+00  -1.1550995e+00  -1.1230134e+00  -1.0909273e+00  -1.0588412e+00  -1.0267551e+00  -9.9466902e-01  -9.6258292e-01  -9.3049682e-01  -8.9841073e-01  -8.6632463e-01  -8.3423853e-01  -8.0215244e-01  -7.7006634e-01  -7.3798024e-01  -7.0589414e-01  -6.7380805e-01  -6.4172195e-01  -6.0963585e-01  -5.7754975e-01  -5.4546366e-01  -5.1337756e-01  -4.8129146e-01  -4.4920536e-01  -4.1711927e-01  -3.8503317e-01  -3.5294707e-01  -3.2086097e-01  -2.8877488e-01  -2.5668878e-01  -2.2460268e-01  -1.9251658e-01  -1.6043049e-01  -1.2834439e-01  -9.6258292e-02  -6.4172195e-02  -3.2086097e-02   0.0000000e+00   3.2086097e-02   6.4172195e-02   9.6258292e-02   1.2834439e-01   1.6043049e-01   1.9251658e-01   2.2460268e-01   2.5668878e-01   2.8877488e-01   3.2086097e-01   3.5294707e-01   3.8503317e-01   4.1711927e-01   4.4920536e-01   4.8129146e-01   5.1337756e-01   5.4546366e-01   5.7754975e-01   6.0963585e-01   6.4172195e-01   6.7380805e-01   7.0589414e-01   7.3798024e-01   7.7006634e-01   8.0215244e-01   8.3423853e-01   8.6632463e-01   8.9841073e-01   9.3049682e-01   9.6258292e-01   9.9466902e-01   1.0267551e+00   1.0588412e+00   1.0909273e+00   1.1230134e+00   1.1550995e+00   1.1871856e+00   1.2192717e+00   1.2513578e+00   1.2834439e+00   1.3155300e+00   1.3476161e+00   1.3797022e+00   1.4117883e+00   1.4438744e+00   1.4759605e+00   1.5080466e+00   1.5401327e+00   1.5722188e+00   1.6043049e+00
  -1.6360641e+00  -1.6033429e+00  -1.5706216e+00  -1.5379003e+00  -1.5051790e+00  -1.4724577e+00  -1.4397364e+00  -1.4070152e+00  -1.3742939e+00  -1.3415726e+00  -1.3088513e+00  -1.2761300e+00  -1.2434087e+00  -1.2106875e+00  -1.1779662e+00  -1.1452449e+00  -1.1125236e+00  -1.0798023e+00  -1.0470811e+00  -1.0143598e+00  -9.8163849e-01  -9.4891720e-01  -9.1619592e-01  -8.8347464e-01  -8.5075335e-01  -8.1803207e-01  -7.8531079e-01  -7.5258951e-01  -7.1986822e-01  -6.8714694e-01  -6.5442566e-01  -6.2170437e-01  -5.8898309e-01  -5.5626181e-01  -5.2354053e-01  -4.9081924e-01  -4.5809796e-01  -4.2537668e-01  -3.9265539e-01  -3.5993411e-01  -3.2721283e-01  -2.9449155e-01  -2.6177026e-01  -2.2904898e-01  -1.9632770e-01  -1.6360641e-01  -1.3088513e-01  -9.8163849e-02  -6.5442566e-02  -3.2721283e-02   0.0000000e+00   3.2721283e-02   6.5442566e-02   9.8163849e-02   1.3088513e-01   1.6360641e-01   1.9632770e-01   2.2904898e-01   2.6177026e-01   2.9449155e-01   3.2721283e-01   3.5993411e-01   3.9265539e-01   4.2537668e-01   4.5809796e-01   4.9081924e-01   5.2354053e-01   5.5626181e-01   5.8898309e-01   6.2170437e-01   6.5442566e-01   6.8714694e-01   7.1986822e-01   7.5258951e-01   7.8531079e-01   8.1803207e-01   8.5075335e-01   8.8347464e-01   9.1619592e-01   9.4891720e-01   9.8163849e-01   1.0143598e+00   1.0470811e+00   1.0798023e+00   1.1125236e+00   1.1452449e+00   1.1779662e+00   1.2106875e+00   1.2434087e+00   1.2761300e+00   1.3088513e+00   1.3415726e+00   1.3742939e+00   1.4070152e+00   1.4397364e+00   1.4724577e+00   1.5051790e+00   1.5379003e+00   1.5706216e+00   1.6033429e+00   1.6360641e+00
  -1.6672185e+00  -1.6338742e+00  -1.6005298e+00  -1.5671854e+00  -1.5338411e+00  -1.5004967e+00  -1.4671523e+00  -1.4338079e+00  -1.4004636e+00  -1.3671192e+00  -1.3337748e+00  -1.3004305e+00  -1.2670861e+00  -1.2337417e+00  -1.2003973e+00  -1.1670530e+00  -1.1337086e+00  -1.1003642e+00  -1.0670199e+00  -1.0336755e+00  -1.0003311e+00  -9.6698675e-01  -9.3364238e-01  -9.0029801e-01  -8.6695364e-01  -8.3360927e-01  -8.0026490e-01  -7.6692053e-01  -7.3357616e-01  -7.0023179e-01  -6.6688741e-01  -6.3354304e-01  -6.0019867e-01  -5.6685430e-01  -5.3350993e-01  -5.0016556e-01  -4.6682119e-01  -4.3347682e-01  -4.0013245e-01  -3.6678808e-01  -3.3344371e-01  -3.0009934e-01  -2.6675497e-01  -2.3341060e-01  -2.0006622e-01  -1.6672185e-01  -1.3337748e-01  -1.0003311e-01  -6.6688741e-02  -3.3344371e-02   0.0000000e+00   3.3344371e-02   6.6688741e-02   1.0003311e-01   1.3337748e-01   1.6672185e-01   2.0006622e-01   2.3341060e-01   2.6675497e-01   3.0009934e-01   3.3344371e-01   3.6678808e-01   4.0013245e-01   4.3347682e-01   4.6682119e-01   5.0016556e-01   5.3350993e-01   5.6685430e-01   6.0019867e-01   6.3354304e-01   6.6688741e-01   7.0023179e-01   7.3357616e-01   7.6692053e-01   8.0026490e-01   8.3360927e-01   8.6695364e-01   9.0029801e-01   9.3364238e-01   9.6698675e-01   1.0003311e+00   1.0336755e+00   1.0670199e+00   1.1003642e+00   1.1337086e+00   1.1670530e+00   1.2003973e+00   1.2337417e+00   1.2670861e+00   1.3004305e+00   1.3337748e+00   1.3671192e+00   1.4004636e+00   1.4338079e+00   1.4671523e+00   1.5004967e+00   1.5338411e+00   1.5671854e+00   1.6005298e+00   1.6338742e+00   1.6672185e+00
  -1.6978013e+00  -1.6638453e+00  -1.6298893e+00  -1.5959333e+00  -1.5619772e+00  -1.5280212e+00  -1.4940652e+00  -1.4601092e+00  -1.4261531e+00  -1.3921971e+00  -1.3582411e+00  -1.3242851e+00  -1.2903290e+00  -1.2563730e+00  -1.2224170e+00  -1.1884609e+00  -1.1545049e+00  -1.1205489e+00  -1.0865929e+00  -1.0526368e+00  -1.0186808e+00  -9.8472478e-01  -9.5076875e-01  -9.1681273e-01  -8.8285670e-01  -8.4890067e-01  -8.1494465e-01  -7.8098862e-01  -7.4703259e-01  -7.1307657e-01  -6.7912054e-01  -6.4516451e-01  -6.1120848e-01  -5.7725246e-01  -5.4329643e-01  -5.0934040e-01  -4.7538438e-01  -4.4142835e-01  -4.0747232e-01  -3.7351630e-01  -3.3956027e-01  -3.0560424e-01  -2.7164822e-01  -2.3769219e-01  -2.0373616e-01  -1.6978013e-01  -1.3582411e-01  -1.0186808e-01  -6.7912054e-02  -3.3956027e-02   0.0000000e+00   3.3956027e-02   6.7912054e-02   1.0186808e-01   1.3582411e-01   1.6978013e-01   2.0373616e-01   2.3769219e-01   2.7164822e-01   3.0560424e-01   3.3956027e-01   3.7351630e-01   4.0747232e-01   4.4142835e-01   4.7538438e-01   5.0934040e-01   5.4329643e-01   5.7725246e-01   6.1120848e-01   6.4516451e-01   6.7912054e-01   7.1307657e-01   7.4703259e-01   7.8098862e-01   8.1494465e-01   8.4890067e-01   8.8285670e-01   9.1681273e-01   9.5076875e-01   9.8472478e-01   1.0186808e+00   1.0526368e+00   1.0865929e+00   1.1205489e+00   1.1545049e+00   1.1884609e+00   1.2224170e+00   1.2563730e+00   1.2903290e+00   1.3242851e+00   1.3582411e+00   1.3921971e+00   1.4261531e+00   1.4601092e+00   1.4940652e+00   1.5280212e+00   1.5619772e+00   1.5959333e+00   1.6298893e+00   1.6638453e+00   1.6978013e+00
  -1.7278429e+00  -1.6932861e+00  -1.6587292e+00  -1.6241724e+00  -1.5896155e+00  -1.5550586e+00  -1.5205018e+00  -1.4859449e+00  -1.4513881e+00  -1.4168312e+00  -1.3822743e+00  -1.3477175e+00  -1.3131606e+00  -1.2786038e+00  -1.2440469e+00  -1.2094900e+00  -1.1749332e+00  -1.1403763e+00  -1.1058195e+00  -1.0712626e+00  -1.0367058e+00  -1.0021489e+00  -9.6759204e-01  -9.3303518e-01  -8.9847832e-01  -8.6392146e-01  -8.2936460e-01  -7.9480775e-01  -7.6025089e-01  -7.2569403e-01  -6.9113717e-01  -6.5658031e-01  -6.2202345e-01  -5.8746659e-01  -5.5290974e-01  -5.1835288e-01  -4.8379602e-01  -4.4923916e-01  -4.1468230e-01  -3.8012544e-01  -3.4556859e-01  -3.1101173e-01  -2.7645487e-01  -2.4189801e-01  -2.0734115e-01  -1.7278429e-01  -1.3822743e-01  -1.0367058e-01  -6.9113717e-02  -3.4556859e-02   0.0000000e+00   3.4556859e-02   6.9113717e-02   1.0367058e-01   1.3822743e-01   1.7278429e-01   2.0734115e-01   2.4189801e-01   2.7645487e-01   3.1101173e-01   3.4556859e-01   3.8012544e-01   4.1468230e-01   4.4923916e-01   4.8379602e-01   5.1835288e-01   5.5290974e-01   5.8746659e-01   6.2202345e-01   6.5658031e-01   6.9113717e-01   7.2569403e-01   7.6025089e-01   7.9480775e-01   8.2936460e-01   8.6392146e-01   8.9847832e-01   9.3303518e-01   9.6759204e-01   1.0021489e+00   1.0367058e+00   1.0712626e+00   1.1058195e+00   1.1403763e+00   1.1749332e+00   1.2094900e+00   1.2440469e+00   1.2786038e+00   1.3131606e+00   1.3477175e+00   1.3822743e+00   1.4168312e+00   1.4513881e+00   1.4859449e+00   1.5205018e+00   1.5550586e+00   1.5896155e+00   1.6241724e+00   1.6587292e+00   1.6932861e+00   1.7278429e+00
  -1.7573710e+00  -1.7222236e+00  -1.6870762e+00  -1.6519288e+00  -1.6167813e+00  -1.5816339e+00  -1.5464865e+00  -1.5113391e+00  -1.4761917e+00  -1.4410442e+00  -1.4058968e+00  -1.3707494e+00  -1.3356020e+00  -1.3004546e+00  -1.2653071e+00  -1.2301597e+00  -1.1950123e+00  -1.1598649e+00  -1.1247175e+00  -1.0895700e+00  -1.0544226e+00  -1.0192752e+00  -9.8412778e-01  -9.4898036e-01  -9.1383294e-01  -8.7868552e-01  -8.4353809e-01  -8.0839067e-01  -7.7324325e-01  -7.3809583e-01  -7.0294841e-01  -6.6780099e-01  -6.3265357e-01  -5.9750615e-01  -5.6235873e-01  -5.2721131e-01  -4.9206389e-01  -4.5691647e-01  -4.2176905e-01  -3.8662163e-01  -3.5147421e-01  -3.1632679e-01  -2.8117936e-01  -2.4603194e-01  -2.1088452e-01  -1.7573710e-01  -1.4058968e-01  -1.0544226e-01  -7.0294841e-02  -3.5147421e-02   0.0000000e+00   3.5147421e-02   7.0294841e-02   1.0544226e-01   1.4058968e-01   1.7573710e-01   2.1088452e-01   2.4603194e-01   2.8117936e-01   3.1632679e-01   3.5147421e-01   3.8662163e-01   4.2176905e-01   4.5691647e-01   4.9206389e-01   5.2721131e-01   5.6235873e-01   5.9750615e-01   6.3265357e-01   6.6780099e-01   7.0294841e-01   7.3809583e-01   7.7324325e-01   8.0839067e-01   8.4353809e-01   8.7868552e-01   9.1383294e-01   9.4898036e-01   9.8412778e-01   1.0192752e+00   1.0544226e+00   1.0895700e+00   1.1247175e+00   1.1598649e+00   1.1950123e+00   1.2301597e+00   1.2653071e+00   1.3004546e+00   1.3356020e+00   1.3707494e+00   1.4058968e+00   1.4410442e+00   1.4761917e+00   1.5113391e+00   1.5464865e+00   1.5816339e+00   1.6167813e+00   1.6519288e+00   1.6870762e+00   1.7222236e+00   1.7573710e+00
  -1.7864111e+00  -1.7506829e+00  -1.7149547e+00  -1.6792265e+00  -1.6434982e+00  -1.6077700e+00  -1.5720418e+00  -1.5363136e+00  -1.5005853e+00  -1.4648571e+00  -1.4291289e+00  -1.3934007e+00  -1.3576725e+00  -1.3219442e+00  -1.2862160e+00  -1.2504878e+00  -1.2147596e+00  -1.1790313e+00  -1.1433031e+00  -1.1075749e+00  -1.0718467e+00  -1.0361185e+00  -1.0003902e+00  -9.6466201e-01  -9.2893378e-01  -8.9320556e-01  -8.5747734e-01  -8.2174912e-01  -7.8602089e-01  -7.5029267e-01  -7.1456445e-01  -6.7883623e-01  -6.4310800e-01  -6.0737978e-01  -5.7165156e-01  -5.3592334e-01  -5.0019511e-01  -4.6446689e-01  -4.2873867e-01  -3.9301045e-01  -3.5728222e-01  -3.2155400e-01  -2.8582578e-01  -2.5009756e-01  -2.1436933e-01  -1.7864111e-01  -1.4291289e-01  -1.0718467e-01  -7.1456445e-02  -3.5728222e-02   0.0000000e+00   3.5728222e-02   7.1456445e-02   1.0718467e-01   1.4291289e-01   1.7864111e-01   2.1436933e-01   2.5009756e-01   2.8582578e-01   3.2155400e-01   3.5728222e-01   3.9301045e-01   4.2873867e-01   4.6446689e-01   5.0019511e-01   5.3592334e-01   5.7165156e-01   6.0737978e-01   6.4310800e-01   6.7883623e-01   7.1456445e-01   7.5029267e-01   7.8602089e-01   8.2174912e-01   8.5747734e-01   8.9320556e-01   9.2893378e-01   9.6466201e-01   1.0003902e+00   1.0361185e+00   1.0718467e+00   1.1075749e+00   1.1433031e+00   1.1790313e+00   1.2147596e+00   1.2504878e+00   1.2862160e+00   1.3219442e+00   1.3576725e+00   1.3934007e+00   1.4291289e+00   1.4648571e+00   1.5005853e+00   1.5363136e+00   1.5720418e+00   1.6077700e+00   1.6434982e+00   1.6792265e+00   1.7149547e+00   1.7506829e+00   1.7864111e+00
  -1.8149866e+00  -1.7786869e+00  -1.7423872e+00  -1.7060874e+00  -1.6697877e+00  -1.6334880e+00  -1.5971882e+00  -1.5608885e+00  -1.5245888e+00  -1.4882890e+00  -1.4519893e+00  -1.4156896e+00  -1.3793898e+00  -1.3430901e+00  -1.3067904e+00  -1.2704906e+00  -1.2341909e+00  -1.1978912e+00  -1.1615914e+00  -1.1252917e+00  -1.0889920e+00  -1.0526922e+00  -1.0163925e+00  -9.8009278e-01  -9.4379305e-01  -9.0749332e-01  -8.7119358e-01  -8.3489385e-01  -7.9859412e-01  -7.6229439e-01  -7.2599465e-01  -6.8969492e-01  -6.5339519e-01  -6.1709545e-01  -5.8079572e-01  -5.4449599e-01  -5.0819626e-01  -4.7189652e-01  -4.3559679e-01  -3.9929706e-01  -3.6299733e-01  -3.2669759e-01  -2.9039786e-01  -2.5409813e-01  -2.1779840e-01  -1.8149866e-01  -1.4519893e-01  -1.0889920e-01  -7.2599465e-02  -3.6299733e-02   0.0000000e+00   3.6299733e-02   7.2599465e-02   1.0889920e-01   1.4519893e-01   1.8149866e-01   2.1779840e-01   2.5409813e-01   2.9039786e-01   3.2669759e-01   3.6299733e-01   3.9929706e-01   4.3559679e-01   4.7189652e-01   5.0819626e-01   5.4449599e-01   5.8079572e-01   6.1709545e-01   6.5339519e-01   6.8969492e-01   7.2599465e-01   7.6229439e-01   7.9859412e-01   8.3489385e-01   8.7119358e-01   9.0749332e-01   9.4379305e-01   9.8009278e-01   1.0163925e+00   1.0526922e+00   1.0889920e+00   1.1252917e+00   1.1615914e+00   1.1978912e+00   1.2341909e+00   1.2704906e+00   1.3067904e+00   1.3430901e+00   1.3793898e+00   1.4156896e+00   1.4519893e+00   1.4882890e+00   1.5245888e+00   1.5608885e+00   1.5971882e+00   1.6334880e+00   1.6697877e+00   1.7060874e+00   1.7423872e+00   1.7786869e+00   1.8149866e+00
  -1.8431192e+00  -1.8062568e+00  -1.7693944e+00  -1.7325320e+00  -1.6956696e+00  -1.6588072e+00  -1.6219449e+00  -1.5850825e+00  -1.5482201e+00  -1.5113577e+00  -1.4744953e+00  -1.4376329e+00  -1.4007706e+00  -1.3639082e+00  -1.3270458e+00  -1.2901834e+00  -1.2533210e+00  -1.2164586e+00  -1.1795963e+00  -1.1427339e+00  -1.1058715e+00  -1.0690091e+00  -1.0321467e+00  -9.9528435e-01  -9.5842196e-01  -9.2155958e-01  -8.8469720e-01  -8.4783481e-01  -8.1097243e-01  -7.7411005e-01  -7.3724766e-01  -7.0038528e-01  -6.6352290e-01  -6.2666051e-01  -5.8979813e-01  -5.5293575e-01  -5.1607336e-01  -4.7921098e-01  -4.4234860e-01  -4.0548622e-01  -3.6862383e-01  -3.3176145e-01  -2.9489907e-01  -2.5803668e-01  -2.2117430e-01  -1.8431192e-01  -1.4744953e-01  -1.1058715e-01  -7.3724766e-02  -3.6862383e-02   0.0000000e+00   3.6862383e-02   7.3724766e-02   1.1058715e-01   1.4744953e-01   1.8431192e-01   2.2117430e-01   2.5803668e-01   2.9489907e-01   3.3176145e-01   3.6862383e-01   4.0548622e-01   4.4234860e-01   4.7921098e-01   5.1607336e-01   5.5293575e-01   5.8979813e-01   6.2666051e-01   6.6352290e-01   7.0038528e-01   7.3724766e-01   7.7411005e-01   8.1097243e-01   8.4783481e-01   8.8469720e-01   9.2155958e-01   9.5842196e-01   9.9528435e-01   1.0321467e+00   1.0690091e+00   1.1058715e+00   1.1427339e+00   1.1795963e+00   1.2164586e+00   1.2533210e+00   1.2901834e+00   1.3270458e+00   1.3639082e+00   1.4007706e+00   1.4376329e+00   1.4744953e+00   1.5113577e+00   1.5482201e+00   1.5850825e+00   1.6219449e+00   1.6588072e+00   1.6956696e+00   1.7325320e+00   1.7693944e+00   1.8062568e+00   1.8431192e+00
  -1.8708287e+00  -1.8334121e+00  -1.7959955e+00  -1.7585790e+00  -1.7211624e+00  -1.6837458e+00  -1.6463293e+00  -1.6089127e+00  -1.5714961e+00  -1.5340795e+00  -1.4966630e+00  -1.4592464e+00  -1.4218298e+00  -1.3844132e+00  -1.3469967e+00  -1.3095801e+00  -1.2721635e+00  -1.2347469e+00  -1.1973304e+00  -1.1599138e+00  -1.1224972e+00  -1.0850806e+00  -1.0476641e+00  -1.0102475e+00  -9.7283092e-01  -9.3541435e-01  -8.9799777e-01  -8.6058120e-01  -8.2316463e-01  -7.8574805e-01  -7.4833148e-01  -7.1091490e-01  -6.7349833e-01  -6.3608176e-01  -5.9866518e-01  -5.6124861e-01  -5.2383203e-01  -4.8641546e-01  -4.4899889e-01  -4.1158231e-01  -3.7416574e-01  -3.3674916e-01  -2.9933259e-01  -2.6191602e-01  -2.2449944e-01  -1.8708287e-01  -1.4966630e-01  -1.1224972e-01  -7.4833148e-02  -3.7416574e-02   0.0000000e+00   3.7416574e-02   7.4833148e-02   1.1224972e-01   1.4966630e-01   1.8708287e-01   2.2449944e-01   2.6191602e-01   2.9933259e-01   3.3674916e-01   3.7416574e-01   4.1158231e-01   4.4899889e-01   4.8641546e-01   5.2383203e-01   5.6124861e-01   5.9866518e-01   6.3608176e-01   6.7349833e-01   7.1091490e-01   7.4833148e-01   7.8574805e-01   8.2316463e-01   8.6058120e-01   8.9799777e-01   9.3541435e-01   9.7283092e-01   1.0102475e+00   1.0476641e+00   1.0850806e+00   1.1224972e+00   1.1599138e+00   1.1973304e+00   1.2347469e+00   1.2721635e+00   1.3095801e+00   1.3469967e+00   1.3844132e+00   1.4218298e+00   1.4592464e+00   1.4966630e+00   1.5340795e+00   1.5714961e+00   1.6089127e+00   1.6463293e+00   1.6837458e+00   1.7211624e+00   1.7585790e+00   1.7959955e+00   1.8334121e+00   1.8708287e+00
