# Supplementary material for: Linking photoelectron circular dichroism to the asymmetric total photoemission yield measured in aerosol nanoparticles of tyrosine
Source: Nat Commun. 2026 Mar 24;17:2792. doi: 10.1038/s41467-026-70997-w (PMC13018607; doi:10.1038/s41467-026-70997-w)
Supplement: Supplementary file 4 — Source Data [file 41467_2026_70997_MOESM4_ESM.zip › source_data/Figure4/Fig4bcd_Y.dat]

   0.0000000e+00   6.2928531e-03   8.8543774e-03   1.0788883e-02   1.2393547e-02   1.3784049e-02   1.5019987e-02   1.6136914e-02   1.7158088e-02   1.8099724e-02   1.8973666e-02   1.9788886e-02   2.0552372e-02   2.1269697e-02   2.1945387e-02   2.2583180e-02   2.3186203e-02   2.3757104e-02   2.4298148e-02   2.4811288e-02   2.5298221e-02   2.5760435e-02   2.6199237e-02   2.6615785e-02   2.7011109e-02   2.7386128e-02   2.7741665e-02   2.8078461e-02   2.8397183e-02   2.8698432e-02   2.8982753e-02   2.9250641e-02   2.9502542e-02   2.9738863e-02   2.9959973e-02   3.0166206e-02   3.0357866e-02   3.0535226e-02   3.0698534e-02   3.0848015e-02   3.0983867e-02   3.1106269e-02   3.1215381e-02   3.1311340e-02   3.1394267e-02   3.1464265e-02   3.1521421e-02   3.1565804e-02   3.1597468e-02   3.1616451e-02   3.1622777e-02   3.1616451e-02   3.1597468e-02   3.1565804e-02   3.1521421e-02   3.1464265e-02   3.1394267e-02   3.1311340e-02   3.1215381e-02   3.1106269e-02   3.0983867e-02   3.0848015e-02   3.0698534e-02   3.0535226e-02   3.0357866e-02   3.0166206e-02   2.9959973e-02   2.9738863e-02   2.9502542e-02   2.9250641e-02   2.8982753e-02   2.8698432e-02   2.8397183e-02   2.8078461e-02   2.7741665e-02   2.7386128e-02   2.7011109e-02   2.6615785e-02   2.6199237e-02   2.5760435e-02   2.5298221e-02   2.4811288e-02   2.4298148e-02   2.3757104e-02   2.3186203e-02   2.2583180e-02   2.1945387e-02   2.1269697e-02   2.0552372e-02   1.9788886e-02   1.8973666e-02   1.8099724e-02   1.7158088e-02   1.6136914e-02   1.5019987e-02   1.3784049e-02   1.2393547e-02   1.0788883e-02   8.8543774e-03   6.2928531e-03   0.0000000e+00
   0.0000000e+00   6.4147532e-02   9.0258974e-02   1.0997877e-01   1.2633625e-01   1.4051062e-01   1.5310942e-01   1.6449506e-01   1.7490461e-01   1.8450337e-01   1.9341209e-01   2.0172220e-01   2.0950496e-01   2.1681716e-01   2.2370495e-01   2.3020643e-01   2.3635347e-01   2.4217308e-01   2.4768832e-01   2.5291912e-01   2.5788278e-01   2.6259445e-01   2.6706747e-01   2.7131365e-01   2.7534346e-01   2.7916630e-01   2.8279055e-01   2.8622375e-01   2.8947271e-01   2.9254355e-01   2.9544184e-01   2.9817261e-01   3.0074042e-01   3.0314941e-01   3.0540334e-01   3.0750562e-01   3.0945934e-01   3.1126730e-01   3.1293202e-01   3.1445578e-01   3.1584062e-01   3.1708835e-01   3.1820060e-01   3.1917878e-01   3.2002412e-01   3.2073766e-01   3.2132029e-01   3.2177272e-01   3.2209549e-01   3.2228900e-01   3.2235348e-01   3.2228900e-01   3.2209549e-01   3.2177272e-01   3.2132029e-01   3.2073766e-01   3.2002412e-01   3.1917878e-01   3.1820060e-01   3.1708835e-01   3.1584062e-01   3.1445578e-01   3.1293202e-01   3.1126730e-01   3.0945934e-01   3.0750562e-01   3.0540334e-01   3.0314941e-01   3.0074042e-01   2.9817261e-01   2.9544184e-01   2.9254355e-01   2.8947271e-01   2.8622375e-01   2.8279055e-01   2.7916630e-01   2.7534346e-01   2.7131365e-01   2.6706747e-01   2.6259445e-01   2.5788278e-01   2.5291912e-01   2.4768832e-01   2.4217308e-01   2.3635347e-01   2.3020643e-01   2.2370495e-01   2.1681716e-01   2.0950496e-01   2.0172220e-01   1.9341209e-01   1.8450337e-01   1.7490461e-01   1.6449506e-01   1.5310942e-01   1.4051062e-01   1.2633625e-01   1.0997877e-01   9.0258974e-02   6.4147532e-02   0.0000000e+00
   0.0000000e+00   9.0499789e-02   1.2733799e-01   1.5515882e-01   1.7823606e-01   1.9823337e-01   2.1600784e-01   2.3207078e-01   2.4675666e-01   2.6029865e-01   2.7286713e-01   2.8459110e-01   2.9557107e-01   3.0588718e-01   3.1560452e-01   3.2477685e-01   3.3344914e-01   3.4165948e-01   3.4944043e-01   3.5682007e-01   3.6382284e-01   3.7047010e-01   3.7678067e-01   3.8277120e-01   3.8845649e-01   3.9384978e-01   3.9896289e-01   4.0380648e-01   4.0839012e-01   4.1272250e-01   4.1681143e-01   4.2066401e-01   4.2428670e-01   4.2768532e-01   4.3086518e-01   4.3383109e-01   4.3658741e-01   4.3913809e-01   4.4148669e-01   4.4363642e-01   4.4559016e-01   4.4735047e-01   4.4891964e-01   4.5029966e-01   4.5149227e-01   4.5249894e-01   4.5332092e-01   4.5395921e-01   4.5441458e-01   4.5468759e-01   4.5477855e-01   4.5468759e-01   4.5441458e-01   4.5395921e-01   4.5332092e-01   4.5249894e-01   4.5149227e-01   4.5029966e-01   4.4891964e-01   4.4735047e-01   4.4559016e-01   4.4363642e-01   4.4148669e-01   4.3913809e-01   4.3658741e-01   4.3383109e-01   4.3086518e-01   4.2768532e-01   4.2428670e-01   4.2066401e-01   4.1681143e-01   4.1272250e-01   4.0839012e-01   4.0380648e-01   3.9896289e-01   3.9384978e-01   3.8845649e-01   3.8277120e-01   3.7678067e-01   3.7047010e-01   3.6382284e-01   3.5682007e-01   3.4944043e-01   3.4165948e-01   3.3344914e-01   3.2477685e-01   3.1560452e-01   3.0588718e-01   2.9557107e-01   2.8459110e-01   2.7286713e-01   2.6029865e-01   2.4675666e-01   2.3207078e-01   2.1600784e-01   1.9823337e-01   1.7823606e-01   1.5515882e-01   1.2733799e-01   9.0499789e-02   0.0000000e+00
   0.0000000e+00   1.1074980e-01   1.5583083e-01   1.8987677e-01   2.1811772e-01   2.4258958e-01   2.6434122e-01   2.8399836e-01   3.0197031e-01   3.1854243e-01   3.3392320e-01   3.4827050e-01   3.6170732e-01   3.7433173e-01   3.8622340e-01   3.9744811e-01   4.0806090e-01   4.1810836e-01   4.2763035e-01   4.3666125e-01   4.4523094e-01   4.5336557e-01   4.6108818e-01   4.6841913e-01   4.7537656e-01   4.8197663e-01   4.8823384e-01   4.9416121e-01   4.9977049e-01   5.0507226e-01   5.1007612e-01   5.1479075e-01   5.1922404e-01   5.2338312e-01   5.2727450e-01   5.3090406e-01   5.3427713e-01   5.3739854e-01   5.4027265e-01   5.4290340e-01   5.4529431e-01   5.4744851e-01   5.4936879e-01   5.5105760e-01   5.5251706e-01   5.5374899e-01   5.5475489e-01   5.5553600e-01   5.5609326e-01   5.5642735e-01   5.5653867e-01   5.5642735e-01   5.5609326e-01   5.5553600e-01   5.5475489e-01   5.5374899e-01   5.5251706e-01   5.5105760e-01   5.4936879e-01   5.4744851e-01   5.4529431e-01   5.4290340e-01   5.4027265e-01   5.3739854e-01   5.3427713e-01   5.3090406e-01   5.2727450e-01   5.2338312e-01   5.1922404e-01   5.1479075e-01   5.1007612e-01   5.0507226e-01   4.9977049e-01   4.9416121e-01   4.8823384e-01   4.8197663e-01   4.7537656e-01   4.6841913e-01   4.6108818e-01   4.5336557e-01   4.4523094e-01   4.3666125e-01   4.2763035e-01   4.1810836e-01   4.0806090e-01   3.9744811e-01   3.8622340e-01   3.7433173e-01   3.6170732e-01   3.4827050e-01   3.3392320e-01   3.1854243e-01   3.0197031e-01   2.8399836e-01   2.6434122e-01   2.4258958e-01   2.1811772e-01   1.8987677e-01   1.5583083e-01   1.1074980e-01   0.0000000e+00
   0.0000000e+00   1.2783123e-01   1.7986531e-01   2.1916231e-01   2.5175899e-01   2.8000525e-01   3.0511174e-01   3.2780069e-01   3.4854454e-01   3.6767265e-01   3.8542566e-01   4.0198581e-01   4.1749505e-01   4.3206658e-01   4.4579235e-01   4.5874830e-01   4.7099794e-01   4.8259507e-01   4.9358568e-01   5.0400945e-01   5.1390088e-01   5.2329016e-01   5.3220385e-01   5.4066549e-01   5.4869599e-01   5.5631402e-01   5.6353631e-01   5.7037789e-01   5.7685231e-01   5.8297180e-01   5.8874742e-01   5.9418922e-01   5.9930627e-01   6.0410683e-01   6.0859839e-01   6.1278775e-01   6.1668106e-01   6.2028390e-01   6.2360131e-01   6.2663781e-01   6.2939747e-01   6.3188392e-01   6.3410038e-01   6.3604967e-01   6.3773422e-01   6.3915615e-01   6.4031720e-01   6.4121878e-01   6.4186200e-01   6.4224762e-01   6.4237610e-01   6.4224762e-01   6.4186200e-01   6.4121878e-01   6.4031720e-01   6.3915615e-01   6.3773422e-01   6.3604967e-01   6.3410038e-01   6.3188392e-01   6.2939747e-01   6.2663781e-01   6.2360131e-01   6.2028390e-01   6.1668106e-01   6.1278775e-01   6.0859839e-01   6.0410683e-01   5.9930627e-01   5.9418922e-01   5.8874742e-01   5.8297180e-01   5.7685231e-01   5.7037789e-01   5.6353631e-01   5.5631402e-01   5.4869599e-01   5.4066549e-01   5.3220385e-01   5.2329016e-01   5.1390088e-01   5.0400945e-01   4.9358568e-01   4.8259507e-01   4.7099794e-01   4.5874830e-01   4.4579235e-01   4.3206658e-01   4.1749505e-01   4.0198581e-01   3.8542566e-01   3.6767265e-01   3.4854454e-01   3.2780069e-01   3.0511174e-01   2.8000525e-01   2.5175899e-01   2.1916231e-01   1.7986531e-01   1.2783123e-01   0.0000000e+00
   0.0000000e+00   1.4288502e-01   2.0104679e-01   2.4497152e-01   2.8140689e-01   3.1297951e-01   3.4104262e-01   3.6640349e-01   3.8959019e-01   4.1097089e-01   4.3081455e-01   4.4932487e-01   4.6666053e-01   4.8294804e-01   4.9829021e-01   5.1277188e-01   5.2646408e-01   5.3942692e-01   5.5171182e-01   5.6336313e-01   5.7441940e-01   5.8491438e-01   5.9487778e-01   6.0433589e-01   6.1331209e-01   6.2182724e-01   6.2990005e-01   6.3754731e-01   6.4478418e-01   6.5162431e-01   6.5808010e-01   6.6416273e-01   6.6988238e-01   6.7524827e-01   6.8026877e-01   6.8495148e-01   6.8930328e-01   6.9333040e-01   6.9703847e-01   7.0043256e-01   7.0351721e-01   7.0629648e-01   7.0877395e-01   7.1095279e-01   7.1283573e-01   7.1442511e-01   7.1572288e-01   7.1673064e-01   7.1744960e-01   7.1788063e-01   7.1802425e-01   7.1788063e-01   7.1744960e-01   7.1673064e-01   7.1572288e-01   7.1442511e-01   7.1283573e-01   7.1095279e-01   7.0877395e-01   7.0629648e-01   7.0351721e-01   7.0043256e-01   6.9703847e-01   6.9333040e-01   6.8930328e-01   6.8495148e-01   6.8026877e-01   6.7524827e-01   6.6988238e-01   6.6416273e-01   6.5808010e-01   6.5162431e-01   6.4478418e-01   6.3754731e-01   6.2990005e-01   6.2182724e-01   6.1331209e-01   6.0433589e-01   5.9487778e-01   5.8491438e-01   5.7441940e-01   5.6336313e-01   5.5171182e-01   5.3942692e-01   5.2646408e-01   5.1277188e-01   4.9829021e-01   4.8294804e-01   4.6666053e-01   4.4932487e-01   4.3081455e-01   4.1097089e-01   3.8959019e-01   3.6640349e-01   3.4104262e-01   3.1297951e-01   2.8140689e-01   2.4497152e-01   2.0104679e-01   1.4288502e-01   0.0000000e+00
   0.0000000e+00   1.5649740e-01   2.2020012e-01   2.6830948e-01   3.0821597e-01   3.4279646e-01   3.7353308e-01   4.0131003e-01   4.2670568e-01   4.5012328e-01   4.7185741e-01   4.9213116e-01   5.1111836e-01   5.2895755e-01   5.4576134e-01   5.6162265e-01   5.7661927e-01   5.9081706e-01   6.0427232e-01   6.1703362e-01   6.2914321e-01   6.4063803e-01   6.5155062e-01   6.6190979e-01   6.7174113e-01   6.8106750e-01   6.8990939e-01   6.9828519e-01   7.0621150e-01   7.1370328e-01   7.2077409e-01   7.2743621e-01   7.3370076e-01   7.3957784e-01   7.4507664e-01   7.5020546e-01   7.5497185e-01   7.5938263e-01   7.6344396e-01   7.6716140e-01   7.7053992e-01   7.7358396e-01   7.7629746e-01   7.7868387e-01   7.8074619e-01   7.8248699e-01   7.8390840e-01   7.8501216e-01   7.8579962e-01   7.8627171e-01   7.8642901e-01   7.8627171e-01   7.8579962e-01   7.8501216e-01   7.8390840e-01   7.8248699e-01   7.8074619e-01   7.7868387e-01   7.7629746e-01   7.7358396e-01   7.7053992e-01   7.6716140e-01   7.6344396e-01   7.5938263e-01   7.5497185e-01   7.5020546e-01   7.4507664e-01   7.3957784e-01   7.3370076e-01   7.2743621e-01   7.2077409e-01   7.1370328e-01   7.0621150e-01   6.9828519e-01   6.8990939e-01   6.8106750e-01   6.7174113e-01   6.6190979e-01   6.5155062e-01   6.4063803e-01   6.2914321e-01   6.1703362e-01   6.0427232e-01   5.9081706e-01   5.7661927e-01   5.6162265e-01   5.4576134e-01   5.2895755e-01   5.1111836e-01   4.9213116e-01   4.7185741e-01   4.5012328e-01   4.2670568e-01   4.0131003e-01   3.7353308e-01   3.4279646e-01   3.0821597e-01   2.6830948e-01   2.2020012e-01   1.5649740e-01   0.0000000e+00
   0.0000000e+00   1.6901698e-01   2.3781585e-01   2.8977389e-01   3.3287284e-01   3.7021973e-01   4.0341524e-01   4.3341431e-01   4.6084158e-01   4.8613255e-01   5.0960538e-01   5.3150102e-01   5.5200716e-01   5.7127347e-01   5.8942153e-01   6.0655173e-01   6.2274807e-01   6.3808166e-01   6.5261332e-01   6.6639551e-01   6.7947384e-01   6.9188823e-01   7.0367382e-01   7.1486171e-01   7.2547954e-01   7.3555201e-01   7.4510124e-01   7.5414710e-01   7.6270750e-01   7.7079862e-01   7.7843508e-01   7.8563016e-01   7.9239586e-01   7.9874311e-01   8.0468180e-01   8.1022092e-01   8.1536861e-01   8.2013225e-01   8.2451848e-01   8.2853331e-01   8.3218211e-01   8.3546967e-01   8.3840024e-01   8.4097756e-01   8.4320487e-01   8.4508492e-01   8.4662005e-01   8.4781211e-01   8.4866256e-01   8.4917242e-01   8.4934231e-01   8.4917242e-01   8.4866256e-01   8.4781211e-01   8.4662005e-01   8.4508492e-01   8.4320487e-01   8.4097756e-01   8.3840024e-01   8.3546967e-01   8.3218211e-01   8.2853331e-01   8.2451848e-01   8.2013225e-01   8.1536861e-01   8.1022092e-01   8.0468180e-01   7.9874311e-01   7.9239586e-01   7.8563016e-01   7.7843508e-01   7.7079862e-01   7.6270750e-01   7.5414710e-01   7.4510124e-01   7.3555201e-01   7.2547954e-01   7.1486171e-01   7.0367382e-01   6.9188823e-01   6.7947384e-01   6.6639551e-01   6.5261332e-01   6.3808166e-01   6.2274807e-01   6.0655173e-01   5.8942153e-01   5.7127347e-01   5.5200716e-01   5.3150102e-01   5.0960538e-01   4.8613255e-01   4.6084158e-01   4.3341431e-01   4.0341524e-01   3.7021973e-01   3.3287284e-01   2.8977389e-01   2.3781585e-01   1.6901698e-01   0.0000000e+00
   0.0000000e+00   1.8067110e-01   2.5421381e-01   3.0975448e-01   3.5582520e-01   3.9574725e-01   4.3123167e-01   4.6329924e-01   4.9261769e-01   5.1965253e-01   5.4474387e-01   5.6814926e-01   5.9006935e-01   6.1066411e-01   6.3006353e-01   6.4837489e-01   6.6568800e-01   6.8207888e-01   6.9761253e-01   7.1234504e-01   7.2632516e-01   7.3959555e-01   7.5219378e-01   7.6415310e-01   7.7550305e-01   7.8627005e-01   7.9647772e-01   8.0614731e-01   8.1529797e-01   8.2394699e-01   8.3211000e-01   8.3980119e-01   8.4703341e-01   8.5381832e-01   8.6016650e-01   8.6608755e-01   8.7159019e-01   8.7668229e-01   8.8137096e-01   8.8566262e-01   8.8956301e-01   8.9307726e-01   8.9620990e-01   8.9896493e-01   9.0134582e-01   9.0335551e-01   9.0499648e-01   9.0627074e-01   9.0717983e-01   9.0772485e-01   9.0790645e-01   9.0772485e-01   9.0717983e-01   9.0627074e-01   9.0499648e-01   9.0335551e-01   9.0134582e-01   8.9896493e-01   8.9620990e-01   8.9307726e-01   8.8956301e-01   8.8566262e-01   8.8137096e-01   8.7668229e-01   8.7159019e-01   8.6608755e-01   8.6016650e-01   8.5381832e-01   8.4703341e-01   8.3980119e-01   8.3211000e-01   8.2394699e-01   8.1529797e-01   8.0614731e-01   7.9647772e-01   7.8627005e-01   7.7550305e-01   7.6415310e-01   7.5219378e-01   7.3959555e-01   7.2632516e-01   7.1234504e-01   6.9761253e-01   6.8207888e-01   6.6568800e-01   6.4837489e-01   6.3006353e-01   6.1066411e-01   5.9006935e-01   5.6814926e-01   5.4474387e-01   5.1965253e-01   4.9261769e-01   4.6329924e-01   4.3123167e-01   3.9574725e-01   3.5582520e-01   3.0975448e-01   2.5421381e-01   1.8067110e-01   0.0000000e+00
   0.0000000e+00   1.9161773e-01   2.6961629e-01   3.2852209e-01   3.7738419e-01   4.1972505e-01   4.5735943e-01   4.9136993e-01   5.2246475e-01   5.5113759e-01   5.7774918e-01   6.0257267e-01   6.2582087e-01   6.4766345e-01   6.6823825e-01   6.8765907e-01   7.0602116e-01   7.2340514e-01   7.3987996e-01   7.5550509e-01   7.7033224e-01   7.8440667e-01   7.9776821e-01   8.1045213e-01   8.2248976e-01   8.3390911e-01   8.4473525e-01   8.5499071e-01   8.6469580e-01   8.7386885e-01   8.8252645e-01   8.9068364e-01   8.9835405e-01   9.0555004e-01   9.1228285e-01   9.1856266e-01   9.2439869e-01   9.2979931e-01   9.3477207e-01   9.3932376e-01   9.4346046e-01   9.4718763e-01   9.5051008e-01   9.5343204e-01   9.5595717e-01   9.5808863e-01   9.5982903e-01   9.6118049e-01   9.6214466e-01   9.6272270e-01   9.6291530e-01   9.6272270e-01   9.6214466e-01   9.6118049e-01   9.5982903e-01   9.5808863e-01   9.5595717e-01   9.5343204e-01   9.5051008e-01   9.4718763e-01   9.4346046e-01   9.3932376e-01   9.3477207e-01   9.2979931e-01   9.2439869e-01   9.1856266e-01   9.1228285e-01   9.0555004e-01   8.9835405e-01   8.9068364e-01   8.8252645e-01   8.7386885e-01   8.6469580e-01   8.5499071e-01   8.4473525e-01   8.3390911e-01   8.2248976e-01   8.1045213e-01   7.9776821e-01   7.8440667e-01   7.7033224e-01   7.5550509e-01   7.3987996e-01   7.2340514e-01   7.0602116e-01   6.8765907e-01   6.6823825e-01   6.4766345e-01   6.2582087e-01   6.0257267e-01   5.7774918e-01   5.5113759e-01   5.2246475e-01   4.9136993e-01   4.5735943e-01   4.1972505e-01   3.7738419e-01   3.2852209e-01   2.6961629e-01   1.9161773e-01   0.0000000e+00
   0.0000000e+00   2.0197193e-01   2.8418519e-01   3.4627402e-01   3.9777641e-01   4.4240519e-01   4.8207317e-01   5.1792146e-01   5.5069650e-01   5.8091870e-01   6.0896827e-01   6.3513311e-01   6.5963755e-01   6.8266040e-01   7.0434697e-01   7.2481722e-01   7.4417152e-01   7.6249485e-01   7.7985990e-01   7.9632934e-01   8.1195769e-01   8.2679264e-01   8.4087618e-01   8.5424548e-01   8.6693358e-01   8.7896999e-01   8.9038112e-01   9.0119074e-01   9.1142025e-01   9.2108897e-01   9.3021440e-01   9.3881237e-01   9.4689725e-01   9.5448208e-01   9.6157870e-01   9.6819784e-01   9.7434923e-01   9.8004168e-01   9.8528314e-01   9.9008078e-01   9.9444102e-01   9.9836959e-01   1.0018716e+00   1.0049514e+00   1.0076130e+00   1.0098596e+00   1.0116941e+00   1.0131186e+00   1.0141348e+00   1.0147441e+00   1.0149471e+00   1.0147441e+00   1.0141348e+00   1.0131186e+00   1.0116941e+00   1.0098596e+00   1.0076130e+00   1.0049514e+00   1.0018716e+00   9.9836959e-01   9.9444102e-01   9.9008078e-01   9.8528314e-01   9.8004168e-01   9.7434923e-01   9.6819784e-01   9.6157870e-01   9.5448208e-01   9.4689725e-01   9.3881237e-01   9.3021440e-01   9.2108897e-01   9.1142025e-01   9.0119074e-01   8.9038112e-01   8.7896999e-01   8.6693358e-01   8.5424548e-01   8.4087618e-01   8.2679264e-01   8.1195769e-01   7.9632934e-01   7.7985990e-01   7.6249485e-01   7.4417152e-01   7.2481722e-01   7.0434697e-01   6.8266040e-01   6.5963755e-01   6.3513311e-01   6.0896827e-01   5.8091870e-01   5.5069650e-01   5.1792146e-01   4.8207317e-01   4.4240519e-01   3.9777641e-01   3.4627402e-01   2.8418519e-01   2.0197193e-01   0.0000000e+00
   0.0000000e+00   2.1182060e-01   2.9804279e-01   3.6315923e-01   4.1717301e-01   4.6397800e-01   5.0558030e-01   5.4317664e-01   5.7754988e-01   6.0924579e-01   6.3866313e-01   6.6610383e-01   6.9180317e-01   7.1594868e-01   7.3869274e-01   7.6016117e-01   7.8045923e-01   7.9967606e-01   8.1788787e-01   8.3516041e-01   8.5155083e-01   8.6710917e-01   8.8187946e-01   8.9590068e-01   9.0920749e-01   9.2183082e-01   9.3379839e-01   9.4513512e-01   9.5586344e-01   9.6600364e-01   9.7557404e-01   9.8459127e-01   9.9307039e-01   1.0010251e+00   1.0084677e+00   1.0154097e+00   1.0218610e+00   1.0278310e+00   1.0333281e+00   1.0383597e+00   1.0429325e+00   1.0470527e+00   1.0507254e+00   1.0539554e+00   1.0567468e+00   1.0591030e+00   1.0610269e+00   1.0625208e+00   1.0635867e+00   1.0642256e+00   1.0644385e+00   1.0642256e+00   1.0635867e+00   1.0625208e+00   1.0610269e+00   1.0591030e+00   1.0567468e+00   1.0539554e+00   1.0507254e+00   1.0470527e+00   1.0429325e+00   1.0383597e+00   1.0333281e+00   1.0278310e+00   1.0218610e+00   1.0154097e+00   1.0084677e+00   1.0010251e+00   9.9307039e-01   9.8459127e-01   9.7557404e-01   9.6600364e-01   9.5586344e-01   9.4513512e-01   9.3379839e-01   9.2183082e-01   9.0920749e-01   8.9590068e-01   8.8187946e-01   8.6710917e-01   8.5155083e-01   8.3516041e-01   8.1788787e-01   7.9967606e-01   7.8045923e-01   7.6016117e-01   7.3869274e-01   7.1594868e-01   6.9180317e-01   6.6610383e-01   6.3866313e-01   6.0924579e-01   5.7754988e-01   5.4317664e-01   5.0558030e-01   4.6397800e-01   4.1717301e-01   3.6315923e-01   2.9804279e-01   2.1182060e-01   0.0000000e+00
   0.0000000e+00   2.2123126e-01   3.1128410e-01   3.7929349e-01   4.3570697e-01   4.8459140e-01   5.2804198e-01   5.6730863e-01   6.0320899e-01   6.3631307e-01   6.6703735e-01   6.9569718e-01   7.2253827e-01   7.4775650e-01   7.7151103e-01   7.9393325e-01   8.1513310e-01   8.3520369e-01   8.5422460e-01   8.7226452e-01   8.8938313e-01   9.0563269e-01   9.2105919e-01   9.3570333e-01   9.4960133e-01   9.6278548e-01   9.7528474e-01   9.8712513e-01   9.9833009e-01   1.0089208e+00   1.0189164e+00   1.0283342e+00   1.0371901e+00   1.0454981e+00   1.0532715e+00   1.0605218e+00   1.0672598e+00   1.0734950e+00   1.0792363e+00   1.0844914e+00   1.0892674e+00   1.0935706e+00   1.0974065e+00   1.1007801e+00   1.1036954e+00   1.1061563e+00   1.1081657e+00   1.1097260e+00   1.1108392e+00   1.1115065e+00   1.1117289e+00   1.1115065e+00   1.1108392e+00   1.1097260e+00   1.1081657e+00   1.1061563e+00   1.1036954e+00   1.1007801e+00   1.0974065e+00   1.0935706e+00   1.0892674e+00   1.0844914e+00   1.0792363e+00   1.0734950e+00   1.0672598e+00   1.0605218e+00   1.0532715e+00   1.0454981e+00   1.0371901e+00   1.0283342e+00   1.0189164e+00   1.0089208e+00   9.9833009e-01   9.8712513e-01   9.7528474e-01   9.6278548e-01   9.4960133e-01   9.3570333e-01   9.2105919e-01   9.0563269e-01   8.8938313e-01   8.7226452e-01   8.5422460e-01   8.3520369e-01   8.1513310e-01   7.9393325e-01   7.7151103e-01   7.4775650e-01   7.2253827e-01   6.9569718e-01   6.6703735e-01   6.3631307e-01   6.0320899e-01   5.6730863e-01   5.2804198e-01   4.8459140e-01   4.3570697e-01   3.7929349e-01   3.1128410e-01   2.2123126e-01   0.0000000e+00
   0.0000000e+00   2.3025763e-01   3.2398468e-01   3.9476890e-01   4.5348408e-01   5.0436302e-01   5.4958641e-01   5.9045517e-01   6.2782028e-01   6.6227504e-01   6.9425288e-01   7.2408205e-01   7.5201827e-01   7.7826542e-01   8.0298915e-01   8.2632621e-01   8.4839103e-01   8.6928051e-01   8.8907749e-01   9.0785344e-01   9.2567050e-01   9.4258305e-01   9.5863896e-01   9.7388060e-01   9.8834564e-01   1.0020677e+00   1.0150770e+00   1.0274004e+00   1.0390626e+00   1.0500854e+00   1.0604888e+00   1.0702909e+00   1.0795080e+00   1.0881551e+00   1.0962456e+00   1.1037917e+00   1.1108046e+00   1.1172943e+00   1.1232698e+00   1.1287393e+00   1.1337102e+00   1.1381890e+00   1.1421814e+00   1.1456926e+00   1.1487269e+00   1.1512882e+00   1.1533795e+00   1.1550035e+00   1.1561621e+00   1.1568567e+00   1.1570881e+00   1.1568567e+00   1.1561621e+00   1.1550035e+00   1.1533795e+00   1.1512882e+00   1.1487269e+00   1.1456926e+00   1.1421814e+00   1.1381890e+00   1.1337102e+00   1.1287393e+00   1.1232698e+00   1.1172943e+00   1.1108046e+00   1.1037917e+00   1.0962456e+00   1.0881551e+00   1.0795080e+00   1.0702909e+00   1.0604888e+00   1.0500854e+00   1.0390626e+00   1.0274004e+00   1.0150770e+00   1.0020677e+00   9.8834564e-01   9.7388060e-01   9.5863896e-01   9.4258305e-01   9.2567050e-01   9.0785344e-01   8.8907749e-01   8.6928051e-01   8.4839103e-01   8.2632621e-01   8.0298915e-01   7.7826542e-01   7.5201827e-01   7.2408205e-01   6.9425288e-01   6.6227504e-01   6.2782028e-01   5.9045517e-01   5.4958641e-01   5.0436302e-01   4.5348408e-01   3.9476890e-01   3.2398468e-01   2.3025763e-01   0.0000000e+00
   0.0000000e+00   2.3894326e-01   3.3620582e-01   4.0966012e-01   4.7059012e-01   5.2338828e-01   5.7031756e-01   6.1272794e-01   6.5150252e-01   6.8725695e-01   7.2044104e-01   7.5139541e-01   7.8038543e-01   8.0762266e-01   8.3327899e-01   8.5749636e-01   8.8039349e-01   9.0207095e-01   9.2261470e-01   9.4209891e-01   9.6058806e-01   9.7813857e-01   9.9480013e-01   1.0106167e+00   1.0256274e+00   1.0398671e+00   1.0533670e+00   1.0661554e+00   1.0782574e+00   1.0896960e+00   1.1004919e+00   1.1106637e+00   1.1202285e+00   1.1292018e+00   1.1375975e+00   1.1454283e+00   1.1527057e+00   1.1594401e+00   1.1656411e+00   1.1713169e+00   1.1764753e+00   1.1811230e+00   1.1852660e+00   1.1889096e+00   1.1920584e+00   1.1947163e+00   1.1968865e+00   1.1985718e+00   1.1997741e+00   1.2004949e+00   1.2007351e+00   1.2004949e+00   1.1997741e+00   1.1985718e+00   1.1968865e+00   1.1947163e+00   1.1920584e+00   1.1889096e+00   1.1852660e+00   1.1811230e+00   1.1764753e+00   1.1713169e+00   1.1656411e+00   1.1594401e+00   1.1527057e+00   1.1454283e+00   1.1375975e+00   1.1292018e+00   1.1202285e+00   1.1106637e+00   1.1004919e+00   1.0896960e+00   1.0782574e+00   1.0661554e+00   1.0533670e+00   1.0398671e+00   1.0256274e+00   1.0106167e+00   9.9480013e-01   9.7813857e-01   9.6058806e-01   9.4209891e-01   9.2261470e-01   9.0207095e-01   8.8039349e-01   8.5749636e-01   8.3327899e-01   8.0762266e-01   7.8038543e-01   7.5139541e-01   7.2044104e-01   6.8725695e-01   6.5150252e-01   6.1272794e-01   5.7031756e-01   5.2338828e-01   4.7059012e-01   4.0966012e-01   3.3620582e-01   2.3894326e-01   0.0000000e+00
   0.0000000e+00   2.4732406e-01   3.4799804e-01   4.2402870e-01   4.8709579e-01   5.4174582e-01   5.9032111e-01   6.3421901e-01   6.7435358e-01   7.1136208e-01   7.4571008e-01   7.7775016e-01   8.0775698e-01   8.3594954e-01   8.6250576e-01   8.8757253e-01   9.1127278e-01   9.3371055e-01   9.5497486e-01   9.7514247e-01   9.9428011e-01   1.0124462e+00   1.0296922e+00   1.0460635e+00   1.0616007e+00   1.0763398e+00   1.0903133e+00   1.1035501e+00   1.1160767e+00   1.1279165e+00   1.1390910e+00   1.1496196e+00   1.1595199e+00   1.1688079e+00   1.1774980e+00   1.1856035e+00   1.1931361e+00   1.2001068e+00   1.2065252e+00   1.2124002e+00   1.2177395e+00   1.2225502e+00   1.2268385e+00   1.2306099e+00   1.2338692e+00   1.2366203e+00   1.2388666e+00   1.2406110e+00   1.2418555e+00   1.2426015e+00   1.2428501e+00   1.2426015e+00   1.2418555e+00   1.2406110e+00   1.2388666e+00   1.2366203e+00   1.2338692e+00   1.2306099e+00   1.2268385e+00   1.2225502e+00   1.2177395e+00   1.2124002e+00   1.2065252e+00   1.2001068e+00   1.1931361e+00   1.1856035e+00   1.1774980e+00   1.1688079e+00   1.1595199e+00   1.1496196e+00   1.1390910e+00   1.1279165e+00   1.1160767e+00   1.1035501e+00   1.0903133e+00   1.0763398e+00   1.0616007e+00   1.0460635e+00   1.0296922e+00   1.0124462e+00   9.9428011e-01   9.7514247e-01   9.5497486e-01   9.3371055e-01   9.1127278e-01   8.8757253e-01   8.6250576e-01   8.3594954e-01   8.0775698e-01   7.7775016e-01   7.4571008e-01   7.1136208e-01   6.7435358e-01   6.3421901e-01   5.9032111e-01   5.4174582e-01   4.8709579e-01   4.2402870e-01   3.4799804e-01   2.4732406e-01   0.0000000e+00
   0.0000000e+00   2.5543002e-01   3.5940356e-01   4.3792610e-01   5.0306019e-01   5.5950135e-01   6.0966869e-01   6.5500533e-01   6.9645529e-01   7.3467674e-01   7.7015048e-01   8.0324066e-01   8.3423095e-01   8.6334751e-01   8.9077410e-01   9.1666242e-01   9.4113943e-01   9.6431260e-01   9.8627384e-01   1.0071024e+00   1.0268673e+00   1.0456288e+00   1.0634400e+00   1.0803479e+00   1.0963943e+00   1.1116165e+00   1.1260479e+00   1.1397186e+00   1.1526557e+00   1.1648835e+00   1.1764243e+00   1.1872980e+00   1.1975228e+00   1.2071152e+00   1.2160901e+00   1.2244612e+00   1.2322408e+00   1.2394399e+00   1.2460687e+00   1.2521362e+00   1.2576505e+00   1.2626189e+00   1.2670477e+00   1.2709428e+00   1.2743088e+00   1.2771501e+00   1.2794701e+00   1.2812716e+00   1.2825569e+00   1.2833274e+00   1.2835841e+00   1.2833274e+00   1.2825569e+00   1.2812716e+00   1.2794701e+00   1.2771501e+00   1.2743088e+00   1.2709428e+00   1.2670477e+00   1.2626189e+00   1.2576505e+00   1.2521362e+00   1.2460687e+00   1.2394399e+00   1.2322408e+00   1.2244612e+00   1.2160901e+00   1.2071152e+00   1.1975228e+00   1.1872980e+00   1.1764243e+00   1.1648835e+00   1.1526557e+00   1.1397186e+00   1.1260479e+00   1.1116165e+00   1.0963943e+00   1.0803479e+00   1.0634400e+00   1.0456288e+00   1.0268673e+00   1.0071024e+00   9.8627384e-01   9.6431260e-01   9.4113943e-01   9.1666242e-01   8.9077410e-01   8.6334751e-01   8.3423095e-01   8.0324066e-01   7.7015048e-01   7.3467674e-01   6.9645529e-01   6.5500533e-01   6.0966869e-01   5.5950135e-01   5.0306019e-01   4.3792610e-01   3.5940356e-01   2.5543002e-01   0.0000000e+00
   0.0000000e+00   2.6328654e-01   3.7045809e-01   4.5139584e-01   5.1853332e-01   5.7671050e-01   6.2842088e-01   6.7515198e-01   7.1787687e-01   7.5727393e-01   7.9383877e-01   8.2794674e-01   8.5989023e-01   8.8990235e-01   9.1817253e-01   9.4485713e-01   9.7008701e-01   9.9397294e-01   1.0166097e+00   1.0380789e+00   1.0584517e+00   1.0777902e+00   1.0961493e+00   1.1135772e+00   1.1301172e+00   1.1458076e+00   1.1606829e+00   1.1747741e+00   1.1881091e+00   1.2007130e+00   1.2126088e+00   1.2238169e+00   1.2343562e+00   1.2442436e+00   1.2534946e+00   1.2621232e+00   1.2701420e+00   1.2775626e+00   1.2843953e+00   1.2906494e+00   1.2963333e+00   1.3014545e+00   1.3060196e+00   1.3100344e+00   1.3135040e+00   1.3164327e+00   1.3188240e+00   1.3206810e+00   1.3220057e+00   1.3228000e+00   1.3230646e+00   1.3228000e+00   1.3220057e+00   1.3206810e+00   1.3188240e+00   1.3164327e+00   1.3135040e+00   1.3100344e+00   1.3060196e+00   1.3014545e+00   1.2963333e+00   1.2906494e+00   1.2843953e+00   1.2775626e+00   1.2701420e+00   1.2621232e+00   1.2534946e+00   1.2442436e+00   1.2343562e+00   1.2238169e+00   1.2126088e+00   1.2007130e+00   1.1881091e+00   1.1747741e+00   1.1606829e+00   1.1458076e+00   1.1301172e+00   1.1135772e+00   1.0961493e+00   1.0777902e+00   1.0584517e+00   1.0380789e+00   1.0166097e+00   9.9397294e-01   9.7008701e-01   9.4485713e-01   9.1817253e-01   8.8990235e-01   8.5989023e-01   8.2794674e-01   7.9383877e-01   7.5727393e-01   7.1787687e-01   6.7515198e-01   6.2842088e-01   5.7671050e-01   5.1853332e-01   4.5139584e-01   3.7045809e-01   2.6328654e-01   0.0000000e+00
   0.0000000e+00   2.7091531e-01   3.8119219e-01   4.6447511e-01   5.3355791e-01   5.9342079e-01   6.4662949e-01   6.9471463e-01   7.3867748e-01   7.7921608e-01   8.1684040e-01   8.5193664e-01   8.8480570e-01   9.1568744e-01   9.4477675e-01   9.7223454e-01   9.9819545e-01   1.0227735e+00   1.0460661e+00   1.0681574e+00   1.0891205e+00   1.1090194e+00   1.1279104e+00   1.1458433e+00   1.1628625e+00   1.1790076e+00   1.1943139e+00   1.2088134e+00   1.2225348e+00   1.2355039e+00   1.2477443e+00   1.2592772e+00   1.2701219e+00   1.2802958e+00   1.2898149e+00   1.2986935e+00   1.3069446e+00   1.3145802e+00   1.3216109e+00   1.3280462e+00   1.3338948e+00   1.3391644e+00   1.3438618e+00   1.3479929e+00   1.3515630e+00   1.3545766e+00   1.3570372e+00   1.3589479e+00   1.3603111e+00   1.3611284e+00   1.3614007e+00   1.3611284e+00   1.3603111e+00   1.3589479e+00   1.3570372e+00   1.3545766e+00   1.3515630e+00   1.3479929e+00   1.3438618e+00   1.3391644e+00   1.3338948e+00   1.3280462e+00   1.3216109e+00   1.3145802e+00   1.3069446e+00   1.2986935e+00   1.2898149e+00   1.2802958e+00   1.2701219e+00   1.2592772e+00   1.2477443e+00   1.2355039e+00   1.2225348e+00   1.2088134e+00   1.1943139e+00   1.1790076e+00   1.1628625e+00   1.1458433e+00   1.1279104e+00   1.1090194e+00   1.0891205e+00   1.0681574e+00   1.0460661e+00   1.0227735e+00   9.9819545e-01   9.7223454e-01   9.4477675e-01   9.1568744e-01   8.8480570e-01   8.5193664e-01   8.1684040e-01   7.7921608e-01   7.3867748e-01   6.9471463e-01   6.4662949e-01   5.9342079e-01   5.3355791e-01   4.6447511e-01   3.8119219e-01   2.7091531e-01   0.0000000e+00
   0.0000000e+00   2.7833507e-01   3.9163218e-01   4.7719604e-01   5.4817086e-01   6.0967325e-01   6.6433921e-01   7.1374130e-01   7.5890819e-01   8.0055705e-01   8.3921182e-01   8.7526927e-01   9.0903854e-01   9.4076605e-01   9.7065205e-01   9.9886185e-01   1.0255338e+00   1.0507849e+00   1.0747155e+00   1.0974118e+00   1.1189491e+00   1.1393929e+00   1.1588013e+00   1.1772254e+00   1.1947107e+00   1.2112979e+00   1.2270235e+00   1.2419201e+00   1.2560172e+00   1.2693416e+00   1.2819172e+00   1.2937660e+00   1.3049077e+00   1.3153602e+00   1.3251400e+00   1.3342617e+00   1.3427389e+00   1.3505836e+00   1.3578068e+00   1.3644184e+00   1.3704272e+00   1.3758411e+00   1.3806671e+00   1.3849114e+00   1.3885793e+00   1.3916754e+00   1.3942034e+00   1.3961665e+00   1.3975670e+00   1.3984066e+00   1.3986864e+00   1.3984066e+00   1.3975670e+00   1.3961665e+00   1.3942034e+00   1.3916754e+00   1.3885793e+00   1.3849114e+00   1.3806671e+00   1.3758411e+00   1.3704272e+00   1.3644184e+00   1.3578068e+00   1.3505836e+00   1.3427389e+00   1.3342617e+00   1.3251400e+00   1.3153602e+00   1.3049077e+00   1.2937660e+00   1.2819172e+00   1.2693416e+00   1.2560172e+00   1.2419201e+00   1.2270235e+00   1.2112979e+00   1.1947107e+00   1.1772254e+00   1.1588013e+00   1.1393929e+00   1.1189491e+00   1.0974118e+00   1.0747155e+00   1.0507849e+00   1.0255338e+00   9.9886185e-01   9.7065205e-01   9.4076605e-01   9.0903854e-01   8.7526927e-01   8.3921182e-01   8.0055705e-01   7.5890819e-01   7.1374130e-01   6.6433921e-01   6.0967325e-01   5.4817086e-01   4.7719604e-01   3.9163218e-01   2.7833507e-01   0.0000000e+00
   0.0000000e+00   2.8556211e-01   4.0180100e-01   4.8958655e-01   5.6240425e-01   6.2550356e-01   6.8158894e-01   7.3227377e-01   7.7861343e-01   8.2134371e-01   8.6100215e-01   8.9799585e-01   9.3264194e-01   9.6519327e-01   9.9585527e-01   1.0247975e+00   1.0521620e+00   1.0780688e+00   1.1026207e+00   1.1259064e+00   1.1480029e+00   1.1689776e+00   1.1888899e+00   1.2077923e+00   1.2257316e+00   1.2427496e+00   1.2588834e+00   1.2741668e+00   1.2886300e+00   1.3023003e+00   1.3152025e+00   1.3273589e+00   1.3387899e+00   1.3495139e+00   1.3595476e+00   1.3689062e+00   1.3776034e+00   1.3856518e+00   1.3930626e+00   1.3998458e+00   1.4060106e+00   1.4115651e+00   1.4165165e+00   1.4208710e+00   1.4246341e+00   1.4278105e+00   1.4304042e+00   1.4324183e+00   1.4338551e+00   1.4347166e+00   1.4350036e+00   1.4347166e+00   1.4338551e+00   1.4324183e+00   1.4304042e+00   1.4278105e+00   1.4246341e+00   1.4208710e+00   1.4165165e+00   1.4115651e+00   1.4060106e+00   1.3998458e+00   1.3930626e+00   1.3856518e+00   1.3776034e+00   1.3689062e+00   1.3595476e+00   1.3495139e+00   1.3387899e+00   1.3273589e+00   1.3152025e+00   1.3023003e+00   1.2886300e+00   1.2741668e+00   1.2588834e+00   1.2427496e+00   1.2257316e+00   1.2077923e+00   1.1888899e+00   1.1689776e+00   1.1480029e+00   1.1259064e+00   1.1026207e+00   1.0780688e+00   1.0521620e+00   1.0247975e+00   9.9585527e-01   9.6519327e-01   9.3264194e-01   8.9799585e-01   8.6100215e-01   8.2134371e-01   7.7861343e-01   7.3227377e-01   6.8158894e-01   6.2550356e-01   5.6240425e-01   4.8958655e-01   4.0180100e-01   2.8556211e-01   0.0000000e+00
   0.0000000e+00   2.9261070e-01   4.1171875e-01   5.0167112e-01   5.7628620e-01   6.4094301e-01   6.9841276e-01   7.5034865e-01   7.9783212e-01   8.4161712e-01   8.8225447e-01   9.2016128e-01   9.5566255e-01   9.8901736e-01   1.0204362e+00   1.0500929e+00   1.0781328e+00   1.1046790e+00   1.1298370e+00   1.1536974e+00   1.1763393e+00   1.1978317e+00   1.2182355e+00   1.2376045e+00   1.2559867e+00   1.2734246e+00   1.2899567e+00   1.3056174e+00   1.3204376e+00   1.3344453e+00   1.3476660e+00   1.3601224e+00   1.3718356e+00   1.3828242e+00   1.3931056e+00   1.4026952e+00   1.4116071e+00   1.4198542e+00   1.4274479e+00   1.4343985e+00   1.4407155e+00   1.4464071e+00   1.4514807e+00   1.4559426e+00   1.4597987e+00   1.4630535e+00   1.4657112e+00   1.4677750e+00   1.4692473e+00   1.4701300e+00   1.4704241e+00   1.4701300e+00   1.4692473e+00   1.4677750e+00   1.4657112e+00   1.4630535e+00   1.4597987e+00   1.4559426e+00   1.4514807e+00   1.4464071e+00   1.4407155e+00   1.4343985e+00   1.4274479e+00   1.4198542e+00   1.4116071e+00   1.4026952e+00   1.3931056e+00   1.3828242e+00   1.3718356e+00   1.3601224e+00   1.3476660e+00   1.3344453e+00   1.3204376e+00   1.3056174e+00   1.2899567e+00   1.2734246e+00   1.2559867e+00   1.2376045e+00   1.2182355e+00   1.1978317e+00   1.1763393e+00   1.1536974e+00   1.1298370e+00   1.1046790e+00   1.0781328e+00   1.0500929e+00   1.0204362e+00   9.8901736e-01   9.5566255e-01   9.2016128e-01   8.8225447e-01   8.4161712e-01   7.9783212e-01   7.5034865e-01   6.9841276e-01   6.4094301e-01   5.7628620e-01   5.0167112e-01   4.1171875e-01   2.9261070e-01   0.0000000e+00
   0.0000000e+00   2.9949345e-01   4.2140315e-01   5.1347137e-01   5.8984153e-01   6.5601919e-01   7.1484073e-01   7.6799825e-01   8.1659863e-01   8.6141353e-01   9.0300674e-01   9.4180520e-01   9.7814153e-01   1.0122809e+00   1.0444388e+00   1.0747930e+00   1.1034925e+00   1.1306632e+00   1.1564129e+00   1.1808345e+00   1.2040090e+00   1.2260069e+00   1.2468907e+00   1.2667153e+00   1.2855298e+00   1.3033780e+00   1.3202989e+00   1.3363279e+00   1.3514967e+00   1.3658340e+00   1.3793656e+00   1.3921151e+00   1.4041037e+00   1.4153508e+00   1.4258740e+00   1.4356892e+00   1.4448108e+00   1.4532518e+00   1.4610241e+00   1.4681383e+00   1.4746038e+00   1.4804293e+00   1.4856222e+00   1.4901891e+00   1.4941359e+00   1.4974673e+00   1.5001875e+00   1.5022998e+00   1.5038067e+00   1.5047102e+00   1.5050112e+00   1.5047102e+00   1.5038067e+00   1.5022998e+00   1.5001875e+00   1.4974673e+00   1.4941359e+00   1.4901891e+00   1.4856222e+00   1.4804293e+00   1.4746038e+00   1.4681383e+00   1.4610241e+00   1.4532518e+00   1.4448108e+00   1.4356892e+00   1.4258740e+00   1.4153508e+00   1.4041037e+00   1.3921151e+00   1.3793656e+00   1.3658340e+00   1.3514967e+00   1.3363279e+00   1.3202989e+00   1.3033780e+00   1.2855298e+00   1.2667153e+00   1.2468907e+00   1.2260069e+00   1.2040090e+00   1.1808345e+00   1.1564129e+00   1.1306632e+00   1.1034925e+00   1.0747930e+00   1.0444388e+00   1.0122809e+00   9.7814153e-01   9.4180520e-01   9.0300674e-01   8.6141353e-01   8.1659863e-01   7.6799825e-01   7.1484073e-01   6.5601919e-01   5.8984153e-01   5.1347137e-01   4.2140315e-01   2.9949345e-01   0.0000000e+00
   0.0000000e+00   3.0622155e-01   4.3086993e-01   5.2500645e-01   6.0309227e-01   6.7075660e-01   7.3089956e-01   7.8525126e-01   8.3494344e-01   8.8076510e-01   9.2329270e-01   9.6296276e-01   1.0001154e+00   1.0350217e+00   1.0679020e+00   1.0989381e+00   1.1282823e+00   1.1560634e+00   1.1823916e+00   1.2073619e+00   1.2310569e+00   1.2535491e+00   1.2749020e+00   1.2951719e+00   1.3144091e+00   1.3326582e+00   1.3499593e+00   1.3663484e+00   1.3818580e+00   1.3965173e+00   1.4103529e+00   1.4233888e+00   1.4356468e+00   1.4471466e+00   1.4579062e+00   1.4679418e+00   1.4772683e+00   1.4858990e+00   1.4938459e+00   1.5011199e+00   1.5077307e+00   1.5136870e+00   1.5189966e+00   1.5236661e+00   1.5277015e+00   1.5311077e+00   1.5338890e+00   1.5360488e+00   1.5375896e+00   1.5385134e+00   1.5388212e+00   1.5385134e+00   1.5375896e+00   1.5360488e+00   1.5338890e+00   1.5311077e+00   1.5277015e+00   1.5236661e+00   1.5189966e+00   1.5136870e+00   1.5077307e+00   1.5011199e+00   1.4938459e+00   1.4858990e+00   1.4772683e+00   1.4679418e+00   1.4579062e+00   1.4471466e+00   1.4356468e+00   1.4233888e+00   1.4103529e+00   1.3965173e+00   1.3818580e+00   1.3663484e+00   1.3499593e+00   1.3326582e+00   1.3144091e+00   1.2951719e+00   1.2749020e+00   1.2535491e+00   1.2310569e+00   1.2073619e+00   1.1823916e+00   1.1560634e+00   1.1282823e+00   1.0989381e+00   1.0679020e+00   1.0350217e+00   1.0001154e+00   9.6296276e-01   9.2329270e-01   8.8076510e-01   8.3494344e-01   7.8525126e-01   7.3089956e-01   6.7075660e-01   6.0309227e-01   5.2500645e-01   4.3086993e-01   3.0622155e-01   0.0000000e+00
   0.0000000e+00   3.1280496e-01   4.4013313e-01   5.3629349e-01   6.1605806e-01   6.8517709e-01   7.4661306e-01   8.0213326e-01   8.5289376e-01   8.9970054e-01   9.4314243e-01   9.8366535e-01   1.0216167e+00   1.0572735e+00   1.0908606e+00   1.1225640e+00   1.1525391e+00   1.1809174e+00   1.2078116e+00   1.2333188e+00   1.2575232e+00   1.2804989e+00   1.3023109e+00   1.3230167e+00   1.3426674e+00   1.3613088e+00   1.3789819e+00   1.3957233e+00   1.4115663e+00   1.4265408e+00   1.4406739e+00   1.4539900e+00   1.4665115e+00   1.4782586e+00   1.4892495e+00   1.4995009e+00   1.5090279e+00   1.5178441e+00   1.5259618e+00   1.5333922e+00   1.5401451e+00   1.5462295e+00   1.5516532e+00   1.5564232e+00   1.5605453e+00   1.5640248e+00   1.5668659e+00   1.5690721e+00   1.5706460e+00   1.5715896e+00   1.5719041e+00   1.5715896e+00   1.5706460e+00   1.5690721e+00   1.5668659e+00   1.5640248e+00   1.5605453e+00   1.5564232e+00   1.5516532e+00   1.5462295e+00   1.5401451e+00   1.5333922e+00   1.5259618e+00   1.5178441e+00   1.5090279e+00   1.4995009e+00   1.4892495e+00   1.4782586e+00   1.4665115e+00   1.4539900e+00   1.4406739e+00   1.4265408e+00   1.4115663e+00   1.3957233e+00   1.3789819e+00   1.3613088e+00   1.3426674e+00   1.3230167e+00   1.3023109e+00   1.2804989e+00   1.2575232e+00   1.2333188e+00   1.2078116e+00   1.1809174e+00   1.1525391e+00   1.1225640e+00   1.0908606e+00   1.0572735e+00   1.0216167e+00   9.8366535e-01   9.4314243e-01   8.9970054e-01   8.5289376e-01   8.0213326e-01   7.4661306e-01   6.8517709e-01   6.1605806e-01   5.3629349e-01   4.4013313e-01   3.1280496e-01   0.0000000e+00
   0.0000000e+00   3.1925264e-01   4.4920536e-01   5.4734782e-01   6.2875653e-01   6.9930028e-01   7.6200259e-01   8.1866720e-01   8.7047400e-01   9.1824558e-01   9.6258292e-01   1.0039411e+00   1.0426748e+00   1.0790665e+00   1.1133460e+00   1.1457028e+00   1.1762958e+00   1.2052591e+00   1.2327076e+00   1.2587405e+00   1.2834439e+00   1.3068932e+00   1.3291547e+00   1.3502873e+00   1.3703431e+00   1.3893688e+00   1.4074061e+00   1.4244926e+00   1.4406622e+00   1.4559453e+00   1.4703697e+00   1.4839603e+00   1.4967399e+00   1.5087291e+00   1.5199466e+00   1.5304093e+00   1.5401327e+00   1.5491306e+00   1.5574157e+00   1.5649992e+00   1.5718913e+00   1.5781011e+00   1.5836366e+00   1.5885049e+00   1.5927120e+00   1.5962632e+00   1.5991629e+00   1.6014145e+00   1.6030209e+00   1.6039840e+00   1.6043049e+00   1.6039840e+00   1.6030209e+00   1.6014145e+00   1.5991629e+00   1.5962632e+00   1.5927120e+00   1.5885049e+00   1.5836366e+00   1.5781011e+00   1.5718913e+00   1.5649992e+00   1.5574157e+00   1.5491306e+00   1.5401327e+00   1.5304093e+00   1.5199466e+00   1.5087291e+00   1.4967399e+00   1.4839603e+00   1.4703697e+00   1.4559453e+00   1.4406622e+00   1.4244926e+00   1.4074061e+00   1.3893688e+00   1.3703431e+00   1.3502873e+00   1.3291547e+00   1.3068932e+00   1.2834439e+00   1.2587405e+00   1.2327076e+00   1.2052591e+00   1.1762958e+00   1.1457028e+00   1.1133460e+00   1.0790665e+00   1.0426748e+00   1.0039411e+00   9.6258292e-01   9.1824558e-01   8.7047400e-01   8.1866720e-01   7.6200259e-01   6.9930028e-01   6.2875653e-01   5.4734782e-01   4.4920536e-01   3.1925264e-01   0.0000000e+00
   0.0000000e+00   3.2557265e-01   4.5809796e-01   5.5818327e-01   6.4120357e-01   7.1314383e-01   7.7708741e-01   8.3487377e-01   8.8770615e-01   9.3642343e-01   9.8163849e-01   1.0238154e+00   1.0633158e+00   1.1004280e+00   1.1353861e+00   1.1683835e+00   1.1995820e+00   1.2291187e+00   1.2571106e+00   1.2836589e+00   1.3088513e+00   1.3327648e+00   1.3554670e+00   1.3770180e+00   1.3974708e+00   1.4168731e+00   1.4352675e+00   1.4526923e+00   1.4691820e+00   1.4847676e+00   1.4994776e+00   1.5133372e+00   1.5263698e+00   1.5385963e+00   1.5500359e+00   1.5607057e+00   1.5706216e+00   1.5797976e+00   1.5882467e+00   1.5959804e+00   1.6030089e+00   1.6093417e+00   1.6149868e+00   1.6199514e+00   1.6242418e+00   1.6278633e+00   1.6308203e+00   1.6331166e+00   1.6347548e+00   1.6357369e+00   1.6360641e+00   1.6357369e+00   1.6347548e+00   1.6331166e+00   1.6308203e+00   1.6278633e+00   1.6242418e+00   1.6199514e+00   1.6149868e+00   1.6093417e+00   1.6030089e+00   1.5959804e+00   1.5882467e+00   1.5797976e+00   1.5706216e+00   1.5607057e+00   1.5500359e+00   1.5385963e+00   1.5263698e+00   1.5133372e+00   1.4994776e+00   1.4847676e+00   1.4691820e+00   1.4526923e+00   1.4352675e+00   1.4168731e+00   1.3974708e+00   1.3770180e+00   1.3554670e+00   1.3327648e+00   1.3088513e+00   1.2836589e+00   1.2571106e+00   1.2291187e+00   1.1995820e+00   1.1683835e+00   1.1353861e+00   1.1004280e+00   1.0633158e+00   1.0238154e+00   9.8163849e-01   9.3642343e-01   8.8770615e-01   8.3487377e-01   7.7708741e-01   7.1314383e-01   6.4120357e-01   5.5818327e-01   4.5809796e-01   3.2557265e-01   0.0000000e+00
   0.0000000e+00   3.3177230e-01   4.6682119e-01   5.6881235e-01   6.5341355e-01   7.2672371e-01   7.9188493e-01   8.5077167e-01   9.0461010e-01   9.5425507e-01   1.0003311e+00   1.0433112e+00   1.0835638e+00   1.1213826e+00   1.1570064e+00   1.1906322e+00   1.2224248e+00   1.2525239e+00   1.2810489e+00   1.3081027e+00   1.3337748e+00   1.3581437e+00   1.3812782e+00   1.4032395e+00   1.4240818e+00   1.4438536e+00   1.4625983e+00   1.4803549e+00   1.4971585e+00   1.5130410e+00   1.5280310e+00   1.5421546e+00   1.5554354e+00   1.5678947e+00   1.5795521e+00   1.5904251e+00   1.6005298e+00   1.6098806e+00   1.6184906e+00   1.6263715e+00   1.6335339e+00   1.6399872e+00   1.6457398e+00   1.6507989e+00   1.6551710e+00   1.6588615e+00   1.6618749e+00   1.6642148e+00   1.6658842e+00   1.6668851e+00   1.6672185e+00   1.6668851e+00   1.6658842e+00   1.6642148e+00   1.6618749e+00   1.6588615e+00   1.6551710e+00   1.6507989e+00   1.6457398e+00   1.6399872e+00   1.6335339e+00   1.6263715e+00   1.6184906e+00   1.6098806e+00   1.6005298e+00   1.5904251e+00   1.5795521e+00   1.5678947e+00   1.5554354e+00   1.5421546e+00   1.5280310e+00   1.5130410e+00   1.4971585e+00   1.4803549e+00   1.4625983e+00   1.4438536e+00   1.4240818e+00   1.4032395e+00   1.3812782e+00   1.3581437e+00   1.3337748e+00   1.3081027e+00   1.2810489e+00   1.2525239e+00   1.2224248e+00   1.1906322e+00   1.1570064e+00   1.1213826e+00   1.0835638e+00   1.0433112e+00   1.0003311e+00   9.5425507e-01   9.0461010e-01   8.5077167e-01   7.9188493e-01   7.2672371e-01   6.5341355e-01   5.6881235e-01   4.6682119e-01   3.3177230e-01   0.0000000e+00
   0.0000000e+00   3.3785820e-01   4.7538438e-01   5.7924643e-01   6.6539952e-01   7.4005445e-01   8.0641096e-01   8.6637790e-01   9.2120392e-01   9.7175956e-01   1.0186808e+00   1.0624493e+00   1.1034403e+00   1.1419528e+00   1.1782301e+00   1.2124727e+00   1.2448485e+00   1.2754997e+00   1.3045480e+00   1.3320980e+00   1.3582411e+00   1.3830569e+00   1.4066159e+00   1.4289800e+00   1.4502046e+00   1.4703391e+00   1.4894276e+00   1.5075099e+00   1.5246218e+00   1.5407956e+00   1.5560606e+00   1.5704433e+00   1.5839677e+00   1.5966556e+00   1.6085268e+00   1.6195993e+00   1.6298893e+00   1.6394116e+00   1.6481795e+00   1.6562050e+00   1.6634988e+00   1.6700705e+00   1.6759286e+00   1.6810806e+00   1.6855328e+00   1.6892910e+00   1.6923597e+00   1.6947425e+00   1.6964426e+00   1.6974618e+00   1.6978013e+00   1.6974618e+00   1.6964426e+00   1.6947425e+00   1.6923597e+00   1.6892910e+00   1.6855328e+00   1.6810806e+00   1.6759286e+00   1.6700705e+00   1.6634988e+00   1.6562050e+00   1.6481795e+00   1.6394116e+00   1.6298893e+00   1.6195993e+00   1.6085268e+00   1.5966556e+00   1.5839677e+00   1.5704433e+00   1.5560606e+00   1.5407956e+00   1.5246218e+00   1.5075099e+00   1.4894276e+00   1.4703391e+00   1.4502046e+00   1.4289800e+00   1.4066159e+00   1.3830569e+00   1.3582411e+00   1.3320980e+00   1.3045480e+00   1.2754997e+00   1.2448485e+00   1.2124727e+00   1.1782301e+00   1.1419528e+00   1.1034403e+00   1.0624493e+00   1.0186808e+00   9.7175956e-01   9.2120392e-01   8.6637790e-01   8.0641096e-01   7.4005445e-01   6.6539952e-01   5.7924643e-01   4.7538438e-01   3.3785820e-01   0.0000000e+00
   0.0000000e+00   3.4383640e-01   4.8379602e-01   5.8949585e-01   6.7717336e-01   7.5314927e-01   8.2067992e-01   8.8170793e-01   9.3750407e-01   9.8895426e-01   1.0367058e+00   1.0812487e+00   1.1229650e+00   1.1621590e+00   1.1990782e+00   1.2339267e+00   1.2668754e+00   1.2980690e+00   1.3276312e+00   1.3556687e+00   1.3822743e+00   1.4075293e+00   1.4315051e+00   1.4542649e+00   1.4758651e+00   1.4963559e+00   1.5157822e+00   1.5341844e+00   1.5515991e+00   1.5680591e+00   1.5835942e+00   1.5982314e+00   1.6119950e+00   1.6249074e+00   1.6369887e+00   1.6482571e+00   1.6587292e+00   1.6684200e+00   1.6773431e+00   1.6855106e+00   1.6929334e+00   1.6996214e+00   1.7055832e+00   1.7108263e+00   1.7153573e+00   1.7191820e+00   1.7223050e+00   1.7247300e+00   1.7264601e+00   1.7274973e+00   1.7278429e+00   1.7274973e+00   1.7264601e+00   1.7247300e+00   1.7223050e+00   1.7191820e+00   1.7153573e+00   1.7108263e+00   1.7055832e+00   1.6996214e+00   1.6929334e+00   1.6855106e+00   1.6773431e+00   1.6684200e+00   1.6587292e+00   1.6482571e+00   1.6369887e+00   1.6249074e+00   1.6119950e+00   1.5982314e+00   1.5835942e+00   1.5680591e+00   1.5515991e+00   1.5341844e+00   1.5157822e+00   1.4963559e+00   1.4758651e+00   1.4542649e+00   1.4315051e+00   1.4075293e+00   1.3822743e+00   1.3556687e+00   1.3276312e+00   1.2980690e+00   1.2668754e+00   1.2339267e+00   1.1990782e+00   1.1621590e+00   1.1229650e+00   1.0812487e+00   1.0367058e+00   9.8895426e-01   9.3750407e-01   8.8170793e-01   8.2067992e-01   7.5314927e-01   6.7717336e-01   5.8949585e-01   4.8379602e-01   3.4383640e-01   0.0000000e+00
   0.0000000e+00   3.4971242e-01   4.9206389e-01   5.9957008e-01   6.8874597e-01   7.6602027e-01   8.3470499e-01   8.9677595e-01   9.5352562e-01   1.0058551e+00   1.0544226e+00   1.0997268e+00   1.1421560e+00   1.1820198e+00   1.2195699e+00   1.2550139e+00   1.2885257e+00   1.3202524e+00   1.3503198e+00   1.3788365e+00   1.4058968e+00   1.4315834e+00   1.4559689e+00   1.4791177e+00   1.5010870e+00   1.5219280e+00   1.5416862e+00   1.5604030e+00   1.5781153e+00   1.5948566e+00   1.6106572e+00   1.6255445e+00   1.6395434e+00   1.6526764e+00   1.6649641e+00   1.6764251e+00   1.6870762e+00   1.6969326e+00   1.7060082e+00   1.7143152e+00   1.7218649e+00   1.7286672e+00   1.7347308e+00   1.7400636e+00   1.7446721e+00   1.7485621e+00   1.7517384e+00   1.7542049e+00   1.7559646e+00   1.7570195e+00   1.7573710e+00   1.7570195e+00   1.7559646e+00   1.7542049e+00   1.7517384e+00   1.7485621e+00   1.7446721e+00   1.7400636e+00   1.7347308e+00   1.7286672e+00   1.7218649e+00   1.7143152e+00   1.7060082e+00   1.6969326e+00   1.6870762e+00   1.6764251e+00   1.6649641e+00   1.6526764e+00   1.6395434e+00   1.6255445e+00   1.6106572e+00   1.5948566e+00   1.5781153e+00   1.5604030e+00   1.5416862e+00   1.5219280e+00   1.5010870e+00   1.4791177e+00   1.4559689e+00   1.4315834e+00   1.4058968e+00   1.3788365e+00   1.3503198e+00   1.3202524e+00   1.2885257e+00   1.2550139e+00   1.2195699e+00   1.1820198e+00   1.1421560e+00   1.0997268e+00   1.0544226e+00   1.0058551e+00   9.5352562e-01   8.9677595e-01   8.3470499e-01   7.6602027e-01   6.8874597e-01   5.9957008e-01   4.9206389e-01   3.4971242e-01   0.0000000e+00
   0.0000000e+00   3.5549133e-01   5.0019511e-01   6.0947782e-01   7.0012732e-01   7.7867856e-01   8.4849827e-01   9.1159494e-01   9.6928238e-01   1.0224766e+00   1.0718467e+00   1.1178995e+00   1.1610298e+00   1.2015524e+00   1.2397230e+00   1.2757527e+00   1.3098183e+00   1.3420692e+00   1.3726335e+00   1.4016214e+00   1.4291289e+00   1.4552399e+00   1.4800284e+00   1.5035597e+00   1.5258921e+00   1.5470774e+00   1.5671622e+00   1.5861882e+00   1.6041932e+00   1.6212112e+00   1.6372728e+00   1.6524061e+00   1.6666364e+00   1.6799865e+00   1.6924772e+00   1.7041276e+00   1.7149547e+00   1.7249740e+00   1.7341995e+00   1.7426438e+00   1.7503183e+00   1.7572330e+00   1.7633968e+00   1.7688177e+00   1.7735023e+00   1.7774566e+00   1.7806854e+00   1.7831927e+00   1.7849814e+00   1.7860538e+00   1.7864111e+00   1.7860538e+00   1.7849814e+00   1.7831927e+00   1.7806854e+00   1.7774566e+00   1.7735023e+00   1.7688177e+00   1.7633968e+00   1.7572330e+00   1.7503183e+00   1.7426438e+00   1.7341995e+00   1.7249740e+00   1.7149547e+00   1.7041276e+00   1.6924772e+00   1.6799865e+00   1.6666364e+00   1.6524061e+00   1.6372728e+00   1.6212112e+00   1.6041932e+00   1.5861882e+00   1.5671622e+00   1.5470774e+00   1.5258921e+00   1.5035597e+00   1.4800284e+00   1.4552399e+00   1.4291289e+00   1.4016214e+00   1.3726335e+00   1.3420692e+00   1.3098183e+00   1.2757527e+00   1.2397230e+00   1.2015524e+00   1.1610298e+00   1.1178995e+00   1.0718467e+00   1.0224766e+00   9.6928238e-01   9.1159494e-01   8.4849827e-01   7.7867856e-01   7.0012732e-01   6.0947782e-01   5.0019511e-01   3.5549133e-01   0.0000000e+00
   0.0000000e+00   3.6117778e-01   5.0819626e-01   6.1922705e-01   7.1132658e-01   7.9113433e-01   8.6207089e-01   9.2617685e-01   9.8478706e-01   1.0388321e+00   1.0889920e+00   1.1357815e+00   1.1796017e+00   1.2207725e+00   1.2595536e+00   1.2961597e+00   1.3307702e+00   1.3635370e+00   1.3945902e+00   1.4240418e+00   1.4519893e+00   1.4785180e+00   1.5037030e+00   1.5276108e+00   1.5503003e+00   1.5718245e+00   1.5922306e+00   1.6115610e+00   1.6298540e+00   1.6471441e+00   1.6634627e+00   1.6788381e+00   1.6932960e+00   1.7068596e+00   1.7195502e+00   1.7313869e+00   1.7423872e+00   1.7525667e+00   1.7619398e+00   1.7705192e+00   1.7783165e+00   1.7853417e+00   1.7916042e+00   1.7971117e+00   1.8018713e+00   1.8058889e+00   1.8091694e+00   1.8117167e+00   1.8135341e+00   1.8146236e+00   1.8149866e+00   1.8146236e+00   1.8135341e+00   1.8117167e+00   1.8091694e+00   1.8058889e+00   1.8018713e+00   1.7971117e+00   1.7916042e+00   1.7853417e+00   1.7783165e+00   1.7705192e+00   1.7619398e+00   1.7525667e+00   1.7423872e+00   1.7313869e+00   1.7195502e+00   1.7068596e+00   1.6932960e+00   1.6788381e+00   1.6634627e+00   1.6471441e+00   1.6298540e+00   1.6115610e+00   1.5922306e+00   1.5718245e+00   1.5503003e+00   1.5276108e+00   1.5037030e+00   1.4785180e+00   1.4519893e+00   1.4240418e+00   1.3945902e+00   1.3635370e+00   1.3307702e+00   1.2961597e+00   1.2595536e+00   1.2207725e+00   1.1796017e+00   1.1357815e+00   1.0889920e+00   1.0388321e+00   9.8478706e-01   9.2617685e-01   8.6207089e-01   7.9113433e-01   7.1132658e-01   6.1922705e-01   5.0819626e-01   3.6117778e-01   0.0000000e+00
   0.0000000e+00   3.6677608e-01   5.1607336e-01   6.2882515e-01   7.2235224e-01   8.0339702e-01   8.7543310e-01   9.4053271e-01   1.0000514e+00   1.0549342e+00   1.1058715e+00   1.1533862e+00   1.1978857e+00   1.2396946e+00   1.2790769e+00   1.3162504e+00   1.3513973e+00   1.3846720e+00   1.4162065e+00   1.4461146e+00   1.4744953e+00   1.5014352e+00   1.5270106e+00   1.5512889e+00   1.5743302e+00   1.5961880e+00   1.6169104e+00   1.6365404e+00   1.6551169e+00   1.6726751e+00   1.6892466e+00   1.7048603e+00   1.7195423e+00   1.7333161e+00   1.7462034e+00   1.7582236e+00   1.7693944e+00   1.7797317e+00   1.7892501e+00   1.7979625e+00   1.8058806e+00   1.8130148e+00   1.8193743e+00   1.8249672e+00   1.8298006e+00   1.8338804e+00   1.8372117e+00   1.8397986e+00   1.8416441e+00   1.8427505e+00   1.8431192e+00   1.8427505e+00   1.8416441e+00   1.8397986e+00   1.8372117e+00   1.8338804e+00   1.8298006e+00   1.8249672e+00   1.8193743e+00   1.8130148e+00   1.8058806e+00   1.7979625e+00   1.7892501e+00   1.7797317e+00   1.7693944e+00   1.7582236e+00   1.7462034e+00   1.7333161e+00   1.7195423e+00   1.7048603e+00   1.6892466e+00   1.6726751e+00   1.6551169e+00   1.6365404e+00   1.6169104e+00   1.5961880e+00   1.5743302e+00   1.5512889e+00   1.5270106e+00   1.5014352e+00   1.4744953e+00   1.4461146e+00   1.4162065e+00   1.3846720e+00   1.3513973e+00   1.3162504e+00   1.2790769e+00   1.2396946e+00   1.1978857e+00   1.1533862e+00   1.1058715e+00   1.0549342e+00   1.0000514e+00   9.4053271e-01   8.7543310e-01   8.0339702e-01   7.2235224e-01   6.2882515e-01   5.1607336e-01   3.6677608e-01   0.0000000e+00
   0.0000000e+00   3.7229021e-01   5.2383203e-01   6.3827894e-01   7.3321211e-01   8.1547532e-01   8.8859440e-01   9.5467272e-01   1.0150862e+00   1.0707941e+00   1.1224972e+00   1.1707263e+00   1.2158947e+00   1.2583322e+00   1.2983066e+00   1.3360389e+00   1.3717143e+00   1.4054892e+00   1.4374978e+00   1.4678556e+00   1.4966630e+00   1.5240079e+00   1.5499677e+00   1.5746111e+00   1.5979987e+00   1.6201852e+00   1.6412191e+00   1.6611442e+00   1.6800000e+00   1.6978221e+00   1.7146428e+00   1.7304913e+00   1.7453939e+00   1.7593749e+00   1.7724559e+00   1.7846568e+00   1.7959955e+00   1.8064883e+00   1.8161498e+00   1.8249932e+00   1.8330303e+00   1.8402717e+00   1.8467268e+00   1.8524038e+00   1.8573099e+00   1.8614510e+00   1.8648324e+00   1.8674582e+00   1.8693314e+00   1.8704545e+00   1.8708287e+00   1.8704545e+00   1.8693314e+00   1.8674582e+00   1.8648324e+00   1.8614510e+00   1.8573099e+00   1.8524038e+00   1.8467268e+00   1.8402717e+00   1.8330303e+00   1.8249932e+00   1.8161498e+00   1.8064883e+00   1.7959955e+00   1.7846568e+00   1.7724559e+00   1.7593749e+00   1.7453939e+00   1.7304913e+00   1.7146428e+00   1.6978221e+00   1.6800000e+00   1.6611442e+00   1.6412191e+00   1.6201852e+00   1.5979987e+00   1.5746111e+00   1.5499677e+00   1.5240079e+00   1.4966630e+00   1.4678556e+00   1.4374978e+00   1.4054892e+00   1.3717143e+00   1.3360389e+00   1.2983066e+00   1.2583322e+00   1.2158947e+00   1.1707263e+00   1.1224972e+00   1.0707941e+00   1.0150862e+00   9.5467272e-01   8.8859440e-01   8.1547532e-01   7.3321211e-01   6.3827894e-01   5.2383203e-01   3.7229021e-01   0.0000000e+00
