# Supplementary material for: Linking photoelectron circular dichroism to the asymmetric total photoemission yield measured in aerosol nanoparticles of tyrosine
Source: Nat Commun. 2026 Mar 24;17:2792. doi: 10.1038/s41467-026-70997-w (PMC13018607; doi:10.1038/s41467-026-70997-w)
Supplement: Supplementary file 4 — Source Data [file 41467_2026_70997_MOESM4_ESM.zip › source_data/Figure4/Fig4b_Z.dat]

   1.5841501e-03   8.5727171e-04   1.0504587e-03   7.8440645e-04   5.4181289e-04   8.1458320e-04   6.0446348e-04   5.2890907e-04   6.1680804e-04   7.4190751e-04   8.2481706e-04   5.9373819e-04   7.3593016e-04   4.7233124e-04   6.2731015e-04   4.8742897e-04   6.9101973e-04   5.4134876e-04   7.2414376e-04   5.2980855e-04   6.6290565e-04   5.1138655e-04   2.8087516e-04   4.3654145e-04   5.8317411e-04   4.3236928e-04   2.6250818e-04   5.0621365e-04   5.4562972e-04   4.7331280e-04   3.4348216e-04   3.6669101e-04   4.5429756e-04   4.1757238e-04   3.4515026e-04   3.8798161e-04   5.3538145e-04   3.4261583e-04   4.5629460e-04   3.0652112e-04   4.1293265e-04   3.3209547e-04   3.4140154e-04   2.9599218e-04   3.3619971e-04   2.3533160e-04   3.4987105e-04   1.7296189e-04   3.9749743e-04   2.4771028e-05   6.4790516e-04   2.4771028e-05   3.8626053e-04   1.6746335e-04   3.3086213e-04   2.2072597e-04   3.0887860e-04   2.6911410e-04   3.0025059e-04   2.9045374e-04   3.3679210e-04   2.5971288e-04   3.8252951e-04   2.8701225e-04   4.4563070e-04   3.1899977e-04   2.7672960e-04   3.3091338e-04   3.4136442e-04   2.8447446e-04   2.6406080e-04   3.5788049e-04   3.9685926e-04   3.6976945e-04   1.9618910e-04   3.1480777e-04   4.0971216e-04   3.0775395e-04   2.0066983e-04   3.4962712e-04   4.8400458e-04   3.7246762e-04   4.9827268e-04   3.7271411e-04   4.6968434e-04   3.3346447e-04   4.2423040e-04   3.2255788e-04   4.9917908e-04   4.0518218e-04   5.7712804e-04   4.8849311e-04   4.1830454e-04   3.6386555e-04   4.1456673e-04   5.5016397e-04   3.7389868e-04   5.3615662e-04   7.1753074e-04   5.7236258e-04   1.0686131e-03
   6.4829457e-02   7.0101192e-02   7.1051591e-02   6.8410312e-02   6.5759613e-02   6.2319742e-02   6.2246058e-02   6.0793038e-02   6.1794463e-02   6.1394730e-02   6.0130583e-02   6.0081189e-02   5.8808741e-02   5.8433779e-02   5.7697081e-02   5.6105645e-02   5.4215269e-02   5.2537230e-02   5.1462449e-02   5.0294328e-02   4.8223608e-02   4.7185963e-02   4.5259544e-02   4.4372734e-02   4.2584319e-02   4.1277644e-02   3.9875910e-02   3.8646663e-02   3.7925095e-02   3.7755813e-02   3.7413560e-02   3.6687627e-02   3.6831299e-02   3.6357673e-02   3.6431638e-02   3.5517309e-02   3.5187256e-02   3.4290497e-02   3.4032878e-02   3.2938234e-02   3.1959256e-02   3.1057904e-02   3.0570524e-02   3.0437959e-02   2.9183767e-02   2.8770397e-02   2.7644863e-02   2.7546673e-02   2.6355354e-02   2.6779135e-02   2.5833489e-02   2.6369121e-02   2.5706604e-02   2.6246719e-02   2.6061019e-02   2.6590240e-02   2.6670215e-02   2.7312577e-02   2.7047970e-02   2.7058121e-02   2.7543117e-02   2.7928739e-02   2.8514661e-02   2.8379843e-02   2.8816222e-02   2.8698456e-02   2.9113014e-02   2.8750062e-02   2.8850643e-02   2.8462644e-02   2.8574678e-02   2.8491204e-02   2.8200276e-02   2.8426311e-02   2.9096648e-02   2.9895442e-02   3.0620284e-02   3.1671892e-02   3.2085407e-02   3.3237235e-02   3.3812671e-02   3.5058235e-02   3.5695924e-02   3.6305143e-02   3.7336907e-02   3.8581541e-02   3.9487924e-02   3.9832781e-02   4.0004285e-02   4.0827578e-02   4.0871763e-02   4.1681107e-02   4.1960611e-02   4.1290686e-02   4.2210346e-02   4.2298115e-02   4.4740556e-02   4.6539725e-02   4.8419062e-02   4.7956681e-02   4.4569333e-02
   1.2909832e-01   1.3492324e-01   1.3165644e-01   1.3140542e-01   1.2782013e-01   1.2582202e-01   1.2297234e-01   1.2024465e-01   1.1835353e-01   1.1650660e-01   1.1568297e-01   1.1469670e-01   1.1312493e-01   1.1270001e-01   1.1024177e-01   1.0747198e-01   1.0505861e-01   1.0134329e-01   9.6958335e-02   9.5623371e-02   9.2783834e-02   8.9934169e-02   8.7583712e-02   8.4950083e-02   8.3316451e-02   8.0544838e-02   7.9727964e-02   7.7760939e-02   7.6401660e-02   7.4932345e-02   7.2948826e-02   7.2231983e-02   7.0664539e-02   6.9905512e-02   6.7774247e-02   6.6766020e-02   6.5045681e-02   6.4469401e-02   6.2611573e-02   6.2263873e-02   6.1627490e-02   6.1005825e-02   5.9794533e-02   5.8231566e-02   5.7353127e-02   5.6118930e-02   5.5364550e-02   5.3869249e-02   5.2877056e-02   5.2386092e-02   5.1458608e-02   5.1552359e-02   5.0988881e-02   5.1347306e-02   5.1759320e-02   5.1958761e-02   5.2229711e-02   5.2491410e-02   5.2984930e-02   5.3438887e-02   5.3267994e-02   5.3118535e-02   5.2603004e-02   5.3492120e-02   5.3386272e-02   5.4154118e-02   5.4346858e-02   5.5358631e-02   5.5335271e-02   5.5922334e-02   5.5872953e-02   5.6885714e-02   5.7422202e-02   5.7805489e-02   5.8663150e-02   5.8683250e-02   6.0161757e-02   6.0840060e-02   6.2274561e-02   6.3545416e-02   6.5189541e-02   6.6798165e-02   6.7457378e-02   7.0277747e-02   7.2532321e-02   7.3979969e-02   7.5674586e-02   7.7185128e-02   7.7292834e-02   7.8073815e-02   7.8644225e-02   7.9174121e-02   8.0384006e-02   8.1690725e-02   8.3594890e-02   8.5525834e-02   8.6759500e-02   8.9384539e-02   8.9788968e-02   9.2167679e-02   8.8490318e-02
   1.9282325e-01   1.9903872e-01   1.9268229e-01   1.9143615e-01   1.9127450e-01   1.8805028e-01   1.8430617e-01   1.7940482e-01   1.7546350e-01   1.7321981e-01   1.6978386e-01   1.6801472e-01   1.6646697e-01   1.6294790e-01   1.6053127e-01   1.5679038e-01   1.5236852e-01   1.4899660e-01   1.4571695e-01   1.4066214e-01   1.3625366e-01   1.3287650e-01   1.2950066e-01   1.2616225e-01   1.2396946e-01   1.2126560e-01   1.1964356e-01   1.1642513e-01   1.1449939e-01   1.1220342e-01   1.0899579e-01   1.0702357e-01   1.0375030e-01   1.0155460e-01   9.9024252e-02   9.7456546e-02   9.5088376e-02   9.4217547e-02   9.3139883e-02   9.1797485e-02   9.0681790e-02   8.8142643e-02   8.7375386e-02   8.5491219e-02   8.4926940e-02   8.3323293e-02   8.1764501e-02   8.1408311e-02   7.9403062e-02   8.0276542e-02   7.6893001e-02   7.8949662e-02   7.6733952e-02   7.7639256e-02   7.6627856e-02   7.7061635e-02   7.7312659e-02   7.6969322e-02   7.7594913e-02   7.7395100e-02   7.8499855e-02   7.8495205e-02   7.8752850e-02   7.8621974e-02   7.8185297e-02   7.9107224e-02   7.9595042e-02   8.0558956e-02   8.1448759e-02   8.3127774e-02   8.3798825e-02   8.5433855e-02   8.6313510e-02   8.7064203e-02   8.8586953e-02   8.8926171e-02   9.0015652e-02   9.0736063e-02   9.2471467e-02   9.4176770e-02   9.6041177e-02   9.8716542e-02   1.0171492e-01   1.0351656e-01   1.0544460e-01   1.0810617e-01   1.1040909e-01   1.1177755e-01   1.1393871e-01   1.1484925e-01   1.1563162e-01   1.1779095e-01   1.1926401e-01   1.2197322e-01   1.2529987e-01   1.2780731e-01   1.3002725e-01   1.3017297e-01   1.3143005e-01   1.3585224e-01   1.3191460e-01
   2.6315450e-01   2.5963998e-01   2.5601506e-01   2.5256479e-01   2.5258603e-01   2.4841322e-01   2.4368177e-01   2.3893459e-01   2.3371107e-01   2.2763124e-01   2.2639021e-01   2.2185521e-01   2.1746200e-01   2.1442750e-01   2.0926705e-01   2.0419097e-01   1.9999722e-01   1.9463475e-01   1.8853318e-01   1.8619201e-01   1.8178674e-01   1.7625158e-01   1.7174676e-01   1.6815701e-01   1.6486538e-01   1.6235465e-01   1.5859187e-01   1.5515255e-01   1.5128416e-01   1.4735934e-01   1.4453540e-01   1.4070856e-01   1.3723095e-01   1.3388718e-01   1.2951748e-01   1.2860861e-01   1.2626463e-01   1.2462351e-01   1.2207394e-01   1.1976197e-01   1.1816284e-01   1.1625499e-01   1.1468104e-01   1.1214772e-01   1.1148890e-01   1.0992595e-01   1.0902422e-01   1.0838962e-01   1.0613479e-01   1.0780215e-01   1.0526132e-01   1.0624353e-01   1.0283329e-01   1.0360482e-01   1.0238716e-01   1.0202808e-01   1.0177116e-01   1.0122725e-01   1.0186610e-01   1.0203953e-01   1.0251061e-01   1.0263570e-01   1.0340010e-01   1.0413741e-01   1.0438956e-01   1.0483385e-01   1.0425388e-01   1.0649930e-01   1.0810853e-01   1.0964140e-01   1.1146090e-01   1.1259936e-01   1.1435733e-01   1.1623448e-01   1.1772136e-01   1.1952514e-01   1.2043964e-01   1.2171077e-01   1.2327255e-01   1.2554804e-01   1.2864162e-01   1.3097465e-01   1.3199719e-01   1.3561530e-01   1.3880504e-01   1.4124732e-01   1.4424462e-01   1.4735220e-01   1.4908540e-01   1.5175868e-01   1.5460795e-01   1.5508508e-01   1.5904886e-01   1.6248426e-01   1.6563535e-01   1.6886371e-01   1.7181517e-01   1.7195847e-01   1.7442721e-01   1.7723049e-01   1.7991912e-01
   3.2956718e-01   3.1824658e-01   3.1515912e-01   3.1322414e-01   3.1024695e-01   3.0566887e-01   3.0235966e-01   2.9714884e-01   2.9057691e-01   2.8603132e-01   2.7801952e-01   2.7365683e-01   2.6783104e-01   2.6020281e-01   2.5604432e-01   2.5029204e-01   2.4402133e-01   2.4013788e-01   2.3493532e-01   2.2906813e-01   2.2310052e-01   2.1966289e-01   2.1481644e-01   2.0908689e-01   2.0582771e-01   2.0102520e-01   1.9601948e-01   1.9148458e-01   1.8599910e-01   1.8270086e-01   1.7785196e-01   1.7355631e-01   1.6938946e-01   1.6597353e-01   1.6304906e-01   1.5978542e-01   1.5540460e-01   1.5313742e-01   1.4990313e-01   1.4815757e-01   1.4480434e-01   1.4314732e-01   1.4055847e-01   1.3980188e-01   1.3775611e-01   1.3626735e-01   1.3529466e-01   1.3463928e-01   1.3444771e-01   1.3339406e-01   1.3189153e-01   1.3166925e-01   1.3038085e-01   1.2922224e-01   1.2744716e-01   1.2698707e-01   1.2611913e-01   1.2639501e-01   1.2523573e-01   1.2597393e-01   1.2578341e-01   1.2701404e-01   1.2700029e-01   1.2817537e-01   1.2855148e-01   1.3073836e-01   1.3179100e-01   1.3265590e-01   1.3357937e-01   1.3561021e-01   1.3749121e-01   1.3993107e-01   1.4114892e-01   1.4395491e-01   1.4600932e-01   1.4846294e-01   1.5078164e-01   1.5203992e-01   1.5507994e-01   1.5728089e-01   1.5849171e-01   1.6169284e-01   1.6492041e-01   1.6781305e-01   1.6991145e-01   1.7350429e-01   1.7682591e-01   1.7922124e-01   1.8390593e-01   1.8746081e-01   1.9016116e-01   1.9536212e-01   1.9797036e-01   2.0213741e-01   2.0558141e-01   2.0790662e-01   2.1114407e-01   2.1329092e-01   2.1454991e-01   2.1725657e-01   2.2528344e-01
   3.9579417e-01   3.7713983e-01   3.7467909e-01   3.7355222e-01   3.6497692e-01   3.6296767e-01   3.5821202e-01   3.5198330e-01   3.4738366e-01   3.3921545e-01   3.3057110e-01   3.2185088e-01   3.1433656e-01   3.0750788e-01   2.9956676e-01   2.9303554e-01   2.8894228e-01   2.8252390e-01   2.7557213e-01   2.6951582e-01   2.6511559e-01   2.6001344e-01   2.5563959e-01   2.4993525e-01   2.4348119e-01   2.3710273e-01   2.3198736e-01   2.2586606e-01   2.2102620e-01   2.1552272e-01   2.0987707e-01   2.0532497e-01   2.0090368e-01   1.9797634e-01   1.9304211e-01   1.8891385e-01   1.8478782e-01   1.8077622e-01   1.7704756e-01   1.7430690e-01   1.7158752e-01   1.6936077e-01   1.6586013e-01   1.6516491e-01   1.6255284e-01   1.6240074e-01   1.6111024e-01   1.5986915e-01   1.5971333e-01   1.5660629e-01   1.5844572e-01   1.5408943e-01   1.5523811e-01   1.5334490e-01   1.5246242e-01   1.5122453e-01   1.4953774e-01   1.4982432e-01   1.4843661e-01   1.4943840e-01   1.4919784e-01   1.4982765e-01   1.5009885e-01   1.5167421e-01   1.5317110e-01   1.5495033e-01   1.5653026e-01   1.5871074e-01   1.5938106e-01   1.6072552e-01   1.6268638e-01   1.6551008e-01   1.6812269e-01   1.7035400e-01   1.7338625e-01   1.7560982e-01   1.7896543e-01   1.8227163e-01   1.8513070e-01   1.8705163e-01   1.8926464e-01   1.9091094e-01   1.9411871e-01   1.9802382e-01   2.0159170e-01   2.0364509e-01   2.0740969e-01   2.1209499e-01   2.1623719e-01   2.2088486e-01   2.2636261e-01   2.3188485e-01   2.3705020e-01   2.3966923e-01   2.4372734e-01   2.4696282e-01   2.4848657e-01   2.5429321e-01   2.5525908e-01   2.5729104e-01   2.7022556e-01
   4.4674571e-01   4.3206149e-01   4.2759272e-01   4.2568749e-01   4.2002460e-01   4.1110894e-01   4.0792244e-01   4.0285278e-01   3.9729262e-01   3.8875296e-01   3.7945719e-01   3.6793701e-01   3.5844198e-01   3.5092959e-01   3.4163821e-01   3.3355912e-01   3.2860185e-01   3.2146004e-01   3.1421978e-01   3.0865438e-01   3.0421815e-01   2.9800098e-01   2.9084427e-01   2.8600253e-01   2.7943843e-01   2.7185320e-01   2.6448149e-01   2.5774539e-01   2.5036388e-01   2.4472485e-01   2.3971009e-01   2.3488976e-01   2.3113792e-01   2.2560154e-01   2.2083956e-01   2.1618987e-01   2.1074780e-01   2.0707242e-01   2.0308283e-01   1.9866298e-01   1.9626533e-01   1.9263651e-01   1.9184352e-01   1.8801339e-01   1.8800053e-01   1.8586138e-01   1.8540120e-01   1.8368380e-01   1.8143090e-01   1.8156510e-01   1.7887040e-01   1.7913747e-01   1.7709584e-01   1.7601262e-01   1.7575885e-01   1.7367120e-01   1.7347633e-01   1.7090984e-01   1.7196280e-01   1.7028214e-01   1.7124361e-01   1.7094459e-01   1.7270423e-01   1.7386462e-01   1.7515884e-01   1.7738531e-01   1.7940621e-01   1.8118507e-01   1.8373085e-01   1.8477483e-01   1.8635035e-01   1.8826942e-01   1.9103215e-01   1.9473064e-01   1.9821245e-01   2.0206636e-01   2.0602314e-01   2.0927296e-01   2.1125969e-01   2.1499003e-01   2.1809218e-01   2.1974751e-01   2.2212408e-01   2.2591929e-01   2.2993432e-01   2.3239772e-01   2.3697293e-01   2.4254883e-01   2.4699430e-01   2.5290587e-01   2.6017423e-01   2.6591027e-01   2.7132604e-01   2.7485306e-01   2.7779882e-01   2.7984502e-01   2.8587352e-01   2.8985040e-01   2.9137443e-01   2.9439761e-01   3.0486215e-01
   4.9865757e-01   4.7956559e-01   4.7853021e-01   4.7394483e-01   4.6877804e-01   4.5957378e-01   4.5426344e-01   4.4900400e-01   4.4035931e-01   4.3219288e-01   4.2111359e-01   4.1072354e-01   3.9983049e-01   3.8839426e-01   3.8111389e-01   3.7233399e-01   3.6184008e-01   3.5573765e-01   3.5052015e-01   3.4453316e-01   3.3756842e-01   3.3095792e-01   3.2417907e-01   3.1623897e-01   3.0975838e-01   3.0259054e-01   2.9408975e-01   2.8645684e-01   2.7965274e-01   2.7357785e-01   2.6834172e-01   2.6262889e-01   2.5605367e-01   2.5115462e-01   2.4571711e-01   2.4019618e-01   2.3600429e-01   2.3079272e-01   2.2618137e-01   2.2252850e-01   2.1750462e-01   2.1586960e-01   2.1201002e-01   2.1210482e-01   2.0924604e-01   2.0730653e-01   2.0547982e-01   2.0419394e-01   2.0325239e-01   2.0107002e-01   1.9967414e-01   1.9886927e-01   1.9768880e-01   1.9667277e-01   1.9458814e-01   1.9426264e-01   1.9326117e-01   1.9325820e-01   1.9062021e-01   1.9131061e-01   1.9024280e-01   1.9210835e-01   1.9255117e-01   1.9428814e-01   1.9629624e-01   1.9757242e-01   1.9998709e-01   2.0206659e-01   2.0413648e-01   2.0707461e-01   2.0948634e-01   2.1130491e-01   2.1370619e-01   2.1708458e-01   2.2093990e-01   2.2549038e-01   2.2900582e-01   2.3219477e-01   2.3619887e-01   2.3940454e-01   2.4274241e-01   2.4620701e-01   2.4876088e-01   2.5082920e-01   2.5386154e-01   2.5998655e-01   2.6493303e-01   2.6900256e-01   2.7600663e-01   2.8265745e-01   2.8905016e-01   2.9595686e-01   3.0103122e-01   3.0655766e-01   3.0979706e-01   3.1305909e-01   3.1905021e-01   3.2268782e-01   3.2603784e-01   3.2660241e-01   3.4020245e-01
   5.4592301e-01   5.2727073e-01   5.1843343e-01   5.1439865e-01   5.0693370e-01   5.0105138e-01   4.9365752e-01   4.8544638e-01   4.7807742e-01   4.6792387e-01   4.5671480e-01   4.4641297e-01   4.3400040e-01   4.2340492e-01   4.1400290e-01   4.0402961e-01   3.9277103e-01   3.8611275e-01   3.8140454e-01   3.7476108e-01   3.6616937e-01   3.5913145e-01   3.5176584e-01   3.4329785e-01   3.3480739e-01   3.2769871e-01   3.2007277e-01   3.1149299e-01   3.0439328e-01   2.9881297e-01   2.9154808e-01   2.8509433e-01   2.7904750e-01   2.7223768e-01   2.6708957e-01   2.6213590e-01   2.5558567e-01   2.5215674e-01   2.4664048e-01   2.4269832e-01   2.3935310e-01   2.3416967e-01   2.3327670e-01   2.3027152e-01   2.2848074e-01   2.2589010e-01   2.2332843e-01   2.2211837e-01   2.1977550e-01   2.1869358e-01   2.1863602e-01   2.1550797e-01   2.1466853e-01   2.1350113e-01   2.1255728e-01   2.1136705e-01   2.1123864e-01   2.1033244e-01   2.1009916e-01   2.0813985e-01   2.0979624e-01   2.1007909e-01   2.1079322e-01   2.1274556e-01   2.1308134e-01   2.1604098e-01   2.1757340e-01   2.1966767e-01   2.2268607e-01   2.2537978e-01   2.2817437e-01   2.3164531e-01   2.3362930e-01   2.3670346e-01   2.4111003e-01   2.4485012e-01   2.4840549e-01   2.5264534e-01   2.5705348e-01   2.6069666e-01   2.6388800e-01   2.6849294e-01   2.7172840e-01   2.7338834e-01   2.7606162e-01   2.8267001e-01   2.8850170e-01   2.9381474e-01   3.0012111e-01   3.0769382e-01   3.1386610e-01   3.2084406e-01   3.2715457e-01   3.3173247e-01   3.3700087e-01   3.4140765e-01   3.4517761e-01   3.5027020e-01   3.5326467e-01   3.5913537e-01   3.7213347e-01
   5.7826759e-01   5.6441123e-01   5.5614494e-01   5.4862724e-01   5.4237203e-01   5.3566922e-01   5.2472755e-01   5.1677163e-01   5.0760907e-01   4.9666267e-01   4.8740878e-01   4.7539705e-01   4.6232132e-01   4.4996952e-01   4.3733150e-01   4.2871032e-01   4.2220062e-01   4.1397300e-01   4.0471441e-01   3.9730465e-01   3.9066508e-01   3.8168778e-01   3.7288600e-01   3.6526663e-01   3.5621255e-01   3.4698693e-01   3.3977248e-01   3.3324317e-01   3.2578484e-01   3.1729381e-01   3.1090285e-01   3.0328345e-01   2.9671135e-01   2.9078523e-01   2.8442146e-01   2.7844325e-01   2.7407808e-01   2.6766401e-01   2.6442674e-01   2.5946925e-01   2.5535956e-01   2.5311589e-01   2.4900735e-01   2.4608838e-01   2.4304239e-01   2.4137375e-01   2.3925462e-01   2.3543844e-01   2.3420708e-01   2.3350967e-01   2.3161476e-01   2.3090142e-01   2.2793285e-01   2.2720889e-01   2.2719156e-01   2.2657649e-01   2.2492809e-01   2.2481166e-01   2.2495076e-01   2.2540246e-01   2.2439975e-01   2.2500870e-01   2.2650391e-01   2.2648059e-01   2.2903834e-01   2.2975231e-01   2.3235908e-01   2.3486352e-01   2.3735495e-01   2.4013753e-01   2.4387169e-01   2.4657174e-01   2.5094611e-01   2.5407546e-01   2.5655453e-01   2.6004746e-01   2.6482714e-01   2.6961896e-01   2.7322679e-01   2.7777819e-01   2.8243146e-01   2.8536688e-01   2.8908566e-01   2.9396804e-01   2.9794730e-01   3.0060746e-01   3.0523499e-01   3.1289544e-01   3.2022638e-01   3.2809935e-01   3.3537056e-01   3.4091836e-01   3.4770769e-01   3.5341063e-01   3.5844468e-01   3.6534857e-01   3.6940878e-01   3.7361182e-01   3.7875168e-01   3.8440128e-01   3.9396067e-01
   6.0675714e-01   5.9396699e-01   5.8114832e-01   5.7295521e-01   5.6582181e-01   5.6040645e-01   5.4914410e-01   5.3891730e-01   5.2786750e-01   5.1860874e-01   5.0773126e-01   4.9518174e-01   4.8449767e-01   4.7275034e-01   4.5950432e-01   4.4842637e-01   4.4197581e-01   4.3309091e-01   4.2416686e-01   4.1512167e-01   4.0687502e-01   3.9776056e-01   3.8929304e-01   3.7992157e-01   3.7198829e-01   3.6283644e-01   3.5481918e-01   3.4894378e-01   3.4103110e-01   3.3278299e-01   3.2419083e-01   3.1783498e-01   3.1024499e-01   3.0363253e-01   2.9789159e-01   2.9196857e-01   2.8632677e-01   2.8211417e-01   2.7613536e-01   2.7333605e-01   2.6953912e-01   2.6558532e-01   2.6216868e-01   2.5721706e-01   2.5531047e-01   2.5215310e-01   2.4994571e-01   2.4766500e-01   2.4427550e-01   2.4363295e-01   2.4310073e-01   2.4054122e-01   2.3907366e-01   2.3795245e-01   2.3779130e-01   2.3679579e-01   2.3675293e-01   2.3539623e-01   2.3672874e-01   2.3719101e-01   2.3742492e-01   2.3754874e-01   2.3719105e-01   2.3917301e-01   2.3974348e-01   2.4182194e-01   2.4366492e-01   2.4589424e-01   2.4857561e-01   2.5220114e-01   2.5478919e-01   2.5926569e-01   2.6314916e-01   2.6692459e-01   2.6896458e-01   2.7246494e-01   2.7722861e-01   2.8102726e-01   2.8608014e-01   2.9019102e-01   2.9492006e-01   2.9908960e-01   3.0357604e-01   3.0814103e-01   3.1285686e-01   3.1567565e-01   3.2146806e-01   3.2917190e-01   3.3589662e-01   3.4214174e-01   3.4980151e-01   3.5637123e-01   3.6201381e-01   3.6893253e-01   3.7525692e-01   3.8245646e-01   3.8559225e-01   3.9022006e-01   3.9573367e-01   4.0449131e-01   4.1323877e-01
   6.2125459e-01   6.1485520e-01   5.9933718e-01   5.8974132e-01   5.8254224e-01   5.7667020e-01   5.6656066e-01   5.5264653e-01   5.4243944e-01   5.3255751e-01   5.2045709e-01   5.0926726e-01   4.9745219e-01   4.8638661e-01   4.7650599e-01   4.6432154e-01   4.5265436e-01   4.4504104e-01   4.3630506e-01   4.2639987e-01   4.1699887e-01   4.0858208e-01   3.9830469e-01   3.8900112e-01   3.8100651e-01   3.7363260e-01   3.6636166e-01   3.5748993e-01   3.5062840e-01   3.4252093e-01   3.3432813e-01   3.2597531e-01   3.1969024e-01   3.1251346e-01   3.0622588e-01   3.0055170e-01   2.9503071e-01   2.9052706e-01   2.8592639e-01   2.8137261e-01   2.7880793e-01   2.7396713e-01   2.6944507e-01   2.6711065e-01   2.6209313e-01   2.5998298e-01   2.5652873e-01   2.5507800e-01   2.5324528e-01   2.4910319e-01   2.4896473e-01   2.4689138e-01   2.4666736e-01   2.4605707e-01   2.4370572e-01   2.4426734e-01   2.4339925e-01   2.4473315e-01   2.4370484e-01   2.4466788e-01   2.4604671e-01   2.4536941e-01   2.4579583e-01   2.4682200e-01   2.4779400e-01   2.4925950e-01   2.5134778e-01   2.5350145e-01   2.5665782e-01   2.5911185e-01   2.6335642e-01   2.6720720e-01   2.7119862e-01   2.7416756e-01   2.7854140e-01   2.8140724e-01   2.8459022e-01   2.8863318e-01   2.9319325e-01   2.9887457e-01   3.0302224e-01   3.0779134e-01   3.1308783e-01   3.1750075e-01   3.2109584e-01   3.2744801e-01   3.3428474e-01   3.3932161e-01   3.4557555e-01   3.5242649e-01   3.5904575e-01   3.6640821e-01   3.7235245e-01   3.7864979e-01   3.8731374e-01   3.9371744e-01   3.9722879e-01   4.0174596e-01   4.0802750e-01   4.1861333e-01   4.2302862e-01
   6.2022078e-01   6.2072550e-01   6.0915516e-01   5.9887344e-01   5.9058273e-01   5.8187817e-01   5.7310050e-01   5.5957463e-01   5.4660815e-01   5.3722365e-01   5.2474274e-01   5.1580435e-01   5.0472658e-01   4.9119610e-01   4.8003121e-01   4.7160115e-01   4.6210585e-01   4.5064425e-01   4.4064594e-01   4.3125649e-01   4.2032065e-01   4.1179891e-01   4.0330991e-01   3.9309244e-01   3.8376688e-01   3.7865147e-01   3.7089741e-01   3.6253692e-01   3.5369475e-01   3.4675496e-01   3.3882564e-01   3.3080892e-01   3.2315969e-01   3.1725567e-01   3.1022889e-01   3.0455703e-01   2.9984966e-01   2.9368940e-01   2.9106701e-01   2.8697600e-01   2.8143750e-01   2.7831863e-01   2.7451672e-01   2.7023760e-01   2.6750041e-01   2.6205091e-01   2.6114913e-01   2.5794784e-01   2.5609457e-01   2.5478247e-01   2.4857604e-01   2.5131482e-01   2.5015463e-01   2.4841865e-01   2.4871811e-01   2.4635079e-01   2.4832692e-01   2.4793352e-01   2.4877357e-01   2.4871380e-01   2.4875662e-01   2.5057680e-01   2.5095630e-01   2.5013590e-01   2.5226256e-01   2.5329218e-01   2.5503068e-01   2.5800049e-01   2.5994264e-01   2.6354457e-01   2.6722119e-01   2.7108216e-01   2.7416502e-01   2.7860730e-01   2.8259833e-01   2.8618349e-01   2.8735338e-01   2.9202168e-01   2.9767286e-01   3.0181582e-01   3.0618462e-01   3.1209565e-01   3.1677830e-01   3.2213403e-01   3.2853980e-01   3.3345832e-01   3.3733143e-01   3.4315771e-01   3.5116844e-01   3.5746115e-01   3.6245420e-01   3.7007161e-01   3.7558284e-01   3.8359756e-01   3.9207232e-01   3.9751016e-01   4.0302867e-01   4.0798939e-01   4.1464097e-01   4.2264384e-01   4.2227359e-01
   6.3141501e-01   6.2171475e-01   6.0827796e-01   5.9713615e-01   5.9045984e-01   5.8096760e-01   5.7106240e-01   5.5864696e-01   5.4521489e-01   5.3374214e-01   5.2352613e-01   5.1279654e-01   5.0113899e-01   4.9248147e-01   4.8359062e-01   4.7219648e-01   4.5867199e-01   4.4864180e-01   4.3998869e-01   4.2949846e-01   4.1930173e-01   4.0914552e-01   4.0042571e-01   3.9174040e-01   3.8462458e-01   3.7648528e-01   3.6930329e-01   3.6148862e-01   3.5313853e-01   3.4474432e-01   3.3804396e-01   3.3048948e-01   3.2291642e-01   3.1621928e-01   3.1003303e-01   3.0433642e-01   2.9928692e-01   2.9557927e-01   2.9011888e-01   2.8660032e-01   2.8207035e-01   2.7780888e-01   2.7464542e-01   2.7041327e-01   2.6634391e-01   2.6444930e-01   2.5849516e-01   2.5829552e-01   2.5538501e-01   2.5201420e-01   2.5328051e-01   2.4845760e-01   2.4906598e-01   2.4906487e-01   2.4645643e-01   2.4879056e-01   2.4729603e-01   2.4829390e-01   2.4893228e-01   2.4907896e-01   2.4938525e-01   2.5044064e-01   2.5093672e-01   2.5230163e-01   2.5231029e-01   2.5378718e-01   2.5521963e-01   2.5769309e-01   2.6040433e-01   2.6360500e-01   2.6712447e-01   2.7000430e-01   2.7421269e-01   2.7829762e-01   2.8202064e-01   2.8532574e-01   2.8898565e-01   2.9172039e-01   2.9601846e-01   3.0063129e-01   3.0599716e-01   3.1135819e-01   3.1711358e-01   3.2145138e-01   3.2652903e-01   3.3449549e-01   3.4069326e-01   3.4494656e-01   3.4919058e-01   3.5592494e-01   3.6205648e-01   3.6806911e-01   3.7502785e-01   3.8318738e-01   3.9092278e-01   3.9706413e-01   4.0304131e-01   4.0685860e-01   4.1404377e-01   4.2320658e-01   4.2955516e-01
   6.1671646e-01   6.1431993e-01   5.9997660e-01   5.8724770e-01   5.7964073e-01   5.7061658e-01   5.5942679e-01   5.4877383e-01   5.3653689e-01   5.2184308e-01   5.1444299e-01   5.0428882e-01   4.9371119e-01   4.8378648e-01   4.7262282e-01   4.6492216e-01   4.5471157e-01   4.4227380e-01   4.3027398e-01   4.2137316e-01   4.1208758e-01   4.0199299e-01   3.9188307e-01   3.8564377e-01   3.7834916e-01   3.6942859e-01   3.6169456e-01   3.5429993e-01   3.4679649e-01   3.3857973e-01   3.3182302e-01   3.2511264e-01   3.1855312e-01   3.1022012e-01   3.0602694e-01   3.0048649e-01   2.9503332e-01   2.9088968e-01   2.8667569e-01   2.8123927e-01   2.7855975e-01   2.7403090e-01   2.6997185e-01   2.6656283e-01   2.6265032e-01   2.5964773e-01   2.5741420e-01   2.5226855e-01   2.5079580e-01   2.5008497e-01   2.4744661e-01   2.4725145e-01   2.4414894e-01   2.4349852e-01   2.4518581e-01   2.4428903e-01   2.4447746e-01   2.4450922e-01   2.4514417e-01   2.4574055e-01   2.4685041e-01   2.4624145e-01   2.4800953e-01   2.4870157e-01   2.4961905e-01   2.5092175e-01   2.5277830e-01   2.5337242e-01   2.5742924e-01   2.5975123e-01   2.6276228e-01   2.6548307e-01   2.6957793e-01   2.7314821e-01   2.7684659e-01   2.8036279e-01   2.8501496e-01   2.8810702e-01   2.9040626e-01   2.9584031e-01   3.0126935e-01   3.0622697e-01   3.1068970e-01   3.1741297e-01   3.2446976e-01   3.2977128e-01   3.3338820e-01   3.3950864e-01   3.4467489e-01   3.5056354e-01   3.5631114e-01   3.6028794e-01   3.6933859e-01   3.7668728e-01   3.8320771e-01   3.9019556e-01   3.9579198e-01   4.0026702e-01   4.0843330e-01   4.1799989e-01   4.1945289e-01
   5.9930903e-01   5.9515125e-01   5.8402193e-01   5.7272680e-01   5.6130235e-01   5.5113254e-01   5.4062266e-01   5.3222333e-01   5.1995459e-01   5.0723557e-01   4.9793455e-01   4.8706512e-01   4.7791759e-01   4.7024000e-01   4.6212044e-01   4.5128067e-01   4.3890035e-01   4.2889988e-01   4.1859951e-01   4.0753575e-01   3.9877162e-01   3.8882035e-01   3.8041687e-01   3.7360945e-01   3.6580634e-01   3.5769679e-01   3.4944772e-01   3.4234566e-01   3.3574609e-01   3.2899673e-01   3.2083421e-01   3.1561222e-01   3.0933511e-01   3.0266661e-01   2.9654343e-01   2.9273687e-01   2.8725106e-01   2.8238949e-01   2.7829654e-01   2.7411612e-01   2.6969112e-01   2.6669272e-01   2.6163001e-01   2.5900985e-01   2.5597696e-01   2.5154022e-01   2.4967053e-01   2.4631262e-01   2.4356437e-01   2.4258184e-01   2.4051629e-01   2.3946176e-01   2.3821206e-01   2.3701386e-01   2.3778942e-01   2.3700290e-01   2.3794988e-01   2.3813407e-01   2.3752925e-01   2.3936807e-01   2.3938187e-01   2.4050517e-01   2.4101220e-01   2.4206404e-01   2.4331855e-01   2.4513483e-01   2.4548968e-01   2.4788879e-01   2.5038313e-01   2.5303163e-01   2.5466155e-01   2.5868719e-01   2.6152625e-01   2.6459357e-01   2.6786070e-01   2.7211200e-01   2.7608891e-01   2.7991491e-01   2.8266000e-01   2.8668309e-01   2.9213769e-01   2.9655704e-01   3.0283246e-01   3.0845364e-01   3.1357814e-01   3.2069034e-01   3.2665733e-01   3.3066114e-01   3.3436174e-01   3.3903644e-01   3.4530628e-01   3.5053967e-01   3.5814608e-01   3.6564641e-01   3.7061169e-01   3.7706843e-01   3.8336765e-01   3.9055053e-01   3.9759801e-01   4.0494236e-01   4.0739826e-01
   5.7653273e-01   5.7083542e-01   5.6147573e-01   5.4886404e-01   5.3851734e-01   5.2860305e-01   5.1802788e-01   5.0839101e-01   4.9648607e-01   4.8601680e-01   4.7484710e-01   4.6605889e-01   4.5883615e-01   4.4986459e-01   4.3991753e-01   4.3170965e-01   4.2240542e-01   4.1071012e-01   4.0004351e-01   3.8958085e-01   3.8047150e-01   3.7195815e-01   3.6511216e-01   3.5654032e-01   3.4987623e-01   3.4233390e-01   3.3482350e-01   3.2695463e-01   3.2102064e-01   3.1438396e-01   3.0800970e-01   3.0129385e-01   2.9644060e-01   2.9046924e-01   2.8534155e-01   2.8028043e-01   2.7616971e-01   2.7063720e-01   2.6670362e-01   2.6288543e-01   2.5868172e-01   2.5471270e-01   2.5144209e-01   2.4772097e-01   2.4503274e-01   2.4245696e-01   2.3762305e-01   2.3735243e-01   2.3436405e-01   2.3082207e-01   2.3142210e-01   2.2795356e-01   2.2873468e-01   2.2894929e-01   2.2641573e-01   2.2820731e-01   2.2791522e-01   2.2795442e-01   2.2827231e-01   2.2874352e-01   2.2990103e-01   2.3072245e-01   2.3161749e-01   2.3212541e-01   2.3434213e-01   2.3521126e-01   2.3678838e-01   2.3817277e-01   2.4059831e-01   2.4210116e-01   2.4509201e-01   2.4768230e-01   2.5077444e-01   2.5323344e-01   2.5717342e-01   2.6081602e-01   2.6462553e-01   2.6769814e-01   2.7202345e-01   2.7469062e-01   2.7904924e-01   2.8413974e-01   2.8990906e-01   2.9567570e-01   3.0240585e-01   3.0726905e-01   3.1126888e-01   3.1686385e-01   3.2158094e-01   3.2499707e-01   3.2979043e-01   3.3624378e-01   3.4226888e-01   3.4954579e-01   3.5531140e-01   3.6184237e-01   3.6787043e-01   3.7434683e-01   3.8229363e-01   3.8833321e-01   3.9167752e-01
   5.4156777e-01   5.3986339e-01   5.3023311e-01   5.1945521e-01   5.0903276e-01   4.9867232e-01   4.8872538e-01   4.7865849e-01   4.6870646e-01   4.5987088e-01   4.4812946e-01   4.4056703e-01   4.3291617e-01   4.2470863e-01   4.1761584e-01   4.0712338e-01   3.9751065e-01   3.8808735e-01   3.7837067e-01   3.6843137e-01   3.5887631e-01   3.5148432e-01   3.4514000e-01   3.3684733e-01   3.2946590e-01   3.2289446e-01   3.1625878e-01   3.0946464e-01   3.0265388e-01   2.9684470e-01   2.9096689e-01   2.8475552e-01   2.7967042e-01   2.7494194e-01   2.7084962e-01   2.6572251e-01   2.6083467e-01   2.5626574e-01   2.5221459e-01   2.4857951e-01   2.4491763e-01   2.4049853e-01   2.3809154e-01   2.3478211e-01   2.3110326e-01   2.2894795e-01   2.2655043e-01   2.2347654e-01   2.2186291e-01   2.1963984e-01   2.1741108e-01   2.1733830e-01   2.1617558e-01   2.1578856e-01   2.1588513e-01   2.1533273e-01   2.1540743e-01   2.1585355e-01   2.1658281e-01   2.1621075e-01   2.1762503e-01   2.1859706e-01   2.1929676e-01   2.2001757e-01   2.2158203e-01   2.2346926e-01   2.2516773e-01   2.2583235e-01   2.2750734e-01   2.2907618e-01   2.3184631e-01   2.3430370e-01   2.3686159e-01   2.4011369e-01   2.4332337e-01   2.4649627e-01   2.4967387e-01   2.5328854e-01   2.5765360e-01   2.6033474e-01   2.6383101e-01   2.6905211e-01   2.7452716e-01   2.8000451e-01   2.8495729e-01   2.9000421e-01   2.9615541e-01   2.9962629e-01   3.0393666e-01   3.0775298e-01   3.1155866e-01   3.1841353e-01   3.2341440e-01   3.2937885e-01   3.3541567e-01   3.4154141e-01   3.4783947e-01   3.5434429e-01   3.6108949e-01   3.6722892e-01   3.6782525e-01
   5.0107389e-01   5.0342450e-01   4.9416404e-01   4.8617353e-01   4.7506383e-01   4.6257268e-01   4.5575096e-01   4.4588920e-01   4.3715006e-01   4.2901339e-01   4.1684685e-01   4.0985782e-01   4.0345836e-01   3.9630657e-01   3.8821936e-01   3.7935488e-01   3.7140757e-01   3.6205840e-01   3.5277120e-01   3.4318482e-01   3.3389485e-01   3.2836968e-01   3.2130785e-01   3.1391729e-01   3.0612139e-01   3.0030473e-01   2.9383324e-01   2.8787734e-01   2.8182860e-01   2.7674245e-01   2.7154396e-01   2.6669877e-01   2.6120689e-01   2.5719858e-01   2.5320948e-01   2.4856444e-01   2.4300525e-01   2.3978476e-01   2.3579721e-01   2.3145552e-01   2.2833613e-01   2.2541630e-01   2.2151256e-01   2.1964063e-01   2.1626709e-01   2.1318895e-01   2.1215995e-01   2.0878415e-01   2.0740309e-01   2.0603323e-01   2.0117068e-01   2.0335077e-01   2.0273760e-01   2.0131211e-01   2.0220084e-01   2.0077921e-01   2.0126235e-01   2.0219721e-01   2.0171606e-01   2.0289842e-01   2.0294206e-01   2.0381723e-01   2.0512599e-01   2.0641644e-01   2.0679373e-01   2.0922036e-01   2.1082703e-01   2.1190224e-01   2.1286712e-01   2.1516429e-01   2.1680605e-01   2.1901941e-01   2.2082792e-01   2.2367465e-01   2.2639276e-01   2.2963451e-01   2.3235050e-01   2.3649131e-01   2.4022395e-01   2.4377132e-01   2.4580097e-01   2.5099342e-01   2.5640867e-01   2.6141630e-01   2.6661307e-01   2.7093842e-01   2.7560565e-01   2.7986471e-01   2.8366010e-01   2.8673726e-01   2.9017192e-01   2.9738334e-01   3.0187359e-01   3.0702887e-01   3.1301040e-01   3.1694707e-01   3.2473320e-01   3.3171895e-01   3.3656864e-01   3.4245696e-01   3.4026309e-01
   4.7161255e-01   4.6447697e-01   4.5764754e-01   4.4785149e-01   4.3841172e-01   4.2836191e-01   4.1941435e-01   4.1060873e-01   4.0292660e-01   3.9422919e-01   3.8652856e-01   3.7864791e-01   3.7229304e-01   3.6504131e-01   3.5692861e-01   3.4973299e-01   3.4176279e-01   3.3299741e-01   3.2434971e-01   3.1677358e-01   3.0954163e-01   3.0196655e-01   2.9598465e-01   2.8914428e-01   2.8278652e-01   2.7612407e-01   2.7096913e-01   2.6535841e-01   2.5985174e-01   2.5420079e-01   2.5005115e-01   2.4547661e-01   2.4115772e-01   2.3679791e-01   2.3341399e-01   2.2932415e-01   2.2499344e-01   2.2083795e-01   2.1771429e-01   2.1361864e-01   2.1045414e-01   2.0794669e-01   2.0483964e-01   2.0188774e-01   1.9965987e-01   1.9728499e-01   1.9496978e-01   1.9390573e-01   1.9041037e-01   1.8909120e-01   1.8960904e-01   1.8650935e-01   1.8623948e-01   1.8703262e-01   1.8584358e-01   1.8608209e-01   1.8569818e-01   1.8594494e-01   1.8659843e-01   1.8720286e-01   1.8751408e-01   1.8809904e-01   1.8964614e-01   1.9035490e-01   1.9188931e-01   1.9317930e-01   1.9466197e-01   1.9551779e-01   1.9699207e-01   1.9840873e-01   2.0020732e-01   2.0163788e-01   2.0423791e-01   2.0656405e-01   2.0922385e-01   2.1152373e-01   2.1496039e-01   2.1809108e-01   2.2169494e-01   2.2464973e-01   2.2850832e-01   2.3198993e-01   2.3601751e-01   2.4084895e-01   2.4577300e-01   2.4994387e-01   2.5386741e-01   2.5831710e-01   2.6210274e-01   2.6533966e-01   2.6946957e-01   2.7354316e-01   2.7855662e-01   2.8294188e-01   2.8824780e-01   2.9357015e-01   2.9977472e-01   3.0565187e-01   3.1183790e-01   3.1590150e-01   3.2041456e-01
   4.2908393e-01   4.2306210e-01   4.1754240e-01   4.0913166e-01   3.9880492e-01   3.9002463e-01   3.8101684e-01   3.7317913e-01   3.6560933e-01   3.5849759e-01   3.5223157e-01   3.4420086e-01   3.3764745e-01   3.3149759e-01   3.2543581e-01   3.1789665e-01   3.0969932e-01   3.0347280e-01   2.9561192e-01   2.8773988e-01   2.8200725e-01   2.7466385e-01   2.6893979e-01   2.6267042e-01   2.5704618e-01   2.5124595e-01   2.4606030e-01   2.4137239e-01   2.3644080e-01   2.3146660e-01   2.2735879e-01   2.2354608e-01   2.2020338e-01   2.1624082e-01   2.1214556e-01   2.0885855e-01   2.0533495e-01   2.0152977e-01   1.9801104e-01   1.9498895e-01   1.9181995e-01   1.8911989e-01   1.8680995e-01   1.8356012e-01   1.8207583e-01   1.8009154e-01   1.7698213e-01   1.7645261e-01   1.7453277e-01   1.7272145e-01   1.7258634e-01   1.7102339e-01   1.7009029e-01   1.7029534e-01   1.6895894e-01   1.6968338e-01   1.6971929e-01   1.6906293e-01   1.7019180e-01   1.7041537e-01   1.7104107e-01   1.7172846e-01   1.7261966e-01   1.7395628e-01   1.7524665e-01   1.7621106e-01   1.7718116e-01   1.7886836e-01   1.8024456e-01   1.8097077e-01   1.8239654e-01   1.8373908e-01   1.8598644e-01   1.8824365e-01   1.9037811e-01   1.9277977e-01   1.9570319e-01   1.9843645e-01   2.0178875e-01   2.0455400e-01   2.0860778e-01   2.1096323e-01   2.1535385e-01   2.1978385e-01   2.2292612e-01   2.2767134e-01   2.3178167e-01   2.3479497e-01   2.3798645e-01   2.4153215e-01   2.4582704e-01   2.4897772e-01   2.5297439e-01   2.5734389e-01   2.6198401e-01   2.6743444e-01   2.7279660e-01   2.7927268e-01   2.8452271e-01   2.8771693e-01   2.9154599e-01
   3.8424201e-01   3.8106133e-01   3.7574247e-01   3.6838607e-01   3.5806640e-01   3.5007861e-01   3.4189954e-01   3.3581505e-01   3.2903856e-01   3.2271684e-01   3.1708605e-01   3.1030782e-01   3.0410586e-01   2.9812798e-01   2.9123932e-01   2.8534622e-01   2.7921914e-01   2.7195449e-01   2.6534504e-01   2.5996185e-01   2.5393247e-01   2.4749445e-01   2.4131983e-01   2.3622403e-01   2.3104289e-01   2.2594660e-01   2.2062972e-01   2.1665646e-01   2.1231866e-01   2.0846370e-01   2.0421157e-01   2.0129898e-01   1.9809669e-01   1.9464964e-01   1.9067271e-01   1.8790673e-01   1.8482400e-01   1.8160493e-01   1.7778572e-01   1.7571236e-01   1.7276870e-01   1.6992870e-01   1.6795802e-01   1.6570322e-01   1.6339607e-01   1.6200879e-01   1.6050069e-01   1.5803718e-01   1.5727222e-01   1.5664751e-01   1.5459054e-01   1.5483937e-01   1.5331610e-01   1.5256565e-01   1.5316654e-01   1.5263911e-01   1.5250913e-01   1.5261812e-01   1.5300842e-01   1.5339275e-01   1.5404569e-01   1.5503517e-01   1.5516753e-01   1.5680184e-01   1.5783980e-01   1.5891930e-01   1.5951960e-01   1.6120813e-01   1.6239463e-01   1.6339501e-01   1.6417751e-01   1.6600622e-01   1.6742331e-01   1.6935764e-01   1.7092269e-01   1.7362509e-01   1.7609391e-01   1.7873155e-01   1.8129849e-01   1.8461011e-01   1.8805379e-01   1.9112704e-01   1.9360346e-01   1.9713078e-01   2.0130609e-01   2.0462025e-01   2.0759775e-01   2.1148139e-01   2.1468408e-01   2.1796370e-01   2.2162318e-01   2.2443747e-01   2.2788940e-01   2.3176001e-01   2.3525556e-01   2.4014050e-01   2.4500528e-01   2.5153709e-01   2.5607095e-01   2.5916255e-01   2.6108553e-01
   3.3950204e-01   3.3928995e-01   3.3445438e-01   3.2720765e-01   3.1925661e-01   3.1194414e-01   3.0405865e-01   2.9822798e-01   2.9192999e-01   2.8650762e-01   2.8114271e-01   2.7628924e-01   2.6983009e-01   2.6434406e-01   2.5891460e-01   2.5312437e-01   2.4739516e-01   2.4144570e-01   2.3580874e-01   2.3123703e-01   2.2518361e-01   2.1988639e-01   2.1447129e-01   2.0958643e-01   2.0499150e-01   2.0075308e-01   1.9645584e-01   1.9244624e-01   1.8888398e-01   1.8524429e-01   1.8164962e-01   1.7870109e-01   1.7602898e-01   1.7288943e-01   1.6988986e-01   1.6682880e-01   1.6445010e-01   1.6154324e-01   1.5853173e-01   1.5599235e-01   1.5385834e-01   1.5124336e-01   1.4896430e-01   1.4770951e-01   1.4553005e-01   1.4403186e-01   1.4280769e-01   1.4057722e-01   1.4027879e-01   1.3952799e-01   1.3661549e-01   1.3771529e-01   1.3714654e-01   1.3557651e-01   1.3617468e-01   1.3598247e-01   1.3573012e-01   1.3625032e-01   1.3579265e-01   1.3647287e-01   1.3732735e-01   1.3776770e-01   1.3852485e-01   1.3951495e-01   1.4068442e-01   1.4132145e-01   1.4242740e-01   1.4338712e-01   1.4463333e-01   1.4541136e-01   1.4615755e-01   1.4764281e-01   1.4919514e-01   1.5073873e-01   1.5251638e-01   1.5450406e-01   1.5654318e-01   1.5884411e-01   1.6136413e-01   1.6424685e-01   1.6692944e-01   1.7027587e-01   1.7217067e-01   1.7529997e-01   1.7861392e-01   1.8160895e-01   1.8492323e-01   1.8780138e-01   1.9068475e-01   1.9420689e-01   1.9671569e-01   1.9949288e-01   2.0233939e-01   2.0598149e-01   2.0926430e-01   2.1409288e-01   2.1852036e-01   2.2348351e-01   2.2795339e-01   2.3075533e-01   2.3068798e-01
   3.0375777e-01   2.9792316e-01   2.9340645e-01   2.8726261e-01   2.8066106e-01   2.7337748e-01   2.6738960e-01   2.6171397e-01   2.5597653e-01   2.5152448e-01   2.4752470e-01   2.4266937e-01   2.3631959e-01   2.3158447e-01   2.2725890e-01   2.2201761e-01   2.1658947e-01   2.1215870e-01   2.0757550e-01   2.0293254e-01   1.9821419e-01   1.9330533e-01   1.8847302e-01   1.8377824e-01   1.8004931e-01   1.7614508e-01   1.7235257e-01   1.6839531e-01   1.6566277e-01   1.6286885e-01   1.6015197e-01   1.5720511e-01   1.5444694e-01   1.5187783e-01   1.4949845e-01   1.4679535e-01   1.4426761e-01   1.4196657e-01   1.3965882e-01   1.3696951e-01   1.3517500e-01   1.3312812e-01   1.3103975e-01   1.2965353e-01   1.2819532e-01   1.2634258e-01   1.2520290e-01   1.2463067e-01   1.2283844e-01   1.2223362e-01   1.2237640e-01   1.2058775e-01   1.2019494e-01   1.2029508e-01   1.1937375e-01   1.1937783e-01   1.1954346e-01   1.1963524e-01   1.1965390e-01   1.2007064e-01   1.2073362e-01   1.2107868e-01   1.2211636e-01   1.2271131e-01   1.2353441e-01   1.2449484e-01   1.2547458e-01   1.2606942e-01   1.2705064e-01   1.2812821e-01   1.2921859e-01   1.3008357e-01   1.3116705e-01   1.3207529e-01   1.3400090e-01   1.3571072e-01   1.3765053e-01   1.3943876e-01   1.4199602e-01   1.4450572e-01   1.4718689e-01   1.4964276e-01   1.5197409e-01   1.5422159e-01   1.5649261e-01   1.5962033e-01   1.6247712e-01   1.6465894e-01   1.6720504e-01   1.7075838e-01   1.7338316e-01   1.7532126e-01   1.7758978e-01   1.8088693e-01   1.8414559e-01   1.8768229e-01   1.9216251e-01   1.9626340e-01   2.0001882e-01   2.0263062e-01   2.0636523e-01
   2.6370020e-01   2.5821552e-01   2.5416997e-01   2.4980439e-01   2.4405147e-01   2.3755908e-01   2.3179735e-01   2.2699053e-01   2.2254574e-01   2.1874138e-01   2.1492510e-01   2.1055097e-01   2.0596906e-01   2.0114440e-01   1.9642335e-01   1.9233054e-01   1.8822276e-01   1.8355685e-01   1.8024226e-01   1.7606568e-01   1.7210788e-01   1.6779618e-01   1.6352762e-01   1.5967456e-01   1.5606251e-01   1.5291050e-01   1.4977533e-01   1.4677622e-01   1.4376560e-01   1.4122282e-01   1.3894711e-01   1.3652804e-01   1.3389680e-01   1.3195602e-01   1.2975949e-01   1.2745758e-01   1.2496713e-01   1.2329209e-01   1.2134690e-01   1.1930832e-01   1.1716365e-01   1.1567122e-01   1.1414141e-01   1.1235831e-01   1.1151615e-01   1.1001910e-01   1.0851808e-01   1.0842892e-01   1.0723060e-01   1.0640700e-01   1.0627893e-01   1.0531184e-01   1.0464067e-01   1.0471246e-01   1.0358147e-01   1.0381389e-01   1.0412168e-01   1.0376353e-01   1.0426453e-01   1.0438277e-01   1.0469753e-01   1.0554820e-01   1.0611777e-01   1.0677226e-01   1.0710766e-01   1.0817802e-01   1.0899518e-01   1.0979840e-01   1.1032727e-01   1.1143827e-01   1.1228735e-01   1.1296286e-01   1.1399954e-01   1.1534471e-01   1.1663739e-01   1.1808070e-01   1.1952448e-01   1.2135321e-01   1.2332289e-01   1.2561788e-01   1.2794411e-01   1.2991628e-01   1.3221460e-01   1.3354861e-01   1.3617825e-01   1.3843146e-01   1.4053015e-01   1.4323020e-01   1.4587751e-01   1.4834796e-01   1.5069393e-01   1.5267947e-01   1.5458412e-01   1.5702564e-01   1.5969981e-01   1.6318006e-01   1.6716657e-01   1.7069184e-01   1.7330495e-01   1.7564288e-01   1.7914260e-01
   2.2566444e-01   2.2160345e-01   2.1839394e-01   2.1417759e-01   2.0944788e-01   2.0331192e-01   1.9905777e-01   1.9471280e-01   1.9100860e-01   1.8767139e-01   1.8412840e-01   1.8047033e-01   1.7678032e-01   1.7222174e-01   1.6826473e-01   1.6484690e-01   1.6113263e-01   1.5775803e-01   1.5470469e-01   1.5113677e-01   1.4746112e-01   1.4397833e-01   1.4048644e-01   1.3706279e-01   1.3374817e-01   1.3114587e-01   1.2836208e-01   1.2576760e-01   1.2308327e-01   1.2143053e-01   1.1941786e-01   1.1717128e-01   1.1491681e-01   1.1309128e-01   1.1134205e-01   1.0938498e-01   1.0738308e-01   1.0574703e-01   1.0418738e-01   1.0253627e-01   1.0061769e-01   9.9375111e-02   9.8053701e-02   9.6525161e-02   9.5567363e-02   9.4548039e-02   9.3542692e-02   9.2883720e-02   9.2250911e-02   9.1386480e-02   9.0972209e-02   9.0545221e-02   8.9947535e-02   8.9721588e-02   8.9460952e-02   8.9165967e-02   8.9271560e-02   8.9171198e-02   8.9555133e-02   8.9828774e-02   8.9934902e-02   9.0709308e-02   9.1179078e-02   9.1689421e-02   9.2092561e-02   9.2908486e-02   9.3705813e-02   9.4274317e-02   9.4753009e-02   9.5705779e-02   9.6680843e-02   9.7402803e-02   9.7788238e-02   9.8977339e-02   1.0006112e-01   1.0140955e-01   1.0254196e-01   1.0430134e-01   1.0602338e-01   1.0793286e-01   1.0972374e-01   1.1172396e-01   1.1359895e-01   1.1504933e-01   1.1674436e-01   1.1870390e-01   1.2061041e-01   1.2278272e-01   1.2529244e-01   1.2725049e-01   1.2922319e-01   1.3111726e-01   1.3281668e-01   1.3474804e-01   1.3726221e-01   1.3969656e-01   1.4351444e-01   1.4637003e-01   1.4892319e-01   1.5078587e-01   1.5329852e-01
   1.9068171e-01   1.8843715e-01   1.8579524e-01   1.8143528e-01   1.7756959e-01   1.7324144e-01   1.6902486e-01   1.6505469e-01   1.6200667e-01   1.5914895e-01   1.5626605e-01   1.5313657e-01   1.4976687e-01   1.4582972e-01   1.4291341e-01   1.3956272e-01   1.3624712e-01   1.3409653e-01   1.3090756e-01   1.2807369e-01   1.2515242e-01   1.2221178e-01   1.1925691e-01   1.1626155e-01   1.1344613e-01   1.1111587e-01   1.0899847e-01   1.0694428e-01   1.0470286e-01   1.0282152e-01   1.0121119e-01   9.9373223e-02   9.7603009e-02   9.5788518e-02   9.4422020e-02   9.2841713e-02   9.1327274e-02   8.9585042e-02   8.8443109e-02   8.6988943e-02   8.5581393e-02   8.4224912e-02   8.3244924e-02   8.2224494e-02   8.0883335e-02   8.0312849e-02   7.9755312e-02   7.8572693e-02   7.8604896e-02   7.8108912e-02   7.6883808e-02   7.7179919e-02   7.6855126e-02   7.5929510e-02   7.6194625e-02   7.5810485e-02   7.5594759e-02   7.6012597e-02   7.6041308e-02   7.6216138e-02   7.6515493e-02   7.6954052e-02   7.7512648e-02   7.7767496e-02   7.8448517e-02   7.8911604e-02   7.9541458e-02   7.9935724e-02   8.0662072e-02   8.1294614e-02   8.2069269e-02   8.2588387e-02   8.3233581e-02   8.4296461e-02   8.5159686e-02   8.6075605e-02   8.7158959e-02   8.8568798e-02   9.0148487e-02   9.1691494e-02   9.3229183e-02   9.4794417e-02   9.6206106e-02   9.7962456e-02   9.8796382e-02   1.0063915e-01   1.0252602e-01   1.0402726e-01   1.0624842e-01   1.0809972e-01   1.0978511e-01   1.1129037e-01   1.1273011e-01   1.1430277e-01   1.1658835e-01   1.1910093e-01   1.2173002e-01   1.2403122e-01   1.2669946e-01   1.2823911e-01   1.2953094e-01
   1.6124325e-01   1.5859192e-01   1.5577117e-01   1.5250738e-01   1.4886861e-01   1.4533023e-01   1.4181628e-01   1.3837696e-01   1.3602013e-01   1.3354931e-01   1.3105079e-01   1.2836226e-01   1.2546694e-01   1.2261974e-01   1.1948067e-01   1.1675527e-01   1.1448517e-01   1.1227385e-01   1.0977374e-01   1.0736327e-01   1.0494094e-01   1.0235603e-01   9.9930519e-02   9.7621988e-02   9.5331262e-02   9.3096989e-02   9.1421531e-02   8.9595344e-02   8.7925134e-02   8.6262769e-02   8.4814997e-02   8.3313473e-02   8.1951507e-02   8.0485655e-02   7.9037706e-02   7.7792990e-02   7.6567616e-02   7.5273366e-02   7.4077681e-02   7.2969019e-02   7.2012043e-02   7.0740231e-02   6.9873062e-02   6.9042565e-02   6.7912672e-02   6.7500299e-02   6.6959053e-02   6.6152376e-02   6.5859566e-02   6.5490705e-02   6.5062406e-02   6.4664248e-02   6.4453425e-02   6.3922629e-02   6.3935536e-02   6.3837789e-02   6.3463619e-02   6.3802840e-02   6.3919502e-02   6.4028416e-02   6.4457222e-02   6.4572218e-02   6.4972632e-02   6.5366265e-02   6.5826173e-02   6.6164906e-02   6.6631785e-02   6.7247396e-02   6.7807749e-02   6.8206156e-02   6.8844245e-02   6.9445227e-02   7.0099812e-02   7.0699982e-02   7.1516433e-02   7.2178475e-02   7.3315654e-02   7.4425759e-02   7.5646646e-02   7.6852118e-02   7.8275309e-02   7.9524803e-02   8.0809307e-02   8.2126377e-02   8.3119862e-02   8.4317620e-02   8.5769172e-02   8.7526564e-02   8.9129888e-02   9.0708804e-02   9.2148525e-02   9.3463287e-02   9.4758525e-02   9.5879123e-02   9.7898712e-02   9.9943305e-02   1.0208294e-01   1.0427283e-01   1.0624044e-01   1.0792399e-01   1.0952130e-01
   1.3437539e-01   1.3160649e-01   1.2924627e-01   1.2638754e-01   1.2333162e-01   1.2061823e-01   1.1764692e-01   1.1495131e-01   1.1283092e-01   1.1069917e-01   1.0856336e-01   1.0619934e-01   1.0400251e-01   1.0176413e-01   9.8719866e-02   9.6848342e-02   9.5034575e-02   9.2866531e-02   9.1053797e-02   8.8894513e-02   8.6927126e-02   8.4904721e-02   8.2975108e-02   8.1036139e-02   7.9100387e-02   7.7213480e-02   7.5756042e-02   7.4267633e-02   7.3027933e-02   7.1660941e-02   7.0238142e-02   6.9133954e-02   6.7885108e-02   6.6701858e-02   6.5451589e-02   6.4543182e-02   6.3537108e-02   6.2522239e-02   6.1301673e-02   6.0518647e-02   5.9775658e-02   5.8809017e-02   5.7891500e-02   5.7243178e-02   5.6576498e-02   5.5896285e-02   5.5517586e-02   5.5258188e-02   5.4466071e-02   5.4199482e-02   5.4251961e-02   5.3503684e-02   5.3329803e-02   5.3437739e-02   5.3019163e-02   5.2907526e-02   5.2867487e-02   5.2904085e-02   5.3016877e-02   5.3227409e-02   5.3526680e-02   5.3609446e-02   5.3815189e-02   5.4334156e-02   5.4663500e-02   5.5017659e-02   5.5257800e-02   5.5789909e-02   5.6219084e-02   5.6745084e-02   5.7101026e-02   5.7734041e-02   5.8254699e-02   5.8670853e-02   5.9375334e-02   5.9991376e-02   6.0923684e-02   6.1885696e-02   6.2847991e-02   6.3838766e-02   6.4911225e-02   6.5908449e-02   6.7100946e-02   6.7988676e-02   6.9160047e-02   6.9976332e-02   7.0925240e-02   7.2732347e-02   7.3927444e-02   7.5108241e-02   7.6398736e-02   7.7532152e-02   7.8668535e-02   7.9748274e-02   8.1251695e-02   8.3000569e-02   8.4607892e-02   8.6432363e-02   8.8167560e-02   8.9567170e-02   9.1264148e-02
   1.1014661e-01   1.0790017e-01   1.0598957e-01   1.0364419e-01   1.0116988e-01   9.9086341e-02   9.6333169e-02   9.4364696e-02   9.2520983e-02   9.0806800e-02   8.8925989e-02   8.7014247e-02   8.5188979e-02   8.3250237e-02   8.1237788e-02   7.9183655e-02   7.7782904e-02   7.6186987e-02   7.4536001e-02   7.2845893e-02   7.1218619e-02   6.9648398e-02   6.8000806e-02   6.6381654e-02   6.4895950e-02   6.3472803e-02   6.2110731e-02   6.1071592e-02   5.9932798e-02   5.8689600e-02   5.7504480e-02   5.6674274e-02   5.5722505e-02   5.4715869e-02   5.3699141e-02   5.2859934e-02   5.2101071e-02   5.1251028e-02   5.0343722e-02   4.9654224e-02   4.9015395e-02   4.8348466e-02   4.7526959e-02   4.6921106e-02   4.6583093e-02   4.5951273e-02   4.5531322e-02   4.5370070e-02   4.4821815e-02   4.4569929e-02   4.4483682e-02   4.4127113e-02   4.3804898e-02   4.3873937e-02   4.3539957e-02   4.3460797e-02   4.3572884e-02   4.3387924e-02   4.3525126e-02   4.3787915e-02   4.3911459e-02   4.4068776e-02   4.4190634e-02   4.4554316e-02   4.4867354e-02   4.5094504e-02   4.5334022e-02   4.5775840e-02   4.6213872e-02   4.6577845e-02   4.6789587e-02   4.7333555e-02   4.7919501e-02   4.8367997e-02   4.8725314e-02   4.9366691e-02   5.0022160e-02   5.0760315e-02   5.1557000e-02   5.2427712e-02   5.3221374e-02   5.4087972e-02   5.4980041e-02   5.5832823e-02   5.6682921e-02   5.7237688e-02   5.8441665e-02   5.9540229e-02   6.0596827e-02   6.1586914e-02   6.2641939e-02   6.3649953e-02   6.4543487e-02   6.5511843e-02   6.6566190e-02   6.8214130e-02   6.9412509e-02   7.0907820e-02   7.2316564e-02   7.3441300e-02   7.4805178e-02
   8.9130817e-02   8.7465507e-02   8.5892693e-02   8.3985898e-02   8.2033143e-02   8.0205768e-02   7.8271391e-02   7.6629962e-02   7.5162791e-02   7.3609927e-02   7.2031654e-02   7.0586471e-02   6.9017659e-02   6.7295152e-02   6.5935504e-02   6.4305574e-02   6.3019480e-02   6.1749301e-02   6.0286839e-02   5.9049044e-02   5.7695644e-02   5.6423881e-02   5.5086499e-02   5.3928952e-02   5.2657493e-02   5.1526700e-02   5.0305395e-02   4.9428733e-02   4.8607740e-02   4.7675110e-02   4.6769418e-02   4.5865328e-02   4.5137017e-02   4.4331231e-02   4.3570046e-02   4.2799363e-02   4.2211263e-02   4.1550992e-02   4.0879492e-02   4.0204218e-02   3.9730169e-02   3.9243336e-02   3.8612625e-02   3.8033592e-02   3.7797802e-02   3.7351366e-02   3.6951620e-02   3.6752356e-02   3.6462818e-02   3.6107482e-02   3.6004106e-02   3.5796707e-02   3.5598856e-02   3.5541954e-02   3.5413610e-02   3.5303842e-02   3.5364707e-02   3.5210636e-02   3.5345945e-02   3.5554925e-02   3.5621629e-02   3.5712701e-02   3.5896406e-02   3.6139109e-02   3.6392820e-02   3.6562789e-02   3.6863488e-02   3.7131511e-02   3.7476333e-02   3.7729661e-02   3.8129391e-02   3.8486702e-02   3.8899305e-02   3.9191179e-02   3.9514108e-02   4.0131570e-02   4.0628164e-02   4.1285822e-02   4.1826194e-02   4.2519302e-02   4.3151382e-02   4.3891028e-02   4.4500647e-02   4.5316961e-02   4.5957764e-02   4.6607474e-02   4.7454666e-02   4.8160936e-02   4.9147571e-02   5.0012592e-02   5.0785543e-02   5.1640496e-02   5.2469193e-02   5.3239033e-02   5.4115230e-02   5.5235460e-02   5.6298960e-02   5.7469832e-02   5.8612692e-02   5.9535545e-02   6.0530492e-02
   7.1266306e-02   7.0176019e-02   6.8774088e-02   6.7332929e-02   6.5833029e-02   6.4422098e-02   6.2726943e-02   6.1536686e-02   6.0243283e-02   5.8938872e-02   5.7720012e-02   5.6522507e-02   5.5243123e-02   5.4046809e-02   5.2760531e-02   5.1495082e-02   5.0465122e-02   4.9416621e-02   4.8304232e-02   4.7308815e-02   4.6219522e-02   4.5183026e-02   4.4230550e-02   4.3226779e-02   4.2267908e-02   4.1277758e-02   4.0468784e-02   3.9720519e-02   3.8954791e-02   3.8175827e-02   3.7492913e-02   3.6775050e-02   3.6156816e-02   3.5549600e-02   3.4980647e-02   3.4363763e-02   3.3801786e-02   3.3310936e-02   3.2842853e-02   3.2292788e-02   3.1851544e-02   3.1463301e-02   3.1015432e-02   3.0615104e-02   3.0285320e-02   3.0033841e-02   2.9720554e-02   2.9417441e-02   2.9360949e-02   2.9121287e-02   2.8792618e-02   2.8811313e-02   2.8721725e-02   2.8455471e-02   2.8466288e-02   2.8402578e-02   2.8344423e-02   2.8375780e-02   2.8388954e-02   2.8512273e-02   2.8597343e-02   2.8687504e-02   2.8883102e-02   2.8990035e-02   2.9157587e-02   2.9369097e-02   2.9610932e-02   2.9789091e-02   3.0037464e-02   3.0302999e-02   3.0603207e-02   3.0839679e-02   3.1199404e-02   3.1555830e-02   3.1851505e-02   3.2185530e-02   3.2672767e-02   3.3118086e-02   3.3621064e-02   3.4083617e-02   3.4614089e-02   3.5192178e-02   3.5698803e-02   3.6303881e-02   3.6817831e-02   3.7381441e-02   3.7987737e-02   3.8717957e-02   3.9376656e-02   4.0074088e-02   4.0717588e-02   4.1378740e-02   4.2084619e-02   4.2787896e-02   4.3383250e-02   4.4397463e-02   4.5197730e-02   4.6092555e-02   4.6941150e-02   4.7765356e-02   4.8397114e-02
   5.6327315e-02   5.5601165e-02   5.4469079e-02   5.3412889e-02   5.2234912e-02   5.1024195e-02   4.9882330e-02   4.8809275e-02   4.7733075e-02   4.6748141e-02   4.5762647e-02   4.4740515e-02   4.3754431e-02   4.2843875e-02   4.1735212e-02   4.0995927e-02   4.0009523e-02   3.9101818e-02   3.8331988e-02   3.7438552e-02   3.6635975e-02   3.5830378e-02   3.5064693e-02   3.4242733e-02   3.3540217e-02   3.2804783e-02   3.2139557e-02   3.1462803e-02   3.0863180e-02   3.0316757e-02   2.9743815e-02   2.9190045e-02   2.8640727e-02   2.8187603e-02   2.7708438e-02   2.7245975e-02   2.6767140e-02   2.6385977e-02   2.6040556e-02   2.5644332e-02   2.5233294e-02   2.4934039e-02   2.4637417e-02   2.4342577e-02   2.3998017e-02   2.3878376e-02   2.3629557e-02   2.3296292e-02   2.3286118e-02   2.3135944e-02   2.2760120e-02   2.2863858e-02   2.2797477e-02   2.2553301e-02   2.2610685e-02   2.2614073e-02   2.2475629e-02   2.2555770e-02   2.2563243e-02   2.2603964e-02   2.2677341e-02   2.2789495e-02   2.2918022e-02   2.2981024e-02   2.3110276e-02   2.3310763e-02   2.3478255e-02   2.3664624e-02   2.3822315e-02   2.4066886e-02   2.4289336e-02   2.4540958e-02   2.4758314e-02   2.5022448e-02   2.5317843e-02   2.5594347e-02   2.5949432e-02   2.6260979e-02   2.6692737e-02   2.7043222e-02   2.7473065e-02   2.7869031e-02   2.8362252e-02   2.8746562e-02   2.9240287e-02   2.9768667e-02   3.0069935e-02   3.0720059e-02   3.1205251e-02   3.1743109e-02   3.2304500e-02   3.2833157e-02   3.3362003e-02   3.3959374e-02   3.4538143e-02   3.5175913e-02   3.5871593e-02   3.6565895e-02   3.7183662e-02   3.7846624e-02   3.8251211e-02
   4.4660487e-02   4.3640237e-02   4.2729525e-02   4.1879723e-02   4.1003233e-02   3.9961980e-02   3.9195015e-02   3.8266615e-02   3.7487054e-02   3.6695858e-02   3.5887444e-02   3.5030326e-02   3.4289877e-02   3.3529865e-02   3.2809558e-02   3.2133071e-02   3.1323485e-02   3.0656577e-02   3.0015420e-02   2.9343297e-02   2.8735160e-02   2.8094019e-02   2.7472900e-02   2.6905653e-02   2.6330935e-02   2.5767612e-02   2.5221657e-02   2.4653425e-02   2.4203549e-02   2.3789147e-02   2.3340520e-02   2.2875513e-02   2.2434698e-02   2.2106782e-02   2.1746937e-02   2.1377383e-02   2.1002038e-02   2.0701962e-02   2.0419060e-02   2.0135755e-02   1.9813870e-02   1.9539769e-02   1.9369485e-02   1.9127741e-02   1.8854357e-02   1.8720064e-02   1.8552299e-02   1.8367936e-02   1.8234576e-02   1.8128728e-02   1.8062647e-02   1.7907066e-02   1.7859128e-02   1.7798308e-02   1.7744591e-02   1.7738226e-02   1.7670116e-02   1.7719977e-02   1.7760447e-02   1.7725860e-02   1.7803655e-02   1.7908492e-02   1.7976488e-02   1.8059926e-02   1.8138569e-02   1.8290783e-02   1.8437740e-02   1.8577203e-02   1.8674501e-02   1.8869733e-02   1.9089428e-02   1.9280373e-02   1.9423744e-02   1.9624108e-02   1.9903196e-02   2.0137523e-02   2.0395778e-02   2.0666028e-02   2.0930367e-02   2.1240782e-02   2.1566510e-02   2.1870971e-02   2.2229885e-02   2.2549945e-02   2.2919222e-02   2.3341907e-02   2.3698712e-02   2.4055455e-02   2.4467831e-02   2.4875963e-02   2.5358206e-02   2.5797319e-02   2.6222403e-02   2.6640044e-02   2.7154093e-02   2.7564862e-02   2.8171403e-02   2.8679023e-02   2.9173902e-02   2.9706716e-02   3.0328784e-02
