# Supplementary material for: Linking photoelectron circular dichroism to the asymmetric total photoemission yield measured in aerosol nanoparticles of tyrosine
Source: Nat Commun. 2026 Mar 24;17:2792. doi: 10.1038/s41467-026-70997-w (PMC13018607; doi:10.1038/s41467-026-70997-w)
Supplement: Supplementary file 4 — Source Data [file 41467_2026_70997_MOESM4_ESM.zip › source_data/Figure4/Fig4c_Z.dat]

   1.5049426e-03   8.1526539e-04   1.0000367e-03   7.4753934e-04   5.1688949e-04   7.7792696e-04   5.7786709e-04   5.0616598e-04   5.9090210e-04   7.1148930e-04   7.9182438e-04   5.7058240e-04   7.0796481e-04   4.5485499e-04   6.0472698e-04   4.7036895e-04   6.6752506e-04   5.2348425e-04   7.0097116e-04   5.1338449e-04   6.4301848e-04   4.9655634e-04   2.7301065e-04   4.2475483e-04   5.6801159e-04   4.2156005e-04   2.5620798e-04   4.9457074e-04   5.3362587e-04   4.6337323e-04   3.3661251e-04   3.5972388e-04   4.4612021e-04   4.1047365e-04   3.3962786e-04   3.8216188e-04   5.2788611e-04   3.3816182e-04   4.5081906e-04   3.0314939e-04   4.0880332e-04   3.2910661e-04   3.3867033e-04   2.9392024e-04   3.3418251e-04   2.3415494e-04   3.4847157e-04   1.7244301e-04   3.9670243e-04   2.4746257e-05   6.4790516e-04   2.4795799e-05   3.8703305e-04   1.6796574e-04   3.3218558e-04   2.2182960e-04   3.1073187e-04   2.7099790e-04   3.0265260e-04   2.9306782e-04   3.4016002e-04   2.6256973e-04   3.8711987e-04   2.9074341e-04   4.5186953e-04   3.2378477e-04   2.8115728e-04   3.3653891e-04   3.4750898e-04   2.8987947e-04   2.6934202e-04   3.6539598e-04   4.0559017e-04   3.7827415e-04   2.0089764e-04   3.2267796e-04   4.2036468e-04   3.1606331e-04   2.0628858e-04   3.5976630e-04   4.9852471e-04   3.8401411e-04   5.1421740e-04   3.8501368e-04   4.8565361e-04   3.4513572e-04   4.3950269e-04   3.3449252e-04   5.1814788e-04   4.2098428e-04   6.0021317e-04   5.0852133e-04   4.3587333e-04   3.7951177e-04   4.3280767e-04   5.7492135e-04   3.9109801e-04   5.6135598e-04   7.5197221e-04   6.0040835e-04   1.1220437e-03
   6.1587984e-02   6.6666233e-02   6.7641115e-02   6.5195027e-02   6.2734670e-02   5.9515354e-02   5.9507231e-02   5.8178937e-02   5.9199095e-02   5.8877547e-02   5.7725360e-02   5.7738023e-02   5.6574009e-02   5.6271729e-02   5.5619986e-02   5.4141948e-02   5.2371950e-02   5.0803501e-02   4.9815650e-02   4.8735204e-02   4.6776899e-02   4.5817570e-02   4.3992277e-02   4.3174670e-02   4.1477127e-02   4.0245703e-02   3.8918889e-02   3.7757790e-02   3.7090743e-02   3.6962941e-02   3.6665288e-02   3.5990562e-02   3.6168336e-02   3.5739592e-02   3.5848732e-02   3.4984549e-02   3.4694635e-02   3.3844720e-02   3.3624483e-02   3.2575913e-02   3.1639663e-02   3.0778382e-02   3.0325960e-02   3.0224893e-02   2.9008664e-02   2.8626545e-02   2.7534284e-02   2.7464033e-02   2.6302643e-02   2.6752356e-02   2.5833489e-02   2.6395490e-02   2.5758017e-02   2.6325459e-02   2.6165263e-02   2.6723191e-02   2.6830236e-02   2.7503765e-02   2.7264354e-02   2.7301644e-02   2.7818548e-02   2.8235955e-02   2.8856837e-02   2.8748781e-02   2.9219649e-02   2.9128933e-02   2.9578822e-02   2.9238813e-02   2.9369955e-02   2.9003434e-02   2.9146172e-02   2.9089519e-02   2.8820682e-02   2.9080116e-02   2.9794968e-02   3.0642828e-02   3.1416411e-02   3.2527033e-02   3.2983799e-02   3.4201115e-02   3.4827051e-02   3.6145041e-02   3.6838194e-02   3.7503213e-02   3.8606362e-02   3.9931895e-02   4.0909489e-02   4.1306594e-02   4.1524448e-02   4.2419854e-02   4.2506633e-02   4.3390032e-02   4.3722956e-02   4.3066185e-02   4.4067602e-02   4.4201531e-02   4.6798622e-02   4.8727092e-02   5.0743177e-02   5.0306559e-02   4.6797800e-02
   1.2264340e-01   1.2831201e-01   1.2533693e-01   1.2522936e-01   1.2194041e-01   1.2016003e-01   1.1756155e-01   1.1507413e-01   1.1338269e-01   1.1172983e-01   1.1105565e-01   1.1022353e-01   1.0882618e-01   1.0853011e-01   1.0627307e-01   1.0371046e-01   1.0148661e-01   9.7998957e-02   9.3855668e-02   9.2659046e-02   9.0000319e-02   8.7326078e-02   8.5131368e-02   8.2656431e-02   8.1150223e-02   7.8531217e-02   7.7814493e-02   7.5972437e-02   7.4720823e-02   7.3358766e-02   7.1489849e-02   7.0859575e-02   6.9392578e-02   6.8717119e-02   6.6689859e-02   6.5764529e-02   6.4135042e-02   6.3631299e-02   6.1860234e-02   6.1578970e-02   6.1011215e-02   6.0456773e-02   5.9316177e-02   5.7823945e-02   5.7009009e-02   5.5838336e-02   5.5143092e-02   5.3707642e-02   5.2771302e-02   5.2333706e-02   5.1458608e-02   5.1603911e-02   5.1090859e-02   5.1501348e-02   5.1966357e-02   5.2218555e-02   5.2543089e-02   5.2858850e-02   5.3408810e-02   5.3919837e-02   5.3800674e-02   5.3702839e-02   5.3234240e-02   5.4187517e-02   5.4133680e-02   5.4966430e-02   5.5216408e-02   5.6299728e-02   5.6331306e-02   5.6984858e-02   5.6990412e-02   5.8080314e-02   5.8685491e-02   5.9135015e-02   6.0071066e-02   6.0150332e-02   6.1725963e-02   6.2482741e-02   6.4018249e-02   6.5388233e-02   6.7145227e-02   6.8868908e-02   6.9616014e-02   7.2596913e-02   7.4998419e-02   7.6569268e-02   7.8398871e-02   8.0040978e-02   8.0229962e-02   8.1118694e-02   8.1789994e-02   8.2420260e-02   8.3760134e-02   8.5203427e-02   8.7273065e-02   8.9374496e-02   9.0750437e-02   9.3585613e-02   9.4098838e-02   9.6683895e-02   9.2914833e-02
   1.8318208e-01   1.8928582e-01   1.8343354e-01   1.8243865e-01   1.8247587e-01   1.7958802e-01   1.7619670e-01   1.7169041e-01   1.6809403e-01   1.6611780e-01   1.6299250e-01   1.6146215e-01   1.6014123e-01   1.5691883e-01   1.5475214e-01   1.5130271e-01   1.4718799e-01   1.4407971e-01   1.4105401e-01   1.3630161e-01   1.3216605e-01   1.2902308e-01   1.2587464e-01   1.2275587e-01   1.2074626e-01   1.1823396e-01   1.1677211e-01   1.1374735e-01   1.1198041e-01   1.0984715e-01   1.0681587e-01   1.0499012e-01   1.0188279e-01   9.9828170e-02   9.7439864e-02   9.5994698e-02   9.3757139e-02   9.2992719e-02   9.2022205e-02   9.0787713e-02   8.9774973e-02   8.7349359e-02   8.6676383e-02   8.4892780e-02   8.4417379e-02   8.2906677e-02   8.1437443e-02   8.1164086e-02   7.9244256e-02   8.0196266e-02   7.6893001e-02   7.9028611e-02   7.6887420e-02   7.7872174e-02   7.6934367e-02   7.7446943e-02   7.7776535e-02   7.7508107e-02   7.8215673e-02   7.8091656e-02   7.9284854e-02   7.9358653e-02   7.9697884e-02   7.9644059e-02   7.9279891e-02   8.0293833e-02   8.0868562e-02   8.1928459e-02   8.2914836e-02   8.4707202e-02   8.5474802e-02   8.7227966e-02   8.8212408e-02   8.9066680e-02   9.0713040e-02   9.1149326e-02   9.2356059e-02   9.3185937e-02   9.5060668e-02   9.6907897e-02   9.8922412e-02   1.0177675e-01   1.0496980e-01   1.0693260e-01   1.0902972e-01   1.1188988e-01   1.1438382e-01   1.1591332e-01   1.1826839e-01   1.1932837e-01   1.2025689e-01   1.2262038e-01   1.2427309e-01   1.2721807e-01   1.3081306e-01   1.3355864e-01   1.3600850e-01   1.3629110e-01   1.3773869e-01   1.4250900e-01   1.3851033e-01
   2.4999678e-01   2.4691762e-01   2.4372634e-01   2.4069424e-01   2.4096707e-01   2.3723463e-01   2.3295978e-01   2.2866040e-01   2.2389520e-01   2.1829836e-01   2.1733460e-01   2.1320286e-01   2.0919844e-01   2.0649368e-01   2.0173344e-01   1.9704429e-01   1.9319731e-01   1.8821180e-01   1.8250012e-01   1.8042006e-01   1.7633313e-01   1.7114029e-01   1.6693785e-01   1.6361677e-01   1.6057888e-01   1.5829579e-01   1.5478566e-01   1.5158404e-01   1.4795591e-01   1.4426480e-01   1.4164469e-01   1.3803510e-01   1.3476079e-01   1.3161110e-01   1.2744520e-01   1.2667948e-01   1.2449693e-01   1.2300340e-01   1.2060905e-01   1.1844459e-01   1.1698121e-01   1.1520870e-01   1.1376359e-01   1.1136268e-01   1.1081996e-01   1.0937632e-01   1.0858813e-01   1.0806446e-01   1.0592252e-01   1.0769435e-01   1.0526132e-01   1.0634978e-01   1.0303896e-01   1.0391563e-01   1.0279671e-01   1.0253822e-01   1.0238179e-01   1.0193584e-01   1.0268103e-01   1.0295789e-01   1.0353571e-01   1.0376469e-01   1.0464090e-01   1.0549119e-01   1.0585101e-01   1.0640636e-01   1.0592195e-01   1.0830979e-01   1.1005448e-01   1.1172458e-01   1.1369012e-01   1.1496394e-01   1.1687319e-01   1.1890787e-01   1.2054667e-01   1.2251327e-01   1.2357107e-01   1.2499696e-01   1.2672418e-01   1.2918893e-01   1.3250087e-01   1.3503487e-01   1.3622110e-01   1.4009061e-01   1.4352441e-01   1.4619098e-01   1.4943743e-01   1.5280423e-01   1.5475065e-01   1.5767727e-01   1.6079227e-01   1.6144357e-01   1.6572891e-01   1.6947109e-01   1.7292330e-01   1.7646257e-01   1.7971867e-01   1.8004051e-01   1.8279972e-01   1.8591479e-01   1.8891507e-01
   3.1308882e-01   3.0265250e-01   3.0003148e-01   2.9850260e-01   2.9597559e-01   2.9191377e-01   2.8905583e-01   2.8437144e-01   2.7837268e-01   2.7430404e-01   2.6689874e-01   2.6298421e-01   2.5765346e-01   2.5057530e-01   2.4682673e-01   2.4153182e-01   2.3572461e-01   2.3221333e-01   2.2741739e-01   2.2196702e-01   2.1640750e-01   2.1329266e-01   2.0880158e-01   2.0344155e-01   2.0047619e-01   1.9599957e-01   1.9131501e-01   1.8708043e-01   1.8190712e-01   1.7886414e-01   1.7429492e-01   1.7025874e-01   1.6634045e-01   1.6315198e-01   1.6044028e-01   1.5738864e-01   1.5322893e-01   1.5114663e-01   1.4810429e-01   1.4652783e-01   1.4335630e-01   1.4185900e-01   1.3943401e-01   1.3882326e-01   1.3692957e-01   1.3558601e-01   1.3475348e-01   1.3423536e-01   1.3417882e-01   1.3326066e-01   1.3189153e-01   1.3180092e-01   1.3064161e-01   1.2960990e-01   1.2795695e-01   1.2762200e-01   1.2687584e-01   1.2727978e-01   1.2623761e-01   1.2710769e-01   1.2704125e-01   1.2841120e-01   1.2852430e-01   1.2984165e-01   1.3035120e-01   1.3269943e-01   1.3389966e-01   1.3491105e-01   1.3598380e-01   1.3818680e-01   1.4024103e-01   1.4286962e-01   1.4425420e-01   1.4726587e-01   1.4951355e-01   1.5217451e-01   1.5470196e-01   1.5614500e-01   1.5942218e-01   1.6184204e-01   1.6324646e-01   1.6670531e-01   1.7019786e-01   1.7335088e-01   1.7568844e-01   1.7957694e-01   1.8319164e-01   1.8585243e-01   1.9089436e-01   1.9477178e-01   1.9776761e-01   2.0337197e-01   2.0628511e-01   2.1082932e-01   2.1462699e-01   2.1726242e-01   2.2085670e-01   2.2331559e-01   2.2484830e-01   2.2790214e-01   2.3654761e-01
   3.7600446e-01   3.5865998e-01   3.5669450e-01   3.5599526e-01   3.4818799e-01   3.4663413e-01   3.4245069e-01   3.3684801e-01   3.3279354e-01   3.2530761e-01   3.1734826e-01   3.0929869e-01   3.0239177e-01   2.9613009e-01   2.8878236e-01   2.8277930e-01   2.7911824e-01   2.7320061e-01   2.6675383e-01   2.6116083e-01   2.5716212e-01   2.5247305e-01   2.4848168e-01   2.4318700e-01   2.3715068e-01   2.3117517e-01   2.2641966e-01   2.2067114e-01   2.1616362e-01   2.1099674e-01   2.0567953e-01   2.0142380e-01   1.9728741e-01   1.9461074e-01   1.8995344e-01   1.8608015e-01   1.8220079e-01   1.7842613e-01   1.7492299e-01   1.7238953e-01   1.6987164e-01   1.6783652e-01   1.6453325e-01   1.6400876e-01   1.6157752e-01   1.6158874e-01   1.6046580e-01   1.5938955e-01   1.5939390e-01   1.5644968e-01   1.5844572e-01   1.5424352e-01   1.5554859e-01   1.5380493e-01   1.5307227e-01   1.5198066e-01   1.5043496e-01   1.5087309e-01   1.4962411e-01   1.5078335e-01   1.5068981e-01   1.5147576e-01   1.5190003e-01   1.5364598e-01   1.5531549e-01   1.5727459e-01   1.5903474e-01   1.6140882e-01   1.6224992e-01   1.6377931e-01   1.6594011e-01   1.6898579e-01   1.7182139e-01   1.7427215e-01   1.7754752e-01   1.8000007e-01   1.8361853e-01   1.8719296e-01   1.9031436e-01   1.9247613e-01   1.9494258e-01   1.9682918e-01   2.0033051e-01   2.0455861e-01   2.0844581e-01   2.1077267e-01   2.1487644e-01   2.1994251e-01   2.2445420e-01   2.2949937e-01   2.3541711e-01   2.4139213e-01   2.4700631e-01   2.4997501e-01   2.5445134e-01   2.5807615e-01   2.5991695e-01   2.6624499e-01   2.6751152e-01   2.6989830e-01   2.8373683e-01
   4.2440842e-01   4.1089048e-01   4.0706827e-01   4.0568018e-01   4.0070347e-01   3.9260904e-01   3.8997386e-01   3.8553011e-01   3.8060633e-01   3.7281409e-01   3.6427890e-01   3.5358746e-01   3.4482119e-01   3.3794520e-01   3.2933924e-01   3.2188455e-01   3.1742938e-01   3.1085186e-01   3.0416475e-01   2.9908609e-01   2.9509160e-01   2.8935895e-01   2.8270063e-01   2.7828046e-01   2.7217303e-01   2.6505687e-01   2.5813394e-01   2.5181724e-01   2.4485587e-01   2.3958563e-01   2.3491589e-01   2.3042685e-01   2.2697744e-01   2.2176632e-01   2.1730613e-01   2.1294703e-01   2.0779733e-01   2.0438047e-01   2.0064584e-01   1.9647769e-01   1.9430267e-01   1.9090278e-01   1.9030877e-01   1.8669730e-01   1.8687252e-01   1.8493207e-01   1.8465960e-01   1.8313275e-01   1.8106804e-01   1.8138353e-01   1.7887040e-01   1.7931661e-01   1.7745003e-01   1.7654066e-01   1.7646189e-01   1.7453955e-01   1.7451719e-01   1.7210620e-01   1.7333850e-01   1.7181468e-01   1.7295604e-01   1.7282498e-01   1.7477668e-01   1.7612486e-01   1.7761107e-01   1.8004609e-01   1.8227671e-01   1.8426522e-01   1.8703800e-01   1.8828556e-01   1.9007735e-01   1.9222308e-01   1.9523486e-01   1.9920945e-01   2.0296955e-01   2.0711802e-01   2.1137974e-01   2.1492333e-01   2.1717496e-01   2.2122474e-01   2.2463495e-01   2.2655968e-01   2.2923205e-01   2.3337462e-01   2.3775209e-01   2.4053164e-01   2.4550395e-01   2.5152313e-01   2.5638008e-01   2.6276920e-01   2.7058120e-01   2.7681259e-01   2.8272174e-01   2.8667174e-01   2.9002196e-01   2.9243804e-01   2.9902370e-01   3.0347337e-01   3.0536040e-01   3.0882309e-01   3.2010526e-01
   4.7372469e-01   4.5606688e-01   4.5556076e-01   4.5166942e-01   4.4721425e-01   4.3889296e-01   4.3427585e-01   4.2969683e-01   4.2186422e-01   4.1447297e-01   4.0426904e-01   3.9470532e-01   3.8463693e-01   3.7402367e-01   3.6739379e-01   3.5930230e-01   3.4953752e-01   3.4399831e-01   3.3930351e-01   3.3385263e-01   3.2744137e-01   3.2136014e-01   3.1510206e-01   3.0770052e-01   3.0170467e-01   2.9502577e-01   2.8703159e-01   2.7986833e-01   2.7350038e-01   2.6783272e-01   2.6297488e-01   2.5763894e-01   2.5144470e-01   2.4688499e-01   2.4178564e-01   2.3659323e-01   2.3270023e-01   2.2779242e-01   2.2346719e-01   2.2008069e-01   2.1532957e-01   2.1392677e-01   2.1031394e-01   2.1062009e-01   2.0799056e-01   2.0626999e-01   2.0465790e-01   2.0358135e-01   2.0284588e-01   2.0086895e-01   1.9967414e-01   1.9906814e-01   1.9808418e-01   1.9726279e-01   1.9536649e-01   1.9523395e-01   1.9442073e-01   1.9461101e-01   1.9214517e-01   1.9303240e-01   1.9214523e-01   1.9422154e-01   1.9486178e-01   1.9681389e-01   1.9904439e-01   2.0053601e-01   2.0318688e-01   2.0550173e-01   2.0781093e-01   2.1100903e-01   2.1367606e-01   2.1574231e-01   2.1840773e-01   2.2207752e-01   2.2624246e-01   2.3112764e-01   2.3495997e-01   2.3846403e-01   2.4281244e-01   2.4634727e-01   2.5002468e-01   2.5383943e-01   2.5672123e-01   2.5910657e-01   2.6249283e-01   2.6908608e-01   2.7447062e-01   2.7895565e-01   2.8649488e-01   2.9368109e-01   3.0061217e-01   3.0809109e-01   3.1367453e-01   3.1973964e-01   3.2342813e-01   3.2714675e-01   3.3372652e-01   3.3785415e-01   3.4168766e-01   3.4260593e-01   3.5721257e-01
   5.1862686e-01   5.0143446e-01   4.9354862e-01   4.9022191e-01   4.8361475e-01   4.7850407e-01   4.7193658e-01   4.6457218e-01   4.5799817e-01   4.4873899e-01   4.3844621e-01   4.2900287e-01   4.1750838e-01   4.0773894e-01   3.9909879e-01   3.8988858e-01   3.7941682e-01   3.7337103e-01   3.6919959e-01   3.6314348e-01   3.5518428e-01   3.4871664e-01   3.4191640e-01   3.3402881e-01   3.2610240e-01   3.1950625e-01   3.1239102e-01   3.0432866e-01   2.9769663e-01   2.9253790e-01   2.8571711e-01   2.7967754e-01   2.7402464e-01   2.6760964e-01   2.6281614e-01   2.5820387e-01   2.5200747e-01   2.4887871e-01   2.4368080e-01   2.4002864e-01   2.3695957e-01   2.3206214e-01   2.3141048e-01   2.2865962e-01   2.2710985e-01   2.2476065e-01   2.2243511e-01   2.2145202e-01   2.1933595e-01   2.1847489e-01   2.1863602e-01   2.1572348e-01   2.1509787e-01   2.1414164e-01   2.1340751e-01   2.1242389e-01   2.1250607e-01   2.1180476e-01   2.1177995e-01   2.1001311e-01   2.1189420e-01   2.1238996e-01   2.1332274e-01   2.1551126e-01   2.1606447e-01   2.1928160e-01   2.2105458e-01   2.2340202e-01   2.2669442e-01   2.2966199e-01   2.3273786e-01   2.3650986e-01   2.3876914e-01   2.4214764e-01   2.4689667e-01   2.5097137e-01   2.5486403e-01   2.5946677e-01   2.6425098e-01   2.6825686e-01   2.7180463e-01   2.7681622e-01   2.8042371e-01   2.8241015e-01   2.8544772e-01   2.9256346e-01   2.9888776e-01   3.0468589e-01   3.1152571e-01   3.1969388e-01   3.2642074e-01   3.3399866e-01   3.4089507e-01   3.4599697e-01   3.5182891e-01   3.5677100e-01   3.6105578e-01   3.6673290e-01   3.7022138e-01   3.7673300e-01   3.9074014e-01
   5.4935421e-01   5.3675508e-01   5.2944998e-01   5.2284176e-01   5.1742291e-01   5.1156411e-01   5.0163954e-01   4.9455045e-01   4.8628949e-01   4.7629950e-01   4.6791243e-01   4.5685656e-01   4.4475311e-01   4.3332065e-01   4.2158756e-01   4.1370546e-01   4.0784580e-01   4.0031189e-01   3.9176354e-01   3.8498821e-01   3.7894513e-01   3.7061883e-01   3.6244519e-01   3.5540443e-01   3.4695102e-01   3.3831225e-01   3.3161794e-01   3.2557858e-01   3.1861758e-01   3.1063064e-01   3.0468479e-01   2.9752107e-01   2.9137055e-01   2.8584188e-01   2.7987072e-01   2.7426660e-01   2.7024099e-01   2.6418438e-01   2.6125362e-01   2.5661508e-01   2.5280596e-01   2.5083785e-01   2.4701529e-01   2.4436576e-01   2.4158414e-01   2.4016688e-01   2.3829760e-01   2.3473212e-01   2.3373866e-01   2.3327616e-01   2.3161476e-01   2.3113232e-01   2.2838872e-01   2.2789052e-01   2.2810033e-01   2.2770938e-01   2.2627766e-01   2.2638534e-01   2.2675037e-01   2.2743108e-01   2.2664375e-01   2.2748380e-01   2.2922196e-01   2.2942484e-01   2.3224487e-01   2.3319859e-01   2.3607683e-01   2.3885620e-01   2.4162734e-01   2.4470015e-01   2.4874912e-01   2.5174975e-01   2.5646693e-01   2.5991920e-01   2.6271184e-01   2.6654865e-01   2.7171265e-01   2.7689867e-01   2.8087714e-01   2.8583376e-01   2.9090440e-01   2.9421326e-01   2.9833641e-01   3.0366899e-01   3.0807751e-01   3.1112872e-01   3.1622345e-01   3.2447257e-01   3.3239499e-01   3.4089522e-01   3.4878538e-01   3.5489601e-01   3.6231142e-01   3.6860729e-01   3.7421624e-01   3.8178925e-01   3.8640159e-01   3.9117158e-01   3.9693176e-01   4.0323695e-01   4.1365870e-01
   5.7641928e-01   5.6486261e-01   5.5325320e-01   5.4602631e-01   5.3979401e-01   5.3518816e-01   5.2498176e-01   5.1574386e-01   5.0569707e-01   4.9734578e-01   4.8742201e-01   4.7586965e-01   4.6608676e-01   4.5525858e-01   4.4296217e-01   4.3273145e-01   4.2694863e-01   4.1879891e-01   4.1059352e-01   4.0225290e-01   3.9466876e-01   3.8622551e-01   3.7839283e-01   3.6966369e-01   3.6231659e-01   3.5376552e-01   3.4630352e-01   3.4091807e-01   3.3352842e-01   3.2579454e-01   3.1770701e-01   3.1179612e-01   3.0466058e-01   2.9847078e-01   2.9312533e-01   2.8758904e-01   2.8231820e-01   2.7844669e-01   2.7282174e-01   2.7032935e-01   2.6684373e-01   2.6319505e-01   2.6007133e-01   2.5541654e-01   2.5377861e-01   2.5089233e-01   2.4894593e-01   2.4692201e-01   2.4378695e-01   2.4338931e-01   2.4310073e-01   2.4078176e-01   2.3955181e-01   2.3866631e-01   2.3874247e-01   2.3797977e-01   2.3817345e-01   2.3704401e-01   2.3862257e-01   2.3932573e-01   2.3979917e-01   2.4016178e-01   2.4003735e-01   2.4228226e-01   2.4309989e-01   2.4544927e-01   2.4756356e-01   2.5007445e-01   2.5304997e-01   2.5699296e-01   2.5988497e-01   2.6471027e-01   2.6893844e-01   2.7306385e-01   2.7541973e-01   2.7927656e-01   2.8443655e-01   2.8861499e-01   2.9409039e-01   2.9860656e-01   3.0376766e-01   3.0836137e-01   3.1329047e-01   3.1830968e-01   3.2349399e-01   3.2672430e-01   3.3304091e-01   3.4135126e-01   3.4866069e-01   3.5548526e-01   3.6379357e-01   3.7098245e-01   3.7721839e-01   3.8479663e-01   3.9176822e-01   3.9966700e-01   4.0332950e-01   4.0856040e-01   4.1472888e-01   4.2431138e-01   4.3390071e-01
   5.9019186e-01   5.8472729e-01   5.7056900e-01   5.6202348e-01   5.5574530e-01   5.5072004e-01   5.4163199e-01   5.2888273e-01   5.1965699e-01   5.1072265e-01   4.9963881e-01   4.8940584e-01   4.7854901e-01   4.6839031e-01   4.5935178e-01   4.4807029e-01   4.3726411e-01   4.3035469e-01   4.2234330e-01   4.1318148e-01   4.0448891e-01   3.9673320e-01   3.8715216e-01   3.7849808e-01   3.7110034e-01   3.6429178e-01   3.5756898e-01   3.4926766e-01   3.4291458e-01   3.3532799e-01   3.2764157e-01   3.1978178e-01   3.1393581e-01   3.0720073e-01   3.0132627e-01   2.9604342e-01   2.9090028e-01   2.8675021e-01   2.8249527e-01   2.7827751e-01   2.7601985e-01   2.7150143e-01   2.6728951e-01   2.6524087e-01   2.6052057e-01   2.5868306e-01   2.5550262e-01   2.5431276e-01   2.5273879e-01   2.4885409e-01   2.4896473e-01   2.4713827e-01   2.4716070e-01   2.4679524e-01   2.4468055e-01   2.4548868e-01   2.4485965e-01   2.4644628e-01   2.4565448e-01   2.4686989e-01   2.4850718e-01   2.4806847e-01   2.4874538e-01   2.5003069e-01   2.5126312e-01   2.5299839e-01   2.5536934e-01   2.5781097e-01   2.6127767e-01   2.6403498e-01   2.6862355e-01   2.7281855e-01   2.7716499e-01   2.8047341e-01   2.8522639e-01   2.8844242e-01   2.9198957e-01   2.9642628e-01   3.0140266e-01   3.0754193e-01   3.1211291e-01   3.1733287e-01   3.2310664e-01   3.2797828e-01   3.3201310e-01   3.3890869e-01   3.4631899e-01   3.5187651e-01   3.5870743e-01   3.6617113e-01   3.7340758e-01   3.8143094e-01   3.8799125e-01   3.9493174e-01   4.0435555e-01   4.1143472e-01   4.1550132e-01   4.2062802e-01   4.2761282e-01   4.3912538e-01   4.4418005e-01
   5.8920974e-01   5.9030995e-01   5.7991572e-01   5.7072639e-01   5.6341593e-01   5.5569366e-01   5.4788408e-01   5.3551292e-01   5.2365061e-01   5.1519748e-01   5.0375303e-01   4.9568798e-01   4.8554697e-01   4.7302184e-01   4.6275009e-01   4.5509511e-01   4.4639425e-01   4.3577299e-01   4.2654527e-01   4.1788754e-01   4.0771103e-01   3.9985674e-01   3.9201723e-01   3.8247894e-01   3.7378894e-01   3.6918518e-01   3.6199588e-01   3.5419857e-01   3.4591347e-01   3.3947311e-01   3.3204912e-01   3.2452355e-01   3.1734282e-01   3.1186232e-01   3.0526523e-01   2.9998868e-01   2.9565177e-01   2.8987143e-01   2.8757421e-01   2.8381927e-01   2.7862312e-01   2.7581376e-01   2.7232059e-01   2.6834593e-01   2.6589540e-01   2.6074066e-01   2.6010453e-01   2.5717399e-01   2.5558238e-01   2.5452769e-01   2.4857604e-01   2.5156614e-01   2.5065494e-01   2.4916390e-01   2.4971299e-01   2.4758254e-01   2.4981688e-01   2.4966905e-01   2.5076376e-01   2.5095222e-01   2.5124419e-01   2.5333315e-01   2.5396777e-01   2.5338767e-01   2.5579424e-01   2.5709156e-01   2.5911118e-01   2.6238650e-01   2.6462161e-01   2.6855192e-01   2.7256561e-01   2.7677488e-01   2.8019666e-01   2.8501527e-01   2.8938069e-01   2.9333807e-01   2.9482457e-01   2.9990626e-01   3.0600770e-01   3.1056847e-01   3.1537016e-01   3.2177062e-01   3.2691521e-01   3.3276445e-01   3.3971016e-01   3.4512936e-01   3.4947536e-01   3.5585455e-01   3.6451284e-01   3.7140214e-01   3.7695237e-01   3.8524454e-01   3.9135732e-01   4.0009225e-01   4.0932350e-01   4.1539812e-01   4.2156799e-01   4.2716489e-01   4.3454374e-01   4.4335339e-01   4.4338727e-01
   5.9984426e-01   5.9125073e-01   5.7908062e-01   5.6907075e-01   5.6329869e-01   5.5482406e-01   5.4593566e-01   5.3462514e-01   5.2231587e-01   5.1185872e-01   5.0258509e-01   4.9279747e-01   4.8209571e-01   4.7425966e-01   4.6618136e-01   4.5566961e-01   4.4307714e-01   4.3383662e-01   4.2590905e-01   4.1618401e-01   4.0672268e-01   3.9728030e-01   3.8921379e-01   3.8116341e-01   3.7462434e-01   3.6707314e-01   3.6044001e-01   3.5317438e-01   3.4536949e-01   3.3750469e-01   3.3128308e-01   3.2421018e-01   3.1710392e-01   3.1084355e-01   3.0507250e-01   2.9977138e-01   2.9509691e-01   2.9173674e-01   2.8663745e-01   2.8344772e-01   2.7924965e-01   2.7530860e-01   2.7244825e-01   2.6852038e-01   2.6474585e-01   2.6312705e-01   2.5746118e-01   2.5752064e-01   2.5487424e-01   2.5176218e-01   2.5328051e-01   2.4870606e-01   2.4956411e-01   2.4981206e-01   2.4744226e-01   2.5003451e-01   2.4877981e-01   2.5003195e-01   2.5092374e-01   2.5132067e-01   2.5187910e-01   2.5319549e-01   2.5394796e-01   2.5558155e-01   2.5584264e-01   2.5759399e-01   2.5930314e-01   2.6207387e-01   2.6509160e-01   2.6861349e-01   2.7246696e-01   2.7567439e-01   2.8024537e-01   2.8469847e-01   2.8878913e-01   2.9245889e-01   2.9649928e-01   2.9959684e-01   3.0430698e-01   3.0934959e-01   3.1517707e-01   3.2101030e-01   3.2726121e-01   3.3205928e-01   3.3763102e-01   3.4620283e-01   3.5295821e-01   3.5770958e-01   3.6245983e-01   3.6980601e-01   3.7653874e-01   3.8315994e-01   3.9077902e-01   3.9966443e-01   4.0812338e-01   4.1493201e-01   4.2158121e-01   4.2598095e-01   4.3391787e-01   4.4394370e-01   4.5103291e-01
   5.8588064e-01   5.8421825e-01   5.7117772e-01   5.5964706e-01   5.5297726e-01   5.4493883e-01   5.3481201e-01   5.2517655e-01   5.1400234e-01   5.0044751e-01   4.9386527e-01   4.8462156e-01   4.7495017e-01   4.6588638e-01   4.5560840e-01   4.4864989e-01   4.3925138e-01   4.2767876e-01   4.1650521e-01   4.0831059e-01   3.9972495e-01   3.9033520e-01   3.8091034e-01   3.7523139e-01   3.6851208e-01   3.6019287e-01   3.5301390e-01   3.4615103e-01   3.3916697e-01   3.3146956e-01   3.2518656e-01   3.1893550e-01   3.1281916e-01   3.0494637e-01   3.0113051e-01   2.9597919e-01   2.9090285e-01   2.8710811e-01   2.8323558e-01   2.7814564e-01   2.7577415e-01   2.7156463e-01   2.6781207e-01   2.6469689e-01   2.6107441e-01   2.5834950e-01   2.5638455e-01   2.5151174e-01   2.5029421e-01   2.4983488e-01   2.4744661e-01   2.4749870e-01   2.4463724e-01   2.4422901e-01   2.4616655e-01   2.4551047e-01   2.4594433e-01   2.4622079e-01   2.4710532e-01   2.4795222e-01   2.4931891e-01   2.4895010e-01   2.5098564e-01   2.5193470e-01   2.5311372e-01   2.5468558e-01   2.5682275e-01   2.5767975e-01   2.6206296e-01   2.6468650e-01   2.6801753e-01   2.7105822e-01   2.7550865e-01   2.7943062e-01   2.8349091e-01   2.8737186e-01   2.9242535e-01   2.9588591e-01   2.9853763e-01   3.0441968e-01   3.1030744e-01   3.1572001e-01   3.2063177e-01   3.2788760e-01   3.3550173e-01   3.4131327e-01   3.4539018e-01   3.5207046e-01   3.5777253e-01   3.6423552e-01   3.7056358e-01   3.7505975e-01   3.8485081e-01   3.9288483e-01   4.0006885e-01   4.0775436e-01   4.1399841e-01   4.1907957e-01   4.2803810e-01   4.3848188e-01   4.4042554e-01
   5.6934358e-01   5.6598884e-01   5.5598887e-01   5.4580864e-01   5.3548244e-01   5.2633158e-01   5.1683526e-01   5.0933773e-01   4.9811650e-01   4.8643891e-01   4.7801717e-01   4.6806958e-01   4.5975672e-01   4.5284112e-01   4.4548410e-01   4.3548585e-01   4.2397774e-01   4.1474619e-01   4.0520432e-01   3.9490214e-01   3.8680847e-01   3.7754456e-01   3.6976519e-01   3.6352199e-01   3.5629538e-01   3.4875437e-01   3.4106097e-01   3.3447171e-01   3.2835968e-01   3.2208780e-01   3.1441752e-01   3.0961559e-01   3.0376708e-01   2.9752128e-01   2.9179873e-01   2.8834582e-01   2.8322955e-01   2.7871843e-01   2.7495698e-01   2.7110084e-01   2.6699421e-01   2.6429249e-01   2.5953697e-01   2.5719678e-01   2.5444110e-01   2.5028252e-01   2.4867185e-01   2.4557368e-01   2.4307724e-01   2.4233926e-01   2.4051629e-01   2.3970122e-01   2.3868848e-01   2.3772490e-01   2.3874058e-01   2.3818791e-01   2.3937758e-01   2.3980101e-01   2.3942948e-01   2.4152239e-01   2.4177569e-01   2.4315072e-01   2.4390434e-01   2.4521087e-01   2.4672501e-01   2.4881186e-01   2.4941751e-01   2.5210290e-01   2.5489002e-01   2.5783923e-01   2.5975478e-01   2.6411962e-01   2.6727983e-01   2.7067922e-01   2.7428936e-01   2.7891480e-01   2.8326722e-01   2.8747261e-01   2.9057448e-01   2.9499689e-01   3.0090182e-01   3.0575031e-01   3.1252310e-01   3.1863261e-01   3.2423980e-01   3.3191450e-01   3.3841699e-01   3.4289561e-01   3.4706749e-01   3.5225886e-01   3.5911853e-01   3.6491179e-01   3.7318821e-01   3.8136921e-01   3.8691861e-01   3.9403651e-01   4.0100257e-01   4.0890641e-01   4.1668271e-01   4.2478454e-01   4.2776818e-01
   5.4770609e-01   5.4286448e-01   5.3452490e-01   5.2306743e-01   5.1374555e-01   5.0481592e-01   4.9523466e-01   4.8653020e-01   4.7563365e-01   4.6609011e-01   4.5585322e-01   4.4788259e-01   4.4140038e-01   4.3321960e-01   4.2408050e-01   4.1659981e-01   4.0804364e-01   3.9715669e-01   3.8724212e-01   3.7750384e-01   3.6905736e-01   3.6117136e-01   3.5488902e-01   3.4691374e-01   3.4077944e-01   3.3377555e-01   3.2678774e-01   3.1943467e-01   3.1395819e-01   3.0778190e-01   3.0184951e-01   2.9556927e-01   2.9110467e-01   2.8553126e-01   2.8077608e-01   2.7607622e-01   2.7230334e-01   2.6711891e-01   2.6350318e-01   2.5999369e-01   2.5609490e-01   2.5242029e-01   2.4943056e-01   2.4598692e-01   2.4356255e-01   2.4124468e-01   2.3667256e-01   2.3664037e-01   2.3389532e-01   2.3059125e-01   2.3142210e-01   2.2818151e-01   2.2919215e-01   2.2963614e-01   2.2732140e-01   2.2934834e-01   2.2928271e-01   2.2955010e-01   2.3009849e-01   2.3080221e-01   2.3220004e-01   2.3326040e-01   2.3439689e-01   2.3514304e-01   2.3762292e-01   2.3873942e-01   2.4057700e-01   2.4222171e-01   2.4492908e-01   2.4670108e-01   2.4999385e-01   2.5288363e-01   2.5629148e-01   2.5905781e-01   2.6334558e-01   2.6733642e-01   2.7150579e-01   2.7492599e-01   2.7964011e-01   2.8265665e-01   2.8742071e-01   2.9294808e-01   2.9918615e-01   3.0543300e-01   3.1268765e-01   3.1802347e-01   3.2247455e-01   3.2858781e-01   3.3380101e-01   3.3767196e-01   3.4298205e-01   3.5002977e-01   3.5664418e-01   3.6457626e-01   3.7094510e-01   3.7812527e-01   3.8479247e-01   3.9194113e-01   4.0064372e-01   4.0736154e-01   4.1126140e-01
   5.1448938e-01   5.1341009e-01   5.0478192e-01   4.9504081e-01   4.8561725e-01   4.7623207e-01   4.6722147e-01   4.5807618e-01   4.4902079e-01   4.4101618e-01   4.3020428e-01   4.2338492e-01   4.1646536e-01   4.0899441e-01   4.0258167e-01   3.9287406e-01   3.8399529e-01   3.7528047e-01   3.6626281e-01   3.5701000e-01   3.4811002e-01   3.4129128e-01   3.3547608e-01   3.2775245e-01   3.2089979e-01   3.1482210e-01   3.0866857e-01   3.0234696e-01   2.9599550e-01   2.9061096e-01   2.8514755e-01   2.7934516e-01   2.7463635e-01   2.7026793e-01   2.6651602e-01   2.6173667e-01   2.5718299e-01   2.5293428e-01   2.4918802e-01   2.4584514e-01   2.4246845e-01   2.3833404e-01   2.3618681e-01   2.3313864e-01   2.2971664e-01   2.2780321e-01   2.2564422e-01   2.2280611e-01   2.2141919e-01   2.1942020e-01   2.1741108e-01   2.1755564e-01   2.1660793e-01   2.1643593e-01   2.1674867e-01   2.1640939e-01   2.1669987e-01   2.1736452e-01   2.1831547e-01   2.1815665e-01   2.1980128e-01   2.2100163e-01   2.2192832e-01   2.2287780e-01   2.2468417e-01   2.2682130e-01   2.2877041e-01   2.2967150e-01   2.3160248e-01   2.3342863e-01   2.3648324e-01   2.3922408e-01   2.4207255e-01   2.4563631e-01   2.4916313e-01   2.5265867e-01   2.5616539e-01   2.6012733e-01   2.6486790e-01   2.6788445e-01   2.7174594e-01   2.7739273e-01   2.8331203e-01   2.8924466e-01   2.9464584e-01   3.0015436e-01   3.0681700e-01   3.1071246e-01   3.1548626e-01   3.1975534e-01   3.2402101e-01   3.3146848e-01   3.3699781e-01   3.4354215e-01   3.5017396e-01   3.5691078e-01   3.6384008e-01   3.7099848e-01   3.7842179e-01   3.8522314e-01   3.8621651e-01
   4.7602019e-01   4.7875670e-01   4.7044416e-01   4.6332337e-01   4.5321089e-01   4.4175691e-01   4.3569792e-01   4.2671597e-01   4.1878975e-01   4.1142384e-01   4.0017297e-01   3.9387336e-01   3.8812695e-01   3.8164323e-01   3.7424346e-01   3.6607746e-01   3.5877971e-01   3.5011048e-01   3.4148252e-01   3.3254609e-01   3.2387800e-01   3.1884696e-01   3.1231123e-01   3.0544152e-01   2.9816224e-01   2.9279712e-01   2.8678124e-01   2.8125616e-01   2.7562837e-01   2.7093086e-01   2.6611308e-01   2.6163149e-01   2.5650517e-01   2.5282620e-01   2.4915813e-01   2.4483597e-01   2.3960317e-01   2.3666756e-01   2.3296765e-01   2.2890951e-01   2.2605277e-01   2.2338755e-01   2.1974046e-01   2.1810315e-01   2.1496949e-01   2.1212300e-01   2.1131131e-01   2.0815780e-01   2.0698828e-01   2.0582720e-01   2.0117068e-01   2.0355412e-01   2.0314307e-01   2.0191604e-01   2.0300965e-01   2.0178311e-01   2.0246993e-01   2.0361259e-01   2.0332979e-01   2.0472451e-01   2.0497148e-01   2.0605922e-01   2.0758750e-01   2.0909985e-01   2.0968884e-01   2.1235866e-01   2.1420027e-01   2.1550457e-01   2.1669872e-01   2.1925241e-01   2.2114217e-01   2.2361882e-01   2.2568613e-01   2.2881917e-01   2.3182618e-01   2.3537537e-01   2.3839162e-01   2.4287657e-01   2.4695022e-01   2.5084069e-01   2.5317500e-01   2.5877422e-01   2.6461374e-01   2.7004304e-01   2.7567791e-01   2.8042126e-01   2.8552746e-01   2.9021971e-01   2.9443919e-01   2.9792001e-01   3.0177879e-01   3.0957605e-01   3.1455228e-01   3.2023111e-01   3.2678285e-01   3.3120969e-01   3.3967093e-01   3.4730974e-01   3.5272393e-01   3.5923735e-01   3.5727624e-01
   4.4803192e-01   4.4171760e-01   4.3568045e-01   4.2680247e-01   4.1824479e-01   4.0908563e-01   4.0096012e-01   3.9295256e-01   3.8600369e-01   3.7806579e-01   3.7106741e-01   3.6388064e-01   3.5814590e-01   3.5153478e-01   3.4407918e-01   3.3749234e-01   3.3014286e-01   3.2200850e-01   3.1397052e-01   3.0695360e-01   3.0025538e-01   2.9320952e-01   2.8769708e-01   2.8133739e-01   2.7543407e-01   2.6922097e-01   2.6446587e-01   2.5925516e-01   2.5413500e-01   2.4886257e-01   2.4505013e-01   2.4081256e-01   2.3681688e-01   2.3277235e-01   2.2967937e-01   2.2588429e-01   2.2184353e-01   2.1796706e-01   2.1510172e-01   2.1126883e-01   2.0834960e-01   2.0607517e-01   2.0320093e-01   2.0047453e-01   1.9846191e-01   1.9629856e-01   1.9418990e-01   1.9332401e-01   1.9002955e-01   1.8890211e-01   1.8960904e-01   1.8669586e-01   1.8661196e-01   1.8759372e-01   1.8658696e-01   1.8701250e-01   1.8681237e-01   1.8724655e-01   1.8809122e-01   1.8888768e-01   1.8938922e-01   1.9016813e-01   1.9192190e-01   1.9282951e-01   1.9457576e-01   1.9607699e-01   1.9777656e-01   1.9884159e-01   2.0053792e-01   2.0217849e-01   2.0421147e-01   2.0587227e-01   2.0873114e-01   2.1131502e-01   2.1424522e-01   2.1681182e-01   2.2054936e-01   2.2397954e-01   2.2790240e-01   2.3116457e-01   2.3536357e-01   2.3918162e-01   2.4357007e-01   2.4879697e-01   2.5412928e-01   2.5869190e-01   2.6300663e-01   2.6787484e-01   2.7206264e-01   2.7568790e-01   2.8024835e-01   2.8475843e-01   2.9025600e-01   2.9510838e-01   3.0093071e-01   3.0678080e-01   3.1356436e-01   3.2001751e-01   3.2680612e-01   3.3138068e-01   3.3643529e-01
   4.0762973e-01   4.0233206e-01   3.9750037e-01   3.8990247e-01   3.8045989e-01   3.7247353e-01   3.6425210e-01   3.5713243e-01   3.5025374e-01   3.4379919e-01   3.3814231e-01   3.3077702e-01   3.2481685e-01   3.1923218e-01   3.1372012e-01   3.0677027e-01   2.9916955e-01   2.9345820e-01   2.8615233e-01   2.7881994e-01   2.7354703e-01   2.6669860e-01   2.6140948e-01   2.5557831e-01   2.5036297e-01   2.4496481e-01   2.4015485e-01   2.3582083e-01   2.3123910e-01   2.2660581e-01   2.2281162e-01   2.1929870e-01   2.1623972e-01   2.1256473e-01   2.0875123e-01   2.0572567e-01   2.0246026e-01   1.9890988e-01   1.9563491e-01   1.9284408e-01   1.8990175e-01   1.8741782e-01   1.8531547e-01   1.8227519e-01   1.8098337e-01   1.7919108e-01   1.7627420e-01   1.7592325e-01   1.7418370e-01   1.7254873e-01   1.7258634e-01   1.7119442e-01   1.7043047e-01   1.7080622e-01   1.6963477e-01   1.7053180e-01   1.7073761e-01   1.7024637e-01   1.7155333e-01   1.7194911e-01   1.7275148e-01   1.7361747e-01   1.7469110e-01   1.7621772e-01   1.7770010e-01   1.7885423e-01   1.8001606e-01   1.8190912e-01   1.8348896e-01   1.8440921e-01   1.8604447e-01   1.8759760e-01   1.9007814e-01   1.9257326e-01   1.9494718e-01   1.9759927e-01   2.0079147e-01   2.0379424e-01   2.0743883e-01   2.1048607e-01   2.1486601e-01   2.1750309e-01   2.2224517e-01   2.2703672e-01   2.3050561e-01   2.3563984e-01   2.4012581e-01   2.4348239e-01   2.4702993e-01   2.5095190e-01   2.5566012e-01   2.5918581e-01   2.6359932e-01   2.6840968e-01   2.7351131e-01   2.7946899e-01   2.8534524e-01   2.9239850e-01   2.9817980e-01   3.0181506e-01   3.0612328e-01
   3.6502991e-01   3.6238933e-01   3.5770683e-01   3.5107193e-01   3.4159535e-01   3.3432507e-01   3.2685596e-01   3.2137500e-01   3.1521894e-01   3.0948545e-01   3.0440261e-01   2.9820581e-01   2.9254984e-01   2.8709724e-01   2.8075471e-01   2.7535910e-01   2.6972569e-01   2.6298000e-01   2.5685400e-01   2.5190303e-01   2.4631449e-01   2.4031711e-01   2.3456287e-01   2.2984598e-01   2.2503577e-01   2.2029793e-01   2.1533460e-01   2.1167336e-01   2.0764765e-01   2.0408596e-01   2.0012734e-01   1.9747430e-01   1.9453095e-01   1.9134060e-01   1.8762195e-01   1.8508813e-01   1.8223646e-01   1.7924406e-01   1.7565229e-01   1.7377952e-01   1.7104101e-01   1.6839935e-01   1.6661436e-01   1.6454330e-01   1.6241569e-01   1.6119875e-01   1.5985868e-01   1.5756307e-01   1.5695768e-01   1.5649086e-01   1.5459054e-01   1.5499421e-01   1.5362273e-01   1.5302335e-01   1.5377920e-01   1.5340230e-01   1.5342418e-01   1.5368645e-01   1.5423249e-01   1.5477329e-01   1.5558614e-01   1.5674056e-01   1.5702954e-01   1.5884027e-01   1.6004955e-01   1.6130309e-01   1.6207191e-01   1.6394866e-01   1.6531774e-01   1.6649951e-01   1.6746106e-01   1.6949235e-01   1.7110663e-01   1.7325287e-01   1.7502484e-01   1.7796571e-01   1.8067235e-01   1.8355731e-01   1.8637485e-01   1.8996380e-01   1.9369541e-01   1.9705198e-01   1.9979877e-01   2.0363609e-01   2.0815050e-01   2.1178195e-01   2.1507127e-01   2.1930621e-01   2.2284208e-01   2.2646428e-01   2.3048811e-01   2.3363940e-01   2.3746076e-01   2.4172569e-01   2.4560680e-01   2.5094682e-01   2.5627552e-01   2.6335933e-01   2.6836236e-01   2.7186151e-01   2.7413981e-01
   3.2252694e-01   3.2266474e-01   3.1840057e-01   3.1182889e-01   3.0457081e-01   2.9790665e-01   2.9068007e-01   2.8540418e-01   2.7966893e-01   2.7476081e-01   2.6989700e-01   2.6551396e-01   2.5957654e-01   2.5456333e-01   2.4959367e-01   2.4426502e-01   2.3898372e-01   2.3347799e-01   2.2826286e-01   2.2406868e-01   2.1842810e-01   2.1350968e-01   2.0846609e-01   2.0392760e-01   1.9966172e-01   1.9573425e-01   1.9174090e-01   1.8801998e-01   1.8472854e-01   1.8135416e-01   1.7801662e-01   1.7530576e-01   1.7286046e-01   1.6995031e-01   1.6717163e-01   1.6432636e-01   1.6214780e-01   1.5944317e-01   1.5662935e-01   1.5427643e-01   1.5231976e-01   1.4988217e-01   1.4777259e-01   1.4667554e-01   1.4465687e-01   1.4331170e-01   1.4223646e-01   1.4015549e-01   1.3999823e-01   1.3938847e-01   1.3661549e-01   1.3785300e-01   1.3742083e-01   1.3598324e-01   1.3671938e-01   1.3666238e-01   1.3654450e-01   1.3720407e-01   1.3687899e-01   1.3770113e-01   1.3870062e-01   1.3928314e-01   1.4018715e-01   1.4132865e-01   1.4265400e-01   1.4344127e-01   1.4470624e-01   1.4582471e-01   1.4723673e-01   1.4817417e-01   1.4908070e-01   1.5074331e-01   1.5247744e-01   1.5420573e-01   1.5617677e-01   1.5836666e-01   1.6061330e-01   1.6313290e-01   1.6588233e-01   1.6901001e-01   1.7193732e-01   1.7555442e-01   1.7768013e-01   1.8108487e-01   1.8468679e-01   1.8796527e-01   1.9158047e-01   1.9475004e-01   1.9793077e-01   2.0178096e-01   2.0458432e-01   2.0767209e-01   2.1083765e-01   2.1483869e-01   2.1847193e-01   2.2372706e-01   2.2857230e-01   2.3398723e-01   2.3889515e-01   2.4206234e-01   2.4222238e-01
   2.8856988e-01   2.8332492e-01   2.7932294e-01   2.7376127e-01   2.6775065e-01   2.6107550e-01   2.5562445e-01   2.5046027e-01   2.4522552e-01   2.4121197e-01   2.3762371e-01   2.3320527e-01   2.2733945e-01   2.2301584e-01   2.1907758e-01   2.1424699e-01   2.0922543e-01   2.0515746e-01   2.0093309e-01   1.9664163e-01   1.9226776e-01   1.8769947e-01   1.8319578e-01   1.7881623e-01   1.7536803e-01   1.7174146e-01   1.6821611e-01   1.6452222e-01   1.6201819e-01   1.5944860e-01   1.5694893e-01   1.5421821e-01   1.5166690e-01   1.4929591e-01   1.4710647e-01   1.4459342e-01   1.4224786e-01   1.4012100e-01   1.3798292e-01   1.3546285e-01   1.3382325e-01   1.3192997e-01   1.2999143e-01   1.2874596e-01   1.2742614e-01   1.2571086e-01   1.2470209e-01   1.2425678e-01   1.2259277e-01   1.2211139e-01   1.2237640e-01   1.2070833e-01   1.2043533e-01   1.2065596e-01   1.1985125e-01   1.1997472e-01   1.2026072e-01   1.2047269e-01   1.2061113e-01   1.2115128e-01   1.2194096e-01   1.2241054e-01   1.2358176e-01   1.2430656e-01   1.2526389e-01   1.2636226e-01   1.2748218e-01   1.2821260e-01   1.2933755e-01   1.3056264e-01   1.3180296e-01   1.3281532e-01   1.3405273e-01   1.3511302e-01   1.3721692e-01   1.3910349e-01   1.4122944e-01   1.4320361e-01   1.4597191e-01   1.4869639e-01   1.5160250e-01   1.5428168e-01   1.5683727e-01   1.5931090e-01   1.6181336e-01   1.6520704e-01   1.6832630e-01   1.7075132e-01   1.7355884e-01   1.7741796e-01   1.8031849e-01   1.8250943e-01   1.8504856e-01   1.8866507e-01   1.9224799e-01   1.9612799e-01   2.0100199e-01   2.0548778e-01   2.0961972e-01   2.1255952e-01   2.1668349e-01
   2.5051519e-01   2.4556296e-01   2.4196981e-01   2.3806359e-01   2.3282510e-01   2.2686892e-01   2.2159826e-01   2.1722994e-01   2.1319882e-01   2.0977298e-01   2.0632809e-01   2.0233948e-01   1.9814223e-01   1.9370206e-01   1.8935211e-01   1.8559898e-01   1.8182318e-01   1.7749947e-01   1.7447451e-01   1.7060764e-01   1.6694465e-01   1.6293009e-01   1.5894885e-01   1.5536335e-01   1.5200489e-01   1.4908774e-01   1.4618072e-01   1.4340037e-01   1.4060275e-01   1.3825714e-01   1.3616817e-01   1.3393400e-01   1.3148666e-01   1.2971277e-01   1.2768334e-01   1.2554572e-01   1.2321759e-01   1.2168929e-01   1.1989074e-01   1.1799593e-01   1.1599202e-01   1.1463018e-01   1.1322828e-01   1.1157181e-01   1.1084705e-01   1.0946901e-01   1.0808400e-01   1.0810363e-01   1.0701614e-01   1.0630059e-01   1.0627893e-01   1.0541715e-01   1.0484995e-01   1.0502660e-01   1.0399580e-01   1.0433296e-01   1.0474641e-01   1.0448988e-01   1.0509865e-01   1.0532222e-01   1.0574450e-01   1.0670923e-01   1.0739118e-01   1.0816030e-01   1.0860716e-01   1.0980069e-01   1.1073910e-01   1.1166497e-01   1.1231316e-01   1.1355559e-01   1.1453310e-01   1.1533508e-01   1.1650753e-01   1.1799763e-01   1.1943668e-01   1.2103271e-01   1.2263212e-01   1.2462975e-01   1.2677593e-01   1.2926080e-01   1.3178244e-01   1.3394368e-01   1.3644547e-01   1.3795572e-01   1.4080831e-01   1.4327656e-01   1.4558923e-01   1.4852972e-01   1.5142086e-01   1.5413353e-01   1.5672169e-01   1.5893933e-01   1.6107666e-01   1.6377774e-01   1.6672661e-01   1.7052316e-01   1.7485623e-01   1.7871436e-01   1.8162358e-01   1.8424938e-01   1.8809973e-01
   2.1438122e-01   2.1074488e-01   2.0791103e-01   2.0411125e-01   1.9981328e-01   1.9416289e-01   1.9029923e-01   1.8634015e-01   1.8298624e-01   1.7997686e-01   1.7676326e-01   1.7343199e-01   1.7006267e-01   1.6584954e-01   1.6220720e-01   1.5907726e-01   1.5565412e-01   1.5255201e-01   1.4975414e-01   1.4645153e-01   1.4303728e-01   1.3980296e-01   1.3655282e-01   1.3336210e-01   1.3027072e-01   1.2786723e-01   1.2528139e-01   1.2287495e-01   1.2037544e-01   1.1888049e-01   1.1702950e-01   1.1494503e-01   1.1284831e-01   1.1116873e-01   1.0956058e-01   1.0774421e-01   1.0587971e-01   1.0437232e-01   1.0293713e-01   1.0140837e-01   9.9611510e-02   9.8480735e-02   9.7269271e-02   9.5849485e-02   9.4993959e-02   9.4075299e-02   9.3168521e-02   9.2605069e-02   9.2066409e-02   9.1295094e-02   9.0972209e-02   9.0635766e-02   9.0127430e-02   8.9990753e-02   8.9818796e-02   8.9611797e-02   8.9807189e-02   8.9795397e-02   9.0271574e-02   9.0637233e-02   9.0834251e-02   9.1707110e-02   9.2273227e-02   9.2881384e-02   9.3381857e-02   9.4302113e-02   9.5205106e-02   9.5876981e-02   9.6458563e-02   9.7524188e-02   9.8614460e-02   9.9448262e-02   9.9939580e-02   1.0125382e-01   1.0246259e-01   1.0394479e-01   1.0520805e-01   1.0711748e-01   1.0899203e-01   1.1106292e-01   1.1301545e-01   1.1518740e-01   1.1723411e-01   1.1884595e-01   1.2071367e-01   1.2285853e-01   1.2495239e-01   1.2732568e-01   1.3005356e-01   1.3221326e-01   1.3439211e-01   1.3649307e-01   1.3839498e-01   1.4054221e-01   1.4330175e-01   1.4598290e-01   1.5011611e-01   1.5324942e-01   1.5607150e-01   1.5817438e-01   1.6096344e-01
   1.8114762e-01   1.7920373e-01   1.7687707e-01   1.7290782e-01   1.6940139e-01   1.6544558e-01   1.6158776e-01   1.5795733e-01   1.5520239e-01   1.5262385e-01   1.5001540e-01   1.4716424e-01   1.4407573e-01   1.4043402e-01   1.3776853e-01   1.3467802e-01   1.3161472e-01   1.2967134e-01   1.2671852e-01   1.2410340e-01   1.2139785e-01   1.1866763e-01   1.1591771e-01   1.1312249e-01   1.1049653e-01   1.0833797e-01   1.0638250e-01   1.0448456e-01   1.0239939e-01   1.0066227e-01   9.9186968e-02   9.7485131e-02   9.5846155e-02   9.4160113e-02   9.2911267e-02   9.1449087e-02   9.0048692e-02   8.8420437e-02   8.7381791e-02   8.6032065e-02   8.4725579e-02   8.3466888e-02   8.2578965e-02   8.1648922e-02   8.0398035e-02   7.9911285e-02   7.9436291e-02   7.8336975e-02   7.8447687e-02   7.8030803e-02   7.6883808e-02   7.7257099e-02   7.7008837e-02   7.6157298e-02   7.6499403e-02   7.6189538e-02   7.6048327e-02   7.6544685e-02   7.6649639e-02   7.6902083e-02   7.7280648e-02   7.7800546e-02   7.8442800e-02   7.8778474e-02   7.9546796e-02   8.0095278e-02   8.0814121e-02   8.1294631e-02   8.2113989e-02   8.2839212e-02   8.3710655e-02   8.4322743e-02   8.5064720e-02   8.6235280e-02   8.7203518e-02   8.8227495e-02   8.9425092e-02   9.0960156e-02   9.2672644e-02   9.4350548e-02   9.6026058e-02   9.7733044e-02   9.9284701e-02   1.0119522e-01   1.0215546e-01   1.0416152e-01   1.0621695e-01   1.0787626e-01   1.1028586e-01   1.1231561e-01   1.1417652e-01   1.1585328e-01   1.1746478e-01   1.1921778e-01   1.2171824e-01   1.2446047e-01   1.2732960e-01   1.2986069e-01   1.3278103e-01   1.3452283e-01   1.3600749e-01
   1.5318108e-01   1.5082091e-01   1.4829415e-01   1.4533954e-01   1.4202066e-01   1.3879037e-01   1.3557637e-01   1.3242675e-01   1.3030729e-01   1.2807379e-01   1.2580876e-01   1.2335613e-01   1.2069920e-01   1.1808281e-01   1.1517936e-01   1.1266884e-01   1.1059268e-01   1.0856882e-01   1.0626098e-01   1.0403501e-01   1.0179271e-01   9.9387709e-02   9.7132464e-02   9.4986195e-02   9.2852649e-02   9.0769564e-02   8.9227415e-02   8.7534651e-02   8.5990781e-02   8.4451251e-02   8.3118697e-02   8.1730517e-02   8.0476380e-02   7.9117399e-02   7.7773103e-02   7.6626095e-02   7.5495669e-02   7.4294813e-02   7.3188749e-02   7.2166360e-02   7.1291923e-02   7.0103569e-02   6.9314077e-02   6.8559267e-02   6.7505196e-02   6.7162797e-02   6.6691217e-02   6.5953919e-02   6.5727847e-02   6.5425214e-02   6.5062406e-02   6.4728912e-02   6.4582332e-02   6.4114397e-02   6.4191278e-02   6.4156978e-02   6.3844400e-02   6.4249460e-02   6.4430858e-02   6.4604672e-02   6.5101794e-02   6.5282513e-02   6.5752303e-02   6.6216026e-02   6.6747740e-02   6.7157379e-02   6.7697893e-02   6.8390601e-02   6.9028288e-02   6.9502073e-02   7.0221130e-02   7.0903577e-02   7.1642008e-02   7.2326081e-02   7.3232827e-02   7.3982937e-02   7.5221861e-02   7.6435254e-02   7.7764752e-02   7.9080830e-02   8.0623568e-02   8.1990072e-02   8.3395205e-02   8.4836548e-02   8.5945938e-02   8.7268737e-02   8.8856863e-02   9.0765047e-02   9.2516824e-02   9.4246447e-02   9.5834466e-02   9.7295282e-02   9.8738383e-02   1.0000193e-01   1.0220626e-01   1.0444075e-01   1.0677876e-01   1.0917366e-01   1.1133998e-01   1.1321227e-01   1.1499736e-01
   1.2765662e-01   1.2515777e-01   1.2304245e-01   1.2044733e-01   1.1765837e-01   1.1519041e-01   1.1247045e-01   1.1000840e-01   1.0809202e-01   1.0616050e-01   1.0422083e-01   1.0205757e-01   1.0005041e-01   9.7998861e-02   9.5165951e-02   9.3458650e-02   9.1803400e-02   8.9801936e-02   8.8140075e-02   8.6138783e-02   8.4319313e-02   8.2442484e-02   8.0651805e-02   7.8848163e-02   7.7043777e-02   7.5283143e-02   7.3937897e-02   7.2559477e-02   7.1421319e-02   7.0156061e-02   6.8833379e-02   6.7820408e-02   6.6663176e-02   6.5567926e-02   6.4404364e-02   6.3575034e-02   6.2647589e-02   6.1709450e-02   6.0566053e-02   5.9852942e-02   5.9177902e-02   5.8279736e-02   5.7428368e-02   5.6842476e-02   5.6237039e-02   5.5616803e-02   5.5295515e-02   5.5092414e-02   5.4357138e-02   5.4145282e-02   5.4251961e-02   5.3557188e-02   5.3436463e-02   5.3598052e-02   5.3231239e-02   5.3172064e-02   5.3184692e-02   5.3274414e-02   5.3441012e-02   5.3706456e-02   5.4061947e-02   5.4199150e-02   5.4460971e-02   5.5040500e-02   5.5428789e-02   5.5842924e-02   5.6141924e-02   5.6738338e-02   5.7231027e-02   5.7823240e-02   5.8243047e-02   5.8946456e-02   5.9536302e-02   6.0020283e-02   6.0800342e-02   6.1491161e-02   6.2507700e-02   6.3556609e-02   6.4607735e-02   6.5690091e-02   6.6858561e-02   6.7951610e-02   6.9248176e-02   7.0232302e-02   7.1511488e-02   7.2425504e-02   7.3478549e-02   7.5423444e-02   7.6736686e-02   7.8037462e-02   7.9454686e-02   8.0710970e-02   8.1972613e-02   8.3177450e-02   8.4826770e-02   8.6735595e-02   8.8499856e-02   9.0494684e-02   9.2399603e-02   9.3955961e-02   9.5827355e-02
   1.0463928e-01   1.0261307e-01   1.0090207e-01   9.8772914e-02   9.6516064e-02   9.4627456e-02   9.2094509e-02   9.0307014e-02   8.8635101e-02   8.7083721e-02   8.5368949e-02   8.3620692e-02   8.1951798e-02   8.0169978e-02   7.8313228e-02   7.6412227e-02   7.5138285e-02   7.3672816e-02   7.2150849e-02   7.0587670e-02   6.9082061e-02   6.7628594e-02   6.6096783e-02   6.4589350e-02   6.3208655e-02   6.1885983e-02   6.0620073e-02   5.9666945e-02   5.8614276e-02   5.7457118e-02   5.6354391e-02   5.5597463e-02   5.4719500e-02   5.3785700e-02   5.2839954e-02   5.2067035e-02   5.1371656e-02   5.0584765e-02   4.9739598e-02   4.9108028e-02   4.8525241e-02   4.7913330e-02   4.7146743e-02   4.6592658e-02   4.6303595e-02   4.5721517e-02   4.5349196e-02   4.5233960e-02   4.4732171e-02   4.4525359e-02   4.4483682e-02   4.4171240e-02   4.3892508e-02   4.4005558e-02   4.3714116e-02   4.3678101e-02   4.3834321e-02   4.3691639e-02   4.3873327e-02   4.4182006e-02   4.4350574e-02   4.4553533e-02   4.4720921e-02   4.5133522e-02   4.5495496e-02   4.5770922e-02   4.6059367e-02   4.6554029e-02   4.7045722e-02   4.7462824e-02   4.7725378e-02   4.8327560e-02   4.8973730e-02   4.9480461e-02   4.9894721e-02   5.0600858e-02   5.1322736e-02   5.2130843e-02   5.3000596e-02   5.3948115e-02   5.4818015e-02   5.5764699e-02   5.6739402e-02   5.7675306e-02   5.8610140e-02   5.9241007e-02   6.0545565e-02   6.1743218e-02   6.2899507e-02   6.3988803e-02   6.5147617e-02   6.6259601e-02   6.7254314e-02   6.8328852e-02   6.9495102e-02   7.1283765e-02   7.2605484e-02   7.4240487e-02   7.5787759e-02   7.7039924e-02   7.8545436e-02
   8.4674276e-02   8.3179697e-02   8.1769844e-02   8.0038560e-02   7.8259618e-02   7.6596508e-02   7.4827449e-02   7.3334874e-02   7.2005954e-02   7.0591920e-02   6.9150388e-02   6.7833598e-02   6.6394988e-02   6.4805232e-02   6.3561826e-02   6.2054879e-02   6.0876817e-02   5.9711574e-02   5.8357660e-02   5.7218524e-02   5.5964775e-02   5.4787588e-02   5.3544077e-02   5.2472870e-02   5.1288398e-02   5.0238533e-02   4.9098065e-02   4.8291872e-02   4.7538370e-02   4.6673933e-02   4.5834030e-02   4.4993887e-02   4.4324550e-02   4.3577600e-02   4.2872926e-02   4.2157372e-02   4.1620306e-02   4.1010829e-02   4.0388938e-02   3.9761971e-02   3.9332867e-02   3.8890146e-02   3.8303724e-02   3.7767357e-02   3.7571015e-02   3.7164609e-02   3.6803814e-02   3.6642099e-02   3.6389893e-02   3.6071375e-02   3.6004106e-02   3.5832503e-02   3.5670054e-02   3.5648580e-02   3.5555264e-02   3.5480361e-02   3.5576895e-02   3.5457110e-02   3.5628713e-02   3.5874919e-02   3.5977845e-02   3.6105541e-02   3.6327163e-02   3.6608917e-02   3.6902319e-02   3.7111231e-02   3.7453304e-02   3.7762747e-02   3.8150907e-02   3.8446524e-02   3.8891979e-02   3.9294923e-02   3.9755089e-02   4.0092576e-02   4.0462447e-02   4.1134859e-02   4.1684496e-02   4.2400539e-02   4.2997327e-02   4.3752361e-02   4.4445923e-02   4.5251650e-02   4.5924668e-02   4.6812421e-02   4.7520328e-02   4.8238736e-02   4.9163033e-02   4.9942891e-02   5.1015178e-02   5.1963083e-02   5.2816965e-02   5.3757756e-02   5.4672900e-02   5.5528311e-02   5.6496300e-02   5.7721055e-02   5.8888712e-02   6.0170914e-02   6.1426101e-02   6.2452787e-02   6.3557016e-02
   6.7702991e-02   6.6737394e-02   6.5472932e-02   6.4168281e-02   6.2804709e-02   6.1523103e-02   5.9966958e-02   5.8890609e-02   5.7713065e-02   5.6522378e-02   5.5411211e-02   5.4318129e-02   5.3143884e-02   5.2047077e-02   5.0861152e-02   4.9692754e-02   4.8749308e-02   4.7785873e-02   4.6758496e-02   4.5842242e-02   4.4832937e-02   4.3872719e-02   4.2992094e-02   4.2059656e-02   4.1168943e-02   4.0245814e-02   3.9497533e-02   3.8806948e-02   3.8097785e-02   3.7374135e-02   3.6743055e-02   3.6076324e-02   3.5505993e-02   3.4945257e-02   3.4420957e-02   3.3848306e-02   3.3328561e-02   3.2877894e-02   3.2448739e-02   3.1937567e-02   3.1533029e-02   3.1180131e-02   3.0767308e-02   3.0400798e-02   3.0103608e-02   2.9883672e-02   2.9601672e-02   2.9329189e-02   2.9302227e-02   2.9092166e-02   2.8792618e-02   2.8840124e-02   2.8779168e-02   2.8540837e-02   2.8580153e-02   2.8544591e-02   2.8514490e-02   2.8574410e-02   2.8616066e-02   2.8768883e-02   2.8883317e-02   2.9003066e-02   2.9229699e-02   2.9366905e-02   2.9565794e-02   2.9809634e-02   3.0084707e-02   3.0295505e-02   3.0578139e-02   3.0878756e-02   3.1215271e-02   3.1487313e-02   3.1885791e-02   3.2281614e-02   3.2615941e-02   3.2990168e-02   3.3522259e-02   3.4012275e-02   3.4562453e-02   3.5072042e-02   3.5652511e-02   3.6283136e-02   3.6841164e-02   3.7501909e-02   3.8069637e-02   3.8689791e-02   3.9355296e-02   4.0150521e-02   4.0872969e-02   4.1636978e-02   4.2346292e-02   4.3075268e-02   4.3852173e-02   4.4627776e-02   4.5292113e-02   4.6395349e-02   4.7276826e-02   4.8258905e-02   4.9194325e-02   5.0105858e-02   5.0816970e-02
   5.3510949e-02   5.2876708e-02   5.1854563e-02   5.0902483e-02   4.9832106e-02   4.8728106e-02   4.7687507e-02   4.6710476e-02   4.5728286e-02   4.4831467e-02   4.3932141e-02   4.2995635e-02   4.2091763e-02   4.1258651e-02   4.0232744e-02   3.9561069e-02   3.8649199e-02   3.7811458e-02   3.7105364e-02   3.6277957e-02   3.5536896e-02   3.4791297e-02   3.4082882e-02   3.3318179e-02   3.2668172e-02   3.1984664e-02   3.1368208e-02   3.0739158e-02   3.0184190e-02   2.9680106e-02   2.9148939e-02   2.8635435e-02   2.8125194e-02   2.7708414e-02   2.7265103e-02   2.6837285e-02   2.6392400e-02   2.6042959e-02   2.5728069e-02   2.5362244e-02   2.4980961e-02   2.4709633e-02   2.4440318e-02   2.4172179e-02   2.3854029e-02   2.3758984e-02   2.3535039e-02   2.3226403e-02   2.3239546e-02   2.3112808e-02   2.2760120e-02   2.2886722e-02   2.2843072e-02   2.2620961e-02   2.2701128e-02   2.2727143e-02   2.2610482e-02   2.2713660e-02   2.2743749e-02   2.2807400e-02   2.2904115e-02   2.3040179e-02   2.3193038e-02   2.3279777e-02   2.3433820e-02   2.3660424e-02   2.3853907e-02   2.4066922e-02   2.4251117e-02   2.4524157e-02   2.4775123e-02   2.5056318e-02   2.5302997e-02   2.5597965e-02   2.5925471e-02   2.6234205e-02   2.6624117e-02   2.6970026e-02   2.7440133e-02   2.7827475e-02   2.8297257e-02   2.8732971e-02   2.9269844e-02   2.9695199e-02   3.0234457e-02   3.0810570e-02   3.1152453e-02   3.1856701e-02   3.2391051e-02   3.2981090e-02   3.3596680e-02   3.4179316e-02   3.4763207e-02   3.5419627e-02   3.6057821e-02   3.6758829e-02   3.7521686e-02   3.8284492e-02   3.8968478e-02   3.9701108e-02   4.0163772e-02
   4.2427463e-02   4.1501865e-02   4.0678508e-02   3.9911376e-02   3.9117084e-02   3.8163691e-02   3.7470435e-02   3.6621151e-02   3.5912597e-02   3.5191328e-02   3.4451946e-02   3.3664143e-02   3.2986861e-02   3.2289260e-02   3.1628414e-02   3.1008413e-02   3.0258486e-02   2.9644910e-02   2.9054927e-02   2.8433655e-02   2.7873105e-02   2.7279293e-02   2.6703659e-02   2.6179201e-02   2.5646330e-02   2.5123422e-02   2.4616338e-02   2.4086396e-02   2.3671071e-02   2.3289575e-02   2.2873709e-02   2.2440878e-02   2.2030873e-02   2.1730966e-02   2.1398986e-02   2.1056723e-02   2.0708010e-02   2.0432837e-02   2.0174031e-02   1.9914262e-02   1.9615731e-02   1.9363911e-02   1.9214529e-02   1.8993847e-02   1.8741231e-02   1.8626464e-02   1.8478090e-02   1.8312833e-02   1.8198107e-02   1.8110599e-02   1.8062647e-02   1.7924973e-02   1.7894846e-02   1.7851703e-02   1.7815569e-02   1.7826917e-02   1.7776137e-02   1.7844017e-02   1.7902531e-02   1.7885393e-02   1.7981691e-02   1.8105485e-02   1.8192206e-02   1.8294705e-02   1.8392508e-02   1.8565144e-02   1.8732744e-02   1.8893015e-02   1.9010642e-02   1.9228258e-02   1.9471216e-02   1.9685261e-02   1.9851066e-02   2.0075462e-02   2.0380873e-02   2.0640961e-02   2.0926068e-02   2.1224010e-02   2.1516417e-02   2.1856764e-02   2.2213505e-02   2.2548971e-02   2.2941242e-02   2.3294093e-02   2.3698476e-02   2.4158874e-02   2.4551865e-02   2.4945506e-02   2.5397609e-02   2.5846125e-02   2.6372535e-02   2.6855009e-02   2.7323744e-02   2.7785566e-02   2.8348873e-02   2.8805280e-02   2.9467288e-02   3.0026937e-02   3.0574249e-02   3.1162345e-02   3.1845223e-02
