# Supplementary material for: Linking photoelectron circular dichroism to the asymmetric total photoemission yield measured in aerosol nanoparticles of tyrosine
Source: Nat Commun. 2026 Mar 24;17:2792. doi: 10.1038/s41467-026-70997-w (PMC13018607; doi:10.1038/s41467-026-70997-w)
Supplement: Supplementary file 4 — Source Data [file 41467_2026_70997_MOESM4_ESM.zip › source_data/Figure4/Fig4d_Z.dat]

   1.6633576e-03   8.9927802e-04   1.1008807e-03   8.2127355e-04   5.6673628e-04   8.5123944e-04   6.3105988e-04   5.5165216e-04   6.4271398e-04   7.7232572e-04   8.5780974e-04   6.1689398e-04   7.6389550e-04   4.8980750e-04   6.4989331e-04   5.0448898e-04   7.1451440e-04   5.5921327e-04   7.4731636e-04   5.4623262e-04   6.8279282e-04   5.2621676e-04   2.8873966e-04   4.4832807e-04   5.9833664e-04   4.4317851e-04   2.6880838e-04   5.1785657e-04   5.5763357e-04   4.8325237e-04   3.5035180e-04   3.7365814e-04   4.6247492e-04   4.2467111e-04   3.5067267e-04   3.9380133e-04   5.4287679e-04   3.4706983e-04   4.6177013e-04   3.0989285e-04   4.1706197e-04   3.3508432e-04   3.4413275e-04   2.9806413e-04   3.3821690e-04   2.3650826e-04   3.5127054e-04   1.7348078e-04   3.9829242e-04   2.4795799e-05   6.4790516e-04   2.4746257e-05   3.8548801e-04   1.6696096e-04   3.2953869e-04   2.1962234e-04   3.0702533e-04   2.6723030e-04   2.9784859e-04   2.8783965e-04   3.3342418e-04   2.5685604e-04   3.7793916e-04   2.8328109e-04   4.3939187e-04   3.1421477e-04   2.7230193e-04   3.2528786e-04   3.3521986e-04   2.7906945e-04   2.5877959e-04   3.5036500e-04   3.8812836e-04   3.6126475e-04   1.9148056e-04   3.0693757e-04   3.9905964e-04   2.9944460e-04   1.9505107e-04   3.3948793e-04   4.6948444e-04   3.6092112e-04   4.8232795e-04   3.6041455e-04   4.5371507e-04   3.2179321e-04   4.0895810e-04   3.1062324e-04   4.8021027e-04   3.8938007e-04   5.5404292e-04   4.6846490e-04   4.0073575e-04   3.4821934e-04   3.9632580e-04   5.2540659e-04   3.5669934e-04   5.1095726e-04   6.8308926e-04   5.4431682e-04   1.0151824e-03
   6.8070930e-02   7.3536150e-02   7.4462068e-02   7.1625596e-02   6.8784555e-02   6.5124130e-02   6.4984885e-02   6.3407139e-02   6.4389830e-02   6.3911914e-02   6.2535806e-02   6.2424356e-02   6.1043473e-02   6.0595829e-02   5.9774176e-02   5.8069343e-02   5.6058588e-02   5.4270958e-02   5.3109247e-02   5.1853452e-02   4.9670316e-02   4.8554356e-02   4.6526811e-02   4.5570797e-02   4.3691512e-02   4.2309585e-02   4.0832932e-02   3.9535537e-02   3.8759447e-02   3.8548685e-02   3.8161831e-02   3.7384692e-02   3.7494263e-02   3.6975753e-02   3.7014544e-02   3.6050068e-02   3.5679878e-02   3.4736273e-02   3.4441272e-02   3.3300555e-02   3.2278848e-02   3.1337425e-02   3.0815088e-02   3.0651025e-02   2.9358870e-02   2.8914249e-02   2.7755443e-02   2.7629313e-02   2.6408064e-02   2.6805915e-02   2.5833489e-02   2.6342752e-02   2.5655190e-02   2.6167979e-02   2.5956775e-02   2.6457289e-02   2.6510193e-02   2.7121389e-02   2.6831586e-02   2.6814598e-02   2.7267686e-02   2.7621523e-02   2.8172486e-02   2.8010905e-02   2.8412795e-02   2.8267979e-02   2.8647206e-02   2.8261311e-02   2.8331332e-02   2.7921854e-02   2.8003185e-02   2.7892888e-02   2.7579870e-02   2.7772506e-02   2.8398329e-02   2.9148056e-02   2.9824156e-02   3.0816751e-02   3.1187016e-02   3.2273356e-02   3.2798291e-02   3.3971430e-02   3.4553654e-02   3.5107073e-02   3.6067452e-02   3.7231187e-02   3.8066359e-02   3.8358969e-02   3.8484122e-02   3.9235303e-02   3.9236892e-02   3.9972181e-02   4.0198265e-02   3.9515186e-02   4.0353091e-02   4.0394700e-02   4.2682491e-02   4.4352358e-02   4.6094947e-02   4.5606804e-02   4.2340867e-02
   1.3555324e-01   1.4153448e-01   1.3797595e-01   1.3758147e-01   1.3369986e-01   1.3148401e-01   1.2838312e-01   1.2541517e-01   1.2332438e-01   1.2128337e-01   1.2031029e-01   1.1916987e-01   1.1742368e-01   1.1686991e-01   1.1421048e-01   1.1123350e-01   1.0863060e-01   1.0468761e-01   1.0006100e-01   9.8587695e-02   9.5567349e-02   9.2542260e-02   9.0036056e-02   8.7243736e-02   8.5482679e-02   8.2558459e-02   8.1641435e-02   7.9549441e-02   7.8082496e-02   7.6505924e-02   7.4407802e-02   7.3604390e-02   7.1936501e-02   7.1093906e-02   6.8858635e-02   6.7767510e-02   6.5956321e-02   6.5307503e-02   6.3362912e-02   6.2948775e-02   6.2243764e-02   6.1554877e-02   6.0272889e-02   5.8639187e-02   5.7697246e-02   5.6399525e-02   5.5586008e-02   5.4030857e-02   5.2982810e-02   5.2438478e-02   5.1458608e-02   5.1500806e-02   5.0886903e-02   5.1193264e-02   5.1552282e-02   5.1698967e-02   5.1916333e-02   5.2123970e-02   5.2561051e-02   5.2957937e-02   5.2735314e-02   5.2534231e-02   5.1971768e-02   5.2796722e-02   5.2638864e-02   5.3341807e-02   5.3477308e-02   5.4417534e-02   5.4339237e-02   5.4859810e-02   5.4755494e-02   5.5691114e-02   5.6158914e-02   5.6475963e-02   5.7255234e-02   5.7216169e-02   5.8597551e-02   5.9197378e-02   6.0530873e-02   6.1702599e-02   6.3233854e-02   6.4727422e-02   6.5298742e-02   6.7958582e-02   7.0066222e-02   7.1390670e-02   7.2950301e-02   7.4329278e-02   7.4355706e-02   7.5028936e-02   7.5498456e-02   7.5927982e-02   7.7007877e-02   7.8178024e-02   7.9916715e-02   8.1677171e-02   8.2768563e-02   8.5183466e-02   8.5479097e-02   8.7651462e-02   8.4065802e-02
   2.0246441e-01   2.0879161e-01   2.0193104e-01   2.0043364e-01   2.0007313e-01   1.9651254e-01   1.9241564e-01   1.8711922e-01   1.8283296e-01   1.8032183e-01   1.7657521e-01   1.7456730e-01   1.7279272e-01   1.6897697e-01   1.6631040e-01   1.6227804e-01   1.5754905e-01   1.5391348e-01   1.5037989e-01   1.4502267e-01   1.4034127e-01   1.3672992e-01   1.3312668e-01   1.2956863e-01   1.2719267e-01   1.2429724e-01   1.2251500e-01   1.1910291e-01   1.1701838e-01   1.1455969e-01   1.1117571e-01   1.0905701e-01   1.0561780e-01   1.0328103e-01   1.0060864e-01   9.8918395e-02   9.6419613e-02   9.5442375e-02   9.4257562e-02   9.2807258e-02   9.1588608e-02   8.8935927e-02   8.8074389e-02   8.6089657e-02   8.5436502e-02   8.3739909e-02   8.2091559e-02   8.1652536e-02   7.9561868e-02   8.0356819e-02   7.6893001e-02   7.8870712e-02   7.6580484e-02   7.7406338e-02   7.6321344e-02   7.6676327e-02   7.6848783e-02   7.6430537e-02   7.6974154e-02   7.6698544e-02   7.7714856e-02   7.7631758e-02   7.7807816e-02   7.7599888e-02   7.7090703e-02   7.7920616e-02   7.8321521e-02   7.9189454e-02   7.9982681e-02   8.1548346e-02   8.2122849e-02   8.3639744e-02   8.4414613e-02   8.5061726e-02   8.6460866e-02   8.6703017e-02   8.7675245e-02   8.8286190e-02   8.9882266e-02   9.1445644e-02   9.3159942e-02   9.5656329e-02   9.8460044e-02   1.0010051e-01   1.0185949e-01   1.0432245e-01   1.0643436e-01   1.0764178e-01   1.0960904e-01   1.1037013e-01   1.1100636e-01   1.1296152e-01   1.1425492e-01   1.1672837e-01   1.1978667e-01   1.2205598e-01   1.2404599e-01   1.2405484e-01   1.2512141e-01   1.2919548e-01   1.2531887e-01
   2.7631223e-01   2.7236234e-01   2.6830379e-01   2.6443533e-01   2.6420498e-01   2.5959182e-01   2.5440377e-01   2.4920878e-01   2.4352693e-01   2.3696412e-01   2.3544582e-01   2.3050756e-01   2.2572555e-01   2.2236131e-01   2.1680067e-01   2.1133766e-01   2.0679712e-01   2.0105770e-01   1.9456624e-01   1.9196396e-01   1.8724034e-01   1.8136288e-01   1.7655566e-01   1.7269725e-01   1.6915188e-01   1.6641352e-01   1.6239807e-01   1.5872106e-01   1.5461241e-01   1.5045389e-01   1.4742611e-01   1.4338202e-01   1.3970110e-01   1.3616326e-01   1.3158976e-01   1.3053774e-01   1.2803234e-01   1.2624362e-01   1.2353883e-01   1.2107935e-01   1.1934447e-01   1.1730129e-01   1.1559849e-01   1.1293275e-01   1.1215783e-01   1.1047558e-01   1.0946032e-01   1.0871479e-01   1.0634706e-01   1.0790995e-01   1.0526132e-01   1.0613729e-01   1.0262763e-01   1.0329400e-01   1.0197761e-01   1.0151794e-01   1.0116054e-01   1.0051866e-01   1.0105117e-01   1.0112117e-01   1.0148550e-01   1.0150671e-01   1.0215930e-01   1.0278362e-01   1.0292810e-01   1.0326134e-01   1.0258582e-01   1.0468881e-01   1.0616258e-01   1.0755821e-01   1.0923168e-01   1.1023477e-01   1.1184147e-01   1.1356108e-01   1.1489605e-01   1.1653701e-01   1.1730821e-01   1.1842458e-01   1.1982092e-01   1.2190714e-01   1.2478237e-01   1.2691444e-01   1.2777328e-01   1.3114000e-01   1.3408567e-01   1.3630367e-01   1.3905182e-01   1.4190017e-01   1.4342016e-01   1.4584009e-01   1.4842363e-01   1.4872660e-01   1.5236881e-01   1.5549744e-01   1.5834739e-01   1.6126484e-01   1.6391167e-01   1.6387642e-01   1.6605471e-01   1.6854620e-01   1.7092316e-01
   3.4604554e-01   3.3384066e-01   3.3028676e-01   3.2794567e-01   3.2451831e-01   3.1942397e-01   3.1566348e-01   3.0992623e-01   3.0278114e-01   2.9775861e-01   2.8914030e-01   2.8432944e-01   2.7800861e-01   2.6983031e-01   2.6526192e-01   2.5905226e-01   2.5231806e-01   2.4806243e-01   2.4245325e-01   2.3616924e-01   2.2979353e-01   2.2603311e-01   2.2083130e-01   2.1473224e-01   2.1117923e-01   2.0605083e-01   2.0072395e-01   1.9588872e-01   1.9009108e-01   1.8653758e-01   1.8140900e-01   1.7685388e-01   1.7243847e-01   1.6879508e-01   1.6565785e-01   1.6218220e-01   1.5758026e-01   1.5512821e-01   1.5170196e-01   1.4978730e-01   1.4625239e-01   1.4443565e-01   1.4168294e-01   1.4078049e-01   1.3858265e-01   1.3694868e-01   1.3583584e-01   1.3504319e-01   1.3471661e-01   1.3352745e-01   1.3189153e-01   1.3153758e-01   1.3012008e-01   1.2883457e-01   1.2693737e-01   1.2635213e-01   1.2536241e-01   1.2551025e-01   1.2423384e-01   1.2484016e-01   1.2452558e-01   1.2561689e-01   1.2547629e-01   1.2650909e-01   1.2675176e-01   1.2877728e-01   1.2968234e-01   1.3040075e-01   1.3117494e-01   1.3303362e-01   1.3474139e-01   1.3699251e-01   1.3804365e-01   1.4064395e-01   1.4250510e-01   1.4475137e-01   1.4686131e-01   1.4793484e-01   1.5073770e-01   1.5271975e-01   1.5373696e-01   1.5668036e-01   1.5964295e-01   1.6227521e-01   1.6413446e-01   1.6743164e-01   1.7046017e-01   1.7259005e-01   1.7691751e-01   1.8014984e-01   1.8255472e-01   1.8735227e-01   1.8965560e-01   1.9344550e-01   1.9653583e-01   1.9855082e-01   2.0143144e-01   2.0326625e-01   2.0425151e-01   2.0661100e-01   2.1401927e-01
   4.1558388e-01   3.9561968e-01   3.9266369e-01   3.9110917e-01   3.8176586e-01   3.7930122e-01   3.7397335e-01   3.6711858e-01   3.6197377e-01   3.5312328e-01   3.4379395e-01   3.3440306e-01   3.2628134e-01   3.1888567e-01   3.1035116e-01   3.0329178e-01   2.9876632e-01   2.9184719e-01   2.8439044e-01   2.7787081e-01   2.7306905e-01   2.6755383e-01   2.6279750e-01   2.5668350e-01   2.4981170e-01   2.4303030e-01   2.3755505e-01   2.3106098e-01   2.2588878e-01   2.2004869e-01   2.1407461e-01   2.0922615e-01   2.0451995e-01   2.0134194e-01   1.9613079e-01   1.9174756e-01   1.8737485e-01   1.8312631e-01   1.7917213e-01   1.7622428e-01   1.7330339e-01   1.7088501e-01   1.6718701e-01   1.6632107e-01   1.6352816e-01   1.6321275e-01   1.6175468e-01   1.6034876e-01   1.6003275e-01   1.5676290e-01   1.5844572e-01   1.5393534e-01   1.5492764e-01   1.5288486e-01   1.5185257e-01   1.5046841e-01   1.4864051e-01   1.4877555e-01   1.4724912e-01   1.4809345e-01   1.4770586e-01   1.4817955e-01   1.4829766e-01   1.4970245e-01   1.5102670e-01   1.5262608e-01   1.5402577e-01   1.5601266e-01   1.5651221e-01   1.5767174e-01   1.5943266e-01   1.6203437e-01   1.6442400e-01   1.6643586e-01   1.6922498e-01   1.7121958e-01   1.7431233e-01   1.7735029e-01   1.7994704e-01   1.8162714e-01   1.8358670e-01   1.8499270e-01   1.8790692e-01   1.9148903e-01   1.9473758e-01   1.9651752e-01   1.9994294e-01   2.0424748e-01   2.0802018e-01   2.1227035e-01   2.1730811e-01   2.2237757e-01   2.2709410e-01   2.2936346e-01   2.3300334e-01   2.3584950e-01   2.3705619e-01   2.4234143e-01   2.4300664e-01   2.4468378e-01   2.5671428e-01
   4.6908299e-01   4.5323250e-01   4.4811717e-01   4.4569481e-01   4.3934573e-01   4.2960884e-01   4.2587103e-01   4.2017545e-01   4.1397891e-01   4.0469183e-01   3.9463547e-01   3.8228655e-01   3.7206278e-01   3.6391399e-01   3.5393719e-01   3.4523368e-01   3.3977431e-01   3.3206822e-01   3.2427481e-01   3.1822266e-01   3.1334469e-01   3.0664301e-01   2.9898791e-01   2.9372459e-01   2.8670383e-01   2.7864953e-01   2.7082905e-01   2.6367353e-01   2.5587188e-01   2.4986407e-01   2.4450429e-01   2.3935266e-01   2.3529840e-01   2.2943677e-01   2.2437299e-01   2.1943272e-01   2.1369827e-01   2.0976436e-01   2.0551983e-01   2.0084828e-01   1.9822798e-01   1.9437024e-01   1.9337827e-01   1.8932949e-01   1.8912853e-01   1.8679069e-01   1.8614281e-01   1.8423485e-01   1.8179376e-01   1.8174666e-01   1.7887040e-01   1.7895834e-01   1.7674165e-01   1.7548459e-01   1.7505582e-01   1.7280284e-01   1.7243547e-01   1.6971347e-01   1.7058710e-01   1.6874960e-01   1.6953117e-01   1.6906420e-01   1.7063178e-01   1.7160438e-01   1.7270662e-01   1.7472453e-01   1.7653571e-01   1.7810493e-01   1.8042369e-01   1.8126411e-01   1.8262334e-01   1.8431577e-01   1.8682944e-01   1.9025184e-01   1.9345535e-01   1.9701471e-01   2.0066654e-01   2.0362259e-01   2.0534442e-01   2.0875532e-01   2.1154942e-01   2.1293534e-01   2.1501611e-01   2.1846395e-01   2.2211655e-01   2.2426380e-01   2.2844190e-01   2.3357452e-01   2.3760851e-01   2.4304254e-01   2.4976726e-01   2.5500795e-01   2.5993035e-01   2.6303438e-01   2.6557567e-01   2.6725199e-01   2.7272334e-01   2.7622743e-01   2.7738846e-01   2.7997212e-01   2.8961904e-01
   5.2359044e-01   5.0306431e-01   5.0149966e-01   4.9622023e-01   4.9034183e-01   4.8025460e-01   4.7425103e-01   4.6831117e-01   4.5885440e-01   4.4991279e-01   4.3795813e-01   4.2674175e-01   4.1502405e-01   4.0276484e-01   3.9483399e-01   3.8536568e-01   3.7414264e-01   3.6747699e-01   3.6173680e-01   3.5521368e-01   3.4769547e-01   3.4055570e-01   3.3325609e-01   3.2477742e-01   3.1781210e-01   3.1015530e-01   3.0114790e-01   2.9304534e-01   2.8580510e-01   2.7932299e-01   2.7370855e-01   2.6761884e-01   2.6066264e-01   2.5542425e-01   2.4964859e-01   2.4379912e-01   2.3930835e-01   2.3379303e-01   2.2889555e-01   2.2497632e-01   2.1967966e-01   2.1781242e-01   2.1370610e-01   2.1358955e-01   2.1050151e-01   2.0834306e-01   2.0630174e-01   2.0480652e-01   2.0365889e-01   2.0127109e-01   1.9967414e-01   1.9867040e-01   1.9729342e-01   1.9608275e-01   1.9380979e-01   1.9329133e-01   1.9210160e-01   1.9190540e-01   1.8909525e-01   1.8958881e-01   1.8834038e-01   1.8999516e-01   1.9024056e-01   1.9176240e-01   1.9354810e-01   1.9460884e-01   1.9678729e-01   1.9863146e-01   2.0046202e-01   2.0314019e-01   2.0529661e-01   2.0686750e-01   2.0900465e-01   2.1209163e-01   2.1563734e-01   2.1985312e-01   2.2305166e-01   2.2592551e-01   2.2958530e-01   2.3246181e-01   2.3546014e-01   2.3857459e-01   2.4080053e-01   2.4255184e-01   2.4523025e-01   2.5088702e-01   2.5539544e-01   2.5904947e-01   2.6551838e-01   2.7163381e-01   2.7748816e-01   2.8382263e-01   2.8838790e-01   2.9337568e-01   2.9616599e-01   2.9897143e-01   3.0437390e-01   3.0752150e-01   3.1038802e-01   3.1059889e-01   3.2319233e-01
   5.7321916e-01   5.5310699e-01   5.4331823e-01   5.3857539e-01   5.3025265e-01   5.2359869e-01   5.1537845e-01   5.0632057e-01   4.9815668e-01   4.8710875e-01   4.7498339e-01   4.6382308e-01   4.5049241e-01   4.3907090e-01   4.2890700e-01   4.1817065e-01   4.0612525e-01   3.9885447e-01   3.9360948e-01   3.8637867e-01   3.7715445e-01   3.6954626e-01   3.6161529e-01   3.5256689e-01   3.4351238e-01   3.3589118e-01   3.2775452e-01   3.1865733e-01   3.1108993e-01   3.0508804e-01   2.9737904e-01   2.9051112e-01   2.8407035e-01   2.7686572e-01   2.7136301e-01   2.6606794e-01   2.5916387e-01   2.5543478e-01   2.4960017e-01   2.4536800e-01   2.4174663e-01   2.3627720e-01   2.3514291e-01   2.3188343e-01   2.2985162e-01   2.2701955e-01   2.2422174e-01   2.2278473e-01   2.2021505e-01   2.1891228e-01   2.1863602e-01   2.1529246e-01   2.1423920e-01   2.1286063e-01   2.1170705e-01   2.1031022e-01   2.0997121e-01   2.0886011e-01   2.0841837e-01   2.0626659e-01   2.0769828e-01   2.0776822e-01   2.0826370e-01   2.0997987e-01   2.1009820e-01   2.1280037e-01   2.1409223e-01   2.1593332e-01   2.1867772e-01   2.2109756e-01   2.2361088e-01   2.2678076e-01   2.2848946e-01   2.3125928e-01   2.3532339e-01   2.3872886e-01   2.4194694e-01   2.4582392e-01   2.4985598e-01   2.5313646e-01   2.5597136e-01   2.6016966e-01   2.6303310e-01   2.6436652e-01   2.6667553e-01   2.7277656e-01   2.7811564e-01   2.8294360e-01   2.8871651e-01   2.9569376e-01   3.0131145e-01   3.0768945e-01   3.1341408e-01   3.1746798e-01   3.2217284e-01   3.2604431e-01   3.2929944e-01   3.3380750e-01   3.3630797e-01   3.4153774e-01   3.5352679e-01
   6.0718097e-01   5.9206738e-01   5.8283990e-01   5.7441272e-01   5.6732114e-01   5.5977434e-01   5.4781557e-01   5.3899281e-01   5.2892865e-01   5.1702584e-01   5.0690514e-01   4.9393753e-01   4.7988954e-01   4.6661839e-01   4.5307543e-01   4.4371518e-01   4.3655544e-01   4.2763411e-01   4.1766527e-01   4.0962109e-01   4.0238504e-01   3.9275672e-01   3.8332680e-01   3.7512883e-01   3.6547407e-01   3.5566160e-01   3.4792702e-01   3.4090776e-01   3.3295211e-01   3.2395698e-01   3.1712090e-01   3.0904584e-01   3.0205216e-01   2.9572858e-01   2.8897220e-01   2.8261990e-01   2.7791517e-01   2.7114364e-01   2.6759986e-01   2.6232341e-01   2.5791315e-01   2.5539393e-01   2.5099941e-01   2.4781100e-01   2.4450065e-01   2.4258062e-01   2.4021164e-01   2.3614476e-01   2.3467549e-01   2.3374318e-01   2.3161476e-01   2.3067052e-01   2.2747698e-01   2.2652727e-01   2.2628280e-01   2.2544361e-01   2.2357852e-01   2.2323798e-01   2.2315116e-01   2.2337384e-01   2.2215575e-01   2.2253361e-01   2.2378586e-01   2.2353634e-01   2.2583180e-01   2.2630602e-01   2.2864134e-01   2.3087084e-01   2.3308256e-01   2.3557492e-01   2.3899425e-01   2.4139373e-01   2.4542530e-01   2.4823173e-01   2.5039723e-01   2.5354628e-01   2.5794164e-01   2.6233924e-01   2.6557644e-01   2.6972262e-01   2.7395851e-01   2.7652051e-01   2.7983492e-01   2.8426710e-01   2.8781709e-01   2.9008619e-01   2.9424653e-01   3.0131831e-01   3.0805778e-01   3.1530347e-01   3.2195573e-01   3.2694071e-01   3.3310397e-01   3.3821398e-01   3.4267311e-01   3.4890788e-01   3.5241598e-01   3.5605207e-01   3.6057160e-01   3.6556562e-01   3.7426263e-01
   6.3709499e-01   6.2307137e-01   6.0904344e-01   5.9988410e-01   5.9184962e-01   5.8562474e-01   5.7330644e-01   5.6209075e-01   5.5003794e-01   5.3987170e-01   5.2804051e-01   5.1449383e-01   5.0290858e-01   4.9024210e-01   4.7604648e-01   4.6412129e-01   4.5700299e-01   4.4738291e-01   4.3774020e-01   4.2799044e-01   4.1908127e-01   4.0929562e-01   4.0019324e-01   3.9017945e-01   3.8165999e-01   3.7190735e-01   3.6333484e-01   3.5696949e-01   3.4853379e-01   3.3977143e-01   3.3067464e-01   3.2387385e-01   3.1582940e-01   3.0879429e-01   3.0265786e-01   2.9634810e-01   2.9033535e-01   2.8578166e-01   2.7944899e-01   2.7634274e-01   2.7223452e-01   2.6797559e-01   2.6426603e-01   2.5901758e-01   2.5684234e-01   2.5341386e-01   2.5094549e-01   2.4840800e-01   2.4476405e-01   2.4387658e-01   2.4310073e-01   2.4030068e-01   2.3859551e-01   2.3723860e-01   2.3684014e-01   2.3561181e-01   2.3533241e-01   2.3374846e-01   2.3483491e-01   2.3505629e-01   2.3505067e-01   2.3493571e-01   2.3434476e-01   2.3606376e-01   2.3638707e-01   2.3819461e-01   2.3976628e-01   2.4171404e-01   2.4410125e-01   2.4740932e-01   2.4969340e-01   2.5382111e-01   2.5735987e-01   2.6078532e-01   2.6250943e-01   2.6565331e-01   2.7002066e-01   2.7343952e-01   2.7806990e-01   2.8177548e-01   2.8607246e-01   2.8981782e-01   2.9386160e-01   2.9797238e-01   3.0221973e-01   3.0462700e-01   3.0989521e-01   3.1699254e-01   3.2313255e-01   3.2879821e-01   3.3580945e-01   3.4176001e-01   3.4680923e-01   3.5306843e-01   3.5874562e-01   3.6524592e-01   3.6785501e-01   3.7187972e-01   3.7673845e-01   3.8467124e-01   3.9257683e-01
   6.5231732e-01   6.4498310e-01   6.2810537e-01   6.1745916e-01   6.0933918e-01   6.0262036e-01   5.9148933e-01   5.7641033e-01   5.6522190e-01   5.5439236e-01   5.4127538e-01   5.2912869e-01   5.1635538e-01   5.0438292e-01   4.9366021e-01   4.8057279e-01   4.6804461e-01   4.5972740e-01   4.5026682e-01   4.3961827e-01   4.2950884e-01   4.2043096e-01   4.0945722e-01   3.9950415e-01   3.9091268e-01   3.8297341e-01   3.7515434e-01   3.6571220e-01   3.5834223e-01   3.4971387e-01   3.4101469e-01   3.3216884e-01   3.2544466e-01   3.1782619e-01   3.1112550e-01   3.0505997e-01   2.9916114e-01   2.9430391e-01   2.8935750e-01   2.8446771e-01   2.8159601e-01   2.7643284e-01   2.7160063e-01   2.6898042e-01   2.6366569e-01   2.6128289e-01   2.5755485e-01   2.5584323e-01   2.5375177e-01   2.4935229e-01   2.4896473e-01   2.4664449e-01   2.4617403e-01   2.4531890e-01   2.4273090e-01   2.4304601e-01   2.4193886e-01   2.4302002e-01   2.4175520e-01   2.4246587e-01   2.4358625e-01   2.4267035e-01   2.4284628e-01   2.4361331e-01   2.4432489e-01   2.4552061e-01   2.4732621e-01   2.4919192e-01   2.5203798e-01   2.5418873e-01   2.5808930e-01   2.6159585e-01   2.6523225e-01   2.6786171e-01   2.7185641e-01   2.7437206e-01   2.7719088e-01   2.8084009e-01   2.8498384e-01   2.9020720e-01   2.9393157e-01   2.9824981e-01   3.0306902e-01   3.0702323e-01   3.1017858e-01   3.1598733e-01   3.2225049e-01   3.2676671e-01   3.3244368e-01   3.3868186e-01   3.4468392e-01   3.5138547e-01   3.5671365e-01   3.6236785e-01   3.7027194e-01   3.7600015e-01   3.7895627e-01   3.8286390e-01   3.8844218e-01   3.9810128e-01   4.0187719e-01
   6.5123182e-01   6.5114105e-01   6.3839461e-01   6.2702049e-01   6.1774954e-01   6.0806269e-01   5.9831692e-01   5.8363634e-01   5.6956569e-01   5.5924982e-01   5.4573245e-01   5.3592072e-01   5.2390619e-01   5.0937035e-01   4.9731234e-01   4.8810719e-01   4.7781745e-01   4.6551551e-01   4.5474661e-01   4.4462544e-01   4.3293027e-01   4.2374108e-01   4.1460259e-01   4.0370593e-01   3.9374481e-01   3.8811775e-01   3.7979895e-01   3.7087527e-01   3.6147604e-01   3.5403681e-01   3.4560215e-01   3.3709429e-01   3.2897657e-01   3.2264902e-01   3.1519255e-01   3.0912539e-01   3.0404756e-01   2.9750736e-01   2.9455981e-01   2.9013274e-01   2.8425187e-01   2.8082350e-01   2.7671286e-01   2.7212926e-01   2.6910541e-01   2.6336116e-01   2.6219373e-01   2.5872168e-01   2.5660676e-01   2.5503725e-01   2.4857604e-01   2.5106351e-01   2.4965433e-01   2.4767339e-01   2.4772324e-01   2.4511904e-01   2.4683696e-01   2.4619798e-01   2.4678338e-01   2.4647538e-01   2.4626906e-01   2.4782046e-01   2.4794482e-01   2.4688414e-01   2.4873089e-01   2.4949280e-01   2.5095019e-01   2.5361448e-01   2.5526367e-01   2.5853723e-01   2.6187677e-01   2.6538943e-01   2.6813339e-01   2.7219934e-01   2.7581597e-01   2.7902890e-01   2.7988219e-01   2.8413709e-01   2.8933802e-01   2.9306316e-01   2.9699908e-01   3.0242069e-01   3.0664140e-01   3.1150361e-01   3.1736945e-01   3.2178728e-01   3.2518750e-01   3.3046088e-01   3.3782404e-01   3.4352017e-01   3.4795603e-01   3.5489867e-01   3.5980836e-01   3.6710286e-01   3.7482114e-01   3.7962221e-01   3.8448935e-01   3.8881389e-01   3.9473820e-01   4.0193429e-01   4.0115992e-01
   6.6298576e-01   6.5217878e-01   6.3747530e-01   6.2520155e-01   6.1762099e-01   6.0711114e-01   5.9618915e-01   5.8266878e-01   5.6811392e-01   5.5562557e-01   5.4446718e-01   5.3279560e-01   5.2018227e-01   5.1070329e-01   5.0099989e-01   4.8872336e-01   4.7426684e-01   4.6344697e-01   4.5406832e-01   4.4281291e-01   4.3188078e-01   4.2101074e-01   4.1163762e-01   4.0231739e-01   3.9462482e-01   3.8589741e-01   3.7816657e-01   3.6980286e-01   3.6090758e-01   3.5198395e-01   3.4480484e-01   3.3676878e-01   3.2872891e-01   3.2159500e-01   3.1499356e-01   3.0890147e-01   3.0347694e-01   2.9942180e-01   2.9360030e-01   2.8975292e-01   2.8489105e-01   2.8030916e-01   2.7684258e-01   2.7230616e-01   2.6794197e-01   2.6577154e-01   2.5952914e-01   2.5907041e-01   2.5589578e-01   2.5226621e-01   2.5328051e-01   2.4820914e-01   2.4856784e-01   2.4831767e-01   2.4547061e-01   2.4754661e-01   2.4581226e-01   2.4655584e-01   2.4694082e-01   2.4683725e-01   2.4689139e-01   2.4768580e-01   2.4792548e-01   2.4902170e-01   2.4877795e-01   2.4998037e-01   2.5113611e-01   2.5331231e-01   2.5571705e-01   2.5859650e-01   2.6178198e-01   2.6433421e-01   2.6818001e-01   2.7189678e-01   2.7525214e-01   2.7819260e-01   2.8147202e-01   2.8384394e-01   2.8772994e-01   2.9191298e-01   2.9681724e-01   3.0170609e-01   3.0696594e-01   3.1084349e-01   3.1542704e-01   3.2278814e-01   3.2842830e-01   3.3218354e-01   3.3592134e-01   3.4204387e-01   3.4757422e-01   3.5297828e-01   3.5927668e-01   3.6671032e-01   3.7372218e-01   3.7919624e-01   3.8450141e-01   3.8773624e-01   3.9416967e-01   4.0246945e-01   4.0807740e-01
   6.4755229e-01   6.4442160e-01   6.2877548e-01   6.1484834e-01   6.0630421e-01   5.9629433e-01   5.8404156e-01   5.7237110e-01   5.5907144e-01   5.4323865e-01   5.3502071e-01   5.2395608e-01   5.1247222e-01   5.0168658e-01   4.8963724e-01   4.8119444e-01   4.7017176e-01   4.5686883e-01   4.4404274e-01   4.3443573e-01   4.2445020e-01   4.1365079e-01   4.0285580e-01   3.9605615e-01   3.8818624e-01   3.7866430e-01   3.7037523e-01   3.6244883e-01   3.5442601e-01   3.4568991e-01   3.3845948e-01   3.3128978e-01   3.2428708e-01   3.1549386e-01   3.1092337e-01   3.0499379e-01   2.9916378e-01   2.9467125e-01   2.9011580e-01   2.8433291e-01   2.8134535e-01   2.7649718e-01   2.7213162e-01   2.6842877e-01   2.6422622e-01   2.6094597e-01   2.5844386e-01   2.5302536e-01   2.5129739e-01   2.5033505e-01   2.4744661e-01   2.4700420e-01   2.4366064e-01   2.4276802e-01   2.4420506e-01   2.4306758e-01   2.4301060e-01   2.4279766e-01   2.4318302e-01   2.4352889e-01   2.4438190e-01   2.4353279e-01   2.4503341e-01   2.4546845e-01   2.4612438e-01   2.4715792e-01   2.4873384e-01   2.4906509e-01   2.5279551e-01   2.5481595e-01   2.5750703e-01   2.5990793e-01   2.6364722e-01   2.6686581e-01   2.7020227e-01   2.7335372e-01   2.7760457e-01   2.8032813e-01   2.8227488e-01   2.8726094e-01   2.9223127e-01   2.9673394e-01   3.0074763e-01   3.0693834e-01   3.1343779e-01   3.1822929e-01   3.2138623e-01   3.2694682e-01   3.3157724e-01   3.3689156e-01   3.4205869e-01   3.4551614e-01   3.5382637e-01   3.6048972e-01   3.6634657e-01   3.7263676e-01   3.7758555e-01   3.8145447e-01   3.8882851e-01   3.9751789e-01   3.9848025e-01
   6.2927448e-01   6.2431366e-01   6.1205498e-01   5.9964496e-01   5.8712225e-01   5.7593351e-01   5.6441005e-01   5.5510894e-01   5.4179269e-01   5.2803222e-01   5.1785194e-01   5.0606066e-01   4.9607845e-01   4.8763888e-01   4.7875677e-01   4.6707550e-01   4.5382296e-01   4.4305358e-01   4.3199469e-01   4.2016936e-01   4.1073477e-01   4.0009614e-01   3.9106854e-01   3.8369690e-01   3.7531730e-01   3.6663921e-01   3.5783447e-01   3.5021961e-01   3.4313251e-01   3.3590566e-01   3.2725089e-01   3.2160885e-01   3.1490315e-01   3.0781194e-01   3.0128812e-01   2.9712792e-01   2.9127258e-01   2.8606056e-01   2.8163610e-01   2.7713140e-01   2.7238803e-01   2.6909296e-01   2.6372305e-01   2.6082292e-01   2.5751282e-01   2.5279792e-01   2.5066921e-01   2.4705155e-01   2.4405150e-01   2.4282442e-01   2.4051629e-01   2.3922230e-01   2.3773563e-01   2.3630281e-01   2.3683826e-01   2.3581789e-01   2.3652218e-01   2.3646714e-01   2.3562902e-01   2.3721376e-01   2.3698805e-01   2.3785961e-01   2.3812005e-01   2.3891721e-01   2.3991209e-01   2.4145781e-01   2.4156184e-01   2.4367468e-01   2.4587623e-01   2.4822403e-01   2.4956832e-01   2.5325476e-01   2.5577267e-01   2.5850791e-01   2.6143205e-01   2.6530920e-01   2.6891060e-01   2.7235721e-01   2.7474552e-01   2.7836928e-01   2.8337356e-01   2.8736377e-01   2.9314182e-01   2.9827467e-01   3.0291649e-01   3.0946618e-01   3.1489766e-01   3.1842668e-01   3.2165599e-01   3.2581402e-01   3.3149403e-01   3.3616754e-01   3.4310394e-01   3.4992362e-01   3.5430478e-01   3.6010035e-01   3.6573274e-01   3.7219466e-01   3.7851330e-01   3.8510019e-01   3.8702835e-01
   6.0535936e-01   5.9880635e-01   5.8842657e-01   5.7466065e-01   5.6328914e-01   5.5239019e-01   5.4082111e-01   5.3025183e-01   5.1733848e-01   5.0594349e-01   4.9384098e-01   4.8423518e-01   4.7627193e-01   4.6650958e-01   4.5575456e-01   4.4681949e-01   4.3676721e-01   4.2426355e-01   4.1284491e-01   4.0165785e-01   3.9188565e-01   3.8274493e-01   3.7533530e-01   3.6616691e-01   3.5897301e-01   3.5089225e-01   3.4285927e-01   3.3447458e-01   3.2808310e-01   3.2098603e-01   3.1416990e-01   3.0701843e-01   3.0177653e-01   2.9540722e-01   2.8990701e-01   2.8448464e-01   2.8003609e-01   2.7415548e-01   2.6990406e-01   2.6577717e-01   2.6126854e-01   2.5700512e-01   2.5345363e-01   2.4945501e-01   2.4650294e-01   2.4366925e-01   2.3857354e-01   2.3806449e-01   2.3483277e-01   2.3105290e-01   2.3142210e-01   2.2772561e-01   2.2827721e-01   2.2826244e-01   2.2551007e-01   2.2706627e-01   2.2654773e-01   2.2635874e-01   2.2644613e-01   2.2668483e-01   2.2760202e-01   2.2818450e-01   2.2883808e-01   2.2910778e-01   2.3106134e-01   2.3168309e-01   2.3299977e-01   2.3412384e-01   2.3626754e-01   2.3750124e-01   2.4019017e-01   2.4248097e-01   2.4525741e-01   2.4740907e-01   2.5100126e-01   2.5429562e-01   2.5774526e-01   2.6047029e-01   2.6440679e-01   2.6672460e-01   2.7067776e-01   2.7533141e-01   2.8063197e-01   2.8591840e-01   2.9212405e-01   2.9651463e-01   3.0006320e-01   3.0513989e-01   3.0936086e-01   3.1232219e-01   3.1659882e-01   3.2245778e-01   3.2789359e-01   3.3451533e-01   3.3967770e-01   3.4555946e-01   3.5094839e-01   3.5675253e-01   3.6394353e-01   3.6930488e-01   3.7209365e-01
   5.6864615e-01   5.6631670e-01   5.5568430e-01   5.4386960e-01   5.3244827e-01   5.2111258e-01   5.1022930e-01   4.9924081e-01   4.8839213e-01   4.7872559e-01   4.6605464e-01   4.5774915e-01   4.4936699e-01   4.4042285e-01   4.3265001e-01   4.2137270e-01   4.1102601e-01   4.0089423e-01   3.9047853e-01   3.7985275e-01   3.6964260e-01   3.6167737e-01   3.5480392e-01   3.4594221e-01   3.3803202e-01   3.3096683e-01   3.2384899e-01   3.1658233e-01   3.0931227e-01   3.0307844e-01   2.9678623e-01   2.9016587e-01   2.8470449e-01   2.7961596e-01   2.7518321e-01   2.6970835e-01   2.6448636e-01   2.5959719e-01   2.5524117e-01   2.5131389e-01   2.4736680e-01   2.4266302e-01   2.3999627e-01   2.3642559e-01   2.3248988e-01   2.3009269e-01   2.2745663e-01   2.2414697e-01   2.2230664e-01   2.1985948e-01   2.1741108e-01   2.1712096e-01   2.1574323e-01   2.1514120e-01   2.1502159e-01   2.1425606e-01   2.1411498e-01   2.1434257e-01   2.1485014e-01   2.1426485e-01   2.1544878e-01   2.1619249e-01   2.1666520e-01   2.1715734e-01   2.1847988e-01   2.2011722e-01   2.2156505e-01   2.2199320e-01   2.2341221e-01   2.2472373e-01   2.2720938e-01   2.2938332e-01   2.3165064e-01   2.3459108e-01   2.3748361e-01   2.4033386e-01   2.4318234e-01   2.4644975e-01   2.5043930e-01   2.5278503e-01   2.5591608e-01   2.6071150e-01   2.6574229e-01   2.7076436e-01   2.7526875e-01   2.7985407e-01   2.8549381e-01   2.8854011e-01   2.9238707e-01   2.9575061e-01   2.9909632e-01   3.0535857e-01   3.0983100e-01   3.1521556e-01   3.2065738e-01   3.2617205e-01   3.3183885e-01   3.3769011e-01   3.4375720e-01   3.4923470e-01   3.4943398e-01
   5.2612758e-01   5.2809230e-01   5.1788391e-01   5.0902368e-01   4.9691676e-01   4.8338845e-01   4.7580400e-01   4.6506244e-01   4.5551036e-01   4.4660294e-01   4.3352072e-01   4.2584227e-01   4.1878978e-01   4.1096991e-01   4.0219525e-01   3.9263230e-01   3.8403542e-01   3.7400633e-01   3.6405987e-01   3.5382355e-01   3.4391169e-01   3.3789240e-01   3.3030447e-01   3.2239305e-01   3.1408055e-01   3.0781235e-01   3.0088523e-01   2.9449852e-01   2.8802882e-01   2.8255404e-01   2.7697483e-01   2.7176605e-01   2.6590861e-01   2.6157095e-01   2.5726083e-01   2.5229290e-01   2.4640732e-01   2.4290197e-01   2.3862678e-01   2.3400153e-01   2.3061949e-01   2.2744505e-01   2.2328466e-01   2.2117812e-01   2.1756469e-01   2.1425489e-01   2.1300859e-01   2.0941051e-01   2.0781789e-01   2.0623926e-01   2.0117068e-01   2.0314742e-01   2.0233212e-01   2.0070817e-01   2.0139204e-01   1.9977532e-01   2.0005478e-01   2.0078183e-01   2.0010233e-01   2.0107234e-01   2.0091264e-01   2.0157524e-01   2.0266448e-01   2.0373302e-01   2.0389861e-01   2.0608205e-01   2.0745380e-01   2.0829990e-01   2.0903551e-01   2.1107617e-01   2.1246992e-01   2.1442000e-01   2.1596970e-01   2.1853013e-01   2.2095933e-01   2.2389365e-01   2.2630939e-01   2.3010604e-01   2.3349768e-01   2.3670195e-01   2.3842694e-01   2.4321263e-01   2.4820359e-01   2.5278956e-01   2.5754822e-01   2.6145557e-01   2.6568385e-01   2.6950972e-01   2.7288102e-01   2.7555451e-01   2.7856504e-01   2.8519062e-01   2.8919490e-01   2.9382663e-01   2.9923794e-01   3.0268445e-01   3.0979547e-01   3.1612815e-01   3.2041334e-01   3.2567657e-01   3.2324994e-01
   4.9519318e-01   4.8723634e-01   4.7961462e-01   4.6890051e-01   4.5857866e-01   4.4763820e-01   4.3786859e-01   4.2826491e-01   4.1984952e-01   4.1039259e-01   4.0198970e-01   3.9341518e-01   3.8644017e-01   3.7854784e-01   3.6977804e-01   3.6197365e-01   3.5338273e-01   3.4398633e-01   3.3472890e-01   3.2659357e-01   3.1882788e-01   3.1072358e-01   3.0427222e-01   2.9695118e-01   2.9013896e-01   2.8302717e-01   2.7747239e-01   2.7146165e-01   2.6556848e-01   2.5953900e-01   2.5505217e-01   2.5014067e-01   2.4549856e-01   2.4082347e-01   2.3714862e-01   2.3276401e-01   2.2814335e-01   2.2370884e-01   2.2032687e-01   2.1596844e-01   2.1255868e-01   2.0981821e-01   2.0647836e-01   2.0330095e-01   2.0085783e-01   1.9827141e-01   1.9574965e-01   1.9448744e-01   1.9079119e-01   1.8928029e-01   1.8960904e-01   1.8632284e-01   1.8586700e-01   1.8647152e-01   1.8510021e-01   1.8515168e-01   1.8458399e-01   1.8464332e-01   1.8510565e-01   1.8551803e-01   1.8563894e-01   1.8602995e-01   1.8737039e-01   1.8788028e-01   1.8920286e-01   1.9028161e-01   1.9154738e-01   1.9219399e-01   1.9344621e-01   1.9463896e-01   1.9620318e-01   1.9740348e-01   1.9974467e-01   2.0181308e-01   2.0420248e-01   2.0623563e-01   2.0937142e-01   2.1220262e-01   2.1548748e-01   2.1813489e-01   2.2165307e-01   2.2479824e-01   2.2846495e-01   2.3290094e-01   2.3741672e-01   2.4119583e-01   2.4472818e-01   2.4875937e-01   2.5214284e-01   2.5499141e-01   2.5869078e-01   2.6232789e-01   2.6685725e-01   2.7077538e-01   2.7556490e-01   2.8035949e-01   2.8598509e-01   2.9128623e-01   2.9686968e-01   3.0042233e-01   3.0439383e-01
   4.5053813e-01   4.4379214e-01   4.3758444e-01   4.2836084e-01   4.1714995e-01   4.0757574e-01   3.9778159e-01   3.8922584e-01   3.8096492e-01   3.7319599e-01   3.6632083e-01   3.5762469e-01   3.5047806e-01   3.4376300e-01   3.3715149e-01   3.2902304e-01   3.2022910e-01   3.1348740e-01   3.0507150e-01   2.9665981e-01   2.9046746e-01   2.8262911e-01   2.7647010e-01   2.6976252e-01   2.6372938e-01   2.5752710e-01   2.5196575e-01   2.4692396e-01   2.4164250e-01   2.3632740e-01   2.3190597e-01   2.2779345e-01   2.2416705e-01   2.1991692e-01   2.1553989e-01   2.1199143e-01   2.0820964e-01   2.0414965e-01   2.0038717e-01   1.9713383e-01   1.9373815e-01   1.9082197e-01   1.8830443e-01   1.8484504e-01   1.8316828e-01   1.8099200e-01   1.7769006e-01   1.7698197e-01   1.7488183e-01   1.7289418e-01   1.7258634e-01   1.7085237e-01   1.6975011e-01   1.6978445e-01   1.6828310e-01   1.6883496e-01   1.6870098e-01   1.6787949e-01   1.6883026e-01   1.6888163e-01   1.6933066e-01   1.6983945e-01   1.7054823e-01   1.7169485e-01   1.7279319e-01   1.7356790e-01   1.7434627e-01   1.7582760e-01   1.7700016e-01   1.7753233e-01   1.7874861e-01   1.7988056e-01   1.8189474e-01   1.8391405e-01   1.8580903e-01   1.8796028e-01   1.9061491e-01   1.9307867e-01   1.9613866e-01   1.9862194e-01   2.0234954e-01   2.0442337e-01   2.0846252e-01   2.1253099e-01   2.1534664e-01   2.1970285e-01   2.2343753e-01   2.2610756e-01   2.2894296e-01   2.3211240e-01   2.3599395e-01   2.3876963e-01   2.4234947e-01   2.4627810e-01   2.5045671e-01   2.5539989e-01   2.6024795e-01   2.6614687e-01   2.7086562e-01   2.7361880e-01   2.7696869e-01
   4.0345411e-01   3.9973334e-01   3.9377810e-01   3.8570022e-01   3.7453746e-01   3.6583215e-01   3.5694312e-01   3.5025509e-01   3.4285818e-01   3.3594823e-01   3.2976949e-01   3.2240982e-01   3.1566189e-01   3.0915872e-01   3.0172394e-01   2.9533334e-01   2.8871259e-01   2.8092899e-01   2.7383608e-01   2.6802066e-01   2.6155044e-01   2.5467179e-01   2.4807678e-01   2.4260208e-01   2.3705000e-01   2.3159526e-01   2.2592483e-01   2.2163955e-01   2.1698967e-01   2.1284144e-01   2.0829581e-01   2.0512366e-01   2.0166243e-01   1.9795868e-01   1.9372347e-01   1.9072534e-01   1.8741153e-01   1.8396579e-01   1.7991915e-01   1.7764520e-01   1.7449638e-01   1.7145806e-01   1.6930168e-01   1.6686315e-01   1.6437645e-01   1.6281884e-01   1.6114269e-01   1.5851130e-01   1.5758677e-01   1.5680416e-01   1.5459054e-01   1.5468453e-01   1.5300947e-01   1.5210796e-01   1.5255387e-01   1.5187591e-01   1.5159408e-01   1.5154980e-01   1.5178435e-01   1.5201222e-01   1.5250523e-01   1.5332978e-01   1.5330552e-01   1.5476342e-01   1.5563004e-01   1.5653551e-01   1.5696729e-01   1.5846759e-01   1.5947153e-01   1.6029050e-01   1.6089396e-01   1.6252009e-01   1.6374000e-01   1.6546242e-01   1.6682055e-01   1.6928446e-01   1.7151547e-01   1.7390580e-01   1.7622213e-01   1.7925641e-01   1.8241218e-01   1.8520210e-01   1.8740815e-01   1.9062546e-01   1.9446169e-01   1.9745854e-01   2.0012423e-01   2.0365658e-01   2.0652609e-01   2.0946311e-01   2.1275826e-01   2.1523553e-01   2.1831805e-01   2.2179433e-01   2.2490431e-01   2.2933418e-01   2.3373504e-01   2.3971484e-01   2.4377955e-01   2.4646358e-01   2.4803125e-01
   3.5647714e-01   3.5591516e-01   3.5050819e-01   3.4258641e-01   3.3394242e-01   3.2598163e-01   3.1743723e-01   3.1105179e-01   3.0419105e-01   2.9825443e-01   2.9238841e-01   2.8706452e-01   2.8008363e-01   2.7412479e-01   2.6823553e-01   2.6198372e-01   2.5580659e-01   2.4941341e-01   2.4335462e-01   2.3840537e-01   2.3193911e-01   2.2626309e-01   2.2047648e-01   2.1524526e-01   2.1032128e-01   2.0577191e-01   2.0117078e-01   1.9687251e-01   1.9303943e-01   1.8913442e-01   1.8528261e-01   1.8209641e-01   1.7919750e-01   1.7582855e-01   1.7260810e-01   1.6933123e-01   1.6675240e-01   1.6364330e-01   1.6043411e-01   1.5770826e-01   1.5539693e-01   1.5260455e-01   1.5015602e-01   1.4874348e-01   1.4640323e-01   1.4475202e-01   1.4337892e-01   1.4099895e-01   1.4055935e-01   1.3966752e-01   1.3661549e-01   1.3757757e-01   1.3687225e-01   1.3516978e-01   1.3562998e-01   1.3530256e-01   1.3491574e-01   1.3529656e-01   1.3470631e-01   1.3524462e-01   1.3595408e-01   1.3625226e-01   1.3686255e-01   1.3770126e-01   1.3871484e-01   1.3920162e-01   1.4014856e-01   1.4094954e-01   1.4202993e-01   1.4264854e-01   1.4323440e-01   1.4454231e-01   1.4591285e-01   1.4727174e-01   1.4885598e-01   1.5064146e-01   1.5247305e-01   1.5455532e-01   1.5684594e-01   1.5948369e-01   1.6192155e-01   1.6499732e-01   1.6666121e-01   1.6951508e-01   1.7254105e-01   1.7525264e-01   1.7826599e-01   1.8085273e-01   1.8343873e-01   1.8663282e-01   1.8884706e-01   1.9131367e-01   1.9384114e-01   1.9712428e-01   2.0005667e-01   2.0445870e-01   2.0846843e-01   2.1297978e-01   2.1701163e-01   2.1944832e-01   2.1915358e-01
   3.1894566e-01   3.1252139e-01   3.0748996e-01   3.0076396e-01   2.9357147e-01   2.8567947e-01   2.7915474e-01   2.7296767e-01   2.6672755e-01   2.6183698e-01   2.5742569e-01   2.5213348e-01   2.4529974e-01   2.4015309e-01   2.3544022e-01   2.2978822e-01   2.2395351e-01   2.1915993e-01   2.1421792e-01   2.0922345e-01   2.0416062e-01   1.9891118e-01   1.9375026e-01   1.8874025e-01   1.8473059e-01   1.8054871e-01   1.7648903e-01   1.7226840e-01   1.6930735e-01   1.6628909e-01   1.6335501e-01   1.6019201e-01   1.5722699e-01   1.5445975e-01   1.5189042e-01   1.4899728e-01   1.4628735e-01   1.4381213e-01   1.4133473e-01   1.3847617e-01   1.3652675e-01   1.3432628e-01   1.3208807e-01   1.3056111e-01   1.2896449e-01   1.2697429e-01   1.2570371e-01   1.2500456e-01   1.2308412e-01   1.2235585e-01   1.2237640e-01   1.2046716e-01   1.1995455e-01   1.1993419e-01   1.1889626e-01   1.1878094e-01   1.1882620e-01   1.1879779e-01   1.1869667e-01   1.1899000e-01   1.1952628e-01   1.1974681e-01   1.2065097e-01   1.2111606e-01   1.2180493e-01   1.2262742e-01   1.2346699e-01   1.2392624e-01   1.2476373e-01   1.2569377e-01   1.2663421e-01   1.2735181e-01   1.2828138e-01   1.2903756e-01   1.3078488e-01   1.3231796e-01   1.3407161e-01   1.3567391e-01   1.3802013e-01   1.4031506e-01   1.4277129e-01   1.4500383e-01   1.4711092e-01   1.4913228e-01   1.5117186e-01   1.5403362e-01   1.5662794e-01   1.5856656e-01   1.6085125e-01   1.6409880e-01   1.6644783e-01   1.6813309e-01   1.7013101e-01   1.7310879e-01   1.7604318e-01   1.7923659e-01   1.8332304e-01   1.8703902e-01   1.9041792e-01   1.9270172e-01   1.9604697e-01
   2.7688521e-01   2.7086808e-01   2.6637013e-01   2.6154520e-01   2.5527783e-01   2.4824924e-01   2.4199643e-01   2.3675112e-01   2.3189266e-01   2.2770977e-01   2.2352210e-01   2.1876246e-01   2.1379588e-01   2.0858674e-01   2.0349459e-01   1.9906211e-01   1.9462233e-01   1.8961422e-01   1.8601002e-01   1.8152371e-01   1.7727112e-01   1.7266227e-01   1.6810640e-01   1.6398578e-01   1.6012014e-01   1.5673326e-01   1.5336994e-01   1.5015207e-01   1.4692844e-01   1.4418850e-01   1.4172605e-01   1.3912207e-01   1.3630694e-01   1.3419927e-01   1.3183564e-01   1.2936945e-01   1.2671667e-01   1.2489489e-01   1.2280307e-01   1.2062072e-01   1.1833529e-01   1.1671226e-01   1.1505455e-01   1.1314482e-01   1.1218524e-01   1.1056920e-01   1.0895215e-01   1.0875421e-01   1.0744506e-01   1.0651341e-01   1.0627893e-01   1.0520653e-01   1.0443139e-01   1.0439832e-01   1.0316715e-01   1.0329482e-01   1.0349695e-01   1.0303719e-01   1.0343042e-01   1.0344333e-01   1.0365055e-01   1.0438717e-01   1.0484435e-01   1.0538422e-01   1.0560815e-01   1.0655534e-01   1.0725125e-01   1.0793183e-01   1.0834138e-01   1.0932094e-01   1.1004160e-01   1.1059064e-01   1.1149155e-01   1.1269178e-01   1.1383809e-01   1.1512868e-01   1.1641684e-01   1.1807667e-01   1.1986985e-01   1.2197496e-01   1.2410579e-01   1.2588887e-01   1.2798373e-01   1.2914151e-01   1.3154819e-01   1.3358636e-01   1.3547106e-01   1.3793069e-01   1.4033417e-01   1.4256239e-01   1.4466618e-01   1.4641962e-01   1.4809159e-01   1.5027353e-01   1.5267302e-01   1.5583695e-01   1.5947691e-01   1.6266932e-01   1.6498631e-01   1.6703638e-01   1.7018547e-01
   2.3694766e-01   2.3246202e-01   2.2887685e-01   2.2424394e-01   2.1908249e-01   2.1246096e-01   2.0781631e-01   2.0308545e-01   1.9903096e-01   1.9536592e-01   1.9149353e-01   1.8750867e-01   1.8349797e-01   1.7859395e-01   1.7432226e-01   1.7061654e-01   1.6661114e-01   1.6296404e-01   1.5965524e-01   1.5582201e-01   1.5188495e-01   1.4815370e-01   1.4442006e-01   1.4076349e-01   1.3722563e-01   1.3442452e-01   1.3144277e-01   1.2866026e-01   1.2579110e-01   1.2398057e-01   1.2180622e-01   1.1939754e-01   1.1698531e-01   1.1501383e-01   1.1312353e-01   1.1102576e-01   1.0888644e-01   1.0712174e-01   1.0543763e-01   1.0366417e-01   1.0162386e-01   1.0026949e-01   9.8838130e-02   9.7200838e-02   9.6140767e-02   9.5020779e-02   9.3916863e-02   9.3162371e-02   9.2435413e-02   9.1477867e-02   9.0972209e-02   9.0454676e-02   8.9767640e-02   8.9452423e-02   8.9103108e-02   8.8720137e-02   8.8735930e-02   8.8547000e-02   8.8838692e-02   8.9020315e-02   8.9035553e-02   8.9711505e-02   9.0084929e-02   9.0497459e-02   9.0803265e-02   9.1514858e-02   9.2206520e-02   9.2671654e-02   9.3047454e-02   9.3887369e-02   9.4747227e-02   9.5357344e-02   9.5636897e-02   9.6700860e-02   9.7659657e-02   9.8874309e-02   9.9875873e-02   1.0148521e-01   1.0305473e-01   1.0480281e-01   1.0643203e-01   1.0826052e-01   1.0996378e-01   1.1125270e-01   1.1277505e-01   1.1454926e-01   1.1626844e-01   1.1823976e-01   1.2053133e-01   1.2228773e-01   1.2405426e-01   1.2574145e-01   1.2723838e-01   1.2895388e-01   1.3122267e-01   1.3341021e-01   1.3691278e-01   1.3949064e-01   1.4177488e-01   1.4339737e-01   1.4563359e-01
   2.0021579e-01   1.9767057e-01   1.9471341e-01   1.8996274e-01   1.8573779e-01   1.8103731e-01   1.7646195e-01   1.7215204e-01   1.6881095e-01   1.6567406e-01   1.6251669e-01   1.5910889e-01   1.5545801e-01   1.5122542e-01   1.4805829e-01   1.4444741e-01   1.4087952e-01   1.3852171e-01   1.3509660e-01   1.3204397e-01   1.2890699e-01   1.2575592e-01   1.2259610e-01   1.1940061e-01   1.1639572e-01   1.1389376e-01   1.1161443e-01   1.0940400e-01   1.0700632e-01   1.0498077e-01   1.0323542e-01   1.0126131e-01   9.9359863e-02   9.7416923e-02   9.5932772e-02   9.4234338e-02   9.2605856e-02   9.0749648e-02   8.9504426e-02   8.7945822e-02   8.6437207e-02   8.4982936e-02   8.3910883e-02   8.2800065e-02   8.1368635e-02   8.0714413e-02   8.0074333e-02   7.8808411e-02   7.8762106e-02   7.8187021e-02   7.6883808e-02   7.7102739e-02   7.6701416e-02   7.5701721e-02   7.5889846e-02   7.5431433e-02   7.5141190e-02   7.5480509e-02   7.5432978e-02   7.5530193e-02   7.5750338e-02   7.6107557e-02   7.6582497e-02   7.6756519e-02   7.7350238e-02   7.7727930e-02   7.8268794e-02   7.8576817e-02   7.9210155e-02   7.9750016e-02   8.0427884e-02   8.0854031e-02   8.1402442e-02   8.2357643e-02   8.3115853e-02   8.3923715e-02   8.4892826e-02   8.6177441e-02   8.7624329e-02   8.9032441e-02   9.0432307e-02   9.1855790e-02   9.3127510e-02   9.4729695e-02   9.5437305e-02   9.7116775e-02   9.8835079e-02   1.0017825e-01   1.0221098e-01   1.0388383e-01   1.0539371e-01   1.0672747e-01   1.0799545e-01   1.0938775e-01   1.1145846e-01   1.1374139e-01   1.1613044e-01   1.1820175e-01   1.2061789e-01   1.2195539e-01   1.2305439e-01
   1.6930541e-01   1.6636292e-01   1.6324819e-01   1.5967523e-01   1.5571657e-01   1.5187009e-01   1.4805620e-01   1.4432717e-01   1.4173298e-01   1.3902484e-01   1.3629282e-01   1.3336839e-01   1.3023469e-01   1.2715667e-01   1.2378197e-01   1.2084171e-01   1.1837767e-01   1.1597889e-01   1.1328650e-01   1.1069153e-01   1.0808916e-01   1.0532436e-01   1.0272857e-01   1.0025778e-01   9.7809875e-02   9.5424413e-02   9.3615648e-02   9.1656037e-02   8.9859487e-02   8.8074287e-02   8.6511297e-02   8.4896429e-02   8.3426634e-02   8.1853911e-02   8.0302310e-02   7.8959885e-02   7.7639562e-02   7.6251920e-02   7.4966613e-02   7.3771678e-02   7.2732163e-02   7.1376893e-02   7.0432046e-02   6.9525863e-02   6.8320148e-02   6.7837800e-02   6.7226889e-02   6.6350833e-02   6.5991285e-02   6.5556196e-02   6.5062406e-02   6.4599584e-02   6.4324519e-02   6.3730861e-02   6.3679794e-02   6.3518600e-02   6.3082837e-02   6.3356220e-02   6.3408146e-02   6.3452160e-02   6.3812650e-02   6.3861924e-02   6.4192960e-02   6.4516503e-02   6.4904607e-02   6.5172432e-02   6.5565676e-02   6.6104190e-02   6.6587209e-02   6.6910239e-02   6.7467360e-02   6.7986877e-02   6.8557616e-02   6.9073882e-02   6.9800039e-02   7.0374013e-02   7.1409447e-02   7.2416263e-02   7.3528540e-02   7.4623407e-02   7.5927049e-02   7.7059534e-02   7.8223409e-02   7.9416207e-02   8.0293787e-02   8.1366503e-02   8.2681482e-02   8.4288082e-02   8.5742953e-02   8.7171160e-02   8.8462584e-02   8.9631292e-02   9.0778667e-02   9.1756321e-02   9.3591169e-02   9.5445857e-02   9.7387128e-02   9.9372010e-02   1.0114090e-01   1.0263572e-01   1.0404523e-01
   1.4109416e-01   1.3805521e-01   1.3545009e-01   1.3232776e-01   1.2900488e-01   1.2604605e-01   1.2282338e-01   1.1989421e-01   1.1756982e-01   1.1523783e-01   1.1290590e-01   1.1034112e-01   1.0795460e-01   1.0552941e-01   1.0227378e-01   1.0023803e-01   9.8265751e-02   9.5931127e-02   9.3967518e-02   9.1650243e-02   8.9534940e-02   8.7366958e-02   8.5298411e-02   8.3224114e-02   8.1156997e-02   7.9143817e-02   7.7574187e-02   7.5975788e-02   7.4634548e-02   7.3165821e-02   7.1642905e-02   7.0447499e-02   6.9107040e-02   6.7835789e-02   6.6498815e-02   6.5511329e-02   6.4426628e-02   6.3335028e-02   6.2037293e-02   6.1184352e-02   6.0373415e-02   5.9338299e-02   5.8354632e-02   5.7643880e-02   5.6915957e-02   5.6175766e-02   5.5739656e-02   5.5423963e-02   5.4575003e-02   5.4253681e-02   5.4251961e-02   5.3450181e-02   5.3223143e-02   5.3277426e-02   5.2807086e-02   5.2642989e-02   5.2550282e-02   5.2533757e-02   5.2592742e-02   5.2748362e-02   5.2991413e-02   5.3019742e-02   5.3169407e-02   5.3627812e-02   5.3898211e-02   5.4192394e-02   5.4373675e-02   5.4841481e-02   5.5207140e-02   5.5666927e-02   5.5959006e-02   5.6521626e-02   5.6973096e-02   5.7321423e-02   5.7950326e-02   5.8491592e-02   5.9339668e-02   6.0214782e-02   6.1088248e-02   6.1987442e-02   6.2963888e-02   6.3865287e-02   6.4953715e-02   6.5745050e-02   6.6808605e-02   6.7527161e-02   6.8371931e-02   7.0041250e-02   7.1118201e-02   7.2179020e-02   7.3342787e-02   7.4353334e-02   7.5364456e-02   7.6319098e-02   7.7676621e-02   7.9265543e-02   8.0715929e-02   8.2370042e-02   8.3935518e-02   8.5178379e-02   8.6700940e-02
   1.1565394e-01   1.1318728e-01   1.1107707e-01   1.0851547e-01   1.0582369e-01   1.0354523e-01   1.0057183e-01   9.8422378e-02   9.6406864e-02   9.4529879e-02   9.2483028e-02   9.0407803e-02   8.8426161e-02   8.6330496e-02   8.4162348e-02   8.1955083e-02   8.0427522e-02   7.8701157e-02   7.6921153e-02   7.5104116e-02   7.3355178e-02   7.1668201e-02   6.9904829e-02   6.8173959e-02   6.6583244e-02   6.5059624e-02   6.3601388e-02   6.2476238e-02   6.1251320e-02   5.9922081e-02   5.8654570e-02   5.7751085e-02   5.6725510e-02   5.5646039e-02   5.4558327e-02   5.3652833e-02   5.2830486e-02   5.1917292e-02   5.0947847e-02   5.0200421e-02   4.9505549e-02   4.8783602e-02   4.7907175e-02   4.7249553e-02   4.6862592e-02   4.6181030e-02   4.5713447e-02   4.5506180e-02   4.4911458e-02   4.4614499e-02   4.4483682e-02   4.4082986e-02   4.3717288e-02   4.3742315e-02   4.3365797e-02   4.3243493e-02   4.3311447e-02   4.3084208e-02   4.3176925e-02   4.3393823e-02   4.3472344e-02   4.3584020e-02   4.3660346e-02   4.3975110e-02   4.4239211e-02   4.4418087e-02   4.4608678e-02   4.4997650e-02   4.5382022e-02   4.5692866e-02   4.5853795e-02   4.6339550e-02   4.6865272e-02   4.7255533e-02   4.7555906e-02   4.8132524e-02   4.8721583e-02   4.9389786e-02   5.0113404e-02   5.0907308e-02   5.1624733e-02   5.2411245e-02   5.3220679e-02   5.3990340e-02   5.4755702e-02   5.5234369e-02   5.6337765e-02   5.7337241e-02   5.8294148e-02   5.9185024e-02   6.0136262e-02   6.1040305e-02   6.1832661e-02   6.2694834e-02   6.3637278e-02   6.5144494e-02   6.6219534e-02   6.7575152e-02   6.8845369e-02   6.9842676e-02   7.1064919e-02
   9.3587358e-02   9.1751317e-02   9.0015542e-02   8.7933235e-02   8.5806667e-02   8.3815027e-02   8.1715332e-02   7.9925050e-02   7.8319628e-02   7.6627934e-02   7.4912921e-02   7.3339343e-02   7.1640330e-02   6.9785073e-02   6.8309183e-02   6.6556269e-02   6.5162142e-02   6.3787027e-02   6.2216017e-02   6.0879565e-02   5.9426513e-02   5.8060173e-02   5.6628920e-02   5.5385033e-02   5.4026588e-02   5.2814868e-02   5.1512724e-02   5.0565594e-02   4.9677111e-02   4.8676287e-02   4.7704807e-02   4.6736769e-02   4.5949483e-02   4.5084862e-02   4.4267167e-02   4.3441353e-02   4.2802221e-02   4.2091155e-02   4.1370046e-02   4.0646464e-02   4.0127471e-02   3.9596526e-02   3.8921526e-02   3.8299827e-02   3.8024588e-02   3.7538123e-02   3.7099427e-02   3.6862613e-02   3.6535744e-02   3.6143590e-02   3.6004106e-02   3.5760910e-02   3.5527658e-02   3.5435328e-02   3.5271955e-02   3.5127322e-02   3.5152518e-02   3.4964161e-02   3.5063178e-02   3.5234931e-02   3.5265413e-02   3.5319861e-02   3.5465650e-02   3.5669300e-02   3.5883321e-02   3.6014347e-02   3.6273672e-02   3.6500275e-02   3.6801759e-02   3.7012797e-02   3.7366803e-02   3.7678481e-02   3.8043520e-02   3.8289782e-02   3.8565769e-02   3.9128281e-02   3.9571832e-02   4.0171105e-02   4.0655060e-02   4.1286242e-02   4.1856840e-02   4.2530406e-02   4.3076626e-02   4.3821501e-02   4.4395200e-02   4.4976213e-02   4.5746298e-02   4.6378982e-02   4.7279963e-02   4.8062101e-02   4.8754121e-02   4.9523235e-02   5.0265487e-02   5.0949754e-02   5.1734160e-02   5.2749864e-02   5.3709208e-02   5.4768750e-02   5.5799282e-02   5.6618303e-02   5.7503967e-02
   7.4829621e-02   7.3614644e-02   7.2075245e-02   7.0497576e-02   6.8861348e-02   6.7321092e-02   6.5486929e-02   6.4182764e-02   6.2773501e-02   6.1355366e-02   6.0028812e-02   5.8726885e-02   5.7342362e-02   5.6046541e-02   5.4659911e-02   5.3297410e-02   5.2180937e-02   5.1047370e-02   4.9849967e-02   4.8775389e-02   4.7606108e-02   4.6493334e-02   4.5469005e-02   4.4393902e-02   4.3366874e-02   4.2309702e-02   4.1440035e-02   4.0634091e-02   3.9811796e-02   3.8977520e-02   3.8242772e-02   3.7473776e-02   3.6807638e-02   3.6153944e-02   3.5540338e-02   3.4879219e-02   3.4275011e-02   3.3743978e-02   3.3236968e-02   3.2648008e-02   3.2170060e-02   3.1746471e-02   3.1263555e-02   3.0829409e-02   3.0467032e-02   3.0184011e-02   2.9839436e-02   2.9505693e-02   2.9419671e-02   2.9150409e-02   2.8792618e-02   2.8782501e-02   2.8664281e-02   2.8370104e-02   2.8352423e-02   2.8260565e-02   2.8174357e-02   2.8177149e-02   2.8161842e-02   2.8255662e-02   2.8311370e-02   2.8371941e-02   2.8536505e-02   2.8613164e-02   2.8749381e-02   2.8928561e-02   2.9137157e-02   2.9282676e-02   2.9496790e-02   2.9727242e-02   2.9991142e-02   3.0192046e-02   3.0513018e-02   3.0830046e-02   3.1087069e-02   3.1380892e-02   3.1823275e-02   3.2223898e-02   3.2679674e-02   3.3095192e-02   3.3575666e-02   3.4101221e-02   3.4556441e-02   3.5105852e-02   3.5566025e-02   3.6073091e-02   3.6620179e-02   3.7285393e-02   3.7880343e-02   3.8511199e-02   3.9088885e-02   3.9682211e-02   4.0317065e-02   4.0948017e-02   4.1474387e-02   4.2399577e-02   4.3118635e-02   4.3926205e-02   4.4687975e-02   4.5424853e-02   4.5977258e-02
   5.9143680e-02   5.8325622e-02   5.7083595e-02   5.5923294e-02   5.4637718e-02   5.3320284e-02   5.2077152e-02   5.0908074e-02   4.9737864e-02   4.8664815e-02   4.7593152e-02   4.6485395e-02   4.5417100e-02   4.4429098e-02   4.3237679e-02   4.2430784e-02   4.1369847e-02   4.0392178e-02   3.9558612e-02   3.8599148e-02   3.7735055e-02   3.6869459e-02   3.6046505e-02   3.5167286e-02   3.4412263e-02   3.3624903e-02   3.2910907e-02   3.2186447e-02   3.1542170e-02   3.0953409e-02   3.0338691e-02   2.9744656e-02   2.9156260e-02   2.8666792e-02   2.8151773e-02   2.7654665e-02   2.7141880e-02   2.6728995e-02   2.6353043e-02   2.5926420e-02   2.5485627e-02   2.5158446e-02   2.4834517e-02   2.4512975e-02   2.4142005e-02   2.3997768e-02   2.3724075e-02   2.3366181e-02   2.3332690e-02   2.3159080e-02   2.2760120e-02   2.2840994e-02   2.2751882e-02   2.2485641e-02   2.2520242e-02   2.2501003e-02   2.2340775e-02   2.2397880e-02   2.2382737e-02   2.2400528e-02   2.2450568e-02   2.2538810e-02   2.2643005e-02   2.2682271e-02   2.2786732e-02   2.2961101e-02   2.3102603e-02   2.3262325e-02   2.3393513e-02   2.3609615e-02   2.3803550e-02   2.4025598e-02   2.4213631e-02   2.4446932e-02   2.4710215e-02   2.4954488e-02   2.5274747e-02   2.5551933e-02   2.5945340e-02   2.6258968e-02   2.6648873e-02   2.7005091e-02   2.7454660e-02   2.7797926e-02   2.8246118e-02   2.8726763e-02   2.8987418e-02   2.9583417e-02   3.0019451e-02   3.0505128e-02   3.1012320e-02   3.1486997e-02   3.1960799e-02   3.2499121e-02   3.3018464e-02   3.3592997e-02   3.4221500e-02   3.4847297e-02   3.5398846e-02   3.5992139e-02   3.6338651e-02
   4.6893512e-02   4.5778609e-02   4.4780543e-02   4.3848070e-02   4.2889382e-02   4.1760269e-02   4.0919596e-02   3.9912080e-02   3.9061510e-02   3.8200388e-02   3.7322942e-02   3.6396509e-02   3.5592892e-02   3.4770470e-02   3.3990702e-02   3.3257728e-02   3.2388483e-02   3.1668244e-02   3.0975914e-02   3.0252940e-02   2.9597215e-02   2.8908746e-02   2.8242142e-02   2.7632106e-02   2.7015539e-02   2.6411802e-02   2.5826977e-02   2.5220454e-02   2.4736027e-02   2.4288719e-02   2.3807330e-02   2.3310148e-02   2.2838523e-02   2.2482597e-02   2.2094888e-02   2.1698044e-02   2.1296067e-02   2.0971088e-02   2.0664089e-02   2.0357248e-02   2.0012009e-02   1.9715627e-02   1.9524440e-02   1.9261635e-02   1.8967483e-02   1.8813665e-02   1.8626508e-02   1.8423040e-02   1.8271045e-02   1.8146857e-02   1.8062647e-02   1.7889159e-02   1.7823410e-02   1.7744913e-02   1.7673613e-02   1.7649535e-02   1.7564096e-02   1.7595937e-02   1.7618364e-02   1.7566327e-02   1.7625618e-02   1.7711499e-02   1.7760771e-02   1.7825147e-02   1.7884629e-02   1.8016421e-02   1.8142736e-02   1.8261390e-02   1.8338360e-02   1.8511208e-02   1.8707639e-02   1.8875485e-02   1.8996422e-02   1.9172753e-02   1.9425519e-02   1.9634085e-02   1.9865488e-02   2.0108045e-02   2.0344317e-02   2.0624799e-02   2.0919514e-02   2.1192971e-02   2.1518529e-02   2.1805797e-02   2.2139969e-02   2.2524940e-02   2.2845558e-02   2.3165403e-02   2.3538054e-02   2.3905800e-02   2.4343878e-02   2.4739629e-02   2.5121062e-02   2.5494522e-02   2.5959313e-02   2.6324443e-02   2.6875519e-02   2.7331109e-02   2.7773555e-02   2.8251087e-02   2.8812345e-02
