# Supplementary material for: Linking photoelectron circular dichroism to the asymmetric total photoemission yield measured in aerosol nanoparticles of tyrosine
Source: Nat Commun. 2026 Mar 24;17:2792. doi: 10.1038/s41467-026-70997-w (PMC13018607; doi:10.1038/s41467-026-70997-w)
Supplement: Supplementary file 4 — Source Data [file 41467_2026_70997_MOESM4_ESM.zip › source_data/Figure5/Fig5a_b1_0p0125.dat]

	size	alpha	g_E1	err_gE1
   2.0000000e+01   9.6000000e-01   4.0000000e-04   8.0000000e-05
   5.0000000e+01   9.4000000e-01   6.0000000e-04   1.2000000e-04
   7.0000000e+01   8.7000000e-01   1.2000000e-03   2.4000000e-04
   1.0000000e+02   7.6000000e-01   2.4000000e-03   4.8000000e-04
   1.5000000e+02   6.3000000e-01   4.0000000e-03   8.0000000e-04
   2.0000000e+02   5.3000000e-01   5.2000000e-03   1.0400000e-03
   3.0000000e+02   4.2000000e-01   7.0000000e-03   1.4000000e-03
   4.0000000e+02   3.5000000e-01   8.4000000e-03   1.6800000e-03
   5.0000000e+02   3.0000000e-01   9.4000000e-03   1.8800000e-03
