# Supplementary material for: Linking photoelectron circular dichroism to the asymmetric total photoemission yield measured in aerosol nanoparticles of tyrosine
Source: Nat Commun. 2026 Mar 24;17:2792. doi: 10.1038/s41467-026-70997-w (PMC13018607; doi:10.1038/s41467-026-70997-w)
Supplement: Supplementary file 4 — Source Data [file 41467_2026_70997_MOESM4_ESM.zip › source_data/FigureS2/FigS2_formula.dat]

Alpha	gE1(b1=1.25%)	gE1(b1=2.5%)	gE1(b1=5%)\
0.25	1.1781	2.35619	4.71239\
0.3	1.05727	2.11453	4.22907\
0.35	0.94539	1.89077	3.78155\
0.4	0.8415	1.683	3.36599\
0.45	0.74477	1.48955	2.9791\
0.5	0.6545	1.309	2.61799\
0.55	0.57005	1.14009	2.28019\
0.6	0.49087	0.98175	1.9635\
0.65	0.4165	0.833	1.666\
0.7	0.3465	0.693	1.386\
0.75	0.2805	0.561	1.122\
0.8	0.21817	0.43633	0.87266\
0.85	0.1592	0.3184	0.63681\
0.9	0.10334	0.20668	0.41337\
0.95	0.05035	0.10069	0.20138\
1	0	0	0}
